# Supplementary material for: Polymorphisms and Expression Characteristics of the ZSWIM7 Gene Are Associated with the Fertility of Male Allotetraploid of Red Crucian Carp × Common Carp
Source: Animals (Basel). 2026 Jan 22;16(2):352. doi: 10.3390/ani16020352 (PMC12838221; doi:10.3390/ani16020352)
Supplement: Supplementary file 1 [file animals-16-00352-s001.zip]

Archive with 8 entries (8 files):
- Supplementary Figures.docx
- Supplementary Table S10.xlsx
- Supplementary Table S11.xlsx
- Supplementary Table S12.xlsx
- Supplementary Table S13.xlsx
- Supplementary Table S8.xlsx
- Supplementary Table S9.xlsx
- Supplementary Tables.xlsx
