# Supplementary material for: Polymorphisms and Expression Characteristics of the ZSWIM7 Gene Are Associated with the Fertility of Male Allotetraploid of Red Crucian Carp × Common Carp
Source: Animals (Basel). 2026 Jan 22;16(2):352. doi: 10.3390/ani16020352 (PMC12838221; doi:10.3390/ani16020352)
Supplement: Supplementary file 1 [file animals-16-00352-s001.zip › Supplementary Table S10.xlsx]

## Sheet: Table S10
Table S10. Genome-wide FST scan results using using the tetraploid goldfish reference.
CHROM	START	END	NSNP	NUM	DEN	FST_HUDSON
NC_039243.1	1	50000	909	2.24899	340.138	0.00661198
NC_039243.1	25001	75000	1294	3.7537	500.809	0.00749527
NC_039243.1	50001	100000	1196	3.39424	464.485	0.00730752
NC_039243.1	75001	125000	1327	5.80948	492.31	0.0118005
NC_039243.1	100001	150000	1502	7.89011	565.213	0.0139595
NC_039243.1	125001	175000	1598	9.53246	609.842	0.015631
NC_039243.1	150001	200000	1553	10.7041	592.013	0.0180808
NC_039243.1	175001	225000	1253	7.62641	446.933	0.0170639
NC_039243.1	200001	250000	1391	7.25128	495.517	0.0146338
NC_039243.1	225001	275000	1367	6.63159	515.867	0.0128552
NC_039243.1	250001	300000	1035	5.37592	396.074	0.013573
NC_039243.1	275001	325000	966	5.05904	335.84	0.0150638
NC_039243.1	300001	350000	1141	4.56866	402.957	0.0113379
NC_039243.1	325001	375000	1091	4.85263	401.706	0.0120801
NC_039243.1	350001	400000	742	3.19974	257.646	0.0124192
NC_039243.1	375001	425000	601	2.91965	199.371	0.0146443
NC_039243.1	400001	450000	669	3.69258	217.756	0.0169574
NC_039243.1	425001	475000	789	2.94576	271.34	0.0108563
NC_039243.1	450001	500000	917	4.14937	328.455	0.012633
NC_039243.1	475001	525000	1119	4.66771	408.085	0.0114381
NC_039243.1	500001	550000	1250	4.06888	478.767	0.00849866
NC_039243.1	525001	575000	1021	3.64171	368.313	0.00988753
NC_039243.1	550001	600000	970	4.70321	357.349	0.0131614
NC_039243.1	575001	625000	789	5.0166	294.499	0.0170344
NC_039243.1	600001	650000	843	4.13815	273.501	0.0151303
NC_039243.1	625001	675000	986	3.51806	308.611	0.0113997
NC_039243.1	650001	700000	726	2.31353	238.416	0.00970374
NC_039243.1	675001	725000	782	1.51829	307.684	0.00493456
NC_039243.1	700001	750000	764	1.75759	301.605	0.00582744
NC_039243.1	725001	775000	490	2.22562	171.816	0.0129535
NC_039243.1	750001	800000	574	5.15382	194.478	0.0265008
NC_039243.1	775001	825000	853	6.19417	292.092	0.0212062
NC_039243.1	800001	850000	569	3.15036	170.692	0.0184564
NC_039243.1	825001	875000	609	3.11809	199.536	0.0156267
NC_039243.1	850001	900000	968	4.61165	296.815	0.0155371
NC_039243.1	875001	925000	1008	6.46145	308.026	0.020977
NC_039243.1	900001	950000	854	5.97005	282.548	0.0211293
NC_039243.1	925001	975000	644	3.41115	172.728	0.0197487
NC_039243.1	950001	1000000	662	3.05137	162.879	0.018734
NC_039243.1	975001	1025000	608	2.50454	150.693	0.0166202
NC_039243.1	1000001	1050000	524	2.40256	150.175	0.0159985
NC_039243.1	1025001	1075000	373	2.21168	122.764	0.0180157
NC_039243.1	1050001	1100000	648	2.24449	239.686	0.00936429
NC_039243.1	1075001	1125000	1053	3.73481	375.791	0.00993853
NC_039243.1	1100001	1150000	1261	5.30918	451.554	0.0117576
NC_039243.1	1125001	1175000	1005	4.48367	363.902	0.0123211
NC_039243.1	1150001	1200000	915	3.36155	322.047	0.0104381
NC_039243.1	1175001	1225000	1060	3.20316	388.005	0.00825546
NC_039243.1	1200001	1250000	916	3.90165	339.304	0.011499
NC_039243.1	1225001	1275000	976	4.60542	339.594	0.0135616
NC_039243.1	1250001	1300000	1189	5.40512	420.154	0.0128646
NC_039243.1	1275001	1325000	1412	5.81636	519.245	0.0112016
NC_039243.1	1300001	1350000	1329	2.9212	498.426	0.00586086
NC_039243.1	1325001	1375000	1139	2.10582	431.248	0.00488308
NC_039243.1	1350001	1400000	1141	4.14319	410.995	0.0100809
NC_039243.1	1375001	1425000	1106	5.64814	408.042	0.0138421
NC_039243.1	1400001	1450000	998	5.46848	380.524	0.0143709
NC_039243.1	1425001	1475000	1236	7.32611	489.88	0.0149549
NC_039243.1	1450001	1500000	1260	7.75357	507.902	0.0152659
NC_039243.1	1475001	1525000	1238	4.47014	468.686	0.00953761
NC_039243.1	1500001	1550000	1189	2.35954	418.037	0.00564433
NC_039243.1	1525001	1575000	1029	3.33684	371.754	0.00897592
NC_039243.1	1550001	1600000	1282	7.27752	515.089	0.0141287
NC_039243.1	1575001	1625000	1386	5.891	537.821	0.0109535
NC_039243.1	1600001	1650000	1096	3.01635	391.479	0.00770502
NC_039243.1	1625001	1675000	1039	4.15713	380.461	0.0109266
NC_039243.1	1650001	1700000	1426	5.26613	541.52	0.00972472
NC_039243.1	1675001	1725000	1336	6.2483	492.45	0.0126882
NC_039243.1	1700001	1750000	1223	4.35005	438.172	0.00992774
NC_039243.1	1725001	1775000	1336	2.59245	488.986	0.00530168
NC_039243.1	1750001	1800000	978	3.53732	367.405	0.00962783
NC_039243.1	1775001	1825000	1016	3.0461	394.182	0.00772764
NC_039243.1	1800001	1850000	1223	2.98681	465.552	0.00641563
NC_039243.1	1825001	1875000	1464	5.20579	540.092	0.00963871
NC_039243.1	1850001	1900000	1443	6.77383	507.48	0.013348
NC_039243.1	1875001	1925000	1242	5.84853	440.118	0.0132886
NC_039243.1	1900001	1950000	1476	5.55731	568.841	0.00976953
NC_039243.1	1925001	1975000	1285	4.75879	486.136	0.00978901
NC_039243.1	1950001	2000000	1065	4.06591	378.181	0.0107512
NC_039243.1	1975001	2025000	1342	4.52761	469.262	0.00964836
NC_039243.1	2000001	2050000	1249	2.06559	430.699	0.0047959
NC_039243.1	2025001	2075000	1043	1.08946	360.216	0.00302447
NC_039243.1	2050001	2100000	1013	2.84847	364.051	0.00782438
NC_039243.1	2075001	2125000	1045	3.68541	377.205	0.00977029
NC_039243.1	2100001	2150000	1105	2.43401	369.85	0.00658108
NC_039243.1	2125001	2175000	1160	1.65554	378	0.00437972
NC_039243.1	2150001	2200000	1047	2.77638	321.887	0.00862533
NC_039243.1	2175001	2225000	1038	2.9618	322.046	0.00919683
NC_039243.1	2200001	2250000	1119	2.44472	378.158	0.00646481
NC_039243.1	2225001	2275000	934	2.45082	314.357	0.00779632
NC_039243.1	2250001	2300000	913	2.85843	331.495	0.00862283
NC_039243.1	2275001	2325000	1247	4.78299	484.258	0.00987694
NC_039243.1	2300001	2350000	1336	5.15067	523.104	0.00984636
NC_039243.1	2325001	2375000	915	2.68437	348.729	0.00769757
NC_039243.1	2350001	2400000	900	3.06822	332.178	0.00923667
NC_039243.1	2375001	2425000	1077	4.36322	398.982	0.0109359
NC_039243.1	2400001	2450000	852	3.59063	312.922	0.0114745
NC_039243.1	2425001	2475000	816	2.85512	272.026	0.0104957
NC_039243.1	2450001	2500000	1314	3.5331	450.815	0.00783714
NC_039243.1	2475001	2525000	1423	4.53598	510.841	0.00887943
NC_039243.1	2500001	2550000	1127	6.23357	399.251	0.0156132
NC_039243.1	2525001	2575000	909	5.68364	345.717	0.0164402
NC_039243.1	2550001	2600000	1034	4.79637	420.622	0.011403
NC_039243.1	2575001	2625000	1210	4.46901	443.158	0.0100845
NC_039243.1	2600001	2650000	719	2.60105	242.234	0.0107377
NC_039243.1	2625001	2675000	194	0.969307	75.2054	0.0128888
NC_039243.1	2650001	2700000	273	2.05887	60.2576	0.0341678
NC_039243.1	2675001	2725000	383	3.06105	70.0683	0.0436867
NC_039243.1	2700001	2750000	503	1.97572	97.0112	0.0203659
NC_039243.1	2725001	2775000	761	2.7498	155.938	0.0176339
NC_039243.1	2750001	2800000	596	1.87417	122.582	0.0152891
NC_039243.1	2775001	2825000	437	1.04582	92.8039	0.0112691
NC_039243.1	2800001	2850000	312	0.879258	68.9698	0.0127485
NC_039243.1	2825001	2875000	198	1.04417	52.0559	0.0200586
NC_039243.1	2850001	2900000	789	2.42939	235.757	0.0103046
NC_039243.1	2875001	2925000	1109	3.94864	333.107	0.011854
NC_039243.1	2900001	2950000	884	4.38777	258.577	0.0169689
NC_039243.1	2925001	2975000	1052	6.2918	285.661	0.0220254
NC_039243.1	2950001	3000000	1067	8.97538	246.568	0.0364012
NC_039243.1	2975001	3025000	728	6.75601	181.477	0.0372278
NC_039243.1	3000001	3050000	723	3.8701	239.065	0.0161885
NC_039243.1	3025001	3075000	575	2.20756	189.452	0.0116524
NC_039243.1	3050001	3100000	349	2.05009	111.108	0.0184514
NC_039243.1	3075001	3125000	390	1.93526	102.47	0.0188862
NC_039243.1	3100001	3150000	381	0.804077	98.3797	0.0081732
NC_039243.1	3125001	3175000	907	2.38866	298.998	0.00798888
NC_039243.1	3150001	3200000	989	2.5615	318.068	0.00805332
NC_039243.1	3175001	3225000	543	1.06669	145.902	0.00731104
NC_039243.1	3200001	3250000	376	0.592783	93.5316	0.00633778
NC_039243.1	3225001	3275000	892	2.21731	239.328	0.00926474
NC_039243.1	3250001	3300000	1008	2.91666	280.678	0.0103915
NC_039243.1	3275001	3325000	701	2.43837	192.791	0.0126477
NC_039243.1	3300001	3350000	870	4.83808	257.097	0.0188182
NC_039243.1	3325001	3375000	815	4.85818	270.45	0.0179633
NC_039243.1	3350001	3400000	886	3.22984	290.788	0.0111072
NC_039243.1	3375001	3425000	690	2.39312	194.187	0.0123238
NC_039243.1	3400001	3450000	327	1.62008	67.58	0.0239728
NC_039243.1	3425001	3475000	479	2.66672	133.711	0.0199439
NC_039243.1	3450001	3500000	519	2.41411	149.708	0.0161255
NC_039243.1	3475001	3525000	318	2.3657	85.7198	0.027598
NC_039243.1	3500001	3550000	580	3.64083	162.761	0.0223692
NC_039243.1	3525001	3575000	872	3.5258	254.124	0.0138743
NC_039243.1	3550001	3600000	503	2.07386	149.187	0.0139011
NC_039243.1	3575001	3625000	43	0.54406	14.0109	0.0388311
NC_039243.1	3600001	3650000	15	0.190532	3.78865	0.0502902
NC_039243.1	3625001	3675000	12	0.103202	2.32031	0.0444777
NC_039243.1	3650001	3700000	11	0.112409	2.51458	0.044703
NC_039243.1	3675001	3725000	24	-0.0322963	6.0391	-0.00534787
NC_039243.1	3700001	3750000	24	-0.000501466	5.81379	-8.62546e-05
NC_039243.1	3725001	3775000	29	0.176631	6.15407	0.0287015
NC_039243.1	3750001	3800000	31	0.127764	6.50407	0.0196437
NC_039243.1	3775001	3825000	243	0.816026	63.0433	0.0129439
NC_039243.1	3800001	3850000	482	1.83405	110.27	0.0166324
NC_039243.1	3825001	3875000	811	3.72363	226.632	0.0164302
NC_039243.1	3850001	3900000	1320	6.37647	440.126	0.0144878
NC_039243.1	3875001	3925000	1274	6.07549	413.168	0.0147046
NC_039243.1	3900001	3950000	709	3.18492	195.806	0.0162657
NC_039243.1	3925001	3975000	213	0.919574	48.5814	0.0189285
NC_039243.1	3950001	4000000	184	0.417823	35.3434	0.0118218
NC_039243.1	3975001	4025000	426	2.64651	81.9797	0.0322825
NC_039243.1	4000001	4050000	936	2.60988	215.433	0.0121146
NC_039243.1	4025001	4075000	955	0.599096	228.152	0.00262586
NC_039243.1	4050001	4100000	939	3.37604	303.982	0.0111061
NC_039243.1	4075001	4125000	1095	5.04109	391.788	0.0128669
NC_039243.1	4100001	4150000	910	5.16968	293.671	0.0176036
NC_039243.1	4125001	4175000	919	5.53935	275.856	0.0200806
NC_039243.1	4150001	4200000	892	5.36984	279.295	0.0192264
NC_039243.1	4175001	4225000	674	4.95367	207.43	0.0238811
NC_039243.1	4200001	4250000	681	4.30566	206.299	0.020871
NC_039243.1	4225001	4275000	829	3.99796	238.84	0.0167391
NC_039243.1	4250001	4300000	664	2.56025	160.959	0.0159062
NC_039243.1	4275001	4325000	783	2.53377	216.076	0.0117263
NC_039243.1	4300001	4350000	636	2.90566	192.689	0.0150796
NC_039243.1	4325001	4375000	140	1.2733	44.0499	0.0289058
NC_039243.1	4350001	4400000	43	0.689	13.1801	0.0522758
NC_039243.1	4375001	4425000	251	1.20906	77.7675	0.0155472
NC_039243.1	4400001	4450000	408	0.962409	127.764	0.00753269
NC_039243.1	4425001	4475000	422	1.01117	135.205	0.00747882
NC_039243.1	4450001	4500000	395	1.00353	108.457	0.00925274
NC_039243.1	4475001	4525000	562	2.36264	163.519	0.0144487
NC_039243.1	4500001	4550000	612	2.29907	192.867	0.0119205
NC_039243.1	4525001	4575000	538	0.824184	148.049	0.00556696
NC_039243.1	4550001	4600000	786	2.49567	229.359	0.0108811
NC_039243.1	4575001	4625000	694	2.66008	229.04	0.011614
NC_039243.1	4600001	4650000	589	1.25824	204.811	0.00614339
NC_039243.1	4625001	4675000	535	0.841168	180.247	0.00466675
NC_039243.1	4650001	4700000	327	1.17811	93.0544	0.0126604
NC_039243.1	4675001	4725000	268	1.92926	68.5937	0.028126
NC_039243.1	4700001	4750000	370	1.51584	103.281	0.0146769
NC_039243.1	4725001	4775000	536	1.9119	157.367	0.0121493
NC_039243.1	4750001	4800000	416	3.34901	126.798	0.0264123
NC_039243.1	4775001	4825000	391	2.09004	96.8198	0.0215869
NC_039243.1	4800001	4850000	264	0.179807	60.1218	0.00299071
NC_039243.1	4825001	4875000	13	0.0978223	2.64321	0.0370089
NC_039243.1	4850001	4900000	343	1.06649	113.542	0.00939287
NC_039243.1	4875001	4925000	740	2.22652	224.019	0.00993899
NC_039243.1	4900001	4950000	463	1.29304	127.509	0.0101408
NC_039243.1	4925001	4975000	622	1.43141	185.142	0.00773144
NC_039243.1	4950001	5000000	762	1.53885	216.249	0.00711609
NC_039243.1	4975001	5025000	469	1.57038	125.733	0.0124898
NC_039243.1	5000001	5050000	717	2.55181	201.128	0.0126875
NC_039243.1	5025001	5075000	755	1.92124	198.185	0.00969417
NC_039243.1	5050001	5100000	873	1.93832	229.492	0.00844614
NC_039243.1	5075001	5125000	662	1.26284	186.089	0.00678623
NC_039243.1	5100001	5150000	755	2.2317	266.59	0.00837129
NC_039243.1	5125001	5175000	1382	3.57049	477.18	0.00748247
NC_039243.1	5150001	5200000	1341	5.11813	484.233	0.0105696
NC_039243.1	5175001	5225000	1053	5.22659	397.845	0.0131373
NC_039243.1	5200001	5250000	1198	3.918	425.668	0.00920434
NC_039243.1	5225001	5275000	1323	4.19284	467.289	0.0089727
NC_039243.1	5250001	5300000	1014	3.20939	356.994	0.00899006
NC_039243.1	5275001	5325000	841	4.82107	297.508	0.0162048
NC_039243.1	5300001	5350000	800	4.63083	288.127	0.0160722
NC_039243.1	5325001	5375000	1027	3.81216	356.847	0.0106829
NC_039243.1	5350001	5400000	928	3.73924	314.191	0.0119012
NC_039243.1	5375001	5425000	838	3.53379	297.346	0.0118844
NC_039243.1	5400001	5450000	1032	4.80896	375.672	0.0128009
NC_039243.1	5425001	5475000	1168	5.35621	421.497	0.0127076
NC_039243.1	5450001	5500000	1196	5.79316	435.553	0.0133007
NC_039243.1	5475001	5525000	1055	4.47625	383.768	0.011664
NC_039243.1	5500001	5550000	1216	5.67211	448.316	0.012652
NC_039243.1	5525001	5575000	1409	6.07951	514.439	0.0118178
NC_039243.1	5550001	5600000	1332	3.21518	474.338	0.00677825
NC_039243.1	5575001	5625000	1230	4.72325	447.498	0.0105548
NC_039243.1	5600001	5650000	1071	5.07377	376.03	0.013493
NC_039243.1	5625001	5675000	964	4.36434	286.506	0.015233
NC_039243.1	5650001	5700000	986	4.69878	286.849	0.0163807
NC_039243.1	5675001	5725000	1027	2.89655	349.392	0.00829027
NC_039243.1	5700001	5750000	1095	1.83879	410.155	0.00448317
NC_039243.1	5725001	5775000	1308	3.05582	501.851	0.00608909
NC_039243.1	5750001	5800000	1630	4.78082	614.819	0.00777599
NC_039243.1	5775001	5825000	1639	4.89312	623.252	0.00785095
NC_039243.1	5800001	5850000	1496	4.1065	571.524	0.00718517
NC_039243.1	5825001	5875000	1164	2.94657	419.404	0.00702562
NC_039243.1	5850001	5900000	1069	3.66711	381.953	0.00960093
NC_039243.1	5875001	5925000	1354	5.06925	504.642	0.0100452
NC_039243.1	5900001	5950000	1521	5.01142	565.206	0.00886653
NC_039243.1	5925001	5975000	1543	5.51159	570.663	0.00965821
NC_039243.1	5950001	6000000	1494	4.58215	538.46	0.00850973
NC_039243.1	5975001	6025000	1480	4.96381	527.126	0.00941676
NC_039243.1	6000001	6050000	1407	6.66501	505.012	0.0131977
NC_039243.1	6025001	6075000	1310	7.45426	475.925	0.0156627
NC_039243.1	6050001	6100000	1246	6.33909	462.517	0.0137056
NC_039243.1	6075001	6125000	1282	4.26812	512.051	0.00833534
NC_039243.1	6100001	6150000	1322	2.9638	533.877	0.00555146
NC_039243.1	6125001	6175000	1423	2.53408	508.748	0.00498101
NC_039243.1	6150001	6200000	1413	3.17519	499.596	0.0063555
NC_039243.1	6175001	6225000	1605	4.43043	597.889	0.00741012
NC_039243.1	6200001	6250000	1750	5.87442	659.728	0.00890431
NC_039243.1	6225001	6275000	1557	6.22372	575.145	0.0108211
NC_039243.1	6250001	6300000	1267	3.96038	455.574	0.00869317
NC_039243.1	6275001	6325000	990	2.65954	379.327	0.00701121
NC_039243.1	6300001	6350000	1239	4.31107	455.202	0.00947067
NC_039243.1	6325001	6375000	1498	6.91135	527.848	0.0130934
NC_039243.1	6350001	6400000	1022	5.05445	356.379	0.0141828
NC_039243.1	6375001	6425000	510	1.126	142.221	0.00791724
NC_039243.1	6400001	6450000	948	5.12733	310.539	0.0165111
NC_039243.1	6425001	6475000	1315	7.39892	476.262	0.0155354
NC_039243.1	6450001	6500000	1359	5.42313	481.688	0.0112586
NC_039243.1	6475001	6525000	1383	4.57902	499.204	0.00917264
NC_039243.1	6500001	6550000	1269	4.16058	468.335	0.00888378
NC_039243.1	6525001	6575000	1518	5.16142	565.257	0.0091311
NC_039243.1	6550001	6600000	1402	5.40387	520.471	0.0103827
NC_039243.1	6575001	6625000	1189	5.6266	431.366	0.0130437
NC_039243.1	6600001	6650000	1294	4.97344	474.571	0.0104799
NC_039243.1	6625001	6675000	1211	4.4978	448.22	0.0100348
NC_039243.1	6650001	6700000	1138	4.40342	434.021	0.0101456
NC_039243.1	6675001	6725000	690	1.95216	253.338	0.00770578
NC_039243.1	6700001	6750000	298	3.15888	85.9212	0.0367648
NC_039243.1	6725001	6775000	776	4.50744	214.651	0.0209989
NC_039243.1	6750001	6800000	758	2.9019	202.919	0.0143008
NC_039243.1	6775001	6825000	558	3.882	146.921	0.0264223
NC_039243.1	6800001	6850000	539	3.56082	148.502	0.0239782
NC_039243.1	6825001	6875000	515	2.62326	166.973	0.0157107
NC_039243.1	6850001	6900000	386	1.82161	127.893	0.0142432
NC_039243.1	6875001	6925000	158	0.603123	33.9022	0.0177901
NC_039243.1	6900001	6950000	476	1.68704	104.519	0.0161409
NC_039243.1	6925001	6975000	726	3.13809	184.235	0.0170331
NC_039243.1	6950001	7000000	922	5.2065	285.043	0.0182657
NC_039243.1	6975001	7025000	924	4.70247	303.293	0.0155047
NC_039243.1	7000001	7050000	596	2.872	196.071	0.0146477
NC_039243.1	7025001	7075000	335	2.00966	103.737	0.0193726
NC_039243.1	7050001	7100000	529	2.88897	148.574	0.0194447
NC_039243.1	7075001	7125000	679	2.83836	181.329	0.015653
NC_039243.1	7100001	7150000	713	1.86651	189.015	0.00987492
NC_039243.1	7125001	7175000	847	1.91205	263.263	0.00726288
NC_039243.1	7150001	7200000	947	2.41139	295.939	0.00814826
NC_039243.1	7175001	7225000	765	1.90428	212.268	0.0089711
NC_039243.1	7200001	7250000	545	0.5749	143.445	0.0040078
NC_039243.1	7225001	7275000	350	0.700203	92.7338	0.00755067
NC_039243.1	7250001	7300000	192	0.849036	46.9261	0.018093
NC_039243.1	7275001	7325000	178	0.801127	44.2903	0.0180881
NC_039243.1	7300001	7350000	42	0.265985	9.35441	0.0284342
NC_039243.1	7325001	7375000	20	0.0938308	8.4603	0.0110907
NC_039243.1	7350001	7400000	53	0.186048	14.435	0.0128886
NC_039243.1	7375001	7425000	107	0.204984	24.0569	0.00852079
NC_039243.1	7400001	7450000	160	0.269876	32.061	0.00841757
NC_039243.1	7425001	7475000	279	0.546495	68.312	0.00799999
NC_039243.1	7450001	7500000	893	3.41288	328.707	0.0103827
NC_039243.1	7475001	7525000	1130	4.06386	418.993	0.00969911
NC_039243.1	7500001	7550000	852	3.66412	313.415	0.011691
NC_039243.1	7525001	7575000	720	4.05414	280.007	0.0144787
NC_039243.1	7550001	7600000	821	3.49411	337.095	0.0103654
NC_039243.1	7575001	7625000	1101	4.89031	447.411	0.0109302
NC_039243.1	7600001	7650000	849	3.29448	295.782	0.0111382
NC_039243.1	7625001	7675000	432	0.791856	113.674	0.00696603
NC_039243.1	7650001	7700000	192	0.33432	44.6936	0.00748027
NC_039243.1	7675001	7725000	81	0.300675	15.2024	0.0197781
NC_039243.1	7700001	7750000	50	0.279399	10.0062	0.0279224
NC_039243.1	7725001	7775000	200	0.855173	51.6813	0.016547
NC_039243.1	7750001	7800000	437	3.08097	114.107	0.0270008
NC_039243.1	7775001	7825000	606	3.87765	187.575	0.0206725
NC_039243.1	7800001	7850000	1252	5.62162	438.919	0.0128079
NC_039243.1	7825001	7875000	1487	8.1086	524.124	0.0154708
NC_039243.1	7850001	7900000	649	4.57014	222.007	0.0205855
NC_039243.1	7875001	7925000	78	0.624448	22.1504	0.0281913
NC_039243.1	7900001	7950000	106	0.854778	29.2879	0.0291853
NC_039243.1	7925001	7975000	101	0.984622	27.2495	0.0361336
NC_039243.1	7950001	8000000	28	0.378974	8.72256	0.0434475
NC_039243.1	7975001	8025000	133	0.81654	36.2797	0.0225068
NC_039243.1	8000001	8050000	415	2.85885	108.003	0.0264701
NC_039243.1	8025001	8075000	342	2.06379	83.2988	0.0247757
NC_039243.1	8050001	8100000	191	0.646677	49.0558	0.0131825
NC_039243.1	8075001	8125000	224	0.901703	64.9966	0.0138731
NC_039243.1	8100001	8150000	112	0.313776	31.4725	0.00996983
NC_039243.1	8125001	8175000	74	0.281261	20.3624	0.0138128
NC_039243.1	8150001	8200000	75	0.275229	20.0913	0.0136989
NC_039243.1	8175001	8225000	58	0.115102	10.3738	0.0110954
NC_039243.1	8200001	8250000	466	1.26019	143.83	0.00876165
NC_039243.1	8225001	8275000	962	3.77694	278.996	0.0135376
NC_039243.1	8250001	8300000	1308	5.31456	393.395	0.0135095
NC_039243.1	8275001	8325000	1336	3.8177	391.316	0.00975606
NC_039243.1	8300001	8350000	1066	3.71851	296.776	0.0125297
NC_039243.1	8325001	8375000	1198	5.32659	410.814	0.012966
NC_039243.1	8350001	8400000	1372	6.25058	504.761	0.0123832
NC_039243.1	8375001	8425000	1096	6.21016	391.828	0.0158492
NC_039243.1	8400001	8450000	638	3.72719	189.148	0.0197052
NC_039243.1	8425001	8475000	332	1.56424	76.0917	0.0205573
NC_039243.1	8450001	8500000	140	0.62763	34.232	0.0183346
NC_039243.1	8475001	8525000	639	5.20916	225.596	0.0230906
NC_039243.1	8500001	8550000	1309	8.57892	459.918	0.0186532
NC_039243.1	8525001	8575000	1645	7.05344	572.006	0.012331
NC_039243.1	8550001	8600000	1581	5.43252	560.137	0.00969857
NC_039243.1	8575001	8625000	1587	5.95558	562.535	0.010587
NC_039243.1	8600001	8650000	1652	6.32209	577.541	0.0109466
NC_039243.1	8625001	8675000	1400	3.93236	476.565	0.00825148
NC_039243.1	8650001	8700000	1191	3.73246	339.755	0.0109857
NC_039243.1	8675001	8725000	1149	8.61676	345.038	0.0249734
NC_039243.1	8700001	8750000	1483	9.41589	537.465	0.0175191
NC_039243.1	8725001	8775000	1499	6.15811	537.275	0.0114617
NC_039243.1	8750001	8800000	1447	5.8072	534.871	0.0108572
NC_039243.1	8775001	8825000	1663	8.15678	638.137	0.0127822
NC_039243.1	8800001	8850000	1394	9.00018	517.819	0.0173809
NC_039243.1	8825001	8875000	1187	5.82057	423.619	0.0137401
NC_039243.1	8850001	8900000	1244	5.00411	461.323	0.0108473
NC_039243.1	8875001	8925000	1108	5.27152	419.743	0.0125589
NC_039243.1	8900001	8950000	1277	5.71061	455.32	0.012542
NC_039243.1	8925001	8975000	1476	3.82668	520.498	0.00735196
NC_039243.1	8950001	9000000	1647	2.56741	587.754	0.00436817
NC_039243.1	8975001	9025000	1626	5.02356	560.857	0.00895692
NC_039243.1	9000001	9050000	829	3.48537	269.783	0.0129192
NC_039243.1	9025001	9075000	855	3.52762	319.927	0.0110263
NC_039243.1	9050001	9100000	1296	6.65814	477.502	0.0139437
NC_039243.1	9075001	9125000	1300	6.42927	447.37	0.0143713
NC_039243.1	9100001	9150000	1465	5.07022	515.642	0.00983283
NC_039243.1	9125001	9175000	1369	2.75692	484.081	0.00569517
NC_039243.1	9150001	9200000	1172	3.25772	392.805	0.00829349
NC_039243.1	9175001	9225000	939	3.54822	260.05	0.0136444
NC_039243.1	9200001	9250000	1162	4.14938	377.144	0.0110021
NC_039243.1	9225001	9275000	1374	4.58956	509.46	0.00900869
NC_039243.1	9250001	9300000	1278	3.25547	464.565	0.00700756
NC_039243.1	9275001	9325000	1038	3.50855	344.656	0.0101799
NC_039243.1	9300001	9350000	939	4.60884	257.659	0.0178874
NC_039243.1	9325001	9375000	1087	5.52591	330.252	0.0167324
NC_039243.1	9350001	9400000	1280	6.1037	445.612	0.0136973
NC_039243.1	9375001	9425000	1287	6.55296	441.825	0.0148316
NC_039243.1	9400001	9450000	1239	6.87477	430.619	0.0159648
NC_039243.1	9425001	9475000	1156	4.97086	403.89	0.0123075
NC_039243.1	9450001	9500000	1029	5.11067	374.365	0.0136516
NC_039243.1	9475001	9525000	1368	6.54772	527.64	0.0124095
NC_039243.1	9500001	9550000	1163	4.97216	430.764	0.0115426
NC_039243.1	9525001	9575000	1125	4.644	415.183	0.0111854
NC_039243.1	9550001	9600000	1525	4.99799	583.762	0.00856169
NC_039243.1	9575001	9625000	1565	5.69243	610.248	0.00932805
NC_039243.1	9600001	9650000	1703	6.50407	639.78	0.0101661
NC_039243.1	9625001	9675000	1493	5.61398	546.259	0.0102771
NC_039243.1	9650001	9700000	770	2.95575	272.493	0.0108471
NC_039243.1	9675001	9725000	318	1.44427	88.2603	0.0163637
NC_039243.1	9700001	9750000	235	0.790603	60.8025	0.0130028
NC_039243.1	9725001	9775000	91	0.161281	23.0685	0.00699137
NC_039243.1	9750001	9800000	144	-0.0206753	50.0373	-0.000413199
NC_039243.1	9775001	9825000	500	1.28959	166.424	0.00774884
NC_039243.1	9800001	9850000	946	2.12263	316.01	0.00671696
NC_039243.1	9825001	9875000	1208	3.04757	420.431	0.00724867
NC_039243.1	9850001	9900000	1630	5.99261	554.66	0.0108041
NC_039243.1	9875001	9925000	1895	6.98529	661.548	0.010559
NC_039243.1	9900001	9950000	1100	3.41819	384.327	0.00889396
NC_039243.1	9925001	9975000	1060	3.53053	370.561	0.00952751
NC_039243.1	9950001	10000000	1494	6.12479	550.023	0.0111355
NC_039243.1	9975001	10025000	1389	4.34313	497.401	0.00873166
NC_039243.1	10000001	10050000	1408	3.40689	498.439	0.00683513
NC_039243.1	10025001	10075000	1235	2.18016	432.254	0.00504369
NC_039243.1	10050001	10100000	1365	1.98936	463.6	0.00429112
NC_039243.1	10075001	10125000	1256	2.84165	435.148	0.00653031
NC_039243.1	10100001	10150000	1129	2.27874	394.898	0.00577045
NC_039243.1	10125001	10175000	1243	3.04696	421.618	0.00722683
NC_039243.1	10150001	10200000	1226	3.9575	428.339	0.00923918
NC_039243.1	10175001	10225000	1073	2.27141	383.166	0.00592802
NC_039243.1	10200001	10250000	1146	1.82995	403.999	0.00452959
NC_039243.1	10225001	10275000	1179	3.34702	409.171	0.00818
NC_039243.1	10250001	10300000	1095	2.88854	373.267	0.00773855
NC_039243.1	10275001	10325000	1291	4.60626	458.981	0.0100358
NC_039243.1	10300001	10350000	1096	6.68478	412.03	0.016224
NC_039243.1	10325001	10375000	583	3.30386	209.673	0.0157572
NC_039243.1	10350001	10400000	720	4.28199	237.649	0.0180181
NC_039243.1	10375001	10425000	1296	5.70825	456.456	0.0125056
NC_039243.1	10400001	10450000	1329	3.37593	464.99	0.00726022
NC_039243.1	10425001	10475000	1434	4.88793	514.965	0.00949178
NC_039243.1	10450001	10500000	1585	5.86151	566.64	0.0103443
NC_039243.1	10475001	10525000	1593	5.97057	569.356	0.0104865
NC_039243.1	10500001	10550000	1805	4.96194	667.796	0.00743032
NC_039243.1	10525001	10575000	1725	4.24618	626.334	0.00677943
NC_039243.1	10550001	10600000	1516	6.06984	562.193	0.0107967
NC_039243.1	10575001	10625000	964	3.67358	361.293	0.0101679
NC_039243.1	10600001	10650000	375	0.743673	131.205	0.00566804
NC_039243.1	10625001	10675000	580	1.96179	148.93	0.0131726
NC_039243.1	10650001	10700000	719	2.83523	172.851	0.0164027
NC_039243.1	10675001	10725000	514	2.74788	160.566	0.0171137
NC_039243.1	10700001	10750000	848	5.59306	323.987	0.0172632
NC_039243.1	10725001	10775000	797	4.72161	284.228	0.0166121
NC_039243.1	10750001	10800000	413	1.57246	117.665	0.0133639
NC_039243.1	10775001	10825000	366	1.75029	104.866	0.0166906
NC_039243.1	10800001	10850000	120	0.854145	26.0741	0.0327584
NC_039243.1	10825001	10875000	100	0.872313	26.0463	0.0334908
NC_039243.1	10850001	10900000	595	4.01727	210.504	0.0190841
NC_039243.1	10875001	10925000	1122	5.89828	398.091	0.0148164
NC_039243.1	10900001	10950000	1095	4.39219	371.014	0.0118383
NC_039243.1	10925001	10975000	944	3.48804	330.041	0.0105685
NC_039243.1	10950001	11000000	902	5.54204	334.705	0.016558
NC_039243.1	10975001	11025000	791	5.73956	282.968	0.0202834
NC_039243.1	11000001	11050000	614	3.36598	204.084	0.0164931
NC_039243.1	11025001	11075000	818	3.55729	300.607	0.0118337
NC_039243.1	11050001	11100000	1144	6.78196	422.534	0.0160507
NC_039243.1	11075001	11125000	1264	7.22539	451.519	0.0160024
NC_039243.1	11100001	11150000	1387	5.60526	517.636	0.0108286
NC_039243.1	11125001	11175000	1153	6.73917	442.779	0.0152202
NC_039243.1	11150001	11200000	1053	5.30745	357.655	0.0148396
NC_039243.1	11175001	11225000	1156	4.32411	378.016	0.011439
NC_039243.1	11200001	11250000	1074	5.98334	387.383	0.0154455
NC_039243.1	11225001	11275000	1238	6.27202	461.484	0.013591
NC_039243.1	11250001	11300000	1122	5.26216	432.324	0.0121718
NC_039243.1	11275001	11325000	1043	5.1202	377.248	0.0135725
NC_039243.1	11300001	11350000	1221	6.31725	430.587	0.0146712
NC_039243.1	11325001	11375000	1266	7.22299	460.418	0.0156879
NC_039243.1	11350001	11400000	1215	4.87838	448.141	0.0108858
NC_039243.1	11375001	11425000	1444	6.13835	569.126	0.0107856
NC_039243.1	11400001	11450000	1606	6.67062	629.427	0.0105979
NC_039243.1	11425001	11475000	1338	4.47439	501.624	0.00891981
NC_039243.1	11450001	11500000	1026	6.05189	370.397	0.0163389
NC_039243.1	11475001	11525000	1072	7.81444	386.711	0.0202074
NC_039243.1	11500001	11550000	1106	6.78256	421.503	0.0160914
NC_039243.1	11525001	11575000	830	5.93825	300.064	0.01979
NC_039243.1	11550001	11600000	942	7.8246	328.94	0.0237873
NC_039243.1	11575001	11625000	833	5.83587	281.887	0.0207029
NC_039243.1	11600001	11650000	288	1.51433	76.5414	0.0197845
NC_039243.1	11625001	11675000	164	1.10246	43.7774	0.0251834
NC_039243.1	11650001	11700000	367	2.26847	113.043	0.0200674
NC_039243.1	11675001	11725000	208	1.17187	70.149	0.0167055
NC_039243.1	11700001	11750000	11	0.0884444	1.76622	0.0500755
NC_039243.1	11725001	11775000	313	3.11919	86.6114	0.0360137
NC_039243.1	11750001	11800000	890	4.08199	302.402	0.0134986
NC_039243.1	11775001	11825000	1592	2.77375	559.108	0.00496103
NC_039243.1	11800001	11850000	1563	2.76181	552.492	0.00499883
NC_039243.1	11825001	11875000	806	1.6113	277.436	0.00580783
NC_039243.1	11850001	11900000	619	1.49997	156.49	0.0095851
NC_039243.1	11875001	11925000	668	2.12478	184.667	0.011506
NC_039243.1	11900001	11950000	922	2.67539	282.852	0.00945863
NC_039243.1	11925001	11975000	1413	4.11113	483.995	0.00849415
NC_039243.1	11950001	12000000	1384	3.84949	497.561	0.00773672
NC_039243.1	11975001	12025000	1222	3.13434	416.574	0.00752409
NC_039243.1	12000001	12050000	1216	3.97057	441.395	0.00899552
NC_039243.1	12025001	12075000	1290	3.86669	475.169	0.00813752
NC_039243.1	12050001	12100000	1312	4.59319	467.328	0.00982862
NC_039243.1	12075001	12125000	1339	3.90146	470.898	0.00828515
NC_039243.1	12100001	12150000	1237	4.78425	444.853	0.0107547
NC_039243.1	12125001	12175000	1353	5.51423	470.88	0.0117105
NC_039243.1	12150001	12200000	1635	4.69538	554.276	0.00847119
NC_039243.1	12175001	12225000	1742	5.90272	638.274	0.00924794
NC_039243.1	12200001	12250000	1873	7.13215	698.771	0.0102067
NC_039243.1	12225001	12275000	1652	6.79022	601.094	0.0112964
NC_039243.1	12250001	12300000	1616	6.25261	547.729	0.0114155
NC_039243.1	12275001	12325000	1601	4.68901	532.489	0.00880584
NC_039243.1	12300001	12350000	1516	1.03094	547.37	0.00188344
NC_039243.1	12325001	12375000	1585	1.80803	581.893	0.00310715
NC_039243.1	12350001	12400000	1611	3.78161	578.266	0.00653958
NC_039243.1	12375001	12425000	1535	3.72063	555.77	0.00669455
NC_039243.1	12400001	12450000	1427	4.39143	521.466	0.00842132
NC_039243.1	12425001	12475000	1411	4.74974	517.48	0.0091786
NC_039243.1	12450001	12500000	1464	4.71508	551.856	0.00854403
NC_039243.1	12475001	12525000	1450	3.68305	536.112	0.00686993
NC_039243.1	12500001	12550000	1266	2.84398	467.376	0.00608499
NC_039243.1	12525001	12575000	1234	2.64294	445.419	0.00593361
NC_039243.1	12550001	12600000	1269	3.06064	430.746	0.00710544
NC_039243.1	12575001	12625000	1399	4.47651	483.985	0.00924927
NC_039243.1	12600001	12650000	1659	4.56813	564.427	0.00809341
NC_039243.1	12625001	12675000	1812	5.71666	631.953	0.00904602
NC_039243.1	12650001	12700000	1705	7.43069	629.99	0.0117949
NC_039243.1	12675001	12725000	1409	6.37121	520.441	0.0122419
NC_039243.1	12700001	12750000	1456	6.31699	543.024	0.011633
NC_039243.1	12725001	12775000	1447	4.64229	537.037	0.00864426
NC_039243.1	12750001	12800000	1106	1.60228	407.701	0.00393004
NC_039243.1	12775001	12825000	1355	4.32947	515.699	0.00839534
NC_039243.1	12800001	12850000	1555	5.23363	578.322	0.00904969
NC_039243.1	12825001	12875000	1573	4.99241	561.104	0.00889748
NC_039243.1	12850001	12900000	1572	8.64146	553.023	0.0156259
NC_039243.1	12875001	12925000	1340	7.93671	474.681	0.0167201
NC_039243.1	12900001	12950000	1355	5.91255	483.689	0.0122239
NC_039243.1	12925001	12975000	1227	4.92647	444.074	0.0110938
NC_039243.1	12950001	13000000	1412	3.7928	532.064	0.00712846
NC_039243.1	12975001	13025000	1421	3.4686	530.517	0.00653816
NC_039243.1	13000001	13050000	1272	4.08532	454.325	0.00899205
NC_039243.1	13025001	13075000	1408	7.32357	506.346	0.0144636
NC_039243.1	13050001	13100000	1479	7.61498	554.568	0.0137314
NC_039243.1	13075001	13125000	1556	6.21614	587.94	0.0105727
NC_039243.1	13100001	13150000	1372	4.46696	503.014	0.00888039
NC_039243.1	13125001	13175000	1163	5.89386	424.997	0.013868
NC_039243.1	13150001	13200000	1122	8.43673	422.41	0.0199729
NC_039243.1	13175001	13225000	832	4.91334	306.342	0.0160387
NC_039243.1	13200001	13250000	682	3.14913	235.33	0.0133818
NC_039243.1	13225001	13275000	835	2.52421	267.024	0.00945312
NC_039243.1	13250001	13300000	890	1.33209	250.321	0.00532152
NC_039243.1	13275001	13325000	1104	2.39335	332.298	0.00720241
NC_039243.1	13300001	13350000	1176	3.90308	378.413	0.0103143
NC_039243.1	13325001	13375000	1185	4.19583	361.067	0.0116206
NC_039243.1	13350001	13400000	1246	3.00512	388.527	0.00773465
NC_039243.1	13375001	13425000	1496	3.69648	506.639	0.00729608
NC_039243.1	13400001	13450000	1678	5.54729	580.07	0.00956314
NC_039243.1	13425001	13475000	1473	6.22728	500.553	0.0124408
NC_039243.1	13450001	13500000	1460	5.25177	500.268	0.0104979
NC_039243.1	13475001	13525000	1407	5.05736	524.244	0.00964695
NC_039243.1	13500001	13550000	1290	5.15493	486.643	0.0105928
NC_039243.1	13525001	13575000	1473	4.32439	524.657	0.00824233
NC_039243.1	13550001	13600000	1281	3.57674	399.312	0.00895725
NC_039243.1	13575001	13625000	619	1.9862	142.649	0.0139237
NC_039243.1	13600001	13650000	640	2.38123	145.897	0.0163213
NC_039243.1	13625001	13675000	1020	3.28744	266.788	0.0123223
NC_039243.1	13650001	13700000	1198	3.134	380.98	0.00822615
NC_039243.1	13675001	13725000	1357	3.59938	483.553	0.00744361
NC_039243.1	13700001	13750000	1363	4.66424	500.144	0.00932579
NC_039243.1	13725001	13775000	1463	5.65984	554.751	0.0102025
NC_039243.1	13750001	13800000	1328	6.96014	505.504	0.0137687
NC_039243.1	13775001	13825000	1066	4.43406	383.246	0.0115698
NC_039243.1	13800001	13850000	1125	1.86178	418.055	0.00445343
NC_039243.1	13825001	13875000	1370	4.01084	479.631	0.00836234
NC_039243.1	13850001	13900000	1343	4.2868	463.647	0.00924583
NC_039243.1	13875001	13925000	1396	4.42103	514.593	0.00859132
NC_039243.1	13900001	13950000	1302	2.97071	430.037	0.00690804
NC_039243.1	13925001	13975000	1133	3.71461	378.493	0.00981421
NC_039243.1	13950001	14000000	1370	6.32035	504.326	0.0125323
NC_039243.1	13975001	14025000	1564	4.45559	581.785	0.00765848
NC_039243.1	14000001	14050000	1627	2.98547	632.156	0.00472267
NC_039243.1	14025001	14075000	1702	3.65458	667.389	0.00547593
NC_039243.1	14050001	14100000	1749	6.69522	680.485	0.00983889
NC_039243.1	14075001	14125000	1410	6.3405	546.367	0.0116049
NC_039243.1	14100001	14150000	994	2.42377	365.506	0.00663128
NC_039243.1	14125001	14175000	900	4.16378	310.077	0.0134282
NC_039243.1	14150001	14200000	1071	6.71461	383.736	0.017498
NC_039243.1	14175001	14225000	1393	3.66865	502.121	0.00730631
NC_039243.1	14200001	14250000	1461	1.39255	528.206	0.00263639
NC_039243.1	14225001	14275000	1283	4.89561	468.844	0.0104419
NC_039243.1	14250001	14300000	1414	7.45974	521.681	0.0142994
NC_039243.1	14275001	14325000	1634	6.32746	600.294	0.0105406
NC_039243.1	14300001	14350000	1593	4.44418	599.126	0.00741778
NC_039243.1	14325001	14375000	1441	4.37864	551.075	0.00794564
NC_039243.1	14350001	14400000	1331	4.9676	499.305	0.00994903
NC_039243.1	14375001	14425000	1417	6.34012	511.043	0.0124062
NC_039243.1	14400001	14450000	1304	5.58161	444.465	0.012558
NC_039243.1	14425001	14475000	1098	3.89664	371.914	0.0104773
NC_039243.1	14450001	14500000	1200	3.33438	350.094	0.00952424
NC_039243.1	14475001	14525000	980	2.1809	265.272	0.0082214
NC_039243.1	14500001	14550000	913	2.82761	274.416	0.0103041
NC_039243.1	14525001	14575000	966	3.02697	299.933	0.0100921
NC_039243.1	14550001	14600000	1128	2.84062	390.855	0.00726769
NC_039243.1	14575001	14625000	1550	5.26383	573.705	0.00917515
NC_039243.1	14600001	14650000	1431	7.44236	558.509	0.0133254
NC_039243.1	14625001	14675000	1184	4.78645	468.324	0.0102204
NC_039243.1	14650001	14700000	1301	2.13873	482.12	0.00443608
NC_039243.1	14675001	14725000	1315	4.60787	459.8	0.0100215
NC_039243.1	14700001	14750000	1350	8.33849	486.405	0.0171431
NC_039243.1	14725001	14775000	1543	7.75721	575.824	0.0134715
NC_039243.1	14750001	14800000	1603	5.36935	610.697	0.00879216
NC_039243.1	14775001	14825000	1818	5.47014	681.195	0.00803021
NC_039243.1	14800001	14850000	2059	5.81164	765.742	0.00758955
NC_039243.1	14825001	14875000	1773	4.37625	664.871	0.00658211
NC_039243.1	14850001	14900000	1649	5.1697	623.018	0.00829784
NC_039243.1	14875001	14925000	1724	5.52437	659.642	0.0083748
NC_039243.1	14900001	14950000	1499	4.112	572.871	0.00717787
NC_039243.1	14925001	14975000	1256	4.29276	470.937	0.00911535
NC_039243.1	14950001	15000000	732	4.77327	255.516	0.0186809
NC_039243.1	14975001	15025000	507	4.5208	132.603	0.0340928
NC_039243.1	15000001	15050000	721	4.77461	178.023	0.0268201
NC_039243.1	15025001	15075000	593	4.93065	139.754	0.0352809
NC_039243.1	15050001	15100000	349	2.73711	74.96	0.0365143
NC_039243.1	15075001	15125000	472	2.21268	115.437	0.0191678
NC_039243.1	15100001	15150000	657	4.58286	175.647	0.0260913
NC_039243.1	15125001	15175000	855	5.12273	261.218	0.0196109
NC_039243.1	15150001	15200000	782	2.4171	238.704	0.0101259
NC_039243.1	15175001	15225000	436	1.51278	122.862	0.0123128
NC_039243.1	15200001	15250000	324	1.88954	91.4703	0.0206575
NC_039243.1	15225001	15275000	567	2.49102	184.336	0.0135135
NC_039243.1	15250001	15300000	789	4.65403	261.168	0.0178201
NC_039243.1	15275001	15325000	920	5.38846	314.108	0.0171548
NC_039243.1	15300001	15350000	846	4.21323	283.669	0.0148526
NC_039243.1	15325001	15375000	668	2.99074	193.718	0.0154386
NC_039243.1	15350001	15400000	676	4.2348	195.242	0.0216901
NC_039243.1	15375001	15425000	559	3.89631	166.581	0.0233899
NC_039243.1	15400001	15450000	611	1.84932	210.003	0.00880616
NC_039243.1	15425001	15475000	569	1.82199	211.301	0.00862272
NC_039243.1	15450001	15500000	823	5.19616	257.67	0.0201659
NC_039243.1	15475001	15525000	937	4.5687	289.061	0.0158053
NC_039243.1	15500001	15550000	665	1.05867	202.582	0.0052259
NC_039243.1	15525001	15575000	559	1.80734	158.522	0.0114012
NC_039243.1	15550001	15600000	644	3.18525	216.867	0.0146876
NC_039243.1	15575001	15625000	958	5.38833	349.721	0.0154075
NC_039243.1	15600001	15650000	1100	7.82964	402.621	0.0194467
NC_039243.1	15625001	15675000	1030	6.61737	372.713	0.0177546
NC_039243.1	15650001	15700000	929	6.07171	352.621	0.0172188
NC_039243.1	15675001	15725000	800	5.32869	288.2	0.0184895
NC_039243.1	15700001	15750000	644	3.53606	171.811	0.0205811
NC_039243.1	15725001	15775000	818	4.77794	210.232	0.0227269
NC_039243.1	15750001	15800000	800	4.54441	198.988	0.0228376
NC_039243.1	15775001	15825000	675	3.4018	136.39	0.0249417
NC_039243.1	15800001	15850000	853	2.66515	232.382	0.0114688
NC_039243.1	15825001	15875000	863	2.58485	283.233	0.00912621
NC_039243.1	15850001	15900000	922	5.64863	305.532	0.0184878
NC_039243.1	15875001	15925000	758	5.70182	249.064	0.022893
NC_039243.1	15900001	15950000	1039	5.11391	324.215	0.0157732
NC_039243.1	15925001	15975000	1451	5.98069	434.354	0.0137692
NC_039243.1	15950001	16000000	1120	5.67697	333.669	0.0170138
NC_039243.1	15975001	16025000	985	8.06642	324.998	0.0248199
NC_039243.1	16000001	16050000	954	7.17299	322.981	0.0222087
NC_039243.1	16025001	16075000	903	3.35358	302.643	0.011081
NC_039243.1	16050001	16100000	994	3.09167	345.279	0.00895412
NC_039243.1	16075001	16125000	1332	7.39102	457.887	0.0161416
NC_039243.1	16100001	16150000	1780	8.9918	606.097	0.0148356
NC_039243.1	16125001	16175000	1482	6.11429	492.951	0.0124034
NC_039243.1	16150001	16200000	954	4.43325	292.886	0.0151364
NC_039243.1	16175001	16225000	978	5.20199	291.985	0.017816
NC_039243.1	16200001	16250000	937	5.98886	307.599	0.0194697
NC_039243.1	16225001	16275000	927	6.81675	330.034	0.0206547
NC_039243.1	16250001	16300000	1087	7.03709	409.283	0.0171937
NC_039243.1	16275001	16325000	856	3.80387	315.035	0.0120744
NC_039243.1	16300001	16350000	570	1.96229	169.536	0.0115745
NC_039243.1	16325001	16375000	759	2.98712	253.385	0.0117888
NC_039243.1	16350001	16400000	583	2.71063	195.523	0.0138635
NC_039243.1	16375001	16425000	385	2.52836	97.4921	0.025934
NC_039243.1	16400001	16450000	975	4.17952	345.85	0.0120848
NC_039243.1	16425001	16475000	1346	5.64023	447.059	0.0126163
NC_039243.1	16450001	16500000	989	6.1005	304.873	0.02001
NC_039243.1	16475001	16525000	859	5.05947	325.733	0.0155326
NC_039243.1	16500001	16550000	850	3.1937	282.968	0.0112864
NC_039243.1	16525001	16575000	486	1.99329	129.575	0.0153834
NC_039243.1	16550001	16600000	547	3.57698	159.581	0.0224149
NC_039243.1	16575001	16625000	661	5.11745	186.321	0.0274658
NC_039243.1	16600001	16650000	423	3.16259	104.668	0.0302155
NC_039243.1	16625001	16675000	717	2.64236	212.844	0.0124146
NC_039243.1	16650001	16700000	1069	3.88131	351.012	0.0110575
NC_039243.1	16675001	16725000	917	3.96224	306.988	0.0129068
NC_039243.1	16700001	16750000	935	4.19963	278.437	0.0150829
NC_039243.1	16725001	16775000	822	2.4169	235.276	0.0102726
NC_039243.1	16750001	16800000	551	1.65786	138.356	0.0119826
NC_039243.1	16775001	16825000	896	1.10282	255.919	0.00430925
NC_039243.1	16800001	16850000	1041	0.154216	313.771	0.00049149
NC_039243.1	16825001	16875000	704	1.05646	161.963	0.00652284
NC_039243.1	16850001	16900000	705	0.403285	190.075	0.00212172
NC_039243.1	16875001	16925000	883	2.6898	309.063	0.00870307
NC_039243.1	16900001	16950000	698	3.99054	232.664	0.0171515
NC_039243.1	16925001	16975000	591	2.18723	197.82	0.0110566
NC_039243.1	16950001	17000000	608	1.33565	222.412	0.00600529
NC_039243.1	16975001	17025000	385	0.560316	111.058	0.00504527
NC_039243.1	17000001	17050000	518	1.07041	113.458	0.00943444
NC_039243.1	17025001	17075000	881	2.65672	292.529	0.00908193
NC_039243.1	17050001	17100000	897	1.9821	304.432	0.00651081
NC_039243.1	17075001	17125000	753	1.91254	202.155	0.00946079
NC_039243.1	17100001	17150000	577	2.24796	146.492	0.0153452
NC_039243.1	17125001	17175000	378	0.841015	83.4617	0.0100767
NC_039243.1	17150001	17200000	286	0.797018	66.8386	0.0119245
NC_039243.1	17175001	17225000	237	0.61001	56.477	0.010801
NC_039243.1	17200001	17250000	643	3.3022	245.026	0.0134769
NC_039243.1	17225001	17275000	1003	4.33741	404.567	0.0107211
NC_039243.1	17250001	17300000	958	3.26729	347.02	0.00941529
NC_039243.1	17275001	17325000	1006	4.43033	348.94	0.0126965
NC_039243.1	17300001	17350000	1002	2.95919	337.007	0.00878081
NC_039243.1	17325001	17375000	973	2.03619	357.007	0.0057035
NC_039243.1	17350001	17400000	948	3.11605	399.478	0.00780029
NC_039243.1	17375001	17425000	1097	6.5758	447.158	0.0147058
NC_039243.1	17400001	17450000	1344	7.98397	496.197	0.0160903
NC_039243.1	17425001	17475000	1427	6.96557	530.334	0.0131343
NC_039243.1	17450001	17500000	1436	9.75015	545.288	0.0178807
NC_039243.1	17475001	17525000	1490	9.10309	546.658	0.0166522
NC_039243.1	17500001	17550000	1488	5.57236	542.782	0.0102663
NC_039243.1	17525001	17575000	1218	4.46131	449.17	0.00993233
NC_039243.1	17550001	17600000	1099	3.42218	426.103	0.00803134
NC_039243.1	17575001	17625000	968	2.53355	357.73	0.00708231
NC_039243.1	17600001	17650000	1157	5.4903	418.495	0.0131192
NC_039243.1	17625001	17675000	1105	5.88442	408.15	0.0144173
NC_039243.1	17650001	17700000	1069	5.29158	404.681	0.0130759
NC_039243.1	17675001	17725000	1633	8.18156	644.708	0.0126903
NC_039243.1	17700001	17750000	1696	8.99967	659.803	0.0136399
NC_039243.1	17725001	17775000	1525	7.96885	552.573	0.0144214
NC_039243.1	17750001	17800000	1286	8.74482	474.981	0.0184109
NC_039243.1	17775001	17825000	1090	8.19133	419.46	0.0195283
NC_039243.1	17800001	17850000	975	5.80572	358.38	0.0161999
NC_039243.1	17825001	17875000	986	5.39113	367.028	0.0146886
NC_039243.1	17850001	17900000	1185	7.35026	454.347	0.0161776
NC_039243.1	17875001	17925000	1375	9.14426	514.999	0.0177559
NC_039243.1	17900001	17950000	1201	6.48382	444.664	0.0145814
NC_039243.1	17925001	17975000	1019	4.21643	389.992	0.0108116
NC_039243.1	17950001	18000000	1212	7.33581	483.644	0.0151678
NC_039243.1	17975001	18025000	1289	7.80018	498.569	0.0156451
NC_039243.1	18000001	18050000	726	3.23862	269.802	0.0120037
NC_039243.1	18025001	18075000	368	1.95707	141.81	0.0138007
NC_039243.1	18050001	18100000	1026	4.52984	389.835	0.0116199
NC_039243.1	18075001	18125000	1257	6.13003	469.564	0.0130547
NC_039243.1	18100001	18150000	1014	4.70931	371.719	0.012669
NC_039243.1	18125001	18175000	1108	4.13794	427.808	0.00967242
NC_039243.1	18150001	18200000	1216	3.34016	474.872	0.00703382
NC_039243.1	18175001	18225000	1172	3.34792	438.879	0.00762834
NC_039243.1	18200001	18250000	1271	5.58515	478.956	0.0116611
NC_039243.1	18225001	18275000	1466	5.85103	579.769	0.010092
NC_039243.1	18250001	18300000	1726	6.08976	703.272	0.00865917
NC_039243.1	18275001	18325000	1600	6.87584	629.036	0.0109308
NC_039243.1	18300001	18350000	1258	5.33398	467.98	0.0113979
NC_039243.1	18325001	18375000	1036	4.14883	360.581	0.011506
NC_039243.1	18350001	18400000	796	4.4827	259.289	0.0172884
NC_039243.1	18375001	18425000	1007	3.6599	372.176	0.00983377
NC_039243.1	18400001	18450000	1312	4.76317	503.708	0.00945621
NC_039243.1	18425001	18475000	1194	6.3495	459.296	0.0138244
NC_039243.1	18450001	18500000	884	4.27779	344.833	0.0124054
NC_039243.1	18475001	18525000	804	3.91268	314.1	0.0124568
NC_039243.1	18500001	18550000	480	3.69003	188.485	0.0195773
NC_039243.1	18525001	18575000	376	2.52266	118.528	0.0212832
NC_039243.1	18550001	18600000	785	4.37335	252.592	0.0173139
NC_039243.1	18575001	18625000	519	2.87378	175.998	0.0163285
NC_039243.1	18600001	18650000	255	2.06852	76.8649	0.0269111
NC_039243.1	18625001	18675000	745	5.00429	244.345	0.0204804
NC_039243.1	18650001	18700000	1037	4.54906	393.87	0.0115496
NC_039243.1	18675001	18725000	894	4.24524	341.982	0.0124136
NC_039243.1	18700001	18750000	875	3.16442	262.009	0.0120775
NC_039243.1	18725001	18775000	939	1.24467	296.328	0.00420033
NC_039243.1	18750001	18800000	768	3.53933	273.372	0.0129469
NC_039243.1	18775001	18825000	600	4.16597	206.064	0.0202169
NC_039243.1	18800001	18850000	668	3.4382	229.002	0.0150138
NC_039243.1	18825001	18875000	788	3.41372	255.641	0.0133536
NC_039243.1	18850001	18900000	527	1.69799	153.937	0.0110304
NC_039243.1	18875001	18925000	501	0.255406	125.554	0.00203423
NC_039243.1	18900001	18950000	770	1.55864	190.827	0.00816783
NC_039243.1	18925001	18975000	711	3.10122	201.518	0.0153893
NC_039243.1	18950001	19000000	603	2.00264	171.845	0.0116537
NC_039243.1	18975001	19025000	840	2.586	248.848	0.0103919
NC_039243.1	19000001	19050000	872	2.25564	252.988	0.008916
NC_039243.1	19025001	19075000	738	1.41401	212.491	0.00665446
NC_039243.1	19050001	19100000	763	2.18515	255.756	0.00854389
NC_039243.1	19075001	19125000	755	2.45803	271.451	0.00905517
NC_039243.1	19100001	19150000	1063	3.63989	333.957	0.0108993
NC_039243.1	19125001	19175000	989	3.46307	301.143	0.0114998
NC_039243.1	19150001	19200000	1085	3.87191	421.335	0.00918963
NC_039243.1	19175001	19225000	1389	5.75187	521.649	0.0110263
NC_039243.1	19200001	19250000	1138	4.88576	385.856	0.0126621
NC_039243.1	19225001	19275000	1218	4.11064	428.377	0.00959587
NC_039243.1	19250001	19300000	1277	5.79324	462.607	0.012523
NC_039243.1	19275001	19325000	1201	8.58499	413.333	0.0207702
NC_039243.1	19300001	19350000	1151	8.75351	395.48	0.0221339
NC_039243.1	19325001	19375000	1153	7.35766	438.604	0.0167752
NC_039243.1	19350001	19400000	1344	7.69908	532.855	0.0144487
NC_039243.1	19375001	19425000	1115	7.39971	410.576	0.0180227
NC_039243.1	19400001	19450000	584	4.40835	173.562	0.0253993
NC_039243.1	19425001	19475000	648	2.83532	198.47	0.0142859
NC_039243.1	19450001	19500000	735	4.51452	239.173	0.0188755
NC_039243.1	19475001	19525000	639	5.60434	195.616	0.0286497
NC_039243.1	19500001	19550000	633	3.80407	207.068	0.0183711
NC_039243.1	19525001	19575000	573	1.60387	183.212	0.00875415
NC_039243.1	19550001	19600000	709	4.00558	209.948	0.0190789
NC_039243.1	19575001	19625000	926	5.57866	320.51	0.0174056
NC_039243.1	19600001	19650000	1054	6.66114	399.696	0.0166655
NC_039243.1	19625001	19675000	935	6.76158	351.937	0.0192125
NC_039243.1	19650001	19700000	1133	7.16135	443.851	0.0161346
NC_039243.1	19675001	19725000	1345	10.1794	548.102	0.0185721
NC_039243.1	19700001	19750000	1255	7.6742	486.436	0.0157764
NC_039243.1	19725001	19775000	1294	5.86153	475.971	0.0123149
NC_039243.1	19750001	19800000	1165	9.06697	442.399	0.020495
NC_039243.1	19775001	19825000	1279	9.59816	506.473	0.018951
NC_039243.1	19800001	19850000	1185	5.81832	466.976	0.0124596
NC_039243.1	19825001	19875000	908	4.42888	330.189	0.0134132
NC_039243.1	19850001	19900000	1043	5.7484	370.684	0.0155075
NC_039243.1	19875001	19925000	843	4.49821	315.075	0.0142766
NC_039243.1	19900001	19950000	874	5.39722	302.709	0.0178297
NC_039243.1	19925001	19975000	933	7.71078	327.982	0.0235098
NC_039243.1	19950001	20000000	540	5.2662	189.823	0.0277426
NC_039243.1	19975001	20025000	710	4.28946	217.749	0.0196991
NC_039243.1	20000001	20050000	948	6.61885	316.46	0.0209153
NC_039243.1	20025001	20075000	786	6.4738	287.657	0.0225053
NC_039243.1	20050001	20100000	675	5.20542	238.849	0.0217937
NC_039243.1	20075001	20125000	724	5.15483	224.916	0.022919
NC_039243.1	20100001	20150000	900	5.26842	310.159	0.0169862
NC_039243.1	20125001	20175000	815	4.37791	318.802	0.0137324
NC_039243.1	20150001	20200000	714	2.88478	285.663	0.0100986
NC_039243.1	20175001	20225000	867	2.94187	330.366	0.00890487
NC_039243.1	20200001	20250000	876	3.92368	328.678	0.0119378
NC_039243.1	20225001	20275000	880	6.40031	336.473	0.0190218
NC_039243.1	20250001	20300000	954	5.35011	372.089	0.0143786
NC_039243.1	20275001	20325000	859	2.77722	319.165	0.00870154
NC_039243.1	20300001	20350000	897	4.88807	336.78	0.0145141
NC_039243.1	20325001	20375000	942	6.19642	385.006	0.0160943
NC_039243.1	20350001	20400000	860	5.98794	340.046	0.0176092
NC_039243.1	20375001	20425000	943	4.44228	336.33	0.0132081
NC_039243.1	20400001	20450000	856	3.58004	310.786	0.0115193
NC_039243.1	20425001	20475000	802	6.02299	296.617	0.0203056
NC_039243.1	20450001	20500000	838	5.3238	293.167	0.0181596
NC_039243.1	20475001	20525000	671	2.52457	232.432	0.0108615
NC_039243.1	20500001	20550000	923	4.36634	339.405	0.0128647
NC_039243.1	20525001	20575000	992	5.7777	357.986	0.0161395
NC_039243.1	20550001	20600000	754	3.44904	262.843	0.0131221
NC_039243.1	20575001	20625000	893	4.97123	335.638	0.0148113
NC_039243.1	20600001	20650000	1060	6.07772	405.251	0.0149974
NC_039243.1	20625001	20675000	1025	4.09003	407.474	0.0100375
NC_039243.1	20650001	20700000	875	4.36035	341.92	0.0127525
NC_039243.1	20675001	20725000	777	6.36357	270.558	0.0235202
NC_039243.1	20700001	20750000	703	6.21394	259.85	0.0239136
NC_039243.1	20725001	20775000	601	3.94887	203.333	0.0194208
NC_039243.1	20750001	20800000	461	3.45576	127.989	0.0270005
NC_039243.1	20775001	20825000	654	3.07673	206.557	0.0148953
NC_039243.1	20800001	20850000	942	3.68523	304.392	0.0121068
NC_039243.1	20825001	20875000	701	3.35107	230.677	0.0145271
NC_039243.1	20850001	20900000	427	2.54387	137.254	0.0185341
NC_039243.1	20875001	20925000	403	3.60414	129.299	0.0278744
NC_039243.1	20900001	20950000	328	3.48668	110.693	0.0314986
NC_039243.1	20925001	20975000	340	2.13666	124.707	0.0171335
NC_039243.1	20950001	21000000	510	3.51116	195.789	0.0179334
NC_039243.1	20975001	21025000	627	5.31747	231.876	0.0229324
NC_039243.1	21000001	21050000	610	4.18446	213.698	0.0195812
NC_039243.1	21025001	21075000	501	4.11691	169	0.0243604
NC_039243.1	21050001	21100000	401	3.37261	128.089	0.0263302
NC_039243.1	21075001	21125000	404	3.04856	123.312	0.0247222
NC_039243.1	21100001	21150000	422	4.23805	139.105	0.0304665
NC_039243.1	21125001	21175000	401	3.64617	132.581	0.0275014
NC_039243.1	21150001	21200000	417	3.24202	132.479	0.0244719
NC_039243.1	21175001	21225000	612	3.96134	202.468	0.0195653
NC_039243.1	21200001	21250000	639	3.01108	215.206	0.0139916
NC_039243.1	21225001	21275000	661	2.60188	252.641	0.0102987
NC_039243.1	21250001	21300000	669	3.33459	258.029	0.0129233
NC_039243.1	21275001	21325000	561	4.21844	195.134	0.0216182
NC_039243.1	21300001	21350000	792	5.93888	260.528	0.0227955
NC_039243.1	21325001	21375000	765	4.72567	245.367	0.0192596
NC_039243.1	21350001	21400000	535	3.1162	156.941	0.0198559
NC_039243.1	21375001	21425000	446	3.46994	133.387	0.0260141
NC_039243.1	21400001	21450000	468	4.84619	153.119	0.0316498
NC_039243.1	21425001	21475000	675	5.38789	232.018	0.0232219
NC_039243.1	21450001	21500000	821	6.97045	297.716	0.0234131
NC_039243.1	21475001	21525000	766	6.17698	254.28	0.024292
NC_039243.1	21500001	21550000	658	3.60124	217.335	0.01657
NC_039243.1	21525001	21575000	632	3.30944	212.651	0.0155628
NC_039243.1	21550001	21600000	551	2.52849	156.802	0.0161254
NC_039243.1	21575001	21625000	290	1.57127	80.5101	0.0195165
NC_039243.1	21600001	21650000	364	1.96208	112.689	0.0174114
NC_039243.1	21625001	21675000	317	1.60214	91.9691	0.0174204
NC_039243.1	21650001	21700000	136	0.589023	36.5163	0.0161304
NC_039243.1	21675001	21725000	207	0.635469	63.6065	0.00999063
NC_039243.1	21700001	21750000	400	2.32946	117.031	0.0199047
NC_039243.1	21725001	21775000	639	3.19397	187.042	0.0170763
NC_039243.1	21750001	21800000	477	1.59407	133.503	0.0119404
NC_039243.1	21775001	21825000	286	1.06662	83.2742	0.0128085
NC_039243.1	21800001	21850000	448	2.02918	137.846	0.0147206
NC_039243.1	21825001	21875000	498	2.81497	144.716	0.0194516
NC_039243.1	21850001	21900000	833	2.97609	312.791	0.00951464
NC_039243.1	21875001	21925000	980	4.92637	366.872	0.013428
NC_039243.1	21900001	21950000	781	5.108	260.017	0.0196449
NC_039243.1	21925001	21975000	701	4.0295	241.609	0.0166778
NC_039243.1	21950001	22000000	604	3.0153	183.715	0.0164129
NC_039243.1	21975001	22025000	496	1.91402	147.093	0.0130123
NC_039243.1	22000001	22050000	306	1.51337	111.347	0.0135915
NC_039243.1	22025001	22075000	307	1.29318	116.313	0.0111181
NC_039243.1	22050001	22100000	435	1.68629	140.047	0.0120409
NC_039243.1	22075001	22125000	464	1.98713	133.485	0.0148865
NC_039243.1	22100001	22150000	484	2.13311	135.992	0.0156856
NC_039243.1	22125001	22175000	515	2.12289	123.42	0.0172005
NC_039243.1	22150001	22200000	630	1.79566	157.265	0.011418
NC_039243.1	22175001	22225000	883	1.53813	241.31	0.00637407
NC_039243.1	22200001	22250000	691	2.52564	186.294	0.0135573
NC_039243.1	22225001	22275000	459	4.38519	126.338	0.0347099
NC_039243.1	22250001	22300000	527	5.07055	159.38	0.0318141
NC_039243.1	22275001	22325000	438	2.95432	131.487	0.0224686
NC_039243.1	22300001	22350000	234	1.39906	70.2467	0.0199163
NC_039243.1	22325001	22375000	270	1.87342	98.0802	0.0191009
NC_039243.1	22350001	22400000	532	3.63947	200.185	0.0181805
NC_039243.1	22375001	22425000	544	5.65306	193.464	0.0292202
NC_039243.1	22400001	22450000	525	4.62016	183.958	0.0251153
NC_039243.1	22425001	22475000	873	6.40382	346.332	0.0184904
NC_039243.1	22450001	22500000	989	6.79846	390.949	0.0173896
NC_039243.1	22475001	22525000	1032	3.44773	387.738	0.00889191
NC_039243.1	22500001	22550000	1214	4.7154	458.73	0.0102793
NC_039243.1	22525001	22575000	1173	6.10875	424.302	0.0143972
NC_039243.1	22550001	22600000	1346	6.17412	511.274	0.0120759
NC_039243.1	22575001	22625000	1380	5.57609	552.861	0.0100859
NC_039243.1	22600001	22650000	1166	5.93362	445.497	0.0133191
NC_039243.1	22625001	22675000	963	6.4363	360.539	0.0178519
NC_039243.1	22650001	22700000	729	4.33363	262.824	0.0164887
NC_039243.1	22675001	22725000	938	7.00857	342.735	0.0204489
NC_039243.1	22700001	22750000	1136	6.68189	448.762	0.0148896
NC_039243.1	22725001	22775000	842	2.09613	309.941	0.00676299
NC_039243.1	22750001	22800000	750	3.72449	255.19	0.014595
NC_039243.1	22775001	22825000	883	4.63187	338.649	0.0136775
NC_039243.1	22800001	22850000	937	4.07772	365.121	0.0111681
NC_039243.1	22825001	22875000	980	4.40711	392.784	0.0112202
NC_039243.1	22850001	22900000	681	4.16212	282.551	0.0147305
NC_039243.1	22875001	22925000	294	2.31098	114.715	0.0201454
NC_039243.1	22900001	22950000	134	0.661963	41.4686	0.015963
NC_039243.1	22925001	22975000	99	1.88286	30.0234	0.0627131
NC_039243.1	22950001	23000000	58	1.57938	19.5728	0.0806925
NC_039243.1	22975001	23025000	52	0.333738	16.4687	0.020265
NC_039243.1	23000001	23050000	72	0.759789	25.6086	0.0296693
NC_039243.1	23025001	23075000	127	0.77936	33.4287	0.0233141
NC_039243.1	23050001	23100000	126	0.504137	32.1584	0.0156767
NC_039243.1	23075001	23125000	54	0.293286	19.3613	0.0151481
NC_039243.1	23100001	23150000	81	0.362089	22.2276	0.0162901
NC_039243.1	23125001	23175000	85	0.288586	24.242	0.0119044
NC_039243.1	23150001	23200000	31	-0.00248847	10.6943	-0.000232691
NC_039243.1	23175001	23225000	32	0.29771	5.96074	0.0499452
NC_039243.1	23200001	23250000	41	0.403806	8.66782	0.0465868
NC_039243.1	23225001	23275000	28	0.253832	8.14982	0.0311458
NC_039243.1	23250001	23300000	26	0.286717	8.37778	0.0342235
NC_039243.1	23275001	23325000	23	0.219335	9.13899	0.024
NC_039243.1	23300001	23350000	22	0.0632773	8.20719	0.00770998
NC_039243.1	23325001	23375000	16	0.0845763	5.32403	0.0158858
NC_039243.1	23350001	23400000	41	0.208621	11.5924	0.0179964
NC_039243.1	23375001	23425000	37	0.148146	10.1985	0.0145263
NC_039243.1	23400001	23450000	46	0.266472	12.0462	0.0221208
NC_039243.1	23425001	23475000	141	0.756913	43.8273	0.0172703
NC_039243.1	23450001	23500000	155	1.16647	55.013	0.0212035
NC_039243.1	23475001	23525000	143	1.6581	53.0369	0.0312631
NC_039243.1	23500001	23550000	165	1.75132	59.5283	0.02942
NC_039243.1	23525001	23575000	215	1.40609	76.1109	0.0184742
NC_039243.1	23550001	23600000	631	0.948138	246.641	0.0038442
NC_039243.1	23575001	23625000	544	0.707014	219.555	0.00322022
NC_039243.1	23600001	23650000	128	0.56035	44.2796	0.0126548
NC_039243.1	23625001	23675000	136	0.451872	41.7412	0.0108256
NC_039243.1	23650001	23700000	144	0.922042	55.5219	0.0166068
NC_039243.1	23675001	23725000	158	1.26715	61.0598	0.0207525
NC_039243.1	23700001	23750000	96	1.22402	34.0201	0.0359794
NC_039243.1	23725001	23775000	156	0.830082	58.3355	0.0142295
NC_039243.1	23750001	23800000	174	0.595503	60.402	0.009859
NC_039243.1	23775001	23825000	135	1.38725	49.395	0.0280848
NC_039243.1	23800001	23850000	186	2.16623	70.1687	0.0308717
NC_039243.1	23825001	23875000	161	1.40629	56.41	0.0249297
NC_039243.1	23850001	23900000	247	2.17887	95.8445	0.0227334
NC_039243.1	23875001	23925000	257	2.27017	99.4413	0.0228292
NC_039243.1	23900001	23950000	168	0.854465	64.3114	0.0132864
NC_039243.1	23925001	23975000	219	1.13206	82.8629	0.0136618
NC_039243.1	23950001	24000000	197	1.15055	67.4095	0.0170681
NC_039243.1	23975001	24025000	111	0.678487	37.9007	0.0179017
NC_039243.1	24000001	24050000	63	0.120955	24.4741	0.00494215
NC_039243.1	24025001	24075000	81	0.341094	26.191	0.0130233
NC_039243.1	24050001	24100000	276	0.651625	73.6628	0.00884606
NC_039243.1	24075001	24125000	585	2.29005	197.253	0.0116097
NC_039243.1	24100001	24150000	818	2.41277	304.366	0.0079272
NC_039243.1	24125001	24175000	1093	1.82996	413.76	0.00442277
NC_039243.1	24150001	24200000	707	1.5284	272.655	0.00560562
NC_039243.1	24175001	24225000	746	1.67773	278.393	0.00602647
NC_039243.1	24200001	24250000	1367	4.65	530.206	0.00877018
NC_039243.1	24225001	24275000	699	3.20901	280.251	0.0114505
NC_039243.1	24250001	24300000	365	1.16128	146.714	0.00791522
NC_039243.1	24275001	24325000	447	1.41942	158.803	0.00893825
NC_039243.1	24300001	24350000	271	1.25181	53.8336	0.0232532
NC_039243.1	24325001	24375000	443	1.90378	91.862	0.0207244
NC_039243.1	24350001	24400000	806	1.66739	191.63	0.00870112
NC_039243.1	24375001	24425000	1146	3.13788	329.132	0.0095338
NC_039243.1	24400001	24450000	1130	4.77173	364.672	0.013085
NC_039243.1	24425001	24475000	1238	6.97004	447.371	0.01558
NC_039243.1	24450001	24500000	1484	8.64896	550.21	0.0157194
NC_039243.1	24475001	24525000	1054	5.97862	358.437	0.0166797
NC_039243.1	24500001	24550000	720	4.50073	238.408	0.0188783
NC_039243.1	24525001	24575000	827	3.5301	268.882	0.0131288
NC_039243.1	24550001	24600000	549	2.74692	149.674	0.0183528
NC_039243.1	24575001	24625000	520	3.27304	121.874	0.0268559
NC_039243.1	24600001	24650000	911	3.48596	225.375	0.0154674
NC_039243.1	24625001	24675000	930	2.80974	230.487	0.0121904
NC_039243.1	24650001	24700000	672	2.3593	155.635	0.0151592
NC_039243.1	24675001	24725000	668	1.83784	189.002	0.0097239
NC_039243.1	24700001	24750000	597	1.09016	167.743	0.00649898
NC_039243.1	24725001	24775000	655	2.74979	164.001	0.016767
NC_039243.1	24750001	24800000	867	4.59073	266.971	0.0171956
NC_039243.1	24775001	24825000	893	3.56494	310.462	0.0114827
NC_039243.1	24800001	24850000	746	2.51414	232.582	0.0108097
NC_039243.1	24825001	24875000	687	2.87977	198.19	0.0145304
NC_039243.1	24850001	24900000	749	1.74962	243.27	0.0071921
NC_039243.1	24875001	24925000	484	0.803804	147.196	0.00546076
NC_039243.1	24900001	24950000	675	3.55543	201.965	0.0176042
NC_039243.1	24925001	24975000	970	5.52134	320.357	0.017235
NC_039243.1	24950001	25000000	914	5.59489	318.41	0.0175714
NC_039243.1	24975001	25025000	1002	5.77104	319.266	0.018076
NC_039243.1	25000001	25050000	1029	4.78361	299.282	0.0159836
NC_039243.1	25025001	25075000	1265	6.83407	391.843	0.0174409
NC_039243.1	25050001	25100000	1434	9.65	488.052	0.0197725
NC_039243.1	25075001	25125000	1506	9.64888	518.213	0.0186195
NC_039243.1	25100001	25150000	1610	7.07563	571.265	0.0123859
NC_039243.1	25125001	25175000	1522	6.23307	529.91	0.0117625
NC_039243.1	25150001	25200000	1127	4.61387	370.102	0.0124665
NC_039243.1	25175001	25225000	538	1.43352	164.777	0.00869976
NC_039243.1	25200001	25250000	194	1.03499	37.5065	0.0275948
NC_039243.1	25225001	25275000	399	2.12397	147.303	0.0144191
NC_039243.1	25250001	25300000	813	4.87491	311.24	0.0156629
NC_039243.1	25275001	25325000	1274	5.50596	486.512	0.0113172
NC_039243.1	25300001	25350000	1631	6.20524	618.487	0.0100329
NC_039243.1	25325001	25375000	1395	5.59486	517.311	0.0108153
NC_039243.1	25350001	25400000	1520	3.11096	583.134	0.00533489
NC_039243.1	25375001	25425000	1446	3.74477	563.649	0.0066438
NC_039243.1	25400001	25450000	1227	2.86308	465.205	0.00615445
NC_039243.1	25425001	25475000	1294	3.68379	498.236	0.00739367
NC_039243.1	25450001	25500000	958	5.25941	361.781	0.0145376
NC_039243.1	25475001	25525000	617	2.6634	223.112	0.0119375
NC_039243.1	25500001	25550000	252	0.605442	91.751	0.00659875
NC_039243.1	25525001	25575000	220	0.0887317	73.8214	0.00120198
NC_039243.1	25550001	25600000	846	3.00877	346.335	0.00868746
NC_039243.1	25575001	25625000	1338	5.05702	568.749	0.00889148
NC_039243.1	25600001	25650000	1165	5.32939	479.555	0.0111132
NC_039243.1	25625001	25675000	892	4.16003	361.119	0.0115198
NC_039243.1	25650001	25700000	1045	4.46413	402.755	0.011084
NC_039243.1	25675001	25725000	1006	4.63449	380.928	0.0121663
NC_039243.1	25700001	25750000	879	5.36041	339.004	0.0158122
NC_039243.1	25725001	25775000	848	5.45208	320.194	0.0170274
NC_039243.1	25750001	25800000	1022	4.59638	374.65	0.0122685
NC_039243.1	25775001	25825000	1308	8.61946	468.612	0.0183936
NC_039243.1	25800001	25850000	1051	8.62741	372.191	0.0231801
NC_039243.1	25825001	25875000	1090	5.74235	403.215	0.0142414
NC_039243.1	25850001	25900000	1155	4.95613	455.056	0.0108913
NC_039243.1	25875001	25925000	841	3.66028	328.867	0.01113
NC_039243.1	25900001	25950000	885	4.50002	328.552	0.0136965
NC_039243.1	25925001	25975000	857	4.65842	311.251	0.0149668
NC_039243.1	25950001	26000000	880	4.47031	329.559	0.0135645
NC_039243.1	25975001	26025000	1025	6.88937	397.519	0.0173309
NC_039243.1	26000001	26050000	1197	7.25555	457.101	0.015873
NC_039243.1	26025001	26075000	1134	5.72721	438.207	0.0130696
NC_039243.1	26050001	26100000	962	4.48238	373.023	0.0120163
NC_039243.1	26075001	26125000	1294	5.76608	479.188	0.012033
NC_039243.1	26100001	26150000	1318	5.44379	504.738	0.0107854
NC_039243.1	26125001	26175000	960	3.92274	380.619	0.0103062
NC_039243.1	26150001	26200000	702	3.67047	247.903	0.0148061
NC_039243.1	26175001	26225000	877	4.19936	327.095	0.0128384
NC_039243.1	26200001	26250000	1079	3.67191	414.58	0.00885695
NC_039243.1	26225001	26275000	939	2.9677	343.521	0.00863907
NC_039243.1	26250001	26300000	1093	3.8505	398.746	0.00965653
NC_039243.1	26275001	26325000	1020	2.72049	365.146	0.0074504
NC_039243.1	26300001	26350000	925	3.52627	320.71	0.0109952
NC_039243.1	26325001	26375000	1339	7.22539	476.756	0.0151553
NC_039243.1	26350001	26400000	1342	7.42243	500.773	0.014822
NC_039243.1	26375001	26425000	1144	6.96857	448.77	0.0155282
NC_039243.1	26400001	26450000	1223	7.16201	492.175	0.0145518
NC_039243.1	26425001	26475000	1084	6.90166	442.636	0.0155922
NC_039243.1	26450001	26500000	1192	4.74822	492.692	0.0096373
NC_039243.1	26475001	26525000	1534	4.28044	655.071	0.00653431
NC_039243.1	26500001	26550000	1658	5.49591	697.126	0.00788367
NC_039243.1	26525001	26575000	1383	3.89007	546.312	0.00712059
NC_039243.1	26550001	26600000	943	3.62648	338.351	0.0107181
NC_039243.1	26575001	26625000	953	4.27482	350.462	0.0121977
NC_039243.1	26600001	26650000	951	3.92982	371.91	0.0105666
NC_039243.1	26625001	26675000	1103	4.83405	439.287	0.0110043
NC_039243.1	26650001	26700000	1520	4.40299	580.953	0.00757892
NC_039243.1	26675001	26725000	1255	2.2903	427.672	0.00535527
NC_039243.1	26700001	26750000	465	1.94763	128.982	0.0151
NC_039243.1	26725001	26775000	212	1.56629	44.2965	0.0353592
NC_039243.1	26750001	26800000	214	1.16113	45.4375	0.0255545
NC_039243.1	26775001	26825000	261	1.2069	56.5156	0.0213552
NC_039243.1	26800001	26850000	294	0.914998	62.7261	0.0145872
NC_039243.1	26825001	26875000	217	0.78695	46.6144	0.0168821
NC_039243.1	26850001	26900000	740	3.22386	230.162	0.0140069
NC_039243.1	26875001	26925000	937	3.11528	311.862	0.00998928
NC_039243.1	26900001	26950000	966	3.03938	297.783	0.0102067
NC_039243.1	26925001	26975000	1191	5.34908	388.264	0.0137769
NC_039243.1	26950001	27000000	1105	5.8615	398.996	0.0146906
NC_039243.1	26975001	27025000	1020	5.57025	375.011	0.0148536
NC_039243.1	27000001	27050000	726	3.02476	278.852	0.0108472
NC_039243.1	27025001	27075000	1090	4.18527	417.352	0.0100281
NC_039243.1	27050001	27100000	1449	5.57041	525.438	0.0106015
NC_039243.1	27075001	27125000	1251	3.2308	462.763	0.00698155
NC_039243.1	27100001	27150000	1608	4.46824	633.823	0.00704966
NC_039243.1	27125001	27175000	1779	4.75771	697.16	0.00682441
NC_039243.1	27150001	27200000	1202	2.02111	470.384	0.00429673
NC_039243.1	27175001	27225000	1056	2.29382	409.075	0.00560734
NC_039243.1	27200001	27250000	1164	3.67931	453.449	0.00811405
NC_039243.1	27225001	27275000	844	3.90531	324.939	0.0120186
NC_039243.1	27250001	27300000	948	4.93346	367.953	0.0134079
NC_039243.1	27275001	27325000	1193	5.5623	464.426	0.0119767
NC_039243.1	27300001	27350000	1150	5.75268	430.603	0.0133596
NC_039243.1	27325001	27375000	1164	5.09307	412.411	0.0123495
NC_039243.1	27350001	27400000	1072	4.77796	394.044	0.0121254
NC_039243.1	27375001	27425000	936	4.01747	374.584	0.0107251
NC_039243.1	27400001	27450000	1048	1.84425	413.817	0.00445668
NC_039243.1	27425001	27475000	1119	1.58747	415.261	0.00382283
NC_039243.1	27450001	27500000	1198	3.6625	447.287	0.00818825
NC_039243.1	27475001	27525000	1101	3.86382	433.972	0.00890338
NC_039243.1	27500001	27550000	714	1.60967	292.065	0.00551133
NC_039243.1	27525001	27575000	300	0.469234	124.45	0.00377047
NC_039243.1	27575001	27625000	51	0.0080302	15.0942	0.000532005
NC_039243.1	27600001	27650000	249	0.170992	64.8096	0.00263837
NC_039243.1	27625001	27675000	502	1.84563	140.682	0.0131192
NC_039243.1	27650001	27700000	719	2.88751	206.173	0.0140053
NC_039243.1	27675001	27725000	554	1.37854	158.798	0.00868107
NC_039243.1	27700001	27750000	337	2.16655	105.358	0.0205638
NC_039243.1	27725001	27775000	276	2.13288	88.0196	0.0242319
NC_039243.1	27750001	27800000	86	0.20805	27.6501	0.00752437
NC_039243.1	27775001	27825000	13	0.103227	2.59409	0.039793
NC_039243.1	27800001	27850000	53	0.165949	12.3094	0.0134815
NC_039243.1	27825001	27875000	271	1.32984	78.9086	0.0168529
NC_039243.1	27850001	27900000	350	1.9715	105.641	0.0186622
NC_039243.1	27875001	27925000	722	4.12488	232.721	0.0177245
NC_039243.1	27900001	27950000	1249	5.18886	439.791	0.0117985
NC_039243.1	27925001	27975000	1353	5.23749	485.916	0.0107786
NC_039243.1	27950001	28000000	1095	5.39346	355.551	0.0151693
NC_039243.1	27975001	28025000	876	3.31406	258.271	0.0128317
NC_039243.1	28000001	28050000	1145	2.65055	388.626	0.0068203
NC_039243.1	28025001	28075000	1317	3.67461	468.602	0.00784163
NC_039243.1	28050001	28100000	1263	5.65058	454.149	0.0124421
NC_039243.1	28075001	28125000	836	4.52704	319.701	0.0141602
NC_039243.1	28100001	28150000	685	3.17984	267.454	0.0118893
NC_039243.1	28125001	28175000	949	4.97868	343.397	0.0144983
NC_039243.1	28150001	28200000	772	6.44785	252.981	0.0254875
NC_039243.1	28175001	28225000	927	5.84125	299.02	0.0195346
NC_039243.1	28200001	28250000	750	2.85328	243.346	0.0117252
NC_039243.1	28225001	28275000	762	3.48942	268.482	0.0129969
NC_039243.1	28250001	28300000	1237	5.14927	481.443	0.0106955
NC_039243.1	28275001	28325000	1108	3.41362	425.511	0.00802239
NC_039243.1	28300001	28350000	1149	4.05355	416.515	0.00973208
NC_039243.1	28325001	28375000	1279	7.24418	481.715	0.0150383
NC_039243.1	28350001	28400000	1422	8.64375	536.561	0.0161095
NC_039243.1	28375001	28425000	1807	9.90458	715.449	0.0138439
NC_039243.1	28400001	28450000	1693	7.30266	663.184	0.0110115
NC_039243.1	28425001	28475000	1274	4.80273	480.181	0.0100019
NC_039243.1	28450001	28500000	1173	5.20842	433.903	0.0120037
NC_039243.1	28475001	28525000	1018	5.56219	361.91	0.015369
NC_039243.1	28500001	28550000	917	7.78154	343.578	0.0226485
NC_039243.1	28525001	28575000	959	6.36356	350.957	0.018132
NC_039243.1	28550001	28600000	1239	4.80472	450.936	0.010655
NC_039243.1	28575001	28625000	1159	5.4741	441.745	0.012392
NC_039243.1	28600001	28650000	915	6.7609	342.793	0.0197229
NC_039243.1	28625001	28675000	1014	6.72236	362.114	0.0185642
NC_039243.1	28650001	28700000	1209	6.27284	434.252	0.0144452
NC_039243.1	28675001	28725000	1251	7.4186	460.965	0.0160936
NC_039243.1	28700001	28750000	1241	8.94005	483.185	0.0185023
NC_039243.1	28725001	28775000	1258	8.83111	485.594	0.0181862
NC_039243.1	28750001	28800000	1292	6.85277	468.558	0.0146252
NC_039243.1	28775001	28825000	1442	5.27965	530.453	0.00995311
NC_039243.1	28800001	28850000	1137	4.2	436.024	0.00963248
NC_039243.1	28825001	28875000	873	3.1266	338.231	0.00924396
NC_039243.1	28850001	28900000	754	4.00362	275.62	0.0145258
NC_039243.1	28875001	28925000	428	3.42709	142.123	0.0241136
NC_039243.1	28900001	28950000	507	3.05508	166.923	0.0183023
NC_039243.1	28925001	28975000	827	3.5619	263.687	0.0135081
NC_039243.1	28950001	29000000	1102	2.69137	348.811	0.00771585
NC_039243.1	28975001	29025000	1128	3.16474	360.135	0.00878763
NC_039243.1	29000001	29050000	861	3.86067	262.232	0.0147223
NC_039243.1	29025001	29075000	702	3.21793	214.654	0.0149912
NC_039243.1	29050001	29100000	935	5.31426	330.874	0.0160613
NC_039243.1	29075001	29125000	1128	7.65296	392.348	0.0195055
NC_039243.1	29100001	29150000	700	3.97672	218.144	0.0182298
NC_039243.1	29125001	29175000	598	1.03418	164.541	0.00628523
NC_039243.1	29150001	29200000	704	1.64474	211.167	0.00778881
NC_039243.1	29175001	29225000	486	1.9244	155.141	0.0124042
NC_039243.1	29200001	29250000	936	3.31714	339.003	0.00978499
NC_039243.1	29225001	29275000	1422	6.31577	560.524	0.0112676
NC_039243.1	29250001	29300000	975	4.82714	378.635	0.0127488
NC_039243.1	29275001	29325000	807	2.69311	298.987	0.00900746
NC_039243.1	29300001	29350000	1083	4.16643	422.345	0.00986498
NC_039243.1	29325001	29375000	618	3.16402	243.466	0.0129957
NC_039243.1	29350001	29400000	76	0.790914	28.4386	0.0278113
NC_039243.1	29375001	29425000	367	3.28574	142.085	0.0231251
NC_039243.1	29400001	29450000	1173	5.94966	473.964	0.012553
NC_039243.1	29425001	29475000	1784	6.45081	686.127	0.00940176
NC_039243.1	29450001	29500000	1174	4.18332	414.349	0.0100961
NC_039243.1	29475001	29525000	633	2.65787	233.38	0.0113886
NC_039243.1	29500001	29550000	887	4.90381	361.785	0.0135545
NC_039243.1	29525001	29575000	582	3.70738	229.764	0.0161356
NC_039243.1	29550001	29600000	277	1.63081	87.1796	0.0187063
NC_039243.1	29575001	29625000	395	2.42226	139.316	0.0173867
NC_039243.1	29600001	29650000	323	2.10999	112.313	0.0187867
NC_039243.1	29625001	29675000	183	0.593978	61.4761	0.00966193
NC_039243.1	29650001	29700000	381	2.01611	140.845	0.0143144
NC_039243.1	29675001	29725000	921	5.47463	349.297	0.0156733
NC_039243.1	29700001	29750000	1190	4.89894	455.779	0.0107485
NC_039243.1	29725001	29775000	1116	3.32592	408.774	0.00813634
NC_039243.1	29750001	29800000	1377	5.2143	509.039	0.0102434
NC_039243.1	29775001	29825000	1607	5.38916	627.297	0.00859109
NC_039243.1	29800001	29850000	1247	2.98232	488.422	0.00610604
NC_039243.1	29825001	29875000	1104	3.72985	430.836	0.00865724
NC_039243.1	29850001	29900000	1334	4.30802	514.499	0.00837323
NC_039243.1	29875001	29925000	1263	4.53885	491.407	0.00923644
NC_039243.1	29900001	29950000	839	3.79254	328.034	0.0115614
NC_039243.1	29925001	29975000	454	1.39902	163.953	0.00853306
NC_039243.1	29950001	30000000	284	1.45241	101.793	0.0142683
NC_039243.1	29975001	30025000	274	2.72076	100.98	0.0269435
NC_039243.1	30000001	30050000	316	3.11423	112.148	0.027769
NC_039243.1	30025001	30075000	151	1.12029	48.2404	0.023223
NC_039243.1	30050001	30100000	90	0.128484	33.6175	0.00382193
NC_039243.1	30075001	30125000	114	0.111304	39.7977	0.00279676
NC_039243.1	30100001	30150000	99	0.847722	32.9285	0.0257443
NC_039243.1	30125001	30175000	285	1.50984	96.4342	0.0156567
NC_039243.1	30150001	30200000	678	2.18826	242.327	0.0090302
NC_039243.1	30175001	30225000	1202	3.55938	463.22	0.007684
NC_039243.1	30200001	30250000	1275	5.10378	496.443	0.0102807
NC_039243.1	30225001	30275000	1134	5.74031	424.491	0.0135228
NC_039243.1	30250001	30300000	1426	6.26062	545.271	0.0114817
NC_039243.1	30275001	30325000	1317	6.51085	500.216	0.0130161
NC_039243.1	30300001	30350000	849	4.48603	301.745	0.014867
NC_039243.1	30325001	30375000	626	3.66158	217.82	0.0168101
NC_039243.1	30350001	30400000	317	2.09774	108.885	0.0192657
NC_039243.1	30375001	30425000	190	1.77726	64.49	0.0275586
NC_039243.1	30400001	30450000	192	1.94497	68.4058	0.0284328
NC_039243.1	30425001	30475000	192	0.756484	72.5775	0.0104231
NC_039243.1	30450001	30500000	383	1.36983	142.18	0.00963452
NC_039243.1	30475001	30525000	873	2.53341	314.259	0.00806154
NC_039243.1	30500001	30550000	1410	4.93016	541.407	0.0091062
NC_039243.1	30525001	30575000	1435	4.58057	555.676	0.00824323
NC_039243.1	30550001	30600000	1303	1.56977	503.23	0.00311939
NC_039243.1	30575001	30625000	1315	2.35593	500.452	0.00470761
NC_039243.1	30600001	30650000	851	3.74618	304.343	0.0123091
NC_039243.1	30625001	30675000	806	4.30211	281.993	0.0152561
NC_039243.1	30650001	30700000	1277	3.83658	430.977	0.00890206
NC_039243.1	30675001	30725000	1281	3.35007	441	0.00759653
NC_039243.1	30700001	30750000	1133	3.25431	415.954	0.00782372
NC_039243.1	30725001	30775000	1127	3.0854	429.899	0.00717705
NC_039243.1	30750001	30800000	1259	7.40446	495.049	0.014957
NC_039243.1	30775001	30825000	1188	8.36549	456.861	0.0183108
NC_039243.1	30800001	30850000	1316	6.77602	510.051	0.013285
NC_039243.1	30825001	30875000	1007	4.66585	394.342	0.011832
NC_039243.1	30850001	30900000	484	1.30315	147.722	0.0088216
NC_039243.1	30875001	30925000	482	1.81196	141.815	0.012777
NC_039243.1	30900001	30950000	489	1.74979	148.249	0.0118031
NC_039243.1	30925001	30975000	476	1.25074	140.88	0.00887805
NC_039243.1	30950001	31000000	459	2.50115	132.417	0.0188884
NC_039243.1	30975001	31025000	681	3.81631	234.222	0.0162936
NC_039243.1	31000001	31050000	500	2.48939	183.397	0.0135738
NC_039243.1	31025001	31075000	68	0.289716	12.0753	0.0239924
NC_039243.1	31050001	31100000	30	0.0155708	4.00969	0.0038833
NC_039243.1	31075001	31125000	54	0.0539041	10.5896	0.00509029
NC_039243.1	31100001	31150000	55	0.130004	11.126	0.0116847
NC_039243.1	31125001	31175000	32	0.146732	8.23155	0.0178255
NC_039243.1	31150001	31200000	34	0.242602	8.56223	0.028334
NC_039243.1	31175001	31225000	32	0.317844	4.35675	0.0729545
NC_039243.1	31200001	31250000	80	0.382537	18.6981	0.0204586
NC_039243.1	31225001	31275000	306	1.81385	99.3337	0.0182602
NC_039243.1	31250001	31300000	497	2.50418	174.852	0.0143217
NC_039243.1	31275001	31325000	513	1.94291	158.671	0.0122449
NC_039243.1	31300001	31350000	268	1.01644	67.8662	0.014977
NC_039243.1	31325001	31375000	213	1.75888	74.2066	0.0237025
NC_039243.1	31350001	31400000	595	3.62022	201.352	0.0179795
NC_039243.1	31375001	31425000	671	3.76566	218.165	0.0172606
NC_039243.1	31400001	31450000	541	4.24706	162.643	0.0261129
NC_039243.1	31425001	31475000	556	4.79822	166.092	0.028889
NC_039243.1	31450001	31500000	576	3.84126	180.646	0.021264
NC_039243.1	31475001	31525000	506	3.57636	154.346	0.023171
NC_039243.1	31500001	31550000	499	4.1518	161.009	0.0257862
NC_039243.1	31525001	31575000	464	3.12341	152.899	0.0204279
NC_039243.1	31550001	31600000	345	1.48333	110.04	0.0134799
NC_039243.1	31575001	31625000	274	0.525779	86.278	0.00609401
NC_039243.1	31600001	31650000	422	0.674289	112.216	0.00600886
NC_039243.1	31625001	31675000	579	1.02797	151.677	0.00677735
NC_039243.1	31650001	31700000	556	1.39086	145.118	0.00958435
NC_039243.1	31675001	31725000	465	0.817502	123.858	0.00660029
NC_039243.1	31700001	31750000	428	0.344254	114.453	0.00300782
NC_039243.1	31725001	31775000	636	0.484987	187.324	0.00258903
NC_039243.1	31750001	31800000	767	1.0387	229.822	0.00451958
NC_039243.1	31775001	31825000	658	1.50323	185.418	0.00810725
NC_039243.1	31800001	31850000	777	3.05136	212.33	0.0143708
NC_039243.1	31825001	31875000	802	3.38225	231.819	0.01459
NC_039243.1	31850001	31900000	565	2.54217	183.097	0.0138842
NC_039243.1	31875001	31925000	526	2.44195	159.12	0.0153466
NC_039243.1	31900001	31950000	462	1.41375	128.532	0.0109992
NC_039243.1	31925001	31975000	410	2.18925	111.967	0.0195526
NC_039243.1	31950001	32000000	323	1.73722	91.0719	0.0190753
NC_039243.1	31975001	32025000	346	1.52267	99.35	0.0153263
NC_039243.1	32000001	32050000	463	2.02145	125.609	0.0160932
NC_039243.1	32025001	32075000	466	2.09206	125.36	0.0166885
NC_039243.1	32050001	32100000	477	1.80455	138.458	0.0130332
NC_039243.1	32075001	32125000	509	1.67564	148.234	0.011304
NC_039243.1	32100001	32150000	578	3.07029	153.073	0.0200577
NC_039243.1	32125001	32175000	647	3.49617	179.542	0.0194727
NC_039243.1	32150001	32200000	571	2.395	175.038	0.0136827
NC_039243.1	32175001	32225000	441	1.64913	140.457	0.0117412
NC_039243.1	32200001	32250000	463	1.61432	138.507	0.0116551
NC_039243.1	32225001	32275000	495	2.19089	135.741	0.0161402
NC_039243.1	32250001	32300000	725	3.70536	202.566	0.0182921
NC_039243.1	32275001	32325000	834	3.76668	233.327	0.0161433
NC_039243.1	32300001	32350000	840	3.21948	239.806	0.0134254
NC_039243.1	32325001	32375000	678	2.31609	185.8	0.0124655
NC_039243.1	32350001	32400000	431	1.40647	113.502	0.0123915
NC_039243.1	32375001	32425000	427	1.1719	119.24	0.00982807
NC_039243.1	32400001	32450000	555	1.85294	151.254	0.0122506
NC_039243.1	32425001	32475000	753	2.73	212.406	0.0128527
NC_039243.1	32450001	32500000	581	1.45005	166.453	0.00871149
NC_039243.1	32475001	32525000	524	0.717072	146.874	0.00488222
NC_039243.1	32500001	32550000	616	1.64221	175.524	0.00935603
NC_039243.1	32525001	32575000	481	2.52428	138.488	0.0182274
NC_039243.1	32550001	32600000	428	2.02648	99.6078	0.0203446
NC_039243.1	32575001	32625000	419	1.12607	84.8235	0.0132754
NC_039243.1	32600001	32650000	517	1.30968	123.127	0.0106369
NC_039243.1	32625001	32675000	561	1.322	134.832	0.00980477
NC_039243.1	32650001	32700000	719	2.45076	199.325	0.0122953
NC_039243.1	32675001	32725000	791	2.27031	228.313	0.00994386
NC_039243.1	32700001	32750000	535	0.953832	133.068	0.00716802
NC_039243.1	32725001	32775000	461	1.56656	122.526	0.0127855
NC_039243.1	32750001	32800000	434	2.0095	130.701	0.0153748
NC_039243.1	32775001	32825000	523	2.69712	167.79	0.0160743
NC_039243.1	32800001	32850000	502	2.02444	167.434	0.012091
NC_039243.1	32825001	32875000	577	2.63709	186.602	0.0141321
NC_039243.1	32850001	32900000	666	3.16462	211.918	0.0149332
NC_039243.1	32875001	32925000	315	1.04509	97.8127	0.0106846
NC_039243.1	32900001	32950000	84	0.643459	27.7849	0.0231586
NC_039243.1	32925001	32975000	43	0.481479	17.0514	0.0282369
NC_039243.1	32950001	33000000	35	0.207004	14.3004	0.0144754
NC_039243.1	32975001	33025000	34	0.133806	12.9527	0.0103303
NC_039243.1	33000001	33050000	29	0.308807	10.3145	0.0299392
NC_039243.1	33025001	33075000	65	0.599923	26.1285	0.0229605
NC_039243.1	33050001	33100000	49	0.446057	18.2068	0.0244995
NC_039243.1	33075001	33125000	11	0.122777	2.11004	0.0581871
NC_039243.1	33150001	33200000	16	0.344067	4.12883	0.0833329
NC_039243.1	33175001	33225000	19	0.372004	5.00447	0.0743342
NC_039243.1	33275001	33325000	16	0.00338352	4.07045	0.000831239
NC_039243.1	33300001	33350000	19	-0.00529023	5.20742	-0.0010159
NC_039243.1	33525001	33575000	49	-0.0719588	16.1802	-0.00444732
NC_039243.1	33550001	33600000	84	1.01825	32.8917	0.0309578
NC_039243.1	33575001	33625000	107	1.2337	45.5338	0.0270942
NC_039243.1	33600001	33650000	103	0.334911	37.53	0.00892382
NC_039243.1	33625001	33675000	77	0.428161	20.2015	0.0211945
NC_039243.1	33650001	33700000	73	0.509118	21.5073	0.0236719
NC_039243.1	33675001	33725000	62	0.302772	21.6569	0.0139804
NC_039243.1	33700001	33750000	42	0.126792	12.87	0.00985173
NC_039243.1	33725001	33775000	10	0.140371	1.82271	0.0770123
NC_039243.1	33750001	33800000	11	0.141703	1.86053	0.0761628
NC_039243.1	33775001	33825000	14	0.188141	2.54381	0.0739602
NC_039243.1	33800001	33850000	14	0.115137	2.54709	0.0452034
NC_039243.1	33825001	33875000	32	0.465351	7.83105	0.0594239
NC_039243.1	33850001	33900000	52	0.420077	12.3677	0.0339657
NC_039243.1	33875001	33925000	33	-0.025943	7.34119	-0.00353389
NC_039243.1	33925001	33975000	50	0.353857	19.5174	0.0181304
NC_039243.1	33950001	34000000	430	0.889644	121.32	0.00733301
NC_039243.1	33975001	34025000	657	0.302987	170.431	0.00177777
NC_039243.1	34000001	34050000	282	-0.162306	70.5433	-0.0023008
NC_039243.1	34025001	34075000	12	0.0768136	3.81253	0.0201477
NC_039243.1	34075001	34125000	34	-0.0141017	6.55303	-0.00215193
NC_039243.1	34100001	34150000	38	0.0184056	7.04533	0.00261245
NC_039243.1	34125001	34175000	13	0.0395675	1.87217	0.0211346
NC_039243.1	34150001	34200000	13	0.0203931	3.12251	0.006531
NC_039243.1	34175001	34225000	21	0.0384493	5.47866	0.00701801
NC_039243.1	34200001	34250000	29	0.0553062	10.3133	0.00536262
NC_039243.1	34225001	34275000	17	0.0344137	7.3828	0.00466133
NC_039243.1	34275001	34325000	19	-0.0342849	7.09838	-0.00482996
NC_039243.1	34300001	34350000	54	0.0514947	18.0763	0.00284874
NC_039243.1	34325001	34375000	95	0.671798	35.7624	0.018785
NC_039243.1	34350001	34400000	156	0.48138	61.5857	0.00781642
NC_039243.1	34375001	34425000	136	0.543642	51.7084	0.0105136
NC_039243.1	34400001	34450000	58	0.739883	19.2498	0.0384358
NC_039243.1	34425001	34475000	38	0.242939	12.8922	0.018844
NC_039243.1	34450001	34500000	59	0.229353	16.7456	0.0136964
NC_039243.1	34475001	34525000	50	0.073544	10.8751	0.00676258
NC_039243.1	34500001	34550000	22	0.049555	4.53645	0.0109237
NC_039243.1	34525001	34575000	45	0.191548	10.1587	0.0188556
NC_039243.1	34550001	34600000	222	1.0473	65.954	0.0158792
NC_039243.1	34575001	34625000	367	1.11069	110.002	0.0100969
NC_039243.1	34600001	34650000	589	1.81732	176.515	0.0102956
NC_039243.1	34625001	34675000	633	2.1654	189.471	0.0114287
NC_039243.1	34650001	34700000	449	1.06174	129.491	0.00819934
NC_039243.1	34675001	34725000	520	0.579677	123.35	0.00469944
NC_039243.1	34700001	34750000	376	0.552637	81.9263	0.00674553
NC_039243.1	34725001	34775000	84	0.479535	23.754	0.0201876
NC_039244.1	1	50000	98	0.527449	35.0554	0.0150462
NC_039244.1	25001	75000	197	0.899508	65.1202	0.013813
NC_039244.1	50001	100000	286	3.13225	95.2844	0.0328726
NC_039244.1	75001	125000	230	2.6998	82.116	0.0328779
NC_039244.1	100001	150000	91	0.66131	33.7306	0.0196056
NC_039244.1	125001	175000	170	1.58301	57.8125	0.0273819
NC_039244.1	150001	200000	230	1.49892	77.5868	0.0193192
NC_039244.1	175001	225000	139	0.878718	47.6275	0.0184498
NC_039244.1	200001	250000	167	1.41457	47.3377	0.0298826
NC_039244.1	225001	275000	159	1.46264	44.6011	0.0327937
NC_039244.1	250001	300000	69	0.753684	25.1994	0.0299088
NC_039244.1	275001	325000	86	1.41933	29.8736	0.0475112
NC_039244.1	300001	350000	71	0.987912	24.0576	0.0410645
NC_039244.1	325001	375000	66	0.160881	23.4683	0.00685527
NC_039244.1	350001	400000	77	0.287673	27.2909	0.010541
NC_039244.1	375001	425000	97	0.93708	32.887	0.0284939
NC_039244.1	400001	450000	71	0.866331	22.3771	0.0387151
NC_039244.1	425001	475000	244	1.40648	75.6364	0.0185953
NC_039244.1	450001	500000	498	1.80696	159.874	0.0113024
NC_039244.1	475001	525000	688	2.30754	250.548	0.00920998
NC_039244.1	500001	550000	574	2.25178	203.634	0.011058
NC_039244.1	525001	575000	288	1.39161	80.818	0.017219
NC_039244.1	550001	600000	389	1.34141	132.64	0.0101132
NC_039244.1	575001	625000	335	0.68762	119.346	0.00576155
NC_039244.1	600001	650000	102	0.418139	32.8429	0.0127315
NC_039244.1	625001	675000	40	0.0528968	11.8188	0.00447565
NC_039244.1	650001	700000	29	-0.0153056	8.40729	-0.00182052
NC_039244.1	675001	725000	173	0.866676	54.8612	0.0157976
NC_039244.1	700001	750000	790	2.32167	258.021	0.00899799
NC_039244.1	725001	775000	1018	2.42557	339.825	0.0071377
NC_039244.1	750001	800000	708	2.07524	235.52	0.00881128
NC_039244.1	775001	825000	445	1.97866	144.791	0.0136657
NC_039244.1	800001	850000	314	1.58973	109.285	0.0145467
NC_039244.1	825001	875000	262	0.981848	82.7339	0.0118675
NC_039244.1	850001	900000	146	0.288029	36.7426	0.00783911
NC_039244.1	875001	925000	220	0.427735	53.975	0.00792469
NC_039244.1	900001	950000	200	0.514336	52.2239	0.00984868
NC_039244.1	925001	975000	90	0.395566	30.9812	0.0127679
NC_039244.1	950001	1000000	682	2.55783	240.65	0.0106288
NC_039244.1	975001	1025000	1299	4.32777	473.165	0.00914643
NC_039244.1	1000001	1050000	784	2.46458	297.992	0.00827062
NC_039244.1	1025001	1075000	193	0.651503	69.9941	0.00930797
NC_039244.1	1050001	1100000	426	0.973435	118.301	0.00822848
NC_039244.1	1075001	1125000	507	1.30097	142.855	0.00910693
NC_039244.1	1100001	1150000	295	1.1641	83.1795	0.0139951
NC_039244.1	1125001	1175000	282	1.34503	80.5342	0.0167013
NC_039244.1	1150001	1200000	216	1.16785	57.7363	0.0202273
NC_039244.1	1175001	1225000	250	1.58433	56.8901	0.0278489
NC_039244.1	1200001	1250000	317	1.44042	72.2802	0.0199283
NC_039244.1	1225001	1275000	213	1.98576	53.5005	0.0371167
NC_039244.1	1250001	1300000	108	1.94115	33.8465	0.0573515
NC_039244.1	1275001	1325000	93	0.42201	28.2466	0.0149402
NC_039244.1	1300001	1350000	110	0.894286	34.7398	0.0257424
NC_039244.1	1325001	1375000	123	0.890396	39.1429	0.0227473
NC_039244.1	1350001	1400000	141	0.614435	43.2156	0.0142179
NC_039244.1	1375001	1425000	130	1.05885	42.5663	0.0248754
NC_039244.1	1400001	1450000	85	0.82327	30.6828	0.0268317
NC_039244.1	1425001	1475000	72	0.400632	26.0102	0.0154029
NC_039244.1	1450001	1500000	127	0.927782	45.1272	0.0205593
NC_039244.1	1475001	1525000	143	0.738033	44.099	0.0167358
NC_039244.1	1500001	1550000	135	0.456799	37.6467	0.0121338
NC_039244.1	1525001	1575000	211	1.20753	66.6185	0.0181261
NC_039244.1	1550001	1600000	192	0.95528	62.4467	0.0152975
NC_039244.1	1575001	1625000	235	0.431329	78.9497	0.00546334
NC_039244.1	1600001	1650000	613	2.13004	206.347	0.0103226
NC_039244.1	1625001	1675000	593	2.68669	196.628	0.0136638
NC_039244.1	1650001	1700000	204	1.40945	68.2119	0.0206629
NC_039244.1	1675001	1725000	59	0.675257	22.2023	0.0304138
NC_039244.1	1700001	1750000	69	0.298653	21.1628	0.0141122
NC_039244.1	1725001	1775000	102	0.17672	34.7865	0.00508014
NC_039244.1	1750001	1800000	146	0.511332	47.4141	0.0107844
NC_039244.1	1775001	1825000	240	1.19112	73.7675	0.016147
NC_039244.1	1800001	1850000	207	1.28553	64.6368	0.0198884
NC_039244.1	1825001	1875000	125	1.10179	40.8757	0.0269546
NC_039244.1	1850001	1900000	101	0.567074	34.2777	0.0165435
NC_039244.1	1875001	1925000	90	0.350547	27.249	0.0128646
NC_039244.1	1900001	1950000	51	0.253414	13.8151	0.0183433
NC_039244.1	1925001	1975000	18	0.0572209	3.1492	0.01817
NC_039244.1	1950001	2000000	16	0.0487908	2.42188	0.0201459
NC_039244.1	1975001	2025000	39	-0.0536745	13.9342	-0.00385199
NC_039244.1	2000001	2050000	85	0.154308	28.9311	0.00533363
NC_039244.1	2025001	2075000	70	0.4177	23.7834	0.0175627
NC_039244.1	2050001	2100000	57	0.558405	17.9243	0.0311536
NC_039244.1	2075001	2125000	65	0.732136	20.6519	0.0354513
NC_039244.1	2100001	2150000	49	0.50934	16.7687	0.0303745
NC_039244.1	2125001	2175000	46	0.118241	11.2802	0.0104822
NC_039244.1	2150001	2200000	107	0.182229	36.0068	0.00506095
NC_039244.1	2175001	2225000	142	0.868707	51.3089	0.0169309
NC_039244.1	2200001	2250000	92	0.671026	30.2878	0.022155
NC_039244.1	2225001	2275000	47	0.0482973	13.5343	0.00356851
NC_039244.1	2250001	2300000	45	0.164382	12.647	0.0129976
NC_039244.1	2275001	2325000	33	0.153216	9.55704	0.0160318
NC_039244.1	2300001	2350000	16	0.118888	3.53585	0.0336235
NC_039244.1	2325001	2375000	28	0.110018	8.48905	0.01296
NC_039244.1	2350001	2400000	100	0.326424	32.1012	0.0101686
NC_039244.1	2375001	2425000	317	1.22769	98.3469	0.0124832
NC_039244.1	2400001	2450000	290	1.09815	89.5085	0.0122687
NC_039244.1	2425001	2475000	212	1.11962	57.769	0.0193809
NC_039244.1	2450001	2500000	226	1.5783	59.8607	0.0263661
NC_039244.1	2475001	2525000	90	0.826762	26.1913	0.0315662
NC_039244.1	2500001	2550000	28	0.63196	10.5981	0.0596295
NC_039244.1	2525001	2575000	89	1.03273	26.0077	0.0397086
NC_039244.1	2550001	2600000	120	1.01442	32.5559	0.0311593
NC_039244.1	2575001	2625000	76	0.558129	21.7168	0.0257003
NC_039244.1	2600001	2650000	60	0.365492	19.6158	0.0186325
NC_039244.1	2625001	2675000	83	0.38145	29.5391	0.0129134
NC_039244.1	2650001	2700000	123	0.544503	39.7513	0.0136977
NC_039244.1	2675001	2725000	176	0.956033	53.4312	0.0178928
NC_039244.1	2700001	2750000	158	0.610163	44.6305	0.0136714
NC_039244.1	2725001	2775000	102	0.632751	30.0546	0.0210534
NC_039244.1	2750001	2800000	741	4.42236	261.838	0.0168897
NC_039244.1	2775001	2825000	1541	9.39939	536.269	0.0175274
NC_039244.1	2800001	2850000	1513	8.57911	514.158	0.0166858
NC_039244.1	2825001	2875000	1103	5.46238	366.516	0.0149035
NC_039244.1	2850001	2900000	912	4.95972	298.747	0.0166017
NC_039244.1	2875001	2925000	1047	4.93286	342.652	0.0143961
NC_039244.1	2900001	2950000	1220	5.34782	407.873	0.0131115
NC_039244.1	2925001	2975000	1629	7.5389	566.601	0.0133055
NC_039244.1	2950001	3000000	1569	7.19429	532.206	0.0135179
NC_039244.1	2975001	3025000	1193	6.47458	381.662	0.0169642
NC_039244.1	3000001	3050000	1108	6.06333	356.973	0.0169854
NC_039244.1	3025001	3075000	1039	3.46051	354.367	0.00976532
NC_039244.1	3050001	3100000	1034	4.72938	367.382	0.0128732
NC_039244.1	3075001	3125000	995	7.33787	350.62	0.0209283
NC_039244.1	3100001	3150000	1188	6.84487	424.454	0.0161263
NC_039244.1	3125001	3175000	1188	3.85064	415.789	0.00926105
NC_039244.1	3150001	3200000	1069	4.34533	360.282	0.0120609
NC_039244.1	3175001	3225000	1081	6.1009	383.78	0.0158969
NC_039244.1	3200001	3250000	1131	6.39593	418.452	0.0152848
NC_039244.1	3225001	3275000	1239	7.5028	446.475	0.0168045
NC_039244.1	3250001	3300000	1312	7.60581	445.865	0.0170585
NC_039244.1	3275001	3325000	1203	6.94011	399.319	0.0173799
NC_039244.1	3300001	3350000	1135	5.05186	392.231	0.0128798
NC_039244.1	3325001	3375000	1210	6.00083	421.208	0.0142467
NC_039244.1	3350001	3400000	1139	7.76912	397.519	0.019544
NC_039244.1	3375001	3425000	1004	5.58106	359.517	0.0155238
NC_039244.1	3400001	3450000	1082	5.48605	388.487	0.0141216
NC_039244.1	3425001	3475000	1343	7.58295	478.141	0.0158593
NC_039244.1	3450001	3500000	851	4.28647	301.801	0.014203
NC_039244.1	3475001	3525000	249	1.18401	83.9678	0.0141007
NC_039244.1	3500001	3550000	179	1.24536	55.6547	0.0223766
NC_039244.1	3525001	3575000	205	0.985384	64.9005	0.015183
NC_039244.1	3550001	3600000	244	1.25407	82.8081	0.0151443
NC_039244.1	3575001	3625000	723	5.21765	246.713	0.0211487
NC_039244.1	3600001	3650000	1163	8.70579	386.46	0.022527
NC_039244.1	3625001	3675000	1259	7.43895	417.74	0.0178076
NC_039244.1	3650001	3700000	1211	4.83392	416.07	0.011618
NC_039244.1	3675001	3725000	1263	6.0826	432.814	0.0140536
NC_039244.1	3700001	3750000	1147	5.78052	377.933	0.0152951
NC_039244.1	3725001	3775000	651	2.65026	186.801	0.0141876
NC_039244.1	3750001	3800000	705	3.44697	186.825	0.0184503
NC_039244.1	3775001	3825000	646	3.86439	171.956	0.0224731
NC_039244.1	3800001	3850000	285	1.9039	67.2084	0.0283284
NC_039244.1	3825001	3875000	97	0.1138	20.0898	0.00566459
NC_039244.1	3850001	3900000	80	0.264006	20.8802	0.0126439
NC_039244.1	3875001	3925000	112	0.721308	31.6683	0.022777
NC_039244.1	3900001	3950000	112	1.15619	37.8754	0.0305262
NC_039244.1	3925001	3975000	111	1.04759	38.1704	0.0274451
NC_039244.1	3950001	4000000	93	0.71807	27.6881	0.0259343
NC_039244.1	3975001	4025000	121	0.6296	37.6764	0.0167107
NC_039244.1	4000001	4050000	226	0.349068	73.6887	0.00473707
NC_039244.1	4025001	4075000	331	1.37132	107.183	0.0127941
NC_039244.1	4050001	4100000	813	5.44718	262.612	0.0207423
NC_039244.1	4075001	4125000	1429	6.8781	487.923	0.0140967
NC_039244.1	4100001	4150000	1508	5.771	530.24	0.0108838
NC_039244.1	4125001	4175000	1156	4.04235	410.429	0.00984907
NC_039244.1	4150001	4200000	1127	2.55227	402.048	0.00634818
NC_039244.1	4175001	4225000	1348	3.88703	477.238	0.00814485
NC_039244.1	4200001	4250000	1099	4.13987	390.584	0.0105992
NC_039244.1	4225001	4275000	1367	4.6194	464.865	0.00993708
NC_039244.1	4250001	4300000	1775	5.67695	606.799	0.00935557
NC_039244.1	4275001	4325000	1491	5.1523	513.713	0.0100295
NC_039244.1	4300001	4350000	1691	6.33337	578.743	0.0109433
NC_039244.1	4325001	4375000	1814	7.50757	639.255	0.0117442
NC_039244.1	4350001	4400000	1505	5.69589	515.737	0.0110442
NC_039244.1	4375001	4425000	1228	4.96936	401.89	0.012365
NC_039244.1	4400001	4450000	2062	5.04016	595.156	0.00846864
NC_039244.1	4425001	4475000	2355	3.50172	667.872	0.0052431
NC_039244.1	4450001	4500000	1597	5.1277	532.309	0.00963293
NC_039244.1	4475001	4525000	1058	4.79426	375.927	0.0127531
NC_039244.1	4500001	4550000	626	1.85882	220.844	0.0084169
NC_039244.1	4525001	4575000	580	2.57386	199.979	0.0128707
NC_039244.1	4550001	4600000	416	2.60549	132.472	0.0196682
NC_039244.1	4575001	4625000	399	2.36878	125.484	0.0188771
NC_039244.1	4600001	4650000	366	2.64337	112.729	0.0234489
NC_039244.1	4625001	4675000	245	1.7632	81.9133	0.0215252
NC_039244.1	4650001	4700000	589	1.8436	207.23	0.00889639
NC_039244.1	4675001	4725000	932	1.59351	333.562	0.00477726
NC_039244.1	4700001	4750000	732	1.64638	244.351	0.00673775
NC_039244.1	4725001	4775000	466	2.13642	134.493	0.015885
NC_039244.1	4750001	4800000	205	0.76848	58.876	0.0130525
NC_039244.1	4775001	4825000	239	0.639587	60.0672	0.0106479
NC_039244.1	4800001	4850000	383	1.10938	91.3621	0.0121426
NC_039244.1	4825001	4875000	271	0.546207	63.7275	0.00857097
NC_039244.1	4850001	4900000	279	0.484887	76.0611	0.00637497
NC_039244.1	4875001	4925000	680	1.54038	230.426	0.00668493
NC_039244.1	4900001	4950000	796	1.93768	257.857	0.00751458
NC_039244.1	4925001	4975000	451	1.28067	114.253	0.0112091
NC_039244.1	4950001	5000000	469	0.988512	99.5077	0.00993402
NC_039244.1	4975001	5025000	700	2.05251	175.071	0.0117238
NC_039244.1	5000001	5050000	834	2.91847	220.628	0.013228
NC_039244.1	5025001	5075000	918	2.21016	239.866	0.00921418
NC_039244.1	5050001	5100000	1299	3.59302	406.657	0.00883552
NC_039244.1	5075001	5125000	1631	6.73193	549.033	0.0122614
NC_039244.1	5100001	5150000	1631	6.07519	573.089	0.0106008
NC_039244.1	5125001	5175000	1573	5.66329	557.577	0.010157
NC_039244.1	5150001	5200000	1189	4.82918	419.392	0.0115147
NC_039244.1	5175001	5225000	995	5.27812	349.4	0.0151062
NC_039244.1	5200001	5250000	1155	5.73416	399.422	0.0143561
NC_039244.1	5225001	5275000	940	2.89116	330.15	0.00875712
NC_039244.1	5250001	5300000	546	2.47676	191.715	0.0129189
NC_039244.1	5275001	5325000	295	1.31947	92.8747	0.014207
NC_039244.1	5300001	5350000	290	0.431318	82.5759	0.00522329
NC_039244.1	5325001	5375000	720	3.32259	243.526	0.0136437
NC_039244.1	5350001	5400000	1201	4.36466	431.309	0.0101196
NC_039244.1	5375001	5425000	1398	3.77453	518.094	0.00728541
NC_039244.1	5400001	5450000	818	2.71403	300.623	0.00902801
NC_039244.1	5425001	5475000	798	2.83731	289.837	0.0097893
NC_039244.1	5450001	5500000	1289	4.79765	484.798	0.00989618
NC_039244.1	5475001	5525000	788	3.11615	288.295	0.0108089
NC_039244.1	5500001	5550000	315	1.67808	93.622	0.017924
NC_039244.1	5525001	5575000	389	1.91709	116.549	0.0164488
NC_039244.1	5550001	5600000	403	1.15778	124.904	0.00926935
NC_039244.1	5575001	5625000	342	1.24512	98.8157	0.0126004
NC_039244.1	5600001	5650000	383	2.55636	118.853	0.0215087
NC_039244.1	5625001	5675000	439	2.1074	137.939	0.0152778
NC_039244.1	5650001	5700000	378	1.39602	105.843	0.0131896
NC_039244.1	5675001	5725000	338	1.48518	100.191	0.0148236
NC_039244.1	5700001	5750000	243	0.901199	80.333	0.0112183
NC_039244.1	5725001	5775000	156	0.652568	60.069	0.0108636
NC_039244.1	5750001	5800000	148	0.671212	57.3494	0.0117039
NC_039244.1	5775001	5825000	115	0.3467	42.1219	0.00823088
NC_039244.1	5800001	5850000	263	2.82892	97.4969	0.0290155
NC_039244.1	5825001	5875000	258	3.37996	95.5919	0.0353582
NC_039244.1	5850001	5900000	234	2.32889	86.5305	0.0269141
NC_039244.1	5875001	5925000	221	2.57648	82.2068	0.0313414
NC_039244.1	5900001	5950000	124	1.38627	45.5127	0.0304589
NC_039244.1	5925001	5975000	123	0.973102	43.432	0.0224052
NC_039244.1	5950001	6000000	266	1.55013	82.3237	0.0188297
NC_039244.1	5975001	6025000	349	2.03064	107.673	0.0188593
NC_039244.1	6000001	6050000	274	1.90207	94.6459	0.0200967
NC_039244.1	6025001	6075000	297	2.08973	100.092	0.0208781
NC_039244.1	6050001	6100000	262	1.97354	79.7289	0.0247532
NC_039244.1	6075001	6125000	254	1.67186	73.5256	0.0227384
NC_039244.1	6100001	6150000	319	1.53019	87.0166	0.0175851
NC_039244.1	6125001	6175000	197	0.758226	51.4172	0.0147465
NC_039244.1	6150001	6200000	133	0.298182	39.8604	0.00748064
NC_039244.1	6175001	6225000	187	0.693479	55.3609	0.0125265
NC_039244.1	6200001	6250000	106	0.802752	28.7198	0.0279512
NC_039244.1	6225001	6275000	72	0.797358	18.644	0.0427675
NC_039244.1	6250001	6300000	402	2.08899	118.983	0.017557
NC_039244.1	6275001	6325000	368	1.6992	110.724	0.0153463
NC_039244.1	6300001	6350000	588	3.35617	198.915	0.0168724
NC_039244.1	6325001	6375000	717	3.45603	230.522	0.0149922
NC_039244.1	6350001	6400000	242	0.74601	63.6672	0.0117173
NC_039244.1	6375001	6425000	176	1.01945	54.3045	0.0187728
NC_039244.1	6400001	6450000	526	0.794509	189.761	0.00418689
NC_039244.1	6425001	6475000	490	0.443409	175.076	0.00253266
NC_039244.1	6450001	6500000	58	0.132868	16.4932	0.00805592
NC_039244.1	6475001	6525000	35	0.147589	9.29975	0.0158702
NC_039244.1	6500001	6550000	79	0.666016	21.5282	0.0309369
NC_039244.1	6525001	6575000	175	0.968058	54.3652	0.0178066
NC_039244.1	6550001	6600000	140	0.405112	46.3296	0.00874412
NC_039244.1	6575001	6625000	130	0.516851	31.5019	0.016407
NC_039244.1	6600001	6650000	112	0.555284	25.2535	0.0219884
NC_039244.1	6625001	6675000	42	0.218413	13.1644	0.0165912
NC_039244.1	6650001	6700000	475	2.49325	170.836	0.0145944
NC_039244.1	6675001	6725000	1195	7.43525	434.255	0.0171219
NC_039244.1	6700001	6750000	1377	8.69467	508.851	0.0170869
NC_039244.1	6725001	6775000	1124	6.32734	436.446	0.0144974
NC_039244.1	6750001	6800000	1196	6.07545	452.012	0.0134409
NC_039244.1	6775001	6825000	1556	6.70721	551.323	0.0121657
NC_039244.1	6800001	6850000	1563	5.42417	536.53	0.0101097
NC_039244.1	6825001	6875000	1126	4.93318	378.128	0.0130463
NC_039244.1	6850001	6900000	1123	7.41726	400.647	0.0185132
NC_039244.1	6875001	6925000	1167	7.88633	436.065	0.0180852
NC_039244.1	6900001	6950000	819	4.10253	276.418	0.0148417
NC_039244.1	6925001	6975000	1063	3.68175	344.48	0.0106878
NC_039244.1	6950001	7000000	1176	4.64939	393.996	0.0118006
NC_039244.1	6975001	7025000	509	1.95936	160.729	0.0121905
NC_039244.1	7000001	7050000	624	2.92863	199.97	0.0146453
NC_039244.1	7025001	7075000	1293	9.27905	462.482	0.0200636
NC_039244.1	7050001	7100000	1323	11.9089	485.439	0.0245322
NC_039244.1	7075001	7125000	1161	8.9132	394.946	0.0225681
NC_039244.1	7100001	7150000	1039	5.56842	316.569	0.0175899
NC_039244.1	7125001	7175000	856	4.96219	255.699	0.0194064
NC_039244.1	7150001	7200000	938	6.55578	307.981	0.0212863
NC_039244.1	7175001	7225000	1123	5.0159	361.845	0.013862
NC_039244.1	7200001	7250000	942	2.85676	314.851	0.00907337
NC_039244.1	7225001	7275000	813	3.02293	268.103	0.0112752
NC_039244.1	7250001	7300000	886	4.83842	302.176	0.016012
NC_039244.1	7275001	7325000	643	4.07043	242.338	0.0167965
NC_039244.1	7300001	7350000	295	1.45708	106.143	0.0137275
NC_039244.1	7325001	7375000	171	1.05582	53.8184	0.0196182
NC_039244.1	7350001	7400000	377	1.95423	111.525	0.0175227
NC_039244.1	7375001	7425000	962	5.41794	331.461	0.0163456
NC_039244.1	7400001	7450000	1252	6.69461	471.947	0.0141851
NC_039244.1	7425001	7475000	1158	6.67276	435.053	0.0153378
NC_039244.1	7450001	7500000	731	5.63526	267	0.0211058
NC_039244.1	7475001	7525000	590	3.88396	218.035	0.0178135
NC_039244.1	7500001	7550000	954	4.77627	327.191	0.0145978
NC_039244.1	7525001	7575000	782	4.80563	245.27	0.0195932
NC_039244.1	7550001	7600000	554	4.39277	164.055	0.0267762
NC_039244.1	7575001	7625000	742	5.14273	249.319	0.0206272
NC_039244.1	7600001	7650000	1044	6.35464	374.624	0.0169627
NC_039244.1	7625001	7675000	1164	5.73582	393.401	0.0145801
NC_039244.1	7650001	7700000	1061	6.3325	343.486	0.018436
NC_039244.1	7675001	7725000	837	6.41424	282.15	0.0227334
NC_039244.1	7700001	7750000	515	4.43684	170.163	0.026074
NC_039244.1	7725001	7775000	591	5.02204	171.331	0.0293119
NC_039244.1	7750001	7800000	728	5.35754	209.389	0.0255866
NC_039244.1	7775001	7825000	810	7.37397	274.857	0.0268284
NC_039244.1	7800001	7850000	1221	10.4488	475.309	0.0219832
NC_039244.1	7825001	7875000	1454	9.52943	568.264	0.0167694
NC_039244.1	7850001	7900000	1502	7.06827	589.649	0.0119872
NC_039244.1	7875001	7925000	1480	6.55469	579.679	0.0113075
NC_039244.1	7900001	7950000	1453	6.28541	546.584	0.0114994
NC_039244.1	7925001	7975000	1169	4.95456	437.092	0.0113353
NC_039244.1	7950001	8000000	893	4.54089	321.87	0.0141078
NC_039244.1	7975001	8025000	823	3.80989	272.377	0.0139876
NC_039244.1	8000001	8050000	886	2.63247	280.67	0.00937924
NC_039244.1	8025001	8075000	1031	3.55637	346.584	0.0102612
NC_039244.1	8050001	8100000	861	5.36228	297.013	0.018054
NC_039244.1	8075001	8125000	566	6.21373	180.697	0.0343875
NC_039244.1	8100001	8150000	622	7.16911	200.945	0.0356771
NC_039244.1	8125001	8175000	967	7.44015	310.508	0.0239612
NC_039244.1	8150001	8200000	946	7.07232	283.762	0.0249234
NC_039244.1	8175001	8225000	958	7.0563	329.851	0.0213924
NC_039244.1	8200001	8250000	890	5.79841	310.496	0.0186747
NC_039244.1	8225001	8275000	478	2.9871	145.648	0.0205091
NC_039244.1	8250001	8300000	355	1.34187	91.0945	0.0147305
NC_039244.1	8275001	8325000	574	2.02869	145.647	0.0139288
NC_039244.1	8300001	8350000	595	1.81921	154.671	0.0117618
NC_039244.1	8325001	8375000	485	1.39286	108.885	0.0127921
NC_039244.1	8350001	8400000	330	1.1759	84.9635	0.01384
NC_039244.1	8375001	8425000	369	1.00517	98.3662	0.0102187
NC_039244.1	8400001	8450000	384	1.03941	87.1587	0.0119254
NC_039244.1	8425001	8475000	175	0.885997	39.8502	0.0222332
NC_039244.1	8450001	8500000	263	2.01013	66.4137	0.0302668
NC_039244.1	8475001	8525000	342	2.6177	80.7021	0.0324366
NC_039244.1	8500001	8550000	174	1.39835	38.6558	0.0361744
NC_039244.1	8525001	8575000	30	0.131182	4.97475	0.0263695
NC_039244.1	8550001	8600000	163	0.185458	26.7253	0.00693942
NC_039244.1	8575001	8625000	747	0.46883	178.92	0.00262033
NC_039244.1	8600001	8650000	902	0.626564	235.818	0.00265698
NC_039244.1	8625001	8675000	628	0.603079	151.919	0.00396974
NC_039244.1	8650001	8700000	527	0.532795	107.353	0.00496301
NC_039244.1	8675001	8725000	346	0.599681	70.9224	0.00845545
NC_039244.1	8700001	8750000	354	0.831552	92.4144	0.00899807
NC_039244.1	8725001	8775000	250	0.713297	67.5241	0.0105636
NC_039244.1	8750001	8800000	602	-0.488867	171.21	-0.00285537
NC_039244.1	8775001	8825000	711	0.229173	194.777	0.00117659
NC_039244.1	8800001	8850000	293	1.27872	61.7717	0.0207008
NC_039244.1	8825001	8875000	409	1.18981	117.949	0.0100875
NC_039244.1	8850001	8900000	413	1.50928	132.649	0.011378
NC_039244.1	8875001	8925000	177	0.689268	49.7762	0.0138473
NC_039244.1	8900001	8950000	268	0.771693	47.45	0.0162633
NC_039244.1	8925001	8975000	593	1.69857	145.225	0.0116962
NC_039244.1	8950001	9000000	569	1.42308	149.431	0.00952333
NC_039244.1	8975001	9025000	456	1.07368	93.6674	0.0114627
NC_039244.1	9000001	9050000	308	1.30295	60.5977	0.0215017
NC_039244.1	9025001	9075000	308	1.1592	57.8574	0.0200355
NC_039244.1	9050001	9100000	326	0.793625	58.4013	0.0135892
NC_039244.1	9075001	9125000	691	-0.417005	172.881	-0.00241209
NC_039244.1	9100001	9150000	795	-0.476645	210.022	-0.0022695
NC_039244.1	9125001	9175000	279	0.780627	67.6017	0.0115475
NC_039244.1	9150001	9200000	307	0.490549	63.2568	0.00775488
NC_039244.1	9175001	9225000	416	0.941885	92.7629	0.0101537
NC_039244.1	9200001	9250000	581	1.70746	124.622	0.0137011
NC_039244.1	9225001	9275000	938	0.442305	215.963	0.00204807
NC_039244.1	9250001	9300000	1011	0.812276	288.118	0.00281925
NC_039244.1	9275001	9325000	857	1.49155	252.114	0.00591617
NC_039244.1	9300001	9350000	796	1.53145	203.521	0.00752478
NC_039244.1	9325001	9375000	615	1.80762	160.418	0.0112682
NC_039244.1	9350001	9400000	602	1.58804	175.198	0.00906428
NC_039244.1	9375001	9425000	1081	3.11128	349.137	0.00891135
NC_039244.1	9400001	9450000	1199	4.33893	421.188	0.0103016
NC_039244.1	9425001	9475000	1118	5.126	413.901	0.0123846
NC_039244.1	9450001	9500000	988	5.92876	343.149	0.0172775
NC_039244.1	9475001	9525000	816	5.79326	260.707	0.0222214
NC_039244.1	9500001	9550000	731	5.02941	233.531	0.0215364
NC_039244.1	9525001	9575000	497	3.28145	150.841	0.0217543
NC_039244.1	9550001	9600000	596	1.68448	202.857	0.00830379
NC_039244.1	9575001	9625000	1278	3.9863	463.732	0.00859613
NC_039244.1	9600001	9650000	1524	6.90846	552.535	0.0125032
NC_039244.1	9625001	9675000	1146	5.69091	420.461	0.0135349
NC_039244.1	9650001	9700000	910	3.88455	335.411	0.0115815
NC_039244.1	9675001	9725000	1137	5.1412	419.734	0.0122487
NC_039244.1	9700001	9750000	1160	6.05551	409.666	0.0147816
NC_039244.1	9725001	9775000	1091	5.54749	386.513	0.0143527
NC_039244.1	9750001	9800000	1134	5.04934	410.838	0.0122903
NC_039244.1	9775001	9825000	1078	4.45833	398.828	0.0111786
NC_039244.1	9800001	9850000	887	4.2142	329.325	0.0127965
NC_039244.1	9825001	9875000	720	5.26407	247.975	0.0212282
NC_039244.1	9850001	9900000	1003	5.93325	351.687	0.0168708
NC_039244.1	9875001	9925000	1255	8.1128	448.217	0.0181002
NC_039244.1	9900001	9950000	1083	7.90332	383.969	0.0205832
NC_039244.1	9925001	9975000	996	6.09786	324.665	0.018782
NC_039244.1	9950001	10000000	939	5.1222	286.328	0.0178893
NC_039244.1	9975001	10025000	755	2.94172	233.886	0.0125776
NC_039244.1	10000001	10050000	1191	7.52759	443.129	0.0169874
NC_039244.1	10025001	10075000	1581	13.7555	620.897	0.0221542
NC_039244.1	10050001	10100000	1276	9.84877	496.14	0.0198508
NC_039244.1	10075001	10125000	1432	7.12999	554.02	0.0128696
NC_039244.1	10100001	10150000	1721	10.2896	671.576	0.0153216
NC_039244.1	10125001	10175000	1249	7.40184	482.772	0.0153319
NC_039244.1	10150001	10200000	613	2.58687	213.557	0.0121132
NC_039244.1	10175001	10225000	383	1.35545	95.6324	0.0141735
NC_039244.1	10200001	10250000	411	1.37357	105.459	0.0130247
NC_039244.1	10225001	10275000	430	0.904534	88.7475	0.0101922
NC_039244.1	10250001	10300000	383	0.793021	69.9635	0.0113348
NC_039244.1	10275001	10325000	295	0.793747	57.5603	0.0137898
NC_039244.1	10300001	10350000	307	0.620222	64.621	0.00959784
NC_039244.1	10325001	10375000	306	0.724512	63.7355	0.0113675
NC_039244.1	10350001	10400000	233	0.799069	48.7047	0.0164064
NC_039244.1	10375001	10425000	79	0.240238	24.57	0.00977771
NC_039244.1	10400001	10450000	324	1.07497	124.825	0.00861181
NC_039244.1	10425001	10475000	978	5.28353	369.494	0.0142994
NC_039244.1	10450001	10500000	1053	6.47744	379.762	0.0170566
NC_039244.1	10475001	10525000	628	4.31765	210.763	0.0204858
NC_039244.1	10500001	10550000	846	4.55571	307.213	0.0148292
NC_039244.1	10525001	10575000	1295	6.33533	485.015	0.0130621
NC_039244.1	10550001	10600000	1308	8.9892	484.374	0.0185584
NC_039244.1	10575001	10625000	967	7.22216	348.231	0.0207396
NC_039244.1	10600001	10650000	950	7.24935	328.236	0.0220858
NC_039244.1	10625001	10675000	980	7.4515	353.806	0.021061
NC_039244.1	10650001	10700000	1096	5.07099	406.89	0.0124628
NC_039244.1	10675001	10725000	1503	8.92851	551.178	0.016199
NC_039244.1	10700001	10750000	1567	11.1173	603.628	0.0184175
NC_039244.1	10725001	10775000	1458	8.05491	578.025	0.0139352
NC_039244.1	10750001	10800000	1295	6.64112	486.668	0.0136461
NC_039244.1	10775001	10825000	1204	7.07613	442.179	0.0160029
NC_039244.1	10800001	10850000	1310	8.06346	486.547	0.0165728
NC_039244.1	10825001	10875000	1219	6.67708	466.532	0.0143122
NC_039244.1	10850001	10900000	1142	4.54621	467.751	0.00971929
NC_039244.1	10875001	10925000	861	3.00559	341.543	0.00880002
NC_039244.1	10900001	10950000	538	1.40779	158.887	0.00886034
NC_039244.1	10925001	10975000	500	1.71373	118.068	0.0145148
NC_039244.1	10950001	11000000	897	5.63339	280.156	0.0201081
NC_039244.1	10975001	11025000	1520	9.59102	537.337	0.0178492
NC_039244.1	11000001	11050000	1418	8.0474	528.569	0.0152249
NC_039244.1	11025001	11075000	974	6.87574	348.815	0.0197117
NC_039244.1	11050001	11100000	594	6.32006	190.274	0.0332155
NC_039244.1	11075001	11125000	364	4.84019	124.303	0.0389386
NC_039244.1	11100001	11150000	430	5.09867	133.773	0.0381142
NC_039244.1	11125001	11175000	889	5.83538	293.77	0.0198638
NC_039244.1	11150001	11200000	1109	6.34563	367.661	0.0172595
NC_039244.1	11175001	11225000	1559	10.0463	548.558	0.018314
NC_039244.1	11200001	11250000	2223	11.5198	827.025	0.0139292
NC_039244.1	11225001	11275000	1967	8.86195	738.509	0.0119998
NC_039244.1	11250001	11300000	1805	6.68956	709.327	0.00943086
NC_039244.1	11275001	11325000	1877	6.89049	737.754	0.00933982
NC_039244.1	11300001	11350000	1311	6.1534	472.62	0.0130198
NC_039244.1	11325001	11375000	1102	6.30892	400.874	0.0157379
NC_039244.1	11350001	11400000	1339	8.45207	511.262	0.0165318
NC_039244.1	11375001	11425000	1725	12.0039	648.169	0.0185197
NC_039244.1	11400001	11450000	1365	9.15269	502.593	0.018211
NC_039244.1	11425001	11475000	1080	3.85459	367.391	0.0104918
NC_039244.1	11450001	11500000	1394	6.52451	464.93	0.0140333
NC_039244.1	11475001	11525000	824	4.65226	250.071	0.0186038
NC_039244.1	11500001	11550000	526	1.68462	135.233	0.0124572
NC_039244.1	11525001	11575000	740	3.5416	174.256	0.0203241
NC_039244.1	11550001	11600000	770	3.54396	205.51	0.0172447
NC_039244.1	11575001	11625000	801	3.80376	264.15	0.0144
NC_039244.1	11600001	11650000	1295	5.99912	453.123	0.0132395
NC_039244.1	11625001	11675000	1304	4.20323	454.617	0.00924564
NC_039244.1	11650001	11700000	1234	3.56575	449.301	0.00793622
NC_039244.1	11675001	11725000	1370	3.28675	532.973	0.00616684
NC_039244.1	11700001	11750000	1256	1.94714	474.635	0.00410239
NC_039244.1	11725001	11775000	1281	2.23958	472.554	0.00473932
NC_039244.1	11750001	11800000	1347	2.63745	493.963	0.00533937
NC_039244.1	11775001	11825000	1620	1.26479	581.709	0.00217426
NC_039244.1	11800001	11850000	1490	1.45569	528.707	0.00275329
NC_039244.1	11825001	11875000	973	3.21634	338.858	0.00949169
NC_039244.1	11850001	11900000	532	1.74931	161.44	0.0108357
NC_039244.1	11875001	11925000	350	1.09731	65.0671	0.0168643
NC_039244.1	11900001	11950000	633	2.21121	167.376	0.013211
NC_039244.1	11925001	11975000	747	1.94526	207.695	0.00936593
NC_039244.1	11950001	12000000	699	2.72619	203.732	0.0133813
NC_039244.1	11975001	12025000	724	3.28114	240.698	0.0136318
NC_039244.1	12000001	12050000	1011	1.8017	331.424	0.00543625
NC_039244.1	12025001	12075000	1325	2.77869	440.049	0.00631449
NC_039244.1	12050001	12100000	1500	4.26292	517.863	0.00823177
NC_039244.1	12075001	12125000	1572	5.47326	521.931	0.0104866
NC_039244.1	12100001	12150000	1249	5.93237	363.08	0.016339
NC_039244.1	12125001	12175000	870	2.71404	243.381	0.0111514
NC_039244.1	12150001	12200000	725	1.29362	230.425	0.00561408
NC_039244.1	12175001	12225000	1059	1.94169	353.594	0.00549129
NC_039244.1	12200001	12250000	1321	3.85529	454.177	0.00848852
NC_039244.1	12225001	12275000	1205	5.52366	373.819	0.0147763
NC_039244.1	12250001	12300000	1185	5.06591	366.841	0.0138095
NC_039244.1	12275001	12325000	1238	3.86004	402.311	0.00959466
NC_039244.1	12300001	12350000	1189	2.7825	395.87	0.00702882
NC_039244.1	12325001	12375000	1218	3.90994	445.928	0.0087681
NC_039244.1	12350001	12400000	1346	4.84614	497.982	0.00973156
NC_039244.1	12375001	12425000	908	3.60682	339.999	0.0106083
NC_039244.1	12400001	12450000	230	1.20079	89.7295	0.0133824
NC_039244.1	12425001	12475000	322	0.709362	126.825	0.00559324
NC_039244.1	12450001	12500000	323	0.617497	120.946	0.00510555
NC_039244.1	12475001	12525000	136	0.554905	40.8006	0.0136004
NC_039244.1	12500001	12550000	203	0.965935	69.0855	0.0139817
NC_039244.1	12525001	12575000	205	1.21605	70.6245	0.0172185
NC_039244.1	12550001	12600000	155	1.04309	49.5012	0.021072
NC_039244.1	12575001	12625000	116	0.495389	37.8448	0.01309
NC_039244.1	12600001	12650000	346	2.17751	120.873	0.0180148
NC_039244.1	12625001	12675000	431	2.76833	150.808	0.0183567
NC_039244.1	12650001	12700000	251	1.56742	92.1962	0.017001
NC_039244.1	12675001	12725000	339	3.49126	131.539	0.0265416
NC_039244.1	12700001	12750000	428	3.09575	158.302	0.019556
NC_039244.1	12725001	12775000	376	0.964857	120.119	0.00803251
NC_039244.1	12750001	12800000	723	2.2904	254.008	0.00901703
NC_039244.1	12775001	12825000	664	2.30032	247.423	0.00929711
NC_039244.1	12800001	12850000	283	2.04529	106.677	0.0191727
NC_039244.1	12825001	12875000	164	1.51084	63.1972	0.0239068
NC_039244.1	12850001	12900000	12	0.0489403	3.47875	0.0140683
NC_039244.1	12900001	12950000	37	0.638009	14.2581	0.0447472
NC_039244.1	12925001	12975000	206	1.16555	66.9917	0.0173985
NC_039244.1	12950001	13000000	395	3.39736	129.746	0.0261847
NC_039244.1	12975001	13025000	373	3.37957	125.902	0.0268428
NC_039244.1	13000001	13050000	384	2.38539	134.751	0.0177022
NC_039244.1	13025001	13075000	331	2.25214	114.259	0.0197108
NC_039244.1	13050001	13100000	322	1.80474	108.469	0.0166384
NC_039244.1	13075001	13125000	1075	2.81777	395.559	0.00712351
NC_039244.1	13100001	13150000	874	1.51838	325.009	0.00467181
NC_039244.1	13125001	13175000	77	0.215419	26.2005	0.00822194
NC_039244.1	13150001	13200000	93	0.604005	26.9256	0.0224324
NC_039244.1	13175001	13225000	324	1.82278	118.858	0.0153357
NC_039244.1	13200001	13250000	478	3.20719	180.631	0.0177555
NC_039244.1	13225001	13275000	803	4.76654	311.894	0.0152826
NC_039244.1	13250001	13300000	1241	5.5167	466.776	0.0118187
NC_039244.1	13275001	13325000	1506	4.34674	515.666	0.00842938
NC_039244.1	13300001	13350000	1526	3.33759	506.892	0.00658441
NC_039244.1	13325001	13375000	1201	2.95511	379.545	0.00778593
NC_039244.1	13350001	13400000	1365	3.37238	479.409	0.00703446
NC_039244.1	13375001	13425000	1593	4.55109	593.766	0.00766478
NC_039244.1	13400001	13450000	1522	3.7402	530.503	0.00705029
NC_039244.1	13425001	13475000	1374	2.3567	470.831	0.00500541
NC_039244.1	13450001	13500000	1259	4.33484	407.415	0.0106399
NC_039244.1	13475001	13525000	1613	5.96037	546.252	0.0109114
NC_039244.1	13500001	13550000	1919	5.79837	694.441	0.00834968
NC_039244.1	13525001	13575000	1773	4.95154	635.77	0.00778826
NC_039244.1	13550001	13600000	1770	3.19893	655.555	0.00487973
NC_039244.1	13575001	13625000	1696	5.21057	640.067	0.00814067
NC_039244.1	13600001	13650000	1543	5.5097	569.188	0.00967992
NC_039244.1	13625001	13675000	979	2.81269	362.407	0.00776113
NC_039244.1	13650001	13700000	462	1.87486	167.748	0.0111767
NC_039244.1	13675001	13725000	699	2.72136	258.767	0.0105166
NC_039244.1	13700001	13750000	630	3.14855	238.933	0.0131775
NC_039244.1	13725001	13775000	959	2.82879	356.77	0.00792887
NC_039244.1	13750001	13800000	1255	2.63383	432.015	0.00609662
NC_039244.1	13775001	13825000	1187	2.14302	382.177	0.0056074
NC_039244.1	13800001	13850000	1379	4.26613	485.032	0.00879557
NC_039244.1	13825001	13875000	1656	3.63665	614.287	0.00592012
NC_039244.1	13850001	13900000	1884	3.33604	694.286	0.004805
NC_039244.1	13875001	13925000	2034	7.58447	748.81	0.0101287
NC_039244.1	13900001	13950000	1937	9.41098	696.425	0.0135133
NC_039244.1	13925001	13975000	1707	9.05459	617.123	0.0146723
NC_039244.1	13950001	14000000	1624	7.70841	615.151	0.0125309
NC_039244.1	13975001	14025000	1471	5.4833	542.223	0.0101126
NC_039244.1	14000001	14050000	1350	5.14566	483.284	0.0106473
NC_039244.1	14025001	14075000	1484	4.61616	538.011	0.00858006
NC_039244.1	14050001	14100000	1868	8.59049	700.932	0.0122558
NC_039244.1	14075001	14125000	1668	11.2488	619.131	0.0181687
NC_039244.1	14100001	14150000	1185	6.32276	425.258	0.014868
NC_039244.1	14125001	14175000	1349	4.61737	490.017	0.00942287
NC_039244.1	14150001	14200000	1826	8.42803	687.093	0.0122662
NC_039244.1	14175001	14225000	1881	11.1626	727.69	0.0153398
NC_039244.1	14200001	14250000	1230	7.77632	468.757	0.0165892
NC_039244.1	14225001	14275000	358	2.36507	133.362	0.0177342
NC_039244.1	14250001	14300000	35	0.282815	11.5648	0.0244547
NC_039244.1	14275001	14325000	77	0.205327	19.4755	0.0105428
NC_039244.1	14300001	14350000	383	1.58611	134.485	0.011794
NC_039244.1	14325001	14375000	354	1.62669	131.625	0.0123586
NC_039244.1	14350001	14400000	93	0.569842	32.994	0.0172711
NC_039244.1	14375001	14425000	88	1.30606	32.286	0.0404528
NC_039244.1	14400001	14450000	87	1.20933	30.8056	0.0392567
NC_039244.1	14425001	14475000	630	2.93892	233.538	0.0125843
NC_039244.1	14450001	14500000	1345	5.27746	495.686	0.0106468
NC_039244.1	14475001	14525000	1556	5.72997	576.766	0.00993466
NC_039244.1	14500001	14550000	1426	6.69622	532.144	0.0125835
NC_039244.1	14525001	14575000	1384	7.95929	504.433	0.0157787
NC_039244.1	14550001	14600000	1580	7.90565	579.233	0.0136485
NC_039244.1	14575001	14625000	1472	6.46432	536.529	0.0120484
NC_039244.1	14600001	14650000	1324	8.50024	483.221	0.0175908
NC_039244.1	14625001	14675000	1601	8.89555	610.834	0.014563
NC_039244.1	14650001	14700000	1608	5.89557	615.236	0.00958261
NC_039244.1	14675001	14725000	1606	3.14968	621.637	0.00506675
NC_039244.1	14700001	14750000	1651	4.23798	631.017	0.00671611
NC_039244.1	14725001	14775000	1566	6.99453	556.426	0.0125705
NC_039244.1	14750001	14800000	1770	8.14858	644.198	0.0126492
NC_039244.1	14775001	14825000	1895	10.0345	715.322	0.0140279
NC_039244.1	14800001	14850000	1753	10.3651	656.977	0.0157769
NC_039244.1	14825001	14875000	1715	8.98571	622.131	0.0144434
NC_039244.1	14850001	14900000	1602	8.5566	529.874	0.0161484
NC_039244.1	14875001	14925000	833	5.15518	242.605	0.0212493
NC_039244.1	14900001	14950000	233	1.07246	57.8578	0.0185361
NC_039244.1	14925001	14975000	374	0.985833	105.647	0.0093314
NC_039244.1	14950001	15000000	332	0.572385	91.78	0.00623649
NC_039244.1	14975001	15025000	238	1.17057	58.8242	0.0198994
NC_039244.1	15000001	15050000	339	1.57077	91.7558	0.017119
NC_039244.1	15025001	15075000	167	0.632726	45.0825	0.0140349
NC_039244.1	15050001	15100000	229	0.743082	65.3548	0.01137
NC_039244.1	15075001	15125000	488	1.14852	159.44	0.00720349
NC_039244.1	15100001	15150000	483	0.373359	174.534	0.00213918
NC_039244.1	15125001	15175000	1001	2.03639	350.22	0.00581461
NC_039244.1	15150001	15200000	1537	3.10457	539.497	0.00575457
NC_039244.1	15175001	15225000	1702	4.72061	625.931	0.00754174
NC_039244.1	15200001	15250000	1551	8.43186	576.091	0.0146363
NC_039244.1	15225001	15275000	1293	8.1304	480.024	0.0169375
NC_039244.1	15250001	15300000	1570	5.35367	574.798	0.00931401
NC_039244.1	15275001	15325000	1944	6.59335	696.281	0.00946938
NC_039244.1	15300001	15350000	1935	7.93977	692.425	0.0114666
NC_039244.1	15325001	15375000	1703	5.88569	593.95	0.0099094
NC_039244.1	15350001	15400000	1660	6.67742	572.173	0.0116703
NC_039244.1	15375001	15425000	1727	7.15122	620.287	0.0115289
NC_039244.1	15400001	15450000	1618	5.26969	587.103	0.00897575
NC_039244.1	15425001	15475000	1694	6.01091	645.199	0.00931638
NC_039244.1	15450001	15500000	1582	5.19896	615.279	0.00844976
NC_039244.1	15475001	15525000	1464	5.57033	535.045	0.010411
NC_039244.1	15500001	15550000	1450	7.12161	528.878	0.0134655
NC_039244.1	15525001	15575000	1192	6.30722	441.686	0.0142799
NC_039244.1	15550001	15600000	1225	6.87482	442.266	0.0155445
NC_039244.1	15575001	15625000	741	4.3717	256.238	0.0170611
NC_039244.1	15600001	15650000	504	1.50136	166.854	0.00899806
NC_039244.1	15625001	15675000	881	3.15466	298.891	0.0105545
[truncated: 48,756 more rows]
