# Supplementary material for: Polymorphisms and Expression Characteristics of the ZSWIM7 Gene Are Associated with the Fertility of Male Allotetraploid of Red Crucian Carp × Common Carp
Source: Animals (Basel). 2026 Jan 22;16(2):352. doi: 10.3390/ani16020352 (PMC12838221; doi:10.3390/ani16020352)
Supplement: Supplementary file 1 [file animals-16-00352-s001.zip › Supplementary Table S11.xlsx]

## Sheet: Table S11
Table S11. Genome-wide XP-CLR scan results using using the tetraploid goldfish reference.
id	chrom	start	stop	pos_start	pos_stop	modelL	nullL	sel_coef	nSNPs	nSNPs_avail	xpclr	xpclr_norm
NC_039243.1_00000001_00050000	NC_039243.1	1	50000	11596	49789	-374.199	-376.032	0.0001	200	614	3.66629	1.21139
NC_039243.1_00025001_00075000	NC_039243.1	25001	75000	26786	74985	-405.041	-405.64	5e-05	200	876	1.19735	0.198822
NC_039243.1_00050001_00100000	NC_039243.1	50001	100000	50016	99083	-399.104	-399.104	0	200	776	0	-0.292239
NC_039243.1_00075001_00125000	NC_039243.1	75001	125000	75025	124992	-422.079	-422.089	1e-05	200	884	0.0187786	-0.284537
NC_039243.1_00100001_00150000	NC_039243.1	100001	150000	100128	149484	-412.972	-412.972	0	200	1035	0	-0.292239
NC_039243.1_00125001_00175000	NC_039243.1	125001	175000	125047	174875	-432.99	-433.456	1e-05	200	1099	0.932326	0.0901293
NC_039243.1_00150001_00200000	NC_039243.1	150001	200000	151460	199799	-426.143	-426.91	5e-05	200	1085	1.53405	0.33691
NC_039243.1_00175001_00225000	NC_039243.1	175001	225000	175328	223630	-415.508	-415.683	1e-05	200	809	0.350408	-0.148529
NC_039243.1_00200001_00250000	NC_039243.1	200001	250000	200028	249813	-423.017	-423.017	0	200	891	0	-0.292239
NC_039243.1_00225001_00275000	NC_039243.1	225001	275000	225748	274939	-445.891	-449.216	5e-05	200	980	6.64949	2.43487
NC_039243.1_00250001_00300000	NC_039243.1	250001	300000	250645	299234	-412.031	-412.135	1e-05	200	801	0.206965	-0.207358
NC_039243.1_00275001_00325000	NC_039243.1	275001	325000	275013	323336	-416.268	-416.268	0	200	658	0	-0.292239
NC_039243.1_00300001_00350000	NC_039243.1	300001	350000	300363	349197	-386.511	-386.815	5e-05	200	738	0.608513	-0.0426738
NC_039243.1_00325001_00375000	NC_039243.1	325001	375000	326612	374283	-401.415	-401.755	0.0001	200	734	0.681604	-0.0126976
NC_039243.1_00350001_00400000	NC_039243.1	350001	400000	352159	398723	-404.871	-404.871	0	200	454	0	-0.292239
NC_039243.1_00375001_00425000	NC_039243.1	375001	425000	377178	423872	-356.742	-356.921	1e-05	200	358	0.358108	-0.145371
NC_039243.1_00400001_00450000	NC_039243.1	400001	450000	400958	448134	-371.951	-371.951	0	200	392	0	-0.292239
NC_039243.1_00425001_00475000	NC_039243.1	425001	475000	425193	474859	-371.415	-371.415	0	200	487	0	-0.292239
NC_039243.1_00450001_00500000	NC_039243.1	450001	500000	451490	499610	-402.077	-402.077	0	200	611	0	-0.292239
NC_039243.1_00475001_00525000	NC_039243.1	475001	525000	475359	524963	-433.168	-433.168	0	200	739	0	-0.292239
NC_039243.1_00500001_00550000	NC_039243.1	500001	550000	500609	548884	-430.211	-430.211	0	200	887	0	-0.292239
NC_039243.1_00525001_00575000	NC_039243.1	525001	575000	525015	574629	-409.289	-409.289	0	200	685	0	-0.292239
NC_039243.1_00550001_00600000	NC_039243.1	550001	600000	550199	598387	-403.343	-403.343	0	200	697	0	-0.292239
NC_039243.1_00575001_00625000	NC_039243.1	575001	625000	575176	618542	-424.018	-424.018	1e-05	200	598	3.38378e-09	-0.292239
NC_039243.1_00600001_00650000	NC_039243.1	600001	650000	600051	648852	-417.978	-417.978	0	200	456	0	-0.292239
NC_039243.1_00625001_00675000	NC_039243.1	625001	675000	625290	674697	-360.37	-360.37	0	200	513	0	-0.292239
NC_039243.1_00650001_00700000	NC_039243.1	650001	700000	650086	698867	-337.835	-339.094	5e-05	200	473	2.5177	0.740326
NC_039243.1_00675001_00725000	NC_039243.1	675001	725000	677668	724878	-394.807	-394.807	0	200	626	0	-0.292239
NC_039243.1_00700001_00750000	NC_039243.1	700001	750000	700749	749554	-373.414	-375.548	5e-05	200	596	4.26716	1.45782
NC_039243.1_00725001_00775000	NC_039243.1	725001	775000	725008	774666	-349.453	-351.283	0.0002	200	301	3.65958	1.20864
NC_039243.1_00750001_00800000	NC_039243.1	750001	800000	750717	799089	-362.737	-362.737	0	200	324	0	-0.292239
NC_039243.1_00775001_00825000	NC_039243.1	775001	825000	775241	824571	-363.801	-363.801	0	200	529	0	-0.292239
NC_039243.1_00800001_00850000	NC_039243.1	800001	850000	802412	848765	-373.027	-373.027	0	200	306	0	-0.292239
NC_039243.1_00825001_00875000	NC_039243.1	825001	875000	825786	874944	-345.177	-345.177	0	200	350	0	-0.292239
NC_039243.1_00850001_00900000	NC_039243.1	850001	900000	851047	899382	-381.809	-381.809	0	200	493	0	-0.292239
NC_039243.1_00875001_00925000	NC_039243.1	875001	925000	876096	923858	-356.471	-356.527	1e-05	200	524	0.111819	-0.246379
NC_039243.1_00900001_00950000	NC_039243.1	900001	950000	900272	949754	-396.888	-396.888	0	200	510	0	-0.292239
NC_039243.1_00925001_00975000	NC_039243.1	925001	975000	925116	972651	-305.101	-305.111	1e-05	200	303	0.0189989	-0.284447
NC_039243.1_00950001_01000000	NC_039243.1	950001	1000000	950716	998863	-331.193	-331.193	0	200	298	0	-0.292239
NC_039243.1_00975001_01025000	NC_039243.1	975001	1025000	975137	1024661	-343.354	-343.553	5e-05	200	261	0.397845	-0.129073
NC_039243.1_01000001_01050000	NC_039243.1	1000001	1050000	1000187	1043519	-379.804	-379.804	0	200	271	0	-0.292239
NC_039243.1_01025001_01075000	NC_039243.1	1025001	1075000	1025414	1074740	-322.776	-322.776	0	200	249	0	-0.292239
NC_039243.1_01050001_01100000	NC_039243.1	1050001	1100000	1053102	1099625	-352.7	-352.7	0	200	429	0	-0.292239
NC_039243.1_01075001_01125000	NC_039243.1	1075001	1125000	1075408	1123203	-418.686	-420.545	0.0004	200	646	3.71706	1.23221
NC_039243.1_01100001_01150000	NC_039243.1	1100001	1150000	1100842	1149162	-395.528	-395.528	0	200	788	0	-0.292239
NC_039243.1_01125001_01175000	NC_039243.1	1125001	1175000	1125723	1174030	-338.673	-340.873	5e-05	200	653	4.39861	1.51173
NC_039243.1_01150001_01200000	NC_039243.1	1150001	1200000	1151661	1198759	-351.638	-351.638	0	200	587	0	-0.292239
NC_039243.1_01175001_01225000	NC_039243.1	1175001	1225000	1175562	1224604	-375.853	-376.268	1e-05	200	697	0.829397	0.0479159
NC_039243.1_01200001_01250000	NC_039243.1	1200001	1250000	1202674	1249991	-394.444	-400.527	5e-05	200	633	12.1663	4.69742
NC_039243.1_01225001_01275000	NC_039243.1	1225001	1275000	1225499	1274618	-402.683	-402.788	1e-05	200	621	0.209715	-0.20623
NC_039243.1_01250001_01300000	NC_039243.1	1250001	1300000	1250019	1299745	-381.419	-381.419	0	200	746	0	-0.292239
NC_039243.1_01275001_01325000	NC_039243.1	1275001	1325000	1275127	1324180	-365.812	-365.812	0	200	937	0	-0.292239
NC_039243.1_01300001_01350000	NC_039243.1	1300001	1350000	1300485	1345582	-390.492	-390.492	0	200	881	0	-0.292239
NC_039243.1_01325001_01375000	NC_039243.1	1325001	1375000	1325592	1374964	-399.533	-399.533	0	200	756	0	-0.292239
NC_039243.1_01350001_01400000	NC_039243.1	1350001	1400000	1353498	1399668	-398.475	-398.475	0	200	751	0	-0.292239
NC_039243.1_01375001_01425000	NC_039243.1	1375001	1425000	1375030	1420433	-410.771	-410.771	0	200	763	0	-0.292239
NC_039243.1_01400001_01450000	NC_039243.1	1400001	1450000	1401618	1448628	-410.1	-410.1	0	200	722	0	-0.292239
NC_039243.1_01425001_01475000	NC_039243.1	1425001	1475000	1427969	1473581	-429.547	-429.547	0	200	931	0	-0.292239
NC_039243.1_01450001_01500000	NC_039243.1	1450001	1500000	1450986	1499559	-450.795	-450.795	0	200	958	0	-0.292239
NC_039243.1_01475001_01525000	NC_039243.1	1475001	1525000	1476346	1524904	-400.868	-400.868	0	200	826	0	-0.292239
NC_039243.1_01500001_01550000	NC_039243.1	1500001	1550000	1500072	1549623	-372.563	-373.593	5e-05	200	712	2.06106	0.553048
NC_039243.1_01525001_01575000	NC_039243.1	1525001	1575000	1525030	1574863	-412.213	-412.213	0	200	672	0	-0.292239
NC_039243.1_01550001_01600000	NC_039243.1	1550001	1600000	1550121	1599918	-428.414	-428.414	0	200	902	0	-0.292239
NC_039243.1_01575001_01625000	NC_039243.1	1575001	1625000	1576234	1624497	-409.073	-409.781	5e-05	200	912	1.41616	0.288561
NC_039243.1_01600001_01650000	NC_039243.1	1600001	1650000	1600654	1649978	-374.932	-374.932	0	200	661	0	-0.292239
NC_039243.1_01625001_01675000	NC_039243.1	1625001	1675000	1625439	1674155	-389.05	-389.421	5e-05	200	653	0.742401	0.0122369
NC_039243.1_01650001_01700000	NC_039243.1	1650001	1700000	1650055	1698691	-412.151	-412.151	1e-05	200	944	1.94115e-08	-0.292239
NC_039243.1_01675001_01725000	NC_039243.1	1675001	1725000	1675685	1722916	-377.26	-377.26	0	200	846	0	-0.292239
NC_039243.1_01700001_01750000	NC_039243.1	1700001	1750000	1700233	1749999	-355.787	-355.787	0	200	734	0	-0.292239
NC_039243.1_01725001_01775000	NC_039243.1	1725001	1775000	1725957	1774032	-378.056	-378.056	0	200	848	0	-0.292239
NC_039243.1_01750001_01800000	NC_039243.1	1750001	1800000	1750003	1799318	-368.052	-368.052	0	200	679	0	-0.292239
NC_039243.1_01775001_01825000	NC_039243.1	1775001	1825000	1775929	1823658	-362.033	-362.033	0	200	707	0	-0.292239
NC_039243.1_01800001_01850000	NC_039243.1	1800001	1850000	1801072	1849415	-400.357	-400.357	0	200	835	0	-0.292239
NC_039243.1_01825001_01875000	NC_039243.1	1825001	1875000	1828332	1874508	-416.705	-416.705	0	200	988	0	-0.292239
NC_039243.1_01850001_01900000	NC_039243.1	1850001	1900000	1850218	1899703	-363.251	-363.251	0	200	895	0	-0.292239
NC_039243.1_01875001_01925000	NC_039243.1	1875001	1925000	1875317	1924879	-371.313	-371.313	0	200	766	0	-0.292239
NC_039243.1_01900001_01950000	NC_039243.1	1900001	1950000	1900303	1949119	-432.938	-432.958	1e-05	200	1052	0.039459	-0.276056
NC_039243.1_01925001_01975000	NC_039243.1	1925001	1975000	1925192	1974544	-393.023	-393.023	0	200	897	0	-0.292239
NC_039243.1_01950001_02000000	NC_039243.1	1950001	2000000	1950219	1999965	-371.193	-376.005	0.0002	200	700	9.62436	3.65493
NC_039243.1_01975001_02025000	NC_039243.1	1975001	2025000	1976773	2024749	-377.944	-377.944	0	200	879	0	-0.292239
NC_039243.1_02000001_02050000	NC_039243.1	2000001	2050000	2000128	2046634	-363.767	-363.767	0	200	731	0	-0.292239
NC_039243.1_02025001_02075000	NC_039243.1	2025001	2075000	2025134	2074000	-349.078	-349.078	0	200	598	0	-0.292239
NC_039243.1_02050001_02100000	NC_039243.1	2050001	2100000	2050107	2099297	-367.327	-367.616	1e-05	200	619	0.578928	-0.0548073
NC_039243.1_02075001_02125000	NC_039243.1	2075001	2125000	2075650	2124664	-408.796	-408.796	0	200	612	0	-0.292239
NC_039243.1_02100001_02150000	NC_039243.1	2100001	2150000	2100440	2149839	-374.489	-374.489	0	200	603	0	-0.292239
NC_039243.1_02125001_02175000	NC_039243.1	2125001	2175000	2125468	2174271	-348.565	-348.565	0	200	635	0	-0.292239
NC_039243.1_02150001_02200000	NC_039243.1	2150001	2200000	2150094	2197940	-318.453	-318.453	0	200	560	0	-0.292239
NC_039243.1_02175001_02225000	NC_039243.1	2175001	2225000	2175974	2224992	-355.643	-355.643	0	200	544	0	-0.292239
NC_039243.1_02200001_02250000	NC_039243.1	2200001	2250000	2200197	2248600	-409.552	-409.552	1e-05	200	639	0.000108516	-0.292194
NC_039243.1_02225001_02275000	NC_039243.1	2225001	2275000	2225002	2273928	-364.073	-364.073	0	200	551	0	-0.292239
NC_039243.1_02250001_02300000	NC_039243.1	2250001	2300000	2250183	2299828	-373.747	-373.747	0	200	587	0	-0.292239
NC_039243.1_02275001_02325000	NC_039243.1	2275001	2325000	2275621	2324878	-403.751	-403.751	0	200	852	0	-0.292239
NC_039243.1_02300001_02350000	NC_039243.1	2300001	2350000	2300212	2349898	-409.924	-410.136	1e-05	200	936	0.423673	-0.118481
NC_039243.1_02325001_02375000	NC_039243.1	2325001	2375000	2325039	2374714	-360.468	-362.897	5e-05	200	648	4.85634	1.69946
NC_039243.1_02350001_02400000	NC_039243.1	2350001	2400000	2350211	2399662	-357.927	-358.415	5e-05	200	578	0.977469	0.108643
NC_039243.1_02375001_02425000	NC_039243.1	2375001	2425000	2377379	2424542	-395.134	-396.69	1e-05	200	683	3.11179	0.983976
NC_039243.1_02400001_02450000	NC_039243.1	2400001	2450000	2400170	2444403	-356.016	-356.016	0	200	548	0	-0.292239
NC_039243.1_02425001_02475000	NC_039243.1	2425001	2475000	2426620	2474516	-355.406	-355.406	0	200	478	0	-0.292239
NC_039243.1_02450001_02500000	NC_039243.1	2450001	2500000	2452289	2499734	-332.091	-332.207	1e-05	200	816	0.230474	-0.197716
NC_039243.1_02475001_02525000	NC_039243.1	2475001	2525000	2475110	2524680	-377.265	-378.704	5e-05	200	948	2.87838	0.888251
NC_039243.1_02500001_02550000	NC_039243.1	2500001	2550000	2502329	2546667	-400.124	-400.124	0	200	747	0	-0.292239
NC_039243.1_02525001_02575000	NC_039243.1	2525001	2575000	2525252	2574770	-393.549	-393.549	0	200	640	0	-0.292239
NC_039243.1_02550001_02600000	NC_039243.1	2550001	2600000	2558718	2599794	-410.966	-413.706	0.0001	200	755	5.48079	1.95556
NC_039243.1_02575001_02625000	NC_039243.1	2575001	2625000	2575820	2624230	-410.727	-410.727	0	200	743	0	-0.292239
NC_039243.1_02600001_02650000	NC_039243.1	2600001	2650000	2600016	2649951	-360.618	-360.618	0	200	393	0	-0.292239
NC_039243.1_02625001_02675000	NC_039243.1	2625001	2675000	2625255	2672754	-215.061	-215.061	0	142	142	0	-0.292239
NC_039243.1_02650001_02700000	NC_039243.1	2650001	2700000	2652448	2697439	-113.279	-119.385	0.001	90	90	12.2129	4.71657
NC_039243.1_02675001_02725000	NC_039243.1	2675001	2725000	2677205	2724546	-97.8354	-97.8354	0	97	97	0	-0.292239
NC_039243.1_02700001_02750000	NC_039243.1	2700001	2750000	2702488	2749128	-154.922	-154.922	0	140	140	0	-0.292239
NC_039243.1_02725001_02775000	NC_039243.1	2725001	2775000	2727339	2772854	-253.946	-253.946	1e-05	172	172	3.88067e-05	-0.292223
NC_039243.1_02750001_02800000	NC_039243.1	2750001	2800000	2751623	2793493	-199.75	-199.891	5e-05	111	111	0.281209	-0.176908
NC_039243.1_02775001_02825000	NC_039243.1	2775001	2825000	2775431	2824325	-50.631	-50.631	0	103	103	0	-0.292239
NC_039243.1_02800001_02850000	NC_039243.1	2800001	2850000	2802913	2833356	-39.0698	-39.2123	5e-05	79	79	0.285157	-0.17529
NC_039243.1_02825001_02875000	NC_039243.1	2825001	2875000	2826488	2867736	-99.8985	-99.8985	0	75	75	0	-0.292239
NC_039243.1_02850001_02900000	NC_039243.1	2850001	2900000	2851408	2896602	-334.957	-334.957	0	200	362	0	-0.292239
NC_039243.1_02875001_02925000	NC_039243.1	2875001	2925000	2875278	2924945	-382.614	-382.614	0	200	513	0	-0.292239
NC_039243.1_02900001_02950000	NC_039243.1	2900001	2950000	2901104	2949913	-380.831	-380.831	0	200	397	0	-0.292239
NC_039243.1_02925001_02975000	NC_039243.1	2925001	2975000	2925002	2974806	-341.255	-341.712	0.0002	200	410	0.91332	0.0823346
NC_039243.1_02950001_03000000	NC_039243.1	2950001	3000000	2950029	2999376	-310.008	-311.917	5e-05	200	321	3.81838	1.27377
NC_039243.1_02975001_03025000	NC_039243.1	2975001	3025000	2975424	3023318	-323.299	-323.299	0	200	302	0	-0.292239
NC_039243.1_03000001_03050000	NC_039243.1	3000001	3050000	3000104	3038023	-395.893	-395.893	0	200	450	0	-0.292239
NC_039243.1_03025001_03075000	NC_039243.1	3025001	3075000	3025666	3066216	-370.686	-370.686	0	200	327	0	-0.292239
NC_039243.1_03050001_03100000	NC_039243.1	3050001	3100000	3062955	3099516	-292.987	-292.987	0	185	185	0	-0.292239
NC_039243.1_03075001_03125000	NC_039243.1	3075001	3125000	3088589	3123081	-272.884	-272.884	0	165	165	0	-0.292239
NC_039243.1_03100001_03150000	NC_039243.1	3100001	3150000	3100461	3148452	-252.198	-252.198	0	163	163	0	-0.292239
NC_039243.1_03125001_03175000	NC_039243.1	3125001	3175000	3128134	3174957	-405.812	-405.812	0	200	574	0	-0.292239
NC_039243.1_03150001_03200000	NC_039243.1	3150001	3200000	3150332	3199651	-458.485	-458.485	0	200	578	0	-0.292239
NC_039243.1_03175001_03225000	NC_039243.1	3175001	3225000	3178500	3221137	-379.894	-379.894	0	200	207	0	-0.292239
NC_039243.1_03200001_03250000	NC_039243.1	3200001	3250000	3200076	3248626	-259.992	-259.992	0	142	142	0	-0.292239
NC_039243.1_03225001_03275000	NC_039243.1	3225001	3275000	3229547	3274420	-401.263	-401.263	0	200	302	0	-0.292239
NC_039243.1_03250001_03300000	NC_039243.1	3250001	3300000	3255203	3299143	-411.004	-411.004	0	200	389	0	-0.292239
NC_039243.1_03275001_03325000	NC_039243.1	3275001	3325000	3276495	3324996	-81.4773	-82.1522	5e-05	200	339	1.3499	0.261384
NC_039243.1_03300001_03350000	NC_039243.1	3300001	3350000	3303088	3349987	-134.329	-134.329	0	200	459	0	-0.292239
NC_039243.1_03325001_03375000	NC_039243.1	3325001	3375000	3325014	3374977	-391.397	-391.756	1e-05	200	489	0.717846	0.00216618
NC_039243.1_03350001_03400000	NC_039243.1	3350001	3400000	3350026	3399879	-375.909	-377.48	0.0001	200	474	3.14161	0.996209
NC_039243.1_03375001_03425000	NC_039243.1	3375001	3425000	3375023	3424385	-372.172	-372.172	0	200	285	0	-0.292239
NC_039243.1_03400001_03450000	NC_039243.1	3400001	3450000	3402205	3448588	-168.235	-168.235	0	89	89	0	-0.292239
NC_039243.1_03425001_03475000	NC_039243.1	3425001	3475000	3433731	3474419	-365.667	-365.667	0	200	205	0	-0.292239
NC_039243.1_03450001_03500000	NC_039243.1	3450001	3500000	3456587	3497402	-377.535	-377.535	0	200	227	0	-0.292239
NC_039243.1_03475001_03525000	NC_039243.1	3475001	3525000	3475307	3522706	-263.867	-263.867	0	134	134	0	-0.292239
NC_039243.1_03500001_03550000	NC_039243.1	3500001	3550000	3501420	3547927	-358.865	-358.865	0	200	272	0	-0.292239
NC_039243.1_03525001_03575000	NC_039243.1	3525001	3575000	3525619	3574376	-343.378	-343.39	1e-05	200	425	0.0243322	-0.28226
NC_039243.1_03550001_03600000	NC_039243.1	3550001	3600000	3550072	3577781	-299.445	-299.601	5e-05	200	249	0.31258	-0.164043
NC_039243.1_03575001_03625000	NC_039243.1	3575001	3625000	3575137	3615337	-45.1352	-45.1352	0	22	22	0	-0.292239
NC_039243.1_03600001_03650000	NC_039243.1	3600001	3650000	0	0				6	6
NC_039243.1_03625001_03675000	NC_039243.1	3625001	3675000	0	0				3	3
NC_039243.1_03650001_03700000	NC_039243.1	3650001	3700000	0	0				3	3
NC_039243.1_03675001_03725000	NC_039243.1	3675001	3725000	3677496	3717799	-27.9046	-27.9046	0	19	19	0	-0.292239
NC_039243.1_03700001_03750000	NC_039243.1	3700001	3750000	3703792	3744728	-31.0243	-31.0243	0	20	20	0	-0.292239
NC_039243.1_03725001_03775000	NC_039243.1	3725001	3775000	3744688	3757309	-16.7457	-16.7457	0	11	11	0	-0.292239
NC_039243.1_03750001_03800000	NC_039243.1	3750001	3800000	3751050	3780972	-15.4893	-15.4893	0	12	12	0	-0.292239
NC_039243.1_03775001_03825000	NC_039243.1	3775001	3825000	3780933	3823537	-132.583	-132.583	0	106	106	0	-0.292239
NC_039243.1_03800001_03850000	NC_039243.1	3800001	3850000	3805769	3849591	-209.554	-211.488	0.0002	176	176	3.86894	1.2945
NC_039243.1_03825001_03875000	NC_039243.1	3825001	3875000	3826772	3874988	-339.447	-339.447	0	200	379	0	-0.292239
NC_039243.1_03850001_03900000	NC_039243.1	3850001	3900000	3852531	3899902	-421.032	-421.032	0	200	790	0	-0.292239
NC_039243.1_03875001_03925000	NC_039243.1	3875001	3925000	3875096	3922918	-459.983	-459.983	0	200	791	0	-0.292239
NC_039243.1_03900001_03950000	NC_039243.1	3900001	3950000	3901189	3948965	-389.214	-389.214	0	200	359	0	-0.292239
NC_039243.1_03925001_03975000	NC_039243.1	3925001	3975000	3925115	3969246	-129.748	-129.748	0	57	57	0	-0.292239
NC_039243.1_03950001_04000000	NC_039243.1	3950001	4000000	3950781	3996085	-64.4133	-64.4133	0	47	47	0	-0.292239
NC_039243.1_03975001_04025000	NC_039243.1	3975001	4025000	3978327	4023844	-135.018	-135.018	0	113	113	0	-0.292239
NC_039243.1_04000001_04050000	NC_039243.1	4000001	4050000	4003876	4048117	-123.277	-123.292	5e-05	200	236	0.0296308	-0.280086
NC_039243.1_04025001_04075000	NC_039243.1	4025001	4075000	4026500	4073390	-99.3199	-99.3199	0	200	256	0	-0.292239
NC_039243.1_04050001_04100000	NC_039243.1	4050001	4100000	4051327	4099287	-317.325	-317.325	0	200	516	0	-0.292239
NC_039243.1_04075001_04125000	NC_039243.1	4075001	4125000	4075424	4124901	-339.995	-339.995	0	200	661	0	-0.292239
NC_039243.1_04100001_04150000	NC_039243.1	4100001	4150000	4100477	4149918	-315.345	-315.345	0	200	450	0	-0.292239
NC_039243.1_04125001_04175000	NC_039243.1	4125001	4175000	4128970	4173718	-323.52	-323.52	0	200	454	0	-0.292239
NC_039243.1_04150001_04200000	NC_039243.1	4150001	4200000	4151028	4199893	-316.912	-319.705	0.0002	200	482	5.58674	1.99901
NC_039243.1_04175001_04225000	NC_039243.1	4175001	4225000	4175352	4224934	-304.654	-304.971	1e-05	200	323	0.635229	-0.0317167
NC_039243.1_04200001_04250000	NC_039243.1	4200001	4250000	4200358	4249149	-291.065	-291.065	0	200	297	0	-0.292239
NC_039243.1_04225001_04275000	NC_039243.1	4225001	4275000	4236524	4273574	-299.5	-299.5	0	200	356	0	-0.292239
NC_039243.1_04250001_04300000	NC_039243.1	4250001	4300000	4250463	4299555	-229.395	-231.586	0.0004	200	250	4.38301	1.50533
NC_039243.1_04275001_04325000	NC_039243.1	4275001	4325000	4277083	4324380	-291.992	-292.105	5e-05	200	324	0.226765	-0.199237
NC_039243.1_04300001_04350000	NC_039243.1	4300001	4350000	4303000	4333281	-322.717	-322.717	0	200	291	0	-0.292239
NC_039243.1_04325001_04375000	NC_039243.1	4325001	4375000	4325178	4367017	-118.96	-118.96	0	81	81	0	-0.292239
NC_039243.1_04350001_04400000	NC_039243.1	4350001	4400000	4359476	4388271	-52.4525	-54.8943	1e-05	29	29	4.88354	1.71061
NC_039243.1_04375001_04425000	NC_039243.1	4375001	4425000	4375109	4417979	-159.639	-159.639	0	129	129	0	-0.292239
NC_039243.1_04400001_04450000	NC_039243.1	4400001	4450000	4410541	4449800	-215.711	-218.099	1e-05	197	197	4.77712	1.66697
NC_039243.1_04425001_04475000	NC_039243.1	4425001	4475000	4426146	4473850	-234.123	-234.123	0	192	192	0	-0.292239
NC_039243.1_04450001_04500000	NC_039243.1	4450001	4500000	4451278	4498736	-185.854	-185.855	1e-05	131	131	0.00158036	-0.291591
NC_039243.1_04475001_04525000	NC_039243.1	4475001	4525000	4480828	4523028	-267.728	-272.521	0.0001	200	233	9.58621	3.63929
NC_039243.1_04500001_04550000	NC_039243.1	4500001	4550000	4500251	4541368	-261.973	-261.973	0	200	307	0	-0.292239
NC_039243.1_04525001_04575000	NC_039243.1	4525001	4575000	4525538	4574849	-218.992	-218.992	0	200	246	0	-0.292239
NC_039243.1_04550001_04600000	NC_039243.1	4550001	4600000	4550767	4599310	-270.261	-270.261	0	200	352	0	-0.292239
NC_039243.1_04575001_04625000	NC_039243.1	4575001	4625000	4575799	4624382	-289.779	-290.179	1e-05	200	349	0.799454	0.0356356
NC_039243.1_04600001_04650000	NC_039243.1	4600001	4650000	4606534	4649375	-302.377	-302.389	1e-05	200	347	0.0253411	-0.281846
NC_039243.1_04625001_04675000	NC_039243.1	4625001	4675000	4625406	4673261	-316.06	-316.06	0	200	307	0	-0.292239
NC_039243.1_04650001_04700000	NC_039243.1	4650001	4700000	4650589	4698245	-269.179	-269.526	1e-05	155	155	0.695618	-0.0069499
NC_039243.1_04675001_04725000	NC_039243.1	4675001	4725000	4677616	4724382	-222.311	-222.311	0	115	115	0	-0.292239
NC_039243.1_04700001_04750000	NC_039243.1	4700001	4750000	4701866	4747901	-322.489	-322.891	5e-05	187	187	0.803502	0.0372959
NC_039243.1_04725001_04775000	NC_039243.1	4725001	4775000	4726009	4773663	-306.764	-318.327	0.0002	200	277	23.1252	9.19195
NC_039243.1_04750001_04800000	NC_039243.1	4750001	4800000	4752098	4799243	-296.205	-296.205	0	200	210	0	-0.292239
NC_039243.1_04775001_04825000	NC_039243.1	4775001	4825000	4775602	4822648	-84.852	-84.852	0	141	141	0	-0.292239
NC_039243.1_04800001_04850000	NC_039243.1	4800001	4850000	4802965	4839447	-54.3479	-54.3479	0	82	82	0	-0.292239
NC_039243.1_04825001_04875000	NC_039243.1	4825001	4875000	0	0				4	4
NC_039243.1_04850001_04900000	NC_039243.1	4850001	4900000	4879808	4897770	-321.848	-321.848	0	200	203	0	-0.292239
NC_039243.1_04875001_04925000	NC_039243.1	4875001	4925000	4879808	4924892	-334.63	-334.63	0	200	413	0	-0.292239
NC_039243.1_04900001_04950000	NC_039243.1	4900001	4950000	4902975	4949868	-162.971	-162.971	0	200	233	0	-0.292239
NC_039243.1_04925001_04975000	NC_039243.1	4925001	4975000	4925013	4973296	-346.892	-346.892	0	200	316	0	-0.292239
NC_039243.1_04950001_05000000	NC_039243.1	4950001	5000000	4950044	4997957	-329.786	-329.786	0	200	353	0	-0.292239
NC_039243.1_04975001_05025000	NC_039243.1	4975001	5025000	4976815	5020743	-276.912	-276.912	0	200	205	0	-0.292239
NC_039243.1_05000001_05050000	NC_039243.1	5000001	5050000	5000433	5049961	-297.438	-297.438	0	200	271	0	-0.292239
NC_039243.1_05025001_05075000	NC_039243.1	5025001	5075000	5025781	5074609	-249.47	-249.47	1e-05	200	219	4.78676e-06	-0.292237
NC_039243.1_05050001_05100000	NC_039243.1	5050001	5100000	5050157	5099159	-291.78	-291.78	0	200	316	0	-0.292239
NC_039243.1_05075001_05125000	NC_039243.1	5075001	5125000	5075562	5124407	-171.821	-171.821	0	200	278	0	-0.292239
NC_039243.1_05100001_05150000	NC_039243.1	5100001	5150000	5100850	5149998	-347.901	-347.941	1e-05	200	456	0.0794529	-0.259653
NC_039243.1_05125001_05175000	NC_039243.1	5125001	5175000	5127156	5174744	-394.162	-394.328	1e-05	200	811	0.331788	-0.156165
NC_039243.1_05150001_05200000	NC_039243.1	5150001	5200000	5150001	5199403	-363.385	-363.385	0	200	837	0	-0.292239
NC_039243.1_05175001_05225000	NC_039243.1	5175001	5225000	5175370	5224627	-358.598	-358.614	1e-05	200	692	0.0330074	-0.278702
NC_039243.1_05200001_05250000	NC_039243.1	5200001	5250000	5200102	5249815	-348.25	-348.68	5e-05	200	716	0.860205	0.0605508
NC_039243.1_05225001_05275000	NC_039243.1	5225001	5275000	5226157	5274300	-368.062	-368.062	0	200	811	0	-0.292239
NC_039243.1_05250001_05300000	NC_039243.1	5250001	5300000	5251047	5299953	-315.141	-315.141	0	200	627	0	-0.292239
NC_039243.1_05275001_05325000	NC_039243.1	5275001	5325000	5275759	5323937	-355.973	-355.973	0	200	528	0	-0.292239
NC_039243.1_05300001_05350000	NC_039243.1	5300001	5350000	5301966	5349975	-370.976	-370.976	0	200	519	0	-0.292239
NC_039243.1_05325001_05375000	NC_039243.1	5325001	5375000	5325660	5373653	-357.512	-357.512	0	200	596	0	-0.292239
NC_039243.1_05350001_05400000	NC_039243.1	5350001	5400000	5350078	5393754	-347.638	-347.638	0	200	542	0	-0.292239
NC_039243.1_05375001_05425000	NC_039243.1	5375001	5425000	5377002	5424788	-337.975	-337.975	0	200	515	0	-0.292239
NC_039243.1_05400001_05450000	NC_039243.1	5400001	5450000	5402795	5447195	-378.496	-378.496	0	200	613	0	-0.292239
NC_039243.1_05425001_05475000	NC_039243.1	5425001	5475000	5425689	5474784	-385.128	-386.252	5e-05	200	701	2.24772	0.629603
NC_039243.1_05450001_05500000	NC_039243.1	5450001	5500000	5450442	5499631	-346.805	-346.805	0	200	746	0	-0.292239
NC_039243.1_05475001_05525000	NC_039243.1	5475001	5525000	5479126	5524969	-368.722	-368.733	1e-05	200	667	0.0225759	-0.28298
NC_039243.1_05500001_05550000	NC_039243.1	5500001	5550000	5500441	5548214	-356.925	-356.925	0	200	728	0	-0.292239
NC_039243.1_05525001_05575000	NC_039243.1	5525001	5575000	5525085	5570961	-344.086	-344.086	0	200	846	0	-0.292239
NC_039243.1_05550001_05600000	NC_039243.1	5550001	5600000	5550077	5597838	-362.173	-362.173	0	200	796	0	-0.292239
NC_039243.1_05575001_05625000	NC_039243.1	5575001	5625000	5575793	5624345	-375.369	-375.369	0	200	694	0	-0.292239
NC_039243.1_05600001_05650000	NC_039243.1	5600001	5650000	5601267	5649900	-344.522	-344.522	0	200	573	0	-0.292239
NC_039243.1_05625001_05675000	NC_039243.1	5625001	5675000	5625086	5674155	-286.993	-286.993	0	200	436	0	-0.292239
NC_039243.1_05650001_05700000	NC_039243.1	5650001	5700000	5650078	5699981	-304.132	-304.132	0	200	440	0	-0.292239
NC_039243.1_05675001_05725000	NC_039243.1	5675001	5725000	5675492	5724938	-344.432	-344.432	0	200	582	0	-0.292239
NC_039243.1_05700001_05750000	NC_039243.1	5700001	5750000	5700033	5749245	-348.251	-348.251	0	200	694	0	-0.292239
NC_039243.1_05725001_05775000	NC_039243.1	5725001	5775000	5726741	5774327	-390.087	-391.572	0.0001	200	856	2.96844	0.925187
NC_039243.1_05750001_05800000	NC_039243.1	5750001	5800000	5753904	5799991	-386.566	-386.566	0	200	1060	0	-0.292239
NC_039243.1_05775001_05825000	NC_039243.1	5775001	5825000	5775487	5823717	-386.89	-386.89	0	200	1082	0	-0.292239
NC_039243.1_05800001_05850000	NC_039243.1	5800001	5850000	5801272	5848096	-369.612	-370.261	1e-05	200	981	1.29801	0.240106
NC_039243.1_05825001_05875000	NC_039243.1	5825001	5875000	5825673	5874975	-369.991	-369.991	0	200	693	0	-0.292239
NC_039243.1_05850001_05900000	NC_039243.1	5850001	5900000	5850879	5898343	-343.655	-343.752	1e-05	200	637	0.19387	-0.212728
NC_039243.1_05875001_05925000	NC_039243.1	5875001	5925000	5875016	5924890	-369.268	-369.268	0	200	819	0	-0.292239
NC_039243.1_05900001_05950000	NC_039243.1	5900001	5950000	5901160	5949751	-360.69	-360.721	5e-05	200	935	0.0618376	-0.266878
NC_039243.1_05925001_05975000	NC_039243.1	5925001	5975000	5925095	5974893	-391.866	-391.866	0	200	978	0	-0.292239
NC_039243.1_05950001_06000000	NC_039243.1	5950001	6000000	5950015	5999976	-366.679	-366.679	0	200	950	0	-0.292239
NC_039243.1_05975001_06025000	NC_039243.1	5975001	6025000	5975429	6024458	-369.726	-369.726	1e-05	200	928	7.01763e-06	-0.292236
NC_039243.1_06000001_06050000	NC_039243.1	6000001	6050000	6000852	6049986	-380.644	-380.644	0	200	825	0	-0.292239
NC_039243.1_06025001_06075000	NC_039243.1	6025001	6075000	6026691	6074845	-376.511	-376.511	0	200	748	0	-0.292239
NC_039243.1_06050001_06100000	NC_039243.1	6050001	6100000	6051155	6099948	-357.57	-358.522	5e-05	200	754	1.90285	0.488162
NC_039243.1_06075001_06125000	NC_039243.1	6075001	6125000	6075040	6124350	-384.891	-384.891	0	200	879	0	-0.292239
NC_039243.1_06100001_06150000	NC_039243.1	6100001	6150000	6100223	6149717	-388.422	-388.422	0	200	894	0	-0.292239
NC_039243.1_06125001_06175000	NC_039243.1	6125001	6175000	6125014	6174860	-398.892	-398.892	0	200	787	0	-0.292239
NC_039243.1_06150001_06200000	NC_039243.1	6150001	6200000	6150820	6199155	-372.644	-372.644	1e-05	200	809	3.66739e-07	-0.292239
NC_039243.1_06175001_06225000	NC_039243.1	6175001	6225000	6176440	6224512	-377.484	-377.484	0	200	998	0	-0.292239
NC_039243.1_06200001_06250000	NC_039243.1	6200001	6250000	6200390	6248779	-388.651	-388.651	0	200	1079	0	-0.292239
NC_039243.1_06225001_06275000	NC_039243.1	6225001	6275000	6225089	6274956	-400.136	-400.136	0	200	966	0	-0.292239
NC_039243.1_06250001_06300000	NC_039243.1	6250001	6300000	6250572	6298184	-360.536	-360.536	0	200	768	0	-0.292239
NC_039243.1_06275001_06325000	NC_039243.1	6275001	6325000	6275136	6324979	-369.668	-369.668	0	200	651	0	-0.292239
NC_039243.1_06300001_06350000	NC_039243.1	6300001	6350000	6301756	6349615	-399.128	-399.231	1e-05	200	765	0.20521	-0.208077
NC_039243.1_06325001_06375000	NC_039243.1	6325001	6375000	6325020	6374533	-380.307	-381.464	5e-05	200	848	2.31424	0.656884
NC_039243.1_06350001_06400000	NC_039243.1	6350001	6400000	6350501	6389609	-324.125	-324.125	0	200	576	0	-0.292239
NC_039243.1_06375001_06425000	NC_039243.1	6375001	6425000	6375363	6423043	-248.547	-248.547	0	200	214	0	-0.292239
NC_039243.1_06400001_06450000	NC_039243.1	6400001	6450000	6411784	6449348	-320.913	-320.913	0	200	476	0	-0.292239
NC_039243.1_06425001_06475000	NC_039243.1	6425001	6475000	6426561	6474462	-346.273	-347.409	5e-05	200	784	2.27177	0.639466
NC_039243.1_06450001_06500000	NC_039243.1	6450001	6500000	6450018	6499888	-344.509	-344.648	1e-05	200	827	0.278568	-0.177992
NC_039243.1_06475001_06525000	NC_039243.1	6475001	6525000	6475008	6524815	-338.152	-338.498	1e-05	200	890	0.691581	-0.00860578
NC_039243.1_06500001_06550000	NC_039243.1	6500001	6550000	6501267	6549014	-395.692	-395.692	0	200	822	0	-0.292239
NC_039243.1_06525001_06575000	NC_039243.1	6525001	6575000	6525275	6574168	-393.443	-393.443	0	200	910	0	-0.292239
NC_039243.1_06550001_06600000	NC_039243.1	6550001	6600000	6550237	6598417	-386.392	-386.441	5e-05	200	835	0.0978532	-0.252107
NC_039243.1_06575001_06625000	NC_039243.1	6575001	6625000	6575222	6624131	-368.903	-368.903	0	200	695	0	-0.292239
NC_039243.1_06600001_06650000	NC_039243.1	6600001	6650000	6600530	6649411	-360.099	-360.144	1e-05	200	765	0.0906194	-0.255074
NC_039243.1_06625001_06675000	NC_039243.1	6625001	6675000	6625203	6674954	-355.055	-355.055	0	200	746	0	-0.292239
NC_039243.1_06650001_06700000	NC_039243.1	6650001	6700000	6651202	6699418	-362.751	-362.852	1e-05	200	734	0.201648	-0.209538
NC_039243.1_06675001_06725000	NC_039243.1	6675001	6725000	6675010	6719031	-345.255	-345.255	0	200	424	0	-0.292239
NC_039243.1_06700001_06750000	NC_039243.1	6700001	6750000	6700245	6749966	-249.288	-249.288	0	146	146	0	-0.292239
NC_039243.1_06725001_06775000	NC_039243.1	6725001	6775000	6727979	6774709	-377.569	-377.569	0	200	334	0	-0.292239
NC_039243.1_06750001_06800000	NC_039243.1	6750001	6800000	6750035	6794068	-336.089	-336.089	0	200	298	0	-0.292239
NC_039243.1_06775001_06825000	NC_039243.1	6775001	6825000	6775776	6824603	-345.757	-345.757	0	200	250	0	-0.292239
NC_039243.1_06800001_06850000	NC_039243.1	6800001	6850000	6806034	6848828	-385.982	-385.982	0	200	274	0	-0.292239
NC_039243.1_06825001_06875000	NC_039243.1	6825001	6875000	6831084	6873064	-366.911	-366.911	0	200	299	0	-0.292239
NC_039243.1_06850001_06900000	NC_039243.1	6850001	6900000	6850124	6890647	-312.367	-312.367	0	200	217	0	-0.292239
NC_039243.1_06875001_06925000	NC_039243.1	6875001	6925000	6890647	6922468	-32.5439	-32.5706	1e-05	39	39	0.0535022	-0.270296
NC_039243.1_06900001_06950000	NC_039243.1	6900001	6950000	6907157	6948759	-125.118	-125.118	0	143	143	0	-0.292239
NC_039243.1_06925001_06975000	NC_039243.1	6925001	6975000	6925841	6974973	-353.363	-353.363	0	200	289	0	-0.292239
NC_039243.1_06950001_07000000	NC_039243.1	6950001	7000000	6953448	6998833	-341.819	-341.819	0	200	514	0	-0.292239
NC_039243.1_06975001_07025000	NC_039243.1	6975001	7025000	6975035	7024929	-301.692	-301.692	0	200	564	0	-0.292239
NC_039243.1_07000001_07050000	NC_039243.1	7000001	7050000	7000727	7047746	-370.672	-370.672	0	200	356	0	-0.292239
NC_039243.1_07025001_07075000	NC_039243.1	7025001	7075000	7025154	7073159	-360.812	-360.812	1e-05	200	202	5.95628e-09	-0.292239
NC_039243.1_07050001_07100000	NC_039243.1	7050001	7100000	7054549	7099928	-401.401	-401.401	0	200	277	0	-0.292239
NC_039243.1_07075001_07125000	NC_039243.1	7075001	7125000	7079708	7124478	-396.169	-396.169	0	200	311	0	-0.292239
NC_039243.1_07100001_07150000	NC_039243.1	7100001	7150000	7100742	7149701	-364.049	-364.145	1e-05	200	307	0.191652	-0.213638
NC_039243.1_07125001_07175000	NC_039243.1	7125001	7175000	7125100	7171413	-371.158	-371.487	5e-05	200	467	0.657787	-0.0224654
NC_039243.1_07150001_07200000	NC_039243.1	7150001	7200000	7150233	7199824	-409.307	-409.307	0	200	503	0	-0.292239
NC_039243.1_07175001_07225000	NC_039243.1	7175001	7225000	7175677	7224869	-388.05	-388.05	0	200	325	0	-0.292239
NC_039243.1_07200001_07250000	NC_039243.1	7200001	7250000	7200011	7246319	-117.077	-117.077	0	200	236	0	-0.292239
NC_039243.1_07225001_07275000	NC_039243.1	7225001	7275000	7225036	7273827	-95.8126	-95.8126	0	166	166	0	-0.292239
NC_039243.1_07250001_07300000	NC_039243.1	7250001	7300000	7252346	7299991	-178.246	-178.246	0	101	101	0	-0.292239
NC_039243.1_07275001_07325000	NC_039243.1	7275001	7325000	7276329	7317432	-172.342	-172.342	0	100	100	0	-0.292239
NC_039243.1_07300001_07350000	NC_039243.1	7300001	7350000	7300038	7317432	-36.3567	-36.3567	0	25	25	0	-0.292239
NC_039243.1_07325001_07375000	NC_039243.1	7325001	7375000	7358362	7367465	-33.417	-33.417	0	17	17	0	-0.292239
NC_039243.1_07350001_07400000	NC_039243.1	7350001	7400000	7358362	7399749	-54.837	-54.837	0	25	25	0	-0.292239
NC_039243.1_07375001_07425000	NC_039243.1	7375001	7425000	7382703	7420297	-80.6797	-80.6797	1e-05	35	35	3.59505e-06	-0.292237
NC_039243.1_07400001_07450000	NC_039243.1	7400001	7450000	7409027	7449287	-96.9447	-96.9447	0	45	45	0	-0.292239
NC_039243.1_07425001_07475000	NC_039243.1	7425001	7475000	7428186	7474960	-208.819	-209.103	0.0001	112	112	0.568698	-0.0590025
NC_039243.1_07450001_07500000	NC_039243.1	7450001	7500000	7450230	7498182	-377.43	-377.43	0	200	553	0	-0.292239
NC_039243.1_07475001_07525000	NC_039243.1	7475001	7525000	7475095	7524987	-412.09	-412.09	0	200	734	0	-0.292239
NC_039243.1_07500001_07550000	NC_039243.1	7500001	7550000	7500649	7548375	-402.888	-403.484	5e-05	200	606	1.19184	0.196561
NC_039243.1_07525001_07575000	NC_039243.1	7525001	7575000	7525320	7574845	-422.226	-422.226	1e-05	200	527	0.000663948	-0.291966
NC_039243.1_07550001_07600000	NC_039243.1	7550001	7600000	7554571	7599974	-405.556	-405.556	0	200	620	0	-0.292239
NC_039243.1_07575001_07625000	NC_039243.1	7575001	7625000	7575036	7623482	-402.905	-402.905	0	200	828	0	-0.292239
NC_039243.1_07600001_07650000	NC_039243.1	7600001	7650000	7600001	7646775	-358.229	-358.229	0	200	519	0	-0.292239
NC_039243.1_07625001_07675000	NC_039243.1	7625001	7675000	7625011	7668833	-264.069	-264.069	0	178	178	0	-0.292239
NC_039243.1_07650001_07700000	NC_039243.1	7650001	7700000	7650127	7698200	-134.064	-134.064	0	85	85	0	-0.292239
NC_039243.1_07675001_07725000	NC_039243.1	7675001	7725000	7676182	7712839	-53.5906	-53.5906	0	38	38	0	-0.292239
NC_039243.1_07700001_07750000	NC_039243.1	7700001	7750000	7700298	7726569	-27.3825	-27.3825	0	17	17	0	-0.292239
NC_039243.1_07725001_07775000	NC_039243.1	7725001	7775000	7726569	7770531	-26.8457	-26.8457	0	68	68	0	-0.292239
NC_039243.1_07750001_07800000	NC_039243.1	7750001	7800000	7752448	7796792	-76.007	-76.007	0	187	187	0	-0.292239
NC_039243.1_07775001_07825000	NC_039243.1	7775001	7825000	7776568	7824997	-361.188	-361.188	0	200	357	0	-0.292239
NC_039243.1_07800001_07850000	NC_039243.1	7800001	7850000	7800328	7849020	-400.903	-403.913	5e-05	200	773	6.01858	2.17612
NC_039243.1_07825001_07875000	NC_039243.1	7825001	7875000	7825059	7868338	-420.084	-420.084	0	200	873	0	-0.292239
NC_039243.1_07850001_07900000	NC_039243.1	7850001	7900000	7850311	7885244	-384.669	-384.669	0	200	368	0	-0.292239
NC_039243.1_07875001_07925000	NC_039243.1	7875001	7925000	7883293	7920421	-98.3664	-98.3664	0	54	54	0	-0.292239
NC_039243.1_07900001_07950000	NC_039243.1	7900001	7950000	7901044	7941217	-93.7941	-94.3447	1e-05	63	63	1.10128	0.159422
NC_039243.1_07925001_07975000	NC_039243.1	7925001	7975000	7925258	7959166	-88.7995	-88.7995	0	51	51	0	-0.292239
NC_039243.1_07950001_08000000	NC_039243.1	7950001	8000000	7957909	7979988	-27.6467	-27.6467	1e-05	13	13	2.82476e-10	-0.292239
NC_039243.1_07975001_08025000	NC_039243.1	7975001	8025000	7979988	8020893	-118.572	-118.572	0	71	71	0	-0.292239
NC_039243.1_08000001_08050000	NC_039243.1	8000001	8050000	8001496	8048023	-380.16	-380.16	0	200	205	0	-0.292239
NC_039243.1_08025001_08075000	NC_039243.1	8025001	8075000	8025625	8061098	-295.41	-295.41	0	151	151	0	-0.292239
NC_039243.1_08050001_08100000	NC_039243.1	8050001	8100000	8051730	8099267	-162.403	-162.403	0	76	76	0	-0.292239
NC_039243.1_08075001_08125000	NC_039243.1	8075001	8125000	8076073	8118788	-246.408	-246.408	0	117	117	0	-0.292239
NC_039243.1_08100001_08150000	NC_039243.1	8100001	8150000	8102991	8148516	-123.563	-123.563	0	66	66	0	-0.292239
NC_039243.1_08125001_08175000	NC_039243.1	8125001	8175000	8146308	8172747	-78.0862	-78.0862	0	47	47	0	-0.292239
NC_039243.1_08150001_08200000	NC_039243.1	8150001	8200000	8151503	8193372	-75.5982	-75.5982	0	45	45	0	-0.292239
NC_039243.1_08175001_08225000	NC_039243.1	8175001	8225000	8180868	8221663	-35.726	-35.726	0	17	17	0	-0.292239
NC_039243.1_08200001_08250000	NC_039243.1	8200001	8250000	8201635	8249849	-306.067	-306.088	1e-05	200	263	0.0417568	-0.275113
NC_039243.1_08225001_08275000	NC_039243.1	8225001	8275000	8226097	8271898	-345.564	-347.637	5e-05	200	482	4.14733	1.40867
NC_039243.1_08250001_08300000	NC_039243.1	8250001	8300000	8250037	8299782	-386.829	-386.829	1e-05	200	657	0.00153195	-0.29161
NC_039243.1_08275001_08325000	NC_039243.1	8275001	8325000	8278182	8323574	-418.622	-420.24	1e-05	200	637	3.23439	1.03426
NC_039243.1_08300001_08350000	NC_039243.1	8300001	8350000	8300020	8349677	-198.169	-198.169	0	200	532	0	-0.292239
NC_039243.1_08325001_08375000	NC_039243.1	8325001	8375000	8325386	8374198	-402.605	-402.605	0	200	802	0	-0.292239
NC_039243.1_08350001_08400000	NC_039243.1	8350001	8400000	8351263	8399532	-406.133	-406.133	0	200	934	0	-0.292239
NC_039243.1_08375001_08425000	NC_039243.1	8375001	8425000	8375108	8424939	-411.052	-411.052	0	200	723	0	-0.292239
NC_039243.1_08400001_08450000	NC_039243.1	8400001	8450000	8402647	8445207	-380.654	-380.654	0	200	359	0	-0.292239
NC_039243.1_08425001_08475000	NC_039243.1	8425001	8475000	8425090	8470169	-187.219	-187.237	5e-05	126	126	0.0357792	-0.277565
NC_039243.1_08450001_08500000	NC_039243.1	8450001	8500000	8464655	8498577	-73.2778	-73.2778	0	49	49	0	-0.292239
NC_039243.1_08475001_08525000	NC_039243.1	8475001	8525000	8491028	8524956	-398.375	-398.375	0	200	398	0	-0.292239
NC_039243.1_08500001_08550000	NC_039243.1	8500001	8550000	8503404	8548806	-415.092	-415.092	0	200	778	0	-0.292239
NC_039243.1_08525001_08575000	NC_039243.1	8525001	8575000	8525817	8574552	-367.692	-367.692	0	200	1009	0	-0.292239
NC_039243.1_08550001_08600000	NC_039243.1	8550001	8600000	8550110	8599704	-385.299	-385.299	0	200	1032	0	-0.292239
NC_039243.1_08575001_08625000	NC_039243.1	8575001	8625000	8575284	8622780	-369.475	-369.784	1e-05	200	1009	0.616775	-0.039285
NC_039243.1_08600001_08650000	NC_039243.1	8600001	8650000	8600013	8649546	-352.833	-352.96	1e-05	200	1016	0.254135	-0.188012
NC_039243.1_08625001_08675000	NC_039243.1	8625001	8675000	8625243	8672372	-393.018	-393.542	1e-05	200	829	1.04782	0.137498
NC_039243.1_08650001_08700000	NC_039243.1	8650001	8700000	8650068	8699758	-342.531	-343.683	5e-05	200	550	2.30389	0.652639
NC_039243.1_08675001_08725000	NC_039243.1	8675001	8725000	8675392	8724894	-365.192	-365.192	0	200	600	0	-0.292239
NC_039243.1_08700001_08750000	NC_039243.1	8700001	8750000	8700613	8749841	-419.727	-422.692	1e-05	200	1045	5.92988	2.13974
NC_039243.1_08725001_08775000	NC_039243.1	8725001	8775000	8725100	8772774	-398.027	-398.06	1e-05	200	1026	0.0666189	-0.264917
NC_039243.1_08750001_08800000	NC_039243.1	8750001	8800000	8750207	8799900	-394.031	-394.031	0	200	971	0	-0.292239
NC_039243.1_08775001_08825000	NC_039243.1	8775001	8825000	8775624	8824001	-419.506	-419.506	0	200	1195	0	-0.292239
NC_039243.1_08800001_08850000	NC_039243.1	8800001	8850000	8800092	8849845	-415.954	-415.954	0	200	985	0	-0.292239
NC_039243.1_08825001_08875000	NC_039243.1	8825001	8875000	8827158	8874699	-374.119	-374.119	0	200	759	0	-0.292239
NC_039243.1_08850001_08900000	NC_039243.1	8850001	8900000	8850352	8898878	-395.723	-395.723	0	200	815	0	-0.292239
NC_039243.1_08875001_08925000	NC_039243.1	8875001	8925000	8875660	8924992	-389.763	-389.763	0	200	712	0	-0.292239
NC_039243.1_08900001_08950000	NC_039243.1	8900001	8950000	8903598	8949939	-350.652	-350.652	0	200	709	0	-0.292239
NC_039243.1_08925001_08975000	NC_039243.1	8925001	8975000	8925321	8974938	-371.857	-371.857	0	200	822	0	-0.292239
NC_039243.1_08950001_09000000	NC_039243.1	8950001	9000000	8950057	8999964	-339.983	-339.984	1e-05	200	895	0.000548769	-0.292014
NC_039243.1_08975001_09025000	NC_039243.1	8975001	9025000	8975126	9023268	-373.251	-373.251	0	200	837	0	-0.292239
NC_039243.1_09000001_09050000	NC_039243.1	9000001	9050000	9000013	9049948	-311.831	-311.831	0	200	428	0	-0.292239
NC_039243.1_09025001_09075000	NC_039243.1	9025001	9075000	9026624	9074869	-356.346	-356.346	0	200	559	0	-0.292239
NC_039243.1_09050001_09100000	NC_039243.1	9050001	9100000	9050018	9099931	-352.664	-352.79	1e-05	200	811	0.253552	-0.188251
NC_039243.1_09075001_09125000	NC_039243.1	9075001	9125000	9075047	9124305	-364.034	-364.034	0	200	715	0	-0.292239
NC_039243.1_09100001_09150000	NC_039243.1	9100001	9150000	9103012	9148450	-381.773	-381.773	0	200	856	0	-0.292239
NC_039243.1_09125001_09175000	NC_039243.1	9125001	9175000	9125249	9174936	-397.558	-397.558	0	200	798	0	-0.292239
NC_039243.1_09150001_09200000	NC_039243.1	9150001	9200000	9150332	9199324	-317.154	-317.154	0	200	597	0	-0.292239
NC_039243.1_09175001_09225000	NC_039243.1	9175001	9225000	9175105	9224528	-259.2	-259.2	0	200	384	0	-0.292239
NC_039243.1_09200001_09250000	NC_039243.1	9200001	9250000	9200746	9249815	-350.94	-350.946	1e-05	200	624	0.0105455	-0.287914
NC_039243.1_09225001_09275000	NC_039243.1	9225001	9275000	9225480	9273817	-377.072	-377.072	0	200	905	0	-0.292239
NC_039243.1_09250001_09300000	NC_039243.1	9250001	9300000	9250275	9299806	-375.685	-375.685	0	200	828	0	-0.292239
NC_039243.1_09275001_09325000	NC_039243.1	9275001	9325000	9275543	9324632	-329.757	-329.757	0	200	639	0	-0.292239
NC_039243.1_09300001_09350000	NC_039243.1	9300001	9350000	9300007	9349149	-171.303	-171.418	1e-05	200	516	0.230287	-0.197793
NC_039243.1_09325001_09375000	NC_039243.1	9325001	9375000	9325075	9374815	-197.664	-198.745	0.0001	200	599	2.16133	0.594172
NC_039243.1_09350001_09400000	NC_039243.1	9350001	9400000	9350889	9399983	-400.881	-400.988	1e-05	200	807	0.213991	-0.204476
NC_039243.1_09375001_09425000	NC_039243.1	9375001	9425000	9375617	9424852	-394.285	-394.374	1e-05	200	816	0.176349	-0.219914
NC_039243.1_09400001_09450000	NC_039243.1	9400001	9450000	9400100	9445506	-409.585	-409.585	0	200	798	0	-0.292239
NC_039243.1_09425001_09475000	NC_039243.1	9425001	9475000	9425150	9473476	-398.572	-402.497	0.0001	200	755	7.85042	2.9274
NC_039243.1_09450001_09500000	NC_039243.1	9450001	9500000	9454632	9499970	-375.375	-375.375	0	200	715	0	-0.292239
NC_039243.1_09475001_09525000	NC_039243.1	9475001	9525000	9475361	9524992	-394.106	-394.106	0	200	969	0	-0.292239
NC_039243.1_09500001_09550000	NC_039243.1	9500001	9550000	9500628	9549946	-388.814	-388.814	0	200	759	0	-0.292239
NC_039243.1_09525001_09575000	NC_039243.1	9525001	9575000	9525013	9574892	-386.292	-386.292	0	200	763	0	-0.292239
NC_039243.1_09550001_09600000	NC_039243.1	9550001	9600000	9550077	9599823	-423.193	-423.193	0	200	1104	0	-0.292239
NC_039243.1_09575001_09625000	NC_039243.1	9575001	9625000	9575098	9624094	-424.565	-424.565	0	200	1163	0	-0.292239
NC_039243.1_09600001_09650000	NC_039243.1	9600001	9650000	9600520	9649938	-433.881	-433.881	0	200	1226	0	-0.292239
NC_039243.1_09625001_09675000	NC_039243.1	9625001	9675000	9625075	9673524	-414.642	-414.642	0	200	1015	0	-0.292239
NC_039243.1_09650001_09700000	NC_039243.1	9650001	9700000	9650101	9699923	-393.473	-393.479	1e-05	200	495	0.0122172	-0.287228
NC_039243.1_09675001_09725000	NC_039243.1	9675001	9725000	9676843	9724630	-266.238	-266.238	0	175	175	0	-0.292239
NC_039243.1_09700001_09750000	NC_039243.1	9700001	9750000	9700186	9748234	-181.358	-181.393	5e-05	117	117	0.0698848	-0.263577
NC_039243.1_09725001_09775000	NC_039243.1	9725001	9775000	9727695	9774003	-72.7943	-72.7943	1e-05	41	41	7.44234e-06	-0.292236
NC_039243.1_09750001_09800000	NC_039243.1	9750001	9800000	9760759	9799981	-128.232	-128.232	0	84	84	0	-0.292239
NC_039243.1_09775001_09825000	NC_039243.1	9775001	9825000	9796372	9821462	-320.653	-320.653	0	200	303	0	-0.292239
NC_039243.1_09800001_09850000	NC_039243.1	9800001	9850000	9800843	9848814	-319.652	-319.652	0	200	564	0	-0.292239
NC_039243.1_09825001_09875000	NC_039243.1	9825001	9875000	9825549	9874582	-343.178	-343.178	0	200	719	0	-0.292239
NC_039243.1_09850001_09900000	NC_039243.1	9850001	9900000	9853168	9899979	-357.93	-357.93	0	200	932	0	-0.292239
NC_039243.1_09875001_09925000	NC_039243.1	9875001	9925000	9875917	9924540	-395.728	-395.787	1e-05	200	1107	0.117311	-0.244127
NC_039243.1_09900001_09950000	NC_039243.1	9900001	9950000	9900018	9949970	-373.068	-373.068	0	200	643	0	-0.292239
NC_039243.1_09925001_09975000	NC_039243.1	9925001	9975000	9925055	9974486	-339.607	-339.607	0	200	628	0	-0.292239
NC_039243.1_09950001_10000000	NC_039243.1	9950001	10000000	9950886	9998810	-379.907	-379.907	0	200	939	0	-0.292239
NC_039243.1_09975001_10025000	NC_039243.1	9975001	10025000	9975619	10023873	-381.413	-381.413	0	200	830	0	-0.292239
NC_039243.1_10000001_10050000	NC_039243.1	10000001	10050000	10000108	10049951	-374.48	-374.48	0	200	832	0	-0.292239
NC_039243.1_10025001_10075000	NC_039243.1	10025001	10075000	10025354	10074936	-371.096	-371.892	0.0001	200	765	1.59164	0.360531
NC_039243.1_10050001_10100000	NC_039243.1	10050001	10100000	10050050	10099948	-345.399	-345.399	0	200	793	0	-0.292239
NC_039243.1_10075001_10125000	NC_039243.1	10075001	10125000	10075844	10122118	-373.503	-373.665	1e-05	200	753	0.322296	-0.160058
NC_039243.1_10100001_10150000	NC_039243.1	10100001	10150000	10100472	10149985	-352.387	-352.387	0	200	691	0	-0.292239
NC_039243.1_10125001_10175000	NC_039243.1	10125001	10175000	10132450	10173860	-375.955	-375.955	0	200	682	0	-0.292239
NC_039243.1_10150001_10200000	NC_039243.1	10150001	10200000	10151391	10197889	-367.776	-367.776	0	200	660	0	-0.292239
NC_039243.1_10175001_10225000	NC_039243.1	10175001	10225000	10176876	10221656	-388.702	-388.702	0	200	610	0	-0.292239
NC_039243.1_10200001_10250000	NC_039243.1	10200001	10250000	10200941	10249581	-340.402	-340.402	0	200	699	0	-0.292239
NC_039243.1_10225001_10275000	NC_039243.1	10225001	10275000	10225207	10274043	-375.806	-375.806	0	200	693	0	-0.292239
NC_039243.1_10250001_10300000	NC_039243.1	10250001	10300000	10250062	10299567	-372.02	-372.02	1e-05	200	597	4.72437e-09	-0.292239
NC_039243.1_10275001_10325000	NC_039243.1	10275001	10325000	10275595	10324943	-376.049	-376.049	0	200	747	0	-0.292239
NC_039243.1_10300001_10350000	NC_039243.1	10300001	10350000	10300506	10345245	-383.887	-383.887	0	200	711	0	-0.292239
NC_039243.1_10325001_10375000	NC_039243.1	10325001	10375000	10325724	10367972	-359.401	-359.401	0	200	366	0	-0.292239
NC_039243.1_10350001_10400000	NC_039243.1	10350001	10400000	10353732	10399701	-321.865	-321.865	0	200	423	0	-0.292239
NC_039243.1_10375001_10425000	NC_039243.1	10375001	10425000	10377984	10424211	-382.484	-382.484	0	200	824	0	-0.292239
NC_039243.1_10400001_10450000	NC_039243.1	10400001	10450000	10402417	10449541	-364.359	-364.359	0	200	795	0	-0.292239
NC_039243.1_10425001_10475000	NC_039243.1	10425001	10475000	10426021	10474128	-374.287	-374.287	0	200	822	0	-0.292239
NC_039243.1_10450001_10500000	NC_039243.1	10450001	10500000	10451484	10499971	-351.376	-354.115	0.0002	200	928	5.47872	1.95471
NC_039243.1_10475001_10525000	NC_039243.1	10475001	10525000	10475124	10524769	-371.355	-371.363	1e-05	200	925	0.0166752	-0.2854
NC_039243.1_10500001_10550000	NC_039243.1	10500001	10550000	10501056	10549894	-384.544	-384.544	0	200	1086	0	-0.292239
NC_039243.1_10525001_10575000	NC_039243.1	10525001	10575000	10525537	10574967	-374.204	-374.204	0	200	1039	0	-0.292239
NC_039243.1_10550001_10600000	NC_039243.1	10550001	10600000	10550158	10597377	-394.297	-394.297	0	200	926	0	-0.292239
NC_039243.1_10575001_10625000	NC_039243.1	10575001	10625000	10575065	10614334	-370.704	-370.704	0	200	600	0	-0.292239
NC_039243.1_10600001_10650000	NC_039243.1	10600001	10650000	10600639	10649343	-285.184	-285.184	0	199	199	0	-0.292239
NC_039243.1_10625001_10675000	NC_039243.1	10625001	10675000	10629580	10674934	-257.755	-257.755	0	183	183	0	-0.292239
NC_039243.1_10650001_10700000	NC_039243.1	10650001	10700000	10651537	10691382	-279.169	-279.169	0	200	244	0	-0.292239
NC_039243.1_10675001_10725000	NC_039243.1	10675001	10725000	10675049	10724675	-312.272	-312.272	0	200	247	0	-0.292239
NC_039243.1_10700001_10750000	NC_039243.1	10700001	10750000	10717220	10749627	-405.289	-406.283	1e-05	200	579	1.98793	0.523055
NC_039243.1_10725001_10775000	NC_039243.1	10725001	10775000	10725102	10770297	-390.833	-390.921	1e-05	200	539	0.174884	-0.220515
NC_039243.1_10750001_10800000	NC_039243.1	10750001	10800000	10750164	10795971	-326.36	-326.36	0	192	192	0	-0.292239
NC_039243.1_10775001_10825000	NC_039243.1	10775001	10825000	10783472	10821178	-281.006	-281.006	0	162	162	0	-0.292239
NC_039243.1_10800001_10850000	NC_039243.1	10800001	10850000	10801642	10835996	-69.3429	-69.3429	0	38	38	0	-0.292239
NC_039243.1_10825001_10875000	NC_039243.1	10825001	10875000	10828361	10874746	-80.9355	-81.2778	1e-05	57	57	0.684614	-0.0114631
NC_039243.1_10850001_10900000	NC_039243.1	10850001	10900000	10850428	10899902	-354.019	-354.019	0	200	407	0	-0.292239
NC_039243.1_10875001_10925000	NC_039243.1	10875001	10925000	10875585	10924944	-379.257	-379.366	1e-05	200	720	0.218064	-0.202806
NC_039243.1_10900001_10950000	NC_039243.1	10900001	10950000	10901773	10947911	-404.615	-404.615	0	200	595	0	-0.292239
NC_039243.1_10925001_10975000	NC_039243.1	10925001	10975000	10925063	10973595	-395.966	-395.966	0	200	531	0	-0.292239
NC_039243.1_10950001_11000000	NC_039243.1	10950001	11000000	10950492	10999981	-410.56	-411.704	1e-05	200	597	2.28777	0.646027
NC_039243.1_10975001_11025000	NC_039243.1	10975001	11025000	10979857	11023949	-380.877	-380.877	0	200	505	0	-0.292239
NC_039243.1_11000001_11050000	NC_039243.1	11000001	11050000	11000373	11049105	-352.556	-352.556	0	200	366	0	-0.292239
NC_039243.1_11025001_11075000	NC_039243.1	11025001	11075000	11025198	11074483	-346.194	-346.194	0	200	550	0	-0.292239
NC_039243.1_11050001_11100000	NC_039243.1	11050001	11100000	11050559	11099750	-389.687	-389.687	0	200	733	0	-0.292239
NC_039243.1_11075001_11125000	NC_039243.1	11075001	11125000	11077285	11124214	-403.134	-403.134	0	200	762	0	-0.292239
NC_039243.1_11100001_11150000	NC_039243.1	11100001	11150000	11100156	11148356	-427.241	-427.241	0	200	892	0	-0.292239
NC_039243.1_11125001_11175000	NC_039243.1	11125001	11175000	11125922	11174224	-440.811	-440.811	0	200	769	0	-0.292239
NC_039243.1_11150001_11200000	NC_039243.1	11150001	11200000	11150305	11199968	-402.343	-405.608	0.0001	200	605	6.53065	2.38613
NC_039243.1_11175001_11225000	NC_039243.1	11175001	11225000	11176919	11224615	-389.084	-389.084	0	200	661	0	-0.292239
NC_039243.1_11200001_11250000	NC_039243.1	11200001	11250000	11200008	11249711	-434.386	-434.386	0	200	744	0	-0.292239
NC_039243.1_11225001_11275000	NC_039243.1	11225001	11275000	11225142	11274960	-402.974	-402.974	0	200	856	0	-0.292239
NC_039243.1_11250001_11300000	NC_039243.1	11250001	11300000	11250012	11299894	-386.206	-386.206	1e-05	200	758	0.000648836	-0.291973
NC_039243.1_11275001_11325000	NC_039243.1	11275001	11325000	11276960	11324978	-347.459	-347.459	0	200	606	0	-0.292239
NC_039243.1_11300001_11350000	NC_039243.1	11300001	11350000	11301911	11349746	-352.641	-354.873	5e-05	200	671	4.46414	1.53861
NC_039243.1_11325001_11375000	NC_039243.1	11325001	11375000	11325013	11374657	-390.285	-390.285	0	200	730	0	-0.292239
NC_039243.1_11350001_11400000	NC_039243.1	11350001	11400000	11351482	11399624	-416.542	-416.542	0	200	718	0	-0.292239
NC_039243.1_11375001_11425000	NC_039243.1	11375001	11425000	11375502	11424863	-442.046	-442.046	0	200	927	0	-0.292239
NC_039243.1_11400001_11450000	NC_039243.1	11400001	11450000	11400639	11449953	-390.641	-390.641	0	200	1018	0	-0.292239
NC_039243.1_11425001_11475000	NC_039243.1	11425001	11475000	11425614	11474997	-364.818	-364.818	0	200	789	0	-0.292239
NC_039243.1_11450001_11500000	NC_039243.1	11450001	11500000	11450003	11490846	-379.637	-381.657	5e-05	200	573	4.03963	1.36451
NC_039243.1_11475001_11525000	NC_039243.1	11475001	11525000	11475004	11522900	-382.944	-382.944	0	200	614	0	-0.292239
NC_039243.1_11500001_11550000	NC_039243.1	11500001	11550000	11501728	11547974	-374.387	-374.387	0	200	688	0	-0.292239
NC_039243.1_11525001_11575000	NC_039243.1	11525001	11575000	11525386	11573369	-407.479	-407.479	1e-05	200	494	0.00115255	-0.291766
NC_039243.1_11550001_11600000	NC_039243.1	11550001	11600000	11555640	11599564	-380.443	-380.446	1e-05	200	514	0.00513393	-0.290133
NC_039243.1_11575001_11625000	NC_039243.1	11575001	11625000	11575380	11611611	-344.076	-344.076	0	200	429	0	-0.292239
NC_039243.1_11600001_11650000	NC_039243.1	11600001	11650000	11600109	11614214	-151.993	-151.993	0	112	112	0	-0.292239
NC_039243.1_11625001_11675000	NC_039243.1	11625001	11675000	11660318	11674874	-88.4304	-88.4304	0	58	58	0	-0.292239
NC_039243.1_11650001_11700000	NC_039243.1	11650001	11700000	11660318	11691276	-259.656	-259.656	0	176	176	0	-0.292239
NC_039243.1_11675001_11725000	NC_039243.1	11675001	11725000	11675383	11712194	-167.513	-175.862	5e-05	119	119	16.6984	6.55615
NC_039243.1_11700001_11750000	NC_039243.1	11700001	11750000	0	0				2	2
NC_039243.1_11725001_11775000	NC_039243.1	11725001	11775000	11743804	11774845	-108.587	-109.424	1e-05	113	113	1.67537	0.394871
NC_039243.1_11750001_11800000	NC_039243.1	11750001	11800000	11755594	11799776	-286.678	-287.513	5e-05	200	461	1.66962	0.392512
NC_039243.1_11775001_11825000	NC_039243.1	11775001	11825000	11776971	11824552	-363.828	-364.129	1e-05	200	894	0.601404	-0.0455892
NC_039243.1_11800001_11850000	NC_039243.1	11800001	11850000	11800351	11849737	-374.759	-374.759	0	200	913	0	-0.292239
NC_039243.1_11825001_11875000	NC_039243.1	11825001	11875000	11825100	11859057	-357.262	-359.1	5e-05	200	478	3.67671	1.21566
NC_039243.1_11850001_11900000	NC_039243.1	11850001	11900000	11850261	11899107	-241.67	-241.67	0	200	211	0	-0.292239
NC_039243.1_11875001_11925000	NC_039243.1	11875001	11925000	11878661	11924451	-290.569	-290.569	0	200	258	0	-0.292239
NC_039243.1_11900001_11950000	NC_039243.1	11900001	11950000	11902968	11949983	-320.815	-320.815	0	200	482	0	-0.292239
NC_039243.1_11925001_11975000	NC_039243.1	11925001	11975000	11927281	11974994	-380.646	-380.646	0	200	826	0	-0.292239
NC_039243.1_11950001_12000000	NC_039243.1	11950001	12000000	11950105	11999397	-369.392	-369.392	0	200	871	0	-0.292239
NC_039243.1_11975001_12025000	NC_039243.1	11975001	12025000	11975085	12019338	-375.428	-375.428	0	200	759	0	-0.292239
NC_039243.1_12000001_12050000	NC_039243.1	12000001	12050000	12001453	12049651	-404.584	-404.584	0	200	793	0	-0.292239
NC_039243.1_12025001_12075000	NC_039243.1	12025001	12075000	12028112	12074989	-364.432	-364.432	0	200	832	0	-0.292239
NC_039243.1_12050001_12100000	NC_039243.1	12050001	12100000	12050150	12099106	-363.014	-363.014	0	200	790	0	-0.292239
NC_039243.1_12075001_12125000	NC_039243.1	12075001	12125000	12075077	12124788	-389.709	-389.709	0	200	802	0	-0.292239
NC_039243.1_12100001_12150000	NC_039243.1	12100001	12150000	12100303	12149953	-386.831	-386.831	0	200	799	0	-0.292239
NC_039243.1_12125001_12175000	NC_039243.1	12125001	12175000	12125280	12174673	-405.138	-405.138	0	200	840	0	-0.292239
NC_039243.1_12150001_12200000	NC_039243.1	12150001	12200000	12150225	12199901	-354.459	-354.459	0	200	966	0	-0.292239
NC_039243.1_12175001_12225000	NC_039243.1	12175001	12225000	12175201	12224482	-397.001	-397.001	0	200	1084	0	-0.292239
NC_039243.1_12200001_12250000	NC_039243.1	12200001	12250000	12200022	12249664	-374.212	-374.212	0	200	1166	0	-0.292239
NC_039243.1_12225001_12275000	NC_039243.1	12225001	12275000	12225115	12274656	-393.26	-394.367	1e-05	200	1035	2.21465	0.616041
NC_039243.1_12250001_12300000	NC_039243.1	12250001	12300000	12250071	12299319	-377.683	-377.683	0	200	950	0	-0.292239
NC_039243.1_12275001_12325000	NC_039243.1	12275001	12325000	12275206	12324409	-386.024	-386.024	0	200	930	0	-0.292239
NC_039243.1_12300001_12350000	NC_039243.1	12300001	12350000	12300267	12349925	-384.221	-384.221	0	200	979	0	-0.292239
NC_039243.1_12325001_12375000	NC_039243.1	12325001	12375000	12325222	12374948	-200.293	-200.293	0	200	1028	0	-0.292239
NC_039243.1_12350001_12400000	NC_039243.1	12350001	12400000	12350096	12399950	-372.13	-372.131	1e-05	200	1025	0.000715586	-0.291945
NC_039243.1_12375001_12425000	NC_039243.1	12375001	12425000	12375010	12424452	-413.626	-413.875	5e-05	200	1005	0.498012	-0.0879927
NC_039243.1_12400001_12450000	NC_039243.1	12400001	12450000	12400010	12449913	-391.869	-393.509	0.0001	200	921	3.28009	1.053
NC_039243.1_12425001_12475000	NC_039243.1	12425001	12475000	12425055	12474851	-404.777	-404.777	0	200	870	0	-0.292239
NC_039243.1_12450001_12500000	NC_039243.1	12450001	12500000	12450051	12499027	-424.924	-425.578	1e-05	200	907	1.3083	0.244325
NC_039243.1_12475001_12525000	NC_039243.1	12475001	12525000	12475172	12524912	-405.521	-406.552	1e-05	200	933	2.06377	0.554159
NC_039243.1_12500001_12550000	NC_039243.1	12500001	12550000	12500432	12549255	-375.385	-375.385	0	200	844	0	-0.292239
NC_039243.1_12525001_12575000	NC_039243.1	12525001	12575000	12525001	12574090	-370.597	-370.597	0	200	772	0	-0.292239
NC_039243.1_12550001_12600000	NC_039243.1	12550001	12600000	12550983	12599939	-339.858	-340.2	1e-05	200	767	0.685141	-0.0112468
NC_039243.1_12575001_12625000	NC_039243.1	12575001	12625000	12575539	12623882	-369.573	-369.727	1e-05	200	865	0.308699	-0.165634
NC_039243.1_12600001_12650000	NC_039243.1	12600001	12650000	12600170	12649637	-352.126	-352.126	0	200	933	0	-0.292239
NC_039243.1_12625001_12675000	NC_039243.1	12625001	12675000	12625785	12674712	-356.193	-356.362	1e-05	200	1071	0.337944	-0.15364
NC_039243.1_12650001_12700000	NC_039243.1	12650001	12700000	12650565	12699096	-377.808	-377.808	0	200	1116	0	-0.292239
NC_039243.1_12675001_12725000	NC_039243.1	12675001	12725000	12676082	12723130	-398.157	-398.157	0	200	859	0	-0.292239
NC_039243.1_12700001_12750000	NC_039243.1	12700001	12750000	12700479	12749916	-399.945	-399.945	0	200	893	0	-0.292239
NC_039243.1_12725001_12775000	NC_039243.1	12725001	12775000	12725016	12773643	-392.861	-392.861	0	200	896	0	-0.292239
NC_039243.1_12750001_12800000	NC_039243.1	12750001	12800000	12750040	12799441	-357.954	-357.958	1e-05	200	672	0.00810424	-0.288915
NC_039243.1_12775001_12825000	NC_039243.1	12775001	12825000	12776728	12824989	-401.563	-401.569	1e-05	200	881	0.0116569	-0.287458
NC_039243.1_12800001_12850000	NC_039243.1	12800001	12850000	12800173	12849971	-383.702	-383.702	0	200	991	0	-0.292239
NC_039243.1_12825001_12875000	NC_039243.1	12825001	12875000	12825295	12874911	-386.817	-386.817	0	200	919	0	-0.292239
NC_039243.1_12850001_12900000	NC_039243.1	12850001	12900000	12850096	12899252	-383.134	-383.134	1e-05	200	907	0.00048424	-0.29204
NC_039243.1_12875001_12925000	NC_039243.1	12875001	12925000	12876356	12924951	-381.427	-381.69	1e-05	200	800	0.526505	-0.0763069
NC_039243.1_12900001_12950000	NC_039243.1	12900001	12950000	12900156	12949395	-381.286	-381.286	0	200	831	0	-0.292239
NC_039243.1_12925001_12975000	NC_039243.1	12925001	12975000	12925016	12974902	-379.945	-380.35	5e-05	200	767	0.809639	0.0398128
NC_039243.1_12950001_13000000	NC_039243.1	12950001	13000000	12950833	12999734	-365.637	-365.637	0	200	929	0	-0.292239
NC_039243.1_12975001_13025000	NC_039243.1	12975001	13025000	12975259	13024235	-377.456	-377.456	0	200	923	0	-0.292239
NC_039243.1_13000001_13050000	NC_039243.1	13000001	13050000	13000549	13049822	-371.762	-372.271	1e-05	200	789	1.01737	0.125009
NC_039243.1_13025001_13075000	NC_039243.1	13025001	13075000	13025179	13074774	-383.036	-384.04	5e-05	200	883	2.00674	0.530772
NC_039243.1_13050001_13100000	NC_039243.1	13050001	13100000	13050359	13099993	-396.745	-396.745	0	200	905	0	-0.292239
NC_039243.1_13075001_13125000	NC_039243.1	13075001	13125000	13076273	13124931	-426.933	-426.933	0	200	930	0	-0.292239
NC_039243.1_13100001_13150000	NC_039243.1	13100001	13150000	13100600	13148490	-383.132	-383.132	0	200	809	0	-0.292239
NC_039243.1_13125001_13175000	NC_039243.1	13125001	13175000	13125315	13174084	-397.018	-397.13	5e-05	200	715	0.22218	-0.201118
NC_039243.1_13150001_13200000	NC_039243.1	13150001	13200000	13151483	13199165	-383.523	-383.523	0	200	672	0	-0.292239
NC_039243.1_13175001_13225000	NC_039243.1	13175001	13225000	13175205	13224707	-327.16	-327.162	1e-05	200	471	0.00462371	-0.290342
NC_039243.1_13200001_13250000	NC_039243.1	13200001	13250000	13214487	13249293	-337.319	-341.894	1e-05	200	395	9.14954	3.46019
NC_039243.1_13225001_13275000	NC_039243.1	13225001	13275000	13225377	13273058	-342.479	-342.482	1e-05	200	464	0.00577916	-0.289869
NC_039243.1_13250001_13300000	NC_039243.1	13250001	13300000	13250354	13299601	-293.976	-293.976	0	200	442	0	-0.292239
NC_039243.1_13275001_13325000	NC_039243.1	13275001	13325000	13275469	13324114	-329.535	-329.535	0	200	589	0	-0.292239
NC_039243.1_13300001_13350000	NC_039243.1	13300001	13350000	13300029	13349471	-376.562	-376.562	0	200	674	0	-0.292239
NC_039243.1_13325001_13375000	NC_039243.1	13325001	13375000	13325032	13373517	-329.713	-330.03	5e-05	200	644	0.633164	-0.0325636
NC_039243.1_13350001_13400000	NC_039243.1	13350001	13400000	13350266	13399968	-355.555	-355.555	0	200	698	0	-0.292239
NC_039243.1_13375001_13425000	NC_039243.1	13375001	13425000	13375155	13423852	-382.994	-382.995	1e-05	200	894	0.00092354	-0.29186
NC_039243.1_13400001_13450000	NC_039243.1	13400001	13450000	13400009	13449963	-357.747	-359.638	0.0001	200	994	3.78304	1.25927
NC_039243.1_13425001_13475000	NC_039243.1	13425001	13475000	13425138	13474989	-375.878	-376.068	1e-05	200	869	0.380557	-0.136164
NC_039243.1_13450001_13500000	NC_039243.1	13450001	13500000	13450244	13498944	-394.475	-394.499	1e-05	200	856	0.0481685	-0.272484
NC_039243.1_13475001_13525000	NC_039243.1	13475001	13525000	13475031	13524972	-385.77	-385.77	0	200	930	0	-0.292239
NC_039243.1_13500001_13550000	NC_039243.1	13500001	13550000	13500472	13549793	-397.603	-397.603	0	200	896	0	-0.292239
NC_039243.1_13525001_13575000	NC_039243.1	13525001	13575000	13525247	13574458	-386.585	-386.585	0	200	921	0	-0.292239
NC_039243.1_13550001_13600000	NC_039243.1	13550001	13600000	13550002	13599991	-371.463	-371.463	0	200	659	0	-0.292239
NC_039243.1_13575001_13625000	NC_039243.1	13575001	13625000	13575193	13624980	-239.083	-244.45	5e-05	200	219	10.7328	4.10953
NC_039243.1_13600001_13650000	NC_039243.1	13600001	13650000	13600176	13647754	-214.065	-214.065	0	200	244	0	-0.292239
NC_039243.1_13625001_13675000	NC_039243.1	13625001	13675000	13626090	13674872	-271.427	-274.638	0.0001	200	446	6.42242	2.34174
NC_039243.1_13650001_13700000	NC_039243.1	13650001	13700000	13650422	13699047	-343.382	-343.382	0	200	664	0	-0.292239
NC_039243.1_13675001_13725000	NC_039243.1	13675001	13725000	13675076	13724806	-377.894	-377.894	0	200	843	0	-0.292239
NC_039243.1_13700001_13750000	NC_039243.1	13700001	13750000	13700110	13749903	-397.164	-397.164	0	200	857	0	-0.292239
NC_039243.1_13725001_13775000	NC_039243.1	13725001	13775000	13725335	13774153	-393.118	-393.118	0	200	923	0	-0.292239
NC_039243.1_13750001_13800000	NC_039243.1	13750001	13800000	13750423	13799999	-392.643	-392.643	0	200	829	0	-0.292239
NC_039243.1_13775001_13825000	NC_039243.1	13775001	13825000	13775252	13821253	-353.386	-353.386	0	200	624	0	-0.292239
NC_039243.1_13800001_13850000	NC_039243.1	13800001	13850000	13800078	13849811	-363.707	-363.707	0	200	752	0	-0.292239
NC_039243.1_13825001_13875000	NC_039243.1	13825001	13875000	13825799	13874723	-373.561	-373.561	0	200	830	0	-0.292239
NC_039243.1_13850001_13900000	NC_039243.1	13850001	13900000	13850226	13899681	-369.595	-371.202	5e-05	200	762	3.21382	1.02582
NC_039243.1_13875001_13925000	NC_039243.1	13875001	13925000	13875504	13924749	-386.076	-386.076	0	200	886	0	-0.292239
NC_039243.1_13900001_13950000	NC_039243.1	13900001	13950000	13900810	13948451	-189.562	-189.562	0	200	731	0	-0.292239
NC_039243.1_13925001_13975000	NC_039243.1	13925001	13975000	13925158	13974475	-385.24	-390.417	5e-05	200	678	10.3544	3.95433
NC_039243.1_13950001_14000000	NC_039243.1	13950001	14000000	13950648	13999999	-382.734	-382.734	0	200	897	0	-0.292239
NC_039243.1_13975001_14025000	NC_039243.1	13975001	14025000	13975462	14024731	-380.556	-380.556	0	200	1047	0	-0.292239
NC_039243.1_14000001_14050000	NC_039243.1	14000001	14050000	14000080	14049930	-375.856	-375.856	0	200	1142	0	-0.292239
NC_039243.1_14025001_14075000	NC_039243.1	14025001	14075000	14025070	14074312	-422.345	-422.345	0	200	1174	0	-0.292239
NC_039243.1_14050001_14100000	NC_039243.1	14050001	14100000	14050125	14099983	-412.502	-415.069	0.0002	200	1182	5.13252	1.81272
NC_039243.1_14075001_14125000	NC_039243.1	14075001	14125000	14075738	14124803	-417.783	-417.783	0	200	939	0	-0.292239
NC_039243.1_14100001_14150000	NC_039243.1	14100001	14150000	14100031	14146388	-388.72	-388.72	0	200	639	0	-0.292239
NC_039243.1_14125001_14175000	NC_039243.1	14125001	14175000	14125250	14174985	-366.443	-366.443	0	200	530	0	-0.292239
NC_039243.1_14150001_14200000	NC_039243.1	14150001	14200000	14150942	14194652	-373.084	-373.084	0	200	630	0	-0.292239
NC_039243.1_14175001_14225000	NC_039243.1	14175001	14225000	14175095	14223477	-347.857	-348.057	1e-05	200	897	0.399999	-0.12819
NC_039243.1_14200001_14250000	NC_039243.1	14200001	14250000	14200773	14248829	-356.102	-356.102	0	200	980	0	-0.292239
NC_039243.1_14225001_14275000	NC_039243.1	14225001	14275000	14225760	14274879	-352.939	-352.939	0	200	860	0	-0.292239
NC_039243.1_14250001_14300000	NC_039243.1	14250001	14300000	14250951	14299949	-378.736	-378.736	0	200	993	0	-0.292239
NC_039243.1_14275001_14325000	NC_039243.1	14275001	14325000	14275689	14323509	-393.144	-394.68	5e-05	200	1076	3.07102	0.967256
NC_039243.1_14300001_14350000	NC_039243.1	14300001	14350000	14300159	14349714	-414.06	-414.06	0	200	1038	0	-0.292239
NC_039243.1_14325001_14375000	NC_039243.1	14325001	14375000	14325204	14374925	-408.105	-408.105	0	200	992	0	-0.292239
NC_039243.1_14350001_14400000	NC_039243.1	14350001	14400000	14350128	14399899	-406.55	-406.55	0	200	941	0	-0.292239
NC_039243.1_14375001_14425000	NC_039243.1	14375001	14425000	14375678	14424869	-380.999	-380.999	0	200	971	0	-0.292239
NC_039243.1_14400001_14450000	NC_039243.1	14400001	14450000	14400387	14449937	-372.579	-372.579	0	200	794	0	-0.292239
NC_039243.1_14425001_14475000	NC_039243.1	14425001	14475000	14425191	14474301	-403.859	-405.525	1e-05	200	656	3.33098	1.07387
NC_039243.1_14450001_14500000	NC_039243.1	14450001	14500000	14450034	14499654	-373.833	-373.833	0	200	576	0	-0.292239
NC_039243.1_14475001_14525000	NC_039243.1	14475001	14525000	14475012	14521729	-387.157	-387.157	0	200	447	0	-0.292239
NC_039243.1_14500001_14550000	NC_039243.1	14500001	14550000	14500730	14549918	-424.513	-424.68	5e-05	200	522	0.335333	-0.154711
NC_039243.1_14525001_14575000	NC_039243.1	14525001	14575000	14528824	14574554	-396.217	-396.217	0	200	537	0	-0.292239
NC_039243.1_14550001_14600000	NC_039243.1	14550001	14600000	14550099	14599831	-376.826	-380.324	0.0001	200	636	6.9956	2.57682
NC_039243.1_14575001_14625000	NC_039243.1	14575001	14625000	14577725	14624381	-415.519	-418.499	1e-05	200	926	5.96098	2.15249
NC_039243.1_14600001_14650000	NC_039243.1	14600001	14650000	14601033	14648690	-441.295	-441.311	5e-05	200	1032	0.0314213	-0.279352
NC_039243.1_14625001_14675000	NC_039243.1	14625001	14675000	14628450	14674249	-404.959	-404.959	0	200	930	0	-0.292239
NC_039243.1_14650001_14700000	NC_039243.1	14650001	14700000	14650265	14699918	-395.153	-395.153	0	200	862	0	-0.292239
NC_039243.1_14675001_14725000	NC_039243.1	14675001	14725000	14675690	14723491	-356.332	-356.332	0	200	827	0	-0.292239
NC_039243.1_14700001_14750000	NC_039243.1	14700001	14750000	14700167	14749909	-394.106	-397.873	5e-05	200	916	7.53446	2.79781
NC_039243.1_14725001_14775000	NC_039243.1	14725001	14775000	14725051	14774384	-415.178	-415.406	1e-05	200	1071	0.456363	-0.105074
NC_039243.1_14750001_14800000	NC_039243.1	14750001	14800000	14750060	14799736	-402.791	-402.791	0	200	1137	0	-0.292239
NC_039243.1_14775001_14825000	NC_039243.1	14775001	14825000	14775007	14824992	-404.15	-404.15	0	200	1263	0	-0.292239
NC_039243.1_14800001_14850000	NC_039243.1	14800001	14850000	14800370	14849717	-411.704	-413.059	1e-05	200	1380	2.71009	0.819233
NC_039243.1_14825001_14875000	NC_039243.1	14825001	14875000	14825194	14874637	-418.005	-418.005	0	200	1179	0	-0.292239
NC_039243.1_14850001_14900000	NC_039243.1	14850001	14900000	14850845	14899830	-436.359	-436.359	0	200	1126	0	-0.292239
NC_039243.1_14875001_14925000	NC_039243.1	14875001	14925000	14875002	14924861	-430.163	-430.163	0	200	1189	0	-0.292239
NC_039243.1_14900001_14950000	NC_039243.1	14900001	14950000	14900160	14948911	-409.964	-409.964	0	200	1043	0	-0.292239
NC_039243.1_14925001_14975000	NC_039243.1	14925001	14975000	14925328	14973904	-429.749	-429.785	1e-05	200	823	0.0714138	-0.26295
NC_039243.1_14950001_15000000	NC_039243.1	14950001	15000000	14950014	14998198	-364.314	-364.314	0	200	387	0	-0.292239
NC_039243.1_14975001_15025000	NC_039243.1	14975001	15025000	14977252	15022362	-229.82	-230.026	1e-05	181	181	0.413122	-0.122808
NC_039243.1_15000001_15050000	NC_039243.1	15000001	15050000	15002284	15048261	-241.35	-241.35	0	200	248	0	-0.292239
NC_039243.1_15025001_15075000	NC_039243.1	15025001	15075000	15025168	15071208	-188.428	-188.428	0	177	177	0	-0.292239
NC_039243.1_15050001_15100000	NC_039243.1	15050001	15100000	15060004	15099658	-112.018	-112.018	0	85	85	0	-0.292239
NC_039243.1_15075001_15125000	NC_039243.1	15075001	15125000	15075593	15119827	-214.555	-214.555	0	150	150	0	-0.292239
NC_039243.1_15100001_15150000	NC_039243.1	15100001	15150000	15100037	15149622	-318.291	-318.291	0	200	237	0	-0.292239
NC_039243.1_15125001_15175000	NC_039243.1	15125001	15175000	15132471	15174652	-386.457	-386.465	1e-05	200	403	0.0152219	-0.285996
NC_039243.1_15150001_15200000	NC_039243.1	15150001	15200000	15150574	15199946	-330.864	-330.864	0	200	397	0	-0.292239
NC_039243.1_15175001_15225000	NC_039243.1	15175001	15225000	15175914	15222799	-229.625	-229.625	0	193	193	0	-0.292239
NC_039243.1_15200001_15250000	NC_039243.1	15200001	15250000	15200280	15249988	-185.309	-185.309	0	122	122	0	-0.292239
NC_039243.1_15225001_15275000	NC_039243.1	15225001	15275000	15232818	15270384	-301.538	-302.308	1e-05	200	325	1.53995	0.339331
NC_039243.1_15250001_15300000	NC_039243.1	15250001	15300000	15250007	15296921	-342.361	-342.361	0	200	442	0	-0.292239
NC_039243.1_15275001_15325000	NC_039243.1	15275001	15325000	15276756	15324777	-391.4	-392.055	0.0001	200	517	1.31038	0.245177
NC_039243.1_15300001_15350000	NC_039243.1	15300001	15350000	15300718	15349040	-393.311	-393.311	0	200	485	0	-0.292239
NC_039243.1_15325001_15375000	NC_039243.1	15325001	15375000	15328007	15373619	-310.727	-310.727	0	200	318	0	-0.292239
NC_039243.1_15350001_15400000	NC_039243.1	15350001	15400000	15350122	15395506	-344.571	-344.605	5e-05	200	340	0.0670975	-0.264721
NC_039243.1_15375001_15425000	NC_039243.1	15375001	15425000	15377716	15423841	-298.011	-298.011	0	200	283	0	-0.292239
NC_039243.1_15400001_15450000	NC_039243.1	15400001	15450000	15408314	15449793	-313.044	-313.044	0	200	353	0	-0.292239
NC_039243.1_15425001_15475000	NC_039243.1	15425001	15475000	15425806	15467692	-315.099	-315.099	0	200	374	0	-0.292239
NC_039243.1_15450001_15500000	NC_039243.1	15450001	15500000	15450085	15499921	-381.716	-381.716	0	200	417	0	-0.292239
NC_039243.1_15475001_15525000	NC_039243.1	15475001	15525000	15477495	15522154	-388.456	-388.494	1e-05	200	451	0.0772953	-0.260538
NC_039243.1_15500001_15550000	NC_039243.1	15500001	15550000	15500504	15549642	-190.176	-190.176	0	200	306	0	-0.292239
NC_039243.1_15525001_15575000	NC_039243.1	15525001	15575000	15525672	15573579	-358.826	-359.123	5e-05	200	247	0.592765	-0.0491325
NC_039243.1_15550001_15600000	NC_039243.1	15550001	15600000	15552870	15599956	-359.373	-361.213	0.0001	200	379	3.67931	1.21673
NC_039243.1_15575001_15625000	NC_039243.1	15575001	15625000	15575710	15618487	-372.185	-372.185	0	200	635	0	-0.292239
NC_039243.1_15600001_15650000	NC_039243.1	15600001	15650000	15600054	15648840	-393.863	-393.863	0	200	707	0	-0.292239
NC_039243.1_15625001_15675000	NC_039243.1	15625001	15675000	15629294	15673776	-380.87	-380.87	0	200	653	0	-0.292239
NC_039243.1_15650001_15700000	NC_039243.1	15650001	15700000	15650274	15699446	-406.006	-406.006	0	200	659	0	-0.292239
NC_039243.1_15675001_15725000	NC_039243.1	15675001	15725000	15675367	15724673	-383.45	-383.45	0	200	523	0	-0.292239
NC_039243.1_15700001_15750000	NC_039243.1	15700001	15750000	15700687	15749622	-284.607	-284.607	0	200	280	0	-0.292239
NC_039243.1_15725001_15775000	NC_039243.1	15725001	15775000	15726030	15774978	-345.975	-346.174	5e-05	200	302	0.397703	-0.129132
NC_039243.1_15750001_15800000	NC_039243.1	15750001	15800000	15750207	15793465	-332.577	-332.577	0	200	248	0	-0.292239
NC_039243.1_15775001_15825000	NC_039243.1	15775001	15825000	15775082	15824984	-146.033	-147.377	5e-05	129	129	2.68765	0.810027
NC_039243.1_15800001_15850000	NC_039243.1	15800001	15850000	15804154	15849625	-302.175	-302.175	0	200	331	0	-0.292239
NC_039243.1_15825001_15875000	NC_039243.1	15825001	15875000	15825022	15874996	-366.071	-366.071	0	200	459	0	-0.292239
NC_039243.1_15850001_15900000	NC_039243.1	15850001	15900000	15854609	15895959	-395.589	-395.589	0	200	483	0	-0.292239
NC_039243.1_15875001_15925000	NC_039243.1	15875001	15925000	15875019	15924992	-392.324	-392.325	1e-05	200	386	9.31866e-05	-0.292201
NC_039243.1_15900001_15950000	NC_039243.1	15900001	15950000	15916289	15949956	-365.595	-365.595	0	200	482	0	-0.292239
NC_039243.1_15925001_15975000	NC_039243.1	15925001	15975000	15925006	15973228	-421.984	-422.088	1e-05	200	616	0.2084	-0.206769
NC_039243.1_15950001_16000000	NC_039243.1	15950001	16000000	15950014	15999669	-405.863	-405.863	0	200	497	0	-0.292239
NC_039243.1_15975001_16025000	NC_039243.1	15975001	16025000	15976621	16024875	-391.056	-396.756	0.0001	200	556	11.4005	4.38336
NC_039243.1_16000001_16050000	NC_039243.1	16000001	16050000	16001159	16049643	-397.698	-397.698	0	200	577	0	-0.292239
NC_039243.1_16025001_16075000	NC_039243.1	16025001	16075000	16025685	16074449	-388.102	-390.054	0.0002	200	557	3.90424	1.30898
NC_039243.1_16050001_16100000	NC_039243.1	16050001	16100000	16050941	16099787	-382.331	-382.331	0	200	635	0	-0.292239
NC_039243.1_16075001_16125000	NC_039243.1	16075001	16125000	16076151	16124978	-383.603	-383.603	0	200	805	0	-0.292239
NC_039243.1_16100001_16150000	NC_039243.1	16100001	16150000	16100447	16149638	-429.543	-429.735	1e-05	200	922	0.384932	-0.134369
NC_039243.1_16125001_16175000	NC_039243.1	16125001	16175000	16125095	16170612	-202.607	-202.607	0	200	727	0	-0.292239
NC_039243.1_16150001_16200000	NC_039243.1	16150001	16200000	16151207	16199738	-180.968	-181.205	0.0002	200	466	0.474437	-0.0976611
NC_039243.1_16175001_16225000	NC_039243.1	16175001	16225000	16175064	16224326	-351.689	-352.614	1e-05	200	453	1.8517	0.467184
NC_039243.1_16200001_16250000	NC_039243.1	16200001	16250000	16200107	16249918	-396.898	-396.898	0	200	529	0	-0.292239
NC_039243.1_16225001_16275000	NC_039243.1	16225001	16275000	16225417	16274291	-393.86	-393.86	0	200	592	0	-0.292239
NC_039243.1_16250001_16300000	NC_039243.1	16250001	16300000	16250094	16298625	-379.077	-379.077	0	200	734	0	-0.292239
NC_039243.1_16275001_16325000	NC_039243.1	16275001	16325000	16275812	16324795	-347.883	-347.883	0	200	564	0	-0.292239
NC_039243.1_16300001_16350000	NC_039243.1	16300001	16350000	16304396	16349053	-302.355	-302.355	0	200	285	0	-0.292239
NC_039243.1_16325001_16375000	NC_039243.1	16325001	16375000	16326902	16371417	-353.939	-353.939	0	200	406	0	-0.292239
NC_039243.1_16350001_16400000	NC_039243.1	16350001	16400000	16350761	16399759	-339.589	-339.589	0	200	323	0	-0.292239
NC_039243.1_16375001_16425000	NC_039243.1	16375001	16425000	16375128	16424525	-284.711	-284.711	0	191	191	0	-0.292239
NC_039243.1_16400001_16450000	NC_039243.1	16400001	16450000	16400487	16449980	-367.465	-367.465	0	200	630	0	-0.292239
NC_039243.1_16425001_16475000	NC_039243.1	16425001	16475000	16425559	16474378	-379.024	-379.024	0	200	754	0	-0.292239
NC_039243.1_16450001_16500000	NC_039243.1	16450001	16500000	16450045	16495631	-365.427	-365.427	0	200	495	0	-0.292239
NC_039243.1_16475001_16525000	NC_039243.1	16475001	16525000	16476175	16523935	-411.441	-411.441	0	200	601	0	-0.292239
NC_039243.1_16500001_16550000	NC_039243.1	16500001	16550000	16501006	16549265	-409.636	-410.359	1e-05	200	531	1.44609	0.300835
NC_039243.1_16525001_16575000	NC_039243.1	16525001	16575000	16527355	16573780	-356.336	-356.338	1e-05	200	235	0.00563354	-0.289928
NC_039243.1_16550001_16600000	NC_039243.1	16550001	16600000	16550139	16597985	-343.873	-345.91	0.0001	200	292	4.07282	1.37812
NC_039243.1_16575001_16625000	NC_039243.1	16575001	16625000	16576322	16624985	-292.567	-292.567	0	200	327	0	-0.292239
NC_039243.1_16600001_16650000	NC_039243.1	16600001	16650000	16601169	16637575	-124.44	-124.806	5e-05	172	172	0.732703	0.00825968
NC_039243.1_16625001_16675000	NC_039243.1	16625001	16675000	16625074	16674974	-202.465	-202.466	1e-05	200	388	0.00201686	-0.291412
NC_039243.1_16650001_16700000	NC_039243.1	16650001	16700000	16650695	16699681	-401.099	-401.099	0	200	620	0	-0.292239
NC_039243.1_16675001_16725000	NC_039243.1	16675001	16725000	16675599	16724603	-390.122	-390.122	0	200	496	0	-0.292239
NC_039243.1_16700001_16750000	NC_039243.1	16700001	16750000	16700201	16749604	-346.473	-346.97	0.0001	200	422	0.993805	0.115343
NC_039243.1_16725001_16775000	NC_039243.1	16725001	16775000	16725635	16772147	-327.128	-328.42	0.0001	200	359	2.58271	0.76699
NC_039243.1_16750001_16800000	NC_039243.1	16750001	16800000	16750032	16799995	-280.702	-282.228	5e-05	200	216	3.05227	0.959566
NC_039243.1_16775001_16825000	NC_039243.1	16775001	16825000	16775434	16824989	-326.869	-330.203	0.0001	200	419	6.66645	2.44183
NC_039243.1_16800001_16850000	NC_039243.1	16800001	16850000	16802241	16849614	-360.689	-360.689	0	200	499	0	-0.292239
NC_039243.1_16825001_16875000	NC_039243.1	16825001	16875000	16825002	16873686	-294.974	-295.332	5e-05	200	229	0.716211	0.00149591
NC_039243.1_16850001_16900000	NC_039243.1	16850001	16900000	16851563	16899532	-268.874	-268.874	0	200	283	0	-0.292239
NC_039243.1_16875001_16925000	NC_039243.1	16875001	16925000	16876925	16916796	-303.309	-303.309	0	200	486	0	-0.292239
NC_039243.1_16900001_16950000	NC_039243.1	16900001	16950000	16900016	16948711	-309.479	-309.723	0.0001	200	369	0.488984	-0.0916953
NC_039243.1_16925001_16975000	NC_039243.1	16925001	16975000	16925092	16972015	-324.103	-324.103	0	200	338	0	-0.292239
NC_039243.1_16950001_17000000	NC_039243.1	16950001	17000000	16950657	16991000	-333.892	-333.892	0	200	387	0	-0.292239
NC_039243.1_16975001_17025000	NC_039243.1	16975001	17025000	16978553	17024984	-263.726	-263.726	0	177	177	0	-0.292239
NC_039243.1_17000001_17050000	NC_039243.1	17000001	17050000	17002098	17049879	-247.135	-247.135	0	168	168	0	-0.292239
NC_039243.1_17025001_17075000	NC_039243.1	17025001	17075000	17025019	17072710	-358.637	-358.637	0	200	492	0	-0.292239
NC_039243.1_17050001_17100000	NC_039243.1	17050001	17100000	17050378	17099012	-348.767	-349.219	0.0001	200	534	0.903942	0.0784885
NC_039243.1_17075001_17125000	NC_039243.1	17075001	17125000	17075250	17124909	-317.689	-319.421	0.0006	200	344	3.4634	1.12818
NC_039243.1_17100001_17150000	NC_039243.1	17100001	17150000	17101613	17147612	-254.225	-260.645	0.0002	200	226	12.8409	4.97411
NC_039243.1_17125001_17175000	NC_039243.1	17125001	17175000	17126074	17172036	-153.199	-156.429	0.0004	126	126	6.46123	2.35766
NC_039243.1_17150001_17200000	NC_039243.1	17150001	17200000	17151938	17199556	-148.222	-148.256	1e-05	108	108	0.067878	-0.2644
NC_039243.1_17175001_17225000	NC_039243.1	17175001	17225000	17175415	17210994	-147.681	-148.346	5e-05	82	82	1.33047	0.253418
NC_039243.1_17200001_17250000	NC_039243.1	17200001	17250000	17200648	17249990	-382.971	-383.088	1e-05	200	408	0.233887	-0.196316
NC_039243.1_17225001_17275000	NC_039243.1	17225001	17275000	17229687	17273543	-372.225	-372.343	1e-05	200	692	0.236589	-0.195208
NC_039243.1_17250001_17300000	NC_039243.1	17250001	17300000	17250130	17299949	-363.427	-363.427	0	200	591	0	-0.292239
NC_039243.1_17275001_17325000	NC_039243.1	17275001	17325000	17278845	17324995	-350.016	-350.016	0	200	571	0	-0.292239
NC_039243.1_17300001_17350000	NC_039243.1	17300001	17350000	17300010	17348265	-329.681	-330.822	0.0001	200	522	2.2826	0.643909
NC_039243.1_17325001_17375000	NC_039243.1	17325001	17375000	17325493	17372949	-356.651	-356.651	0	200	598	0	-0.292239
NC_039243.1_17350001_17400000	NC_039243.1	17350001	17400000	17350115	17393273	-357.123	-357.123	1e-05	200	713	4.5442e-06	-0.292237
NC_039243.1_17375001_17425000	NC_039243.1	17375001	17425000	17375514	17423378	-405.291	-405.291	0	200	819	0	-0.292239
NC_039243.1_17400001_17450000	NC_039243.1	17400001	17450000	17401587	17449174	-404.732	-404.732	0	200	896	0	-0.292239
NC_039243.1_17425001_17475000	NC_039243.1	17425001	17475000	17426471	17473880	-427.063	-427.063	0	200	931	0	-0.292239
NC_039243.1_17450001_17500000	NC_039243.1	17450001	17500000	17452261	17499856	-399.947	-399.947	0	200	945	0	-0.292239
NC_039243.1_17475001_17525000	NC_039243.1	17475001	17525000	17476417	17524371	-395.346	-396.676	0.0001	200	948	2.66027	0.798801
NC_039243.1_17500001_17550000	NC_039243.1	17500001	17550000	17500205	17548898	-420.591	-420.591	0	200	971	0	-0.292239
NC_039243.1_17525001_17575000	NC_039243.1	17525001	17575000	17525990	17574862	-411.872	-411.872	0	200	788	0	-0.292239
NC_039243.1_17550001_17600000	NC_039243.1	17550001	17600000	17551824	17594615	-416.176	-416.176	0	200	753	0	-0.292239
NC_039243.1_17575001_17625000	NC_039243.1	17575001	17625000	17575434	17624427	-380.038	-380.038	0	200	626	0	-0.292239
NC_039243.1_17600001_17650000	NC_039243.1	17600001	17650000	17600542	17649918	-402.611	-403.24	5e-05	200	714	1.25811	0.22374
NC_039243.1_17625001_17675000	NC_039243.1	17625001	17675000	17625533	17660935	-400.248	-400.248	0	200	713	0	-0.292239
NC_039243.1_17650001_17700000	NC_039243.1	17650001	17700000	17650684	17699999	-418.374	-418.374	0	200	760	0	-0.292239
NC_039243.1_17675001_17725000	NC_039243.1	17675001	17725000	17675028	17724809	-417.371	-419.908	0.0001	200	1213	5.07361	1.78856
NC_039243.1_17700001_17750000	NC_039243.1	17700001	17750000	17700037	17749535	-442.301	-442.301	0	200	1161	0	-0.292239
NC_039243.1_17725001_17775000	NC_039243.1	17725001	17775000	17725546	17772733	-426.432	-426.432	0	200	913	0	-0.292239
NC_039243.1_17750001_17800000	NC_039243.1	17750001	17800000	17750106	17798064	-413.947	-414.688	5e-05	200	795	1.48142	0.315326
NC_039243.1_17775001_17825000	NC_039243.1	17775001	17825000	17778220	17824552	-437.682	-437.682	0	200	755	0	-0.292239
NC_039243.1_17800001_17850000	NC_039243.1	17800001	17850000	17800966	17849870	-378.523	-378.523	0	200	646	0	-0.292239
NC_039243.1_17825001_17875000	NC_039243.1	17825001	17875000	17825016	17874009	-403.304	-403.304	0	200	643	0	-0.292239
NC_039243.1_17850001_17900000	NC_039243.1	17850001	17900000	17850446	17899975	-391.32	-391.34	1e-05	200	843	0.0396667	-0.275971
NC_039243.1_17875001_17925000	NC_039243.1	17875001	17925000	17875738	17924754	-412.508	-412.508	0	200	947	0	-0.292239
NC_039243.1_17900001_17950000	NC_039243.1	17900001	17950000	17900041	17949889	-399.847	-402.337	0.0001	200	823	4.98071	1.75047
NC_039243.1_17925001_17975000	NC_039243.1	17925001	17975000	17925034	17974336	-407.664	-408.156	1e-05	200	759	0.983572	0.111147
NC_039243.1_17950001_18000000	NC_039243.1	17950001	18000000	17951460	17999039	-445.501	-445.501	0	200	882	0	-0.292239
NC_039243.1_17975001_18025000	NC_039243.1	17975001	18025000	17975085	18024459	-437.291	-437.291	0	200	905	0	-0.292239
NC_039243.1_18000001_18050000	NC_039243.1	18000001	18050000	18000990	18047464	-379.653	-381.099	0.0001	200	518	2.89241	0.894003
NC_039243.1_18025001_18075000	NC_039243.1	18025001	18075000	18025017	18074969	-315.677	-315.677	0	200	272	0	-0.292239
NC_039243.1_18050001_18100000	NC_039243.1	18050001	18100000	18050800	18099204	-394.193	-394.193	0	200	771	0	-0.292239
NC_039243.1_18075001_18125000	NC_039243.1	18075001	18125000	18075003	18124784	-426.605	-426.605	0	200	922	0	-0.292239
NC_039243.1_18100001_18150000	NC_039243.1	18100001	18150000	18101004	18149341	-394.841	-394.841	0	200	712	0	-0.292239
NC_039243.1_18125001_18175000	NC_039243.1	18125001	18175000	18125033	18174912	-396.135	-396.135	0	200	786	0	-0.292239
NC_039243.1_18150001_18200000	NC_039243.1	18150001	18200000	18150375	18199828	-449.937	-449.937	0	200	854	0	-0.292239
NC_039243.1_18175001_18225000	NC_039243.1	18175001	18225000	18175651	18224075	-413.604	-413.604	0	200	806	0	-0.292239
NC_039243.1_18200001_18250000	NC_039243.1	18200001	18250000	18200016	18248927	-405.805	-405.805	0	200	857	0	-0.292239
NC_039243.1_18225001_18275000	NC_039243.1	18225001	18275000	18225989	18274875	-412.134	-412.134	0	200	1067	0	-0.292239
NC_039243.1_18250001_18300000	NC_039243.1	18250001	18300000	18250129	18299534	-453.603	-453.607	1e-05	200	1350	0.00759857	-0.289122
NC_039243.1_18275001_18325000	NC_039243.1	18275001	18325000	18275497	18324983	-433.182	-433.182	0	200	1203	0	-0.292239
NC_039243.1_18300001_18350000	NC_039243.1	18300001	18350000	18300567	18349848	-366.819	-366.819	0	200	878	0	-0.292239
NC_039243.1_18325001_18375000	NC_039243.1	18325001	18375000	18325001	18373358	-325.236	-325.236	0	200	650	0	-0.292239
NC_039243.1_18350001_18400000	NC_039243.1	18350001	18400000	18350631	18399138	-378.322	-378.431	1e-05	200	454	0.217011	-0.203238
NC_039243.1_18375001_18425000	NC_039243.1	18375001	18425000	18376227	18424601	-392.585	-392.585	0	200	649	0	-0.292239
NC_039243.1_18400001_18450000	NC_039243.1	18400001	18450000	18400146	18449835	-432.759	-433.392	5e-05	200	914	1.26665	0.227245
NC_039243.1_18425001_18475000	NC_039243.1	18425001	18475000	18425210	18474831	-397.313	-397.318	1e-05	200	883	0.00829378	-0.288837
NC_039243.1_18450001_18500000	NC_039243.1	18450001	18500000	18450005	18499192	-383.259	-383.259	0	200	642	0	-0.292239
NC_039243.1_18475001_18525000	NC_039243.1	18475001	18525000	18475949	18524228	-404.512	-405.885	5e-05	200	603	2.7461	0.833998
NC_039243.1_18500001_18550000	NC_039243.1	18500001	18550000	18500955	18547752	-408.342	-408.342	0	200	393	0	-0.292239
NC_039243.1_18525001_18575000	NC_039243.1	18525001	18575000	18525065	18574960	-379.022	-379.022	0	200	227	0	-0.292239
NC_039243.1_18550001_18600000	NC_039243.1	18550001	18600000	18551055	18598519	-388.502	-388.502	0	200	446	0	-0.292239
NC_039243.1_18575001_18625000	NC_039243.1	18575001	18625000	18575017	18618203	-357.113	-357.113	0	200	307	0	-0.292239
NC_039243.1_18600001_18650000	NC_039243.1	18600001	18650000	18600889	18649989	-173.64	-175.723	0.0001	125	125	4.16682	1.41667
NC_039243.1_18625001_18675000	NC_039243.1	18625001	18675000	18629789	18671933	-365.021	-365.021	0	200	397	0	-0.292239
NC_039243.1_18650001_18700000	NC_039243.1	18650001	18700000	18651160	18699933	-406.551	-406.551	0	200	707	0	-0.292239
NC_039243.1_18675001_18725000	NC_039243.1	18675001	18725000	18675295	18724510	-367.686	-367.686	0	200	598	0	-0.292239
NC_039243.1_18700001_18750000	NC_039243.1	18700001	18750000	18705061	18749360	-295.157	-295.157	0	200	277	0	-0.292239
NC_039243.1_18725001_18775000	NC_039243.1	18725001	18775000	18725084	18774334	-316.842	-318.159	0.0002	200	393	2.63426	0.788133
NC_039243.1_18750001_18800000	NC_039243.1	18750001	18800000	18750087	18799990	-361.395	-361.395	0	200	495	0	-0.292239
NC_039243.1_18775001_18825000	NC_039243.1	18775001	18825000	18777754	18824982	-388.725	-388.725	0	200	356	0	-0.292239
NC_039243.1_18800001_18850000	NC_039243.1	18800001	18850000	18800038	18846472	-359.683	-360.743	0.0001	200	405	2.11922	0.5769
NC_039243.1_18825001_18875000	NC_039243.1	18825001	18875000	18825003	18872883	-352.871	-352.871	0	200	462	0	-0.292239
NC_039243.1_18850001_18900000	NC_039243.1	18850001	18900000	18851280	18899509	-323.164	-323.164	0	200	277	0	-0.292239
NC_039243.1_18875001_18925000	NC_039243.1	18875001	18925000	18878894	18924848	-265.701	-268.068	5e-05	197	197	4.73389	1.64924
NC_039243.1_18900001_18950000	NC_039243.1	18900001	18950000	18900506	18949209	-290.49	-293.215	0.0004	200	310	5.44966	1.94279
NC_039243.1_18925001_18975000	NC_039243.1	18925001	18975000	18925076	18974088	-349.065	-349.065	0	200	365	0	-0.292239
NC_039243.1_18950001_19000000	NC_039243.1	18950001	19000000	18951384	18999663	-327.397	-327.965	5e-05	200	345	1.13444	0.173021
NC_039243.1_18975001_19025000	NC_039243.1	18975001	19025000	18975871	19023945	-355.426	-355.426	0	200	444	0	-0.292239
NC_039243.1_19000001_19050000	NC_039243.1	19000001	19050000	19000282	19049842	-381.42	-381.42	0	200	426	0	-0.292239
NC_039243.1_19025001_19075000	NC_039243.1	19025001	19075000	19026792	19072221	-345.558	-345.558	0	200	396	0	-0.292239
NC_039243.1_19050001_19100000	NC_039243.1	19050001	19100000	19051028	19099993	-374.708	-374.708	0	200	495	0	-0.292239
NC_039243.1_19075001_19125000	NC_039243.1	19075001	19125000	19078139	19124255	-373.373	-373.373	0	200	537	0	-0.292239
NC_039243.1_19100001_19150000	NC_039243.1	19100001	19150000	19100020	19149981	-353.601	-353.601	0	200	613	0	-0.292239
NC_039243.1_19125001_19175000	NC_039243.1	19125001	19175000	19127043	19172748	-375.247	-375.814	0.0001	200	527	1.13436	0.172989
NC_039243.1_19150001_19200000	NC_039243.1	19150001	19200000	19150016	19199503	-442.486	-443.194	5e-05	200	755	1.41556	0.288316
NC_039243.1_19175001_19225000	NC_039243.1	19175001	19225000	19176375	19220738	-423.197	-423.197	0	200	970	0	-0.292239
NC_039243.1_19200001_19250000	NC_039243.1	19200001	19250000	19200661	19248738	-395.043	-395.043	0	200	728	0	-0.292239
NC_039243.1_19225001_19275000	NC_039243.1	19225001	19275000	19227934	19274041	-421.992	-421.992	0	200	721	0	-0.292239
NC_039243.1_19250001_19300000	NC_039243.1	19250001	19300000	19250113	19299579	-417.021	-417.021	0	200	788	0	-0.292239
NC_039243.1_19275001_19325000	NC_039243.1	19275001	19325000	19275788	19324898	-447.49	-447.49	0	200	718	0	-0.292239
NC_039243.1_19300001_19350000	NC_039243.1	19300001	19350000	19300418	19345616	-416.683	-416.683	0	200	698	0	-0.292239
NC_039243.1_19325001_19375000	NC_039243.1	19325001	19375000	19326289	19374952	-415.101	-415.101	0	200	782	0	-0.292239
NC_039243.1_19350001_19400000	NC_039243.1	19350001	19400000	19355253	19399333	-458.876	-459.375	1e-05	200	976	0.998802	0.117393
NC_039243.1_19375001_19425000	NC_039243.1	19375001	19425000	19375539	19422047	-426.719	-426.755	1e-05	200	768	0.0720627	-0.262684
NC_039243.1_19400001_19450000	NC_039243.1	19400001	19450000	19401334	19446207	-379.653	-379.653	0	200	294	0	-0.292239
NC_039243.1_19425001_19475000	NC_039243.1	19425001	19475000	19426750	19473781	-366.173	-369.422	1e-05	200	377	6.49724	2.37243
NC_039243.1_19450001_19500000	NC_039243.1	19450001	19500000	19453130	19499505	-420.567	-420.567	1e-05	200	484	5.39113e-08	-0.292239
NC_039243.1_19475001_19525000	NC_039243.1	19475001	19525000	19476729	19520873	-389.167	-391.02	0.0004	200	375	3.70667	1.22795
NC_039243.1_19500001_19550000	NC_039243.1	19500001	19550000	19500005	19543791	-383.953	-383.953	0	200	382	0	-0.292239
NC_039243.1_19525001_19575000	NC_039243.1	19525001	19575000	19536599	19573851	-381.417	-381.417	1e-05	200	324	0.000460518	-0.29205
NC_039243.1_19550001_19600000	NC_039243.1	19550001	19600000	19550502	19599647	-356.472	-356.472	0	200	379	0	-0.292239
NC_039243.1_19575001_19625000	NC_039243.1	19575001	19625000	19576282	19624775	-395.297	-395.297	0	200	626	0	-0.292239
NC_039243.1_19600001_19650000	NC_039243.1	19600001	19650000	19602273	19648926	-411.827	-422.623	0.0002	200	770	21.5923	8.56327
NC_039243.1_19625001_19675000	NC_039243.1	19625001	19675000	19625429	19674712	-421.811	-421.811	0	200	709	0	-0.292239
NC_039243.1_19650001_19700000	NC_039243.1	19650001	19700000	19650882	19699870	-422.694	-422.694	0	200	878	0	-0.292239
NC_039243.1_19675001_19725000	NC_039243.1	19675001	19725000	19675986	19724666	-431.872	-431.872	0	200	1025	0	-0.292239
NC_039243.1_19700001_19750000	NC_039243.1	19700001	19750000	19700109	19749888	-459.461	-459.461	0	200	900	0	-0.292239
NC_039243.1_19725001_19775000	NC_039243.1	19725001	19775000	19725104	19774532	-412.341	-414.951	5e-05	200	887	5.22109	1.84905
NC_039243.1_19750001_19800000	NC_039243.1	19750001	19800000	19750040	19797158	-434.611	-434.941	5e-05	200	838	0.659486	-0.0217684
NC_039243.1_19775001_19825000	NC_039243.1	19775001	19825000	19776262	19824055	-471.714	-471.714	0	200	994	0	-0.292239
NC_039243.1_19800001_19850000	NC_039243.1	19800001	19850000	19800066	19848938	-433.817	-433.818	1e-05	200	919	0.000932098	-0.291856
NC_039243.1_19825001_19875000	NC_039243.1	19825001	19875000	19825313	19870846	-432.473	-432.506	5e-05	200	597	0.0650597	-0.265556
NC_039243.1_19850001_19900000	NC_039243.1	19850001	19900000	19851890	19896136	-429.455	-429.455	0	200	661	0	-0.292239
NC_039243.1_19875001_19925000	NC_039243.1	19875001	19925000	19879410	19922400	-384.899	-384.899	0	200	601	0	-0.292239
NC_039243.1_19900001_19950000	NC_039243.1	19900001	19950000	19900645	19949506	-403.313	-403.387	5e-05	200	571	0.148477	-0.231345
NC_039243.1_19925001_19975000	NC_039243.1	19925001	19975000	19925169	19970172	-402.694	-402.698	1e-05	200	625	0.00810895	-0.288913
NC_039243.1_19950001_20000000	NC_039243.1	19950001	20000000	19950100	19993492	-369.82	-369.82	0	200	352	0	-0.292239
NC_039243.1_19975001_20025000	NC_039243.1	19975001	20025000	19983054	20024994	-422.165	-422.165	0	200	340	0	-0.292239
NC_039243.1_20000001_20050000	NC_039243.1	20000001	20050000	20001750	20045012	-412.884	-412.884	0	200	516	0	-0.292239
NC_039243.1_20025001_20075000	NC_039243.1	20025001	20075000	20025001	20074844	-393.571	-393.571	0	200	483	0	-0.292239
NC_039243.1_20050001_20100000	NC_039243.1	20050001	20100000	20050670	20099857	-399.529	-399.529	0	200	441	0	-0.292239
NC_039243.1_20075001_20125000	NC_039243.1	20075001	20125000	20076890	20124309	-404.376	-404.376	0	200	432	0	-0.292239
NC_039243.1_20100001_20150000	NC_039243.1	20100001	20150000	20100002	20149954	-392.993	-392.993	0	200	561	0	-0.292239
NC_039243.1_20125001_20175000	NC_039243.1	20125001	20175000	20125252	20172588	-422.057	-422.057	0	200	590	0	-0.292239
NC_039243.1_20150001_20200000	NC_039243.1	20150001	20200000	20152181	20199994	-391.831	-391.831	0	200	545	0	-0.292239
NC_039243.1_20175001_20225000	NC_039243.1	20175001	20225000	20176273	20224435	-415.879	-415.879	0	200	626	0	-0.292239
NC_039243.1_20200001_20250000	NC_039243.1	20200001	20250000	20200006	20248383	-426.728	-427.435	5e-05	200	632	1.41387	0.287621
NC_039243.1_20225001_20275000	NC_039243.1	20225001	20275000	20225596	20274935	-420.745	-420.777	5e-05	200	624	0.0642824	-0.265875
NC_039243.1_20250001_20300000	NC_039243.1	20250001	20300000	20250157	20299983	-458.06	-458.06	0	200	695	0	-0.292239
NC_039243.1_20275001_20325000	NC_039243.1	20275001	20325000	20275362	20324944	-420.537	-421.318	1e-05	200	619	1.56302	0.34879
NC_039243.1_20300001_20350000	NC_039243.1	20300001	20350000	20300026	20348332	-433.169	-433.169	0	200	632	0	-0.292239
NC_039243.1_20325001_20375000	NC_039243.1	20325001	20375000	20325102	20374032	-445.106	-445.106	0	200	754	0	-0.292239
NC_039243.1_20350001_20400000	NC_039243.1	20350001	20400000	20351824	20399931	-445.856	-445.856	0	200	667	0	-0.292239
NC_039243.1_20375001_20425000	NC_039243.1	20375001	20425000	20375798	20424805	-385.647	-385.647	0	200	620	0	-0.292239
NC_039243.1_20400001_20450000	NC_039243.1	20400001	20450000	20401598	20448070	-382.071	-383.141	5e-05	200	570	2.13951	0.585225
NC_039243.1_20425001_20475000	NC_039243.1	20425001	20475000	20425100	20474874	-401.937	-401.937	0	200	541	0	-0.292239
NC_039243.1_20450001_20500000	NC_039243.1	20450001	20500000	20452658	20496039	-397.784	-397.784	0	200	538	0	-0.292239
NC_039243.1_20475001_20525000	NC_039243.1	20475001	20525000	20475512	20522507	-397.01	-397.01	0	200	445	0	-0.292239
NC_039243.1_20500001_20550000	NC_039243.1	20500001	20550000	20500498	20549561	-434.916	-434.916	0	200	673	0	-0.292239
NC_039243.1_20525001_20575000	NC_039243.1	20525001	20575000	20525273	20573899	-421.404	-421.404	0	200	734	0	-0.292239
NC_039243.1_20550001_20600000	NC_039243.1	20550001	20600000	20551455	20595143	-416.54	-416.6	1e-05	200	525	0.120227	-0.242931
NC_039243.1_20575001_20625000	NC_039243.1	20575001	20625000	20575344	20624701	-411.415	-411.415	0	200	643	0	-0.292239
NC_039243.1_20600001_20650000	NC_039243.1	20600001	20650000	20600340	20649183	-417.956	-417.956	0	200	784	0	-0.292239
NC_039243.1_20625001_20675000	NC_039243.1	20625001	20675000	20626595	20674974	-401.437	-401.437	0	200	781	0	-0.292239
NC_039243.1_20650001_20700000	NC_039243.1	20650001	20700000	20650247	20699487	-357.378	-357.378	0	200	678	0	-0.292239
NC_039243.1_20675001_20725000	NC_039243.1	20675001	20725000	20675116	20721807	-393.397	-393.449	1e-05	200	511	0.103869	-0.24964
NC_039243.1_20700001_20750000	NC_039243.1	20700001	20750000	20700034	20749961	-396.036	-396.036	0	200	491	0	-0.292239
NC_039243.1_20725001_20775000	NC_039243.1	20725001	20775000	20726278	20767874	-369.831	-369.831	0	200	409	0	-0.292239
NC_039243.1_20750001_20800000	NC_039243.1	20750001	20800000	20750032	20799652	-318.913	-318.913	0	200	259	0	-0.292239
NC_039243.1_20775001_20825000	NC_039243.1	20775001	20825000	20776429	20824544	-355.13	-355.139	1e-05	200	404	0.016909	-0.285304
NC_039243.1_20800001_20850000	NC_039243.1	20800001	20850000	20800628	20848427	-374.331	-374.331	0	200	605	0	-0.292239
NC_039243.1_20825001_20875000	NC_039243.1	20825001	20875000	20825043	20874939	-357.945	-357.945	0	200	479	0	-0.292239
NC_039243.1_20850001_20900000	NC_039243.1	20850001	20900000	20850810	20899065	-329.096	-329.096	0	200	266	0	-0.292239
NC_039243.1_20875001_20925000	NC_039243.1	20875001	20925000	20875145	20922907	-322.072	-322.072	1e-05	200	229	5.01932e-06	-0.292237
NC_039243.1_20900001_20950000	NC_039243.1	20900001	20950000	20900686	20949471	-333.633	-333.633	0	200	215	0	-0.292239
NC_039243.1_20925001_20975000	NC_039243.1	20925001	20975000	20929221	20971825	-299.122	-299.122	0	200	264	0	-0.292239
NC_039243.1_20950001_21000000	NC_039243.1	20950001	21000000	20961541	20999372	-359.013	-359.013	0	200	409	0	-0.292239
NC_039243.1_20975001_21025000	NC_039243.1	20975001	21025000	20983506	21024082	-407.517	-408.874	1e-05	200	445	2.71538	0.821401
NC_039243.1_21000001_21050000	NC_039243.1	21000001	21050000	21000932	21048776	-388.892	-388.892	0	200	388	0	-0.292239
NC_039243.1_21025001_21075000	NC_039243.1	21025001	21075000	21025370	21074940	-366.982	-366.982	0	200	338	0	-0.292239
NC_039243.1_21050001_21100000	NC_039243.1	21050001	21100000	21052873	21099899	-325.704	-325.704	0	200	252	0	-0.292239
NC_039243.1_21075001_21125000	NC_039243.1	21075001	21125000	21075164	21124532	-296.757	-297.346	1e-05	200	228	1.17677	0.190381
NC_039243.1_21100001_21150000	NC_039243.1	21100001	21150000	21100057	21147630	-325.98	-325.98	0	200	287	0	-0.292239
NC_039243.1_21125001_21175000	NC_039243.1	21125001	21175000	21125399	21173296	-316.348	-316.348	0	200	255	0	-0.292239
NC_039243.1_21150001_21200000	NC_039243.1	21150001	21200000	21150937	21196185	-341.602	-341.602	0	200	239	0	-0.292239
NC_039243.1_21175001_21225000	NC_039243.1	21175001	21225000	21175093	21224699	-353.596	-353.714	5e-05	200	408	0.237007	-0.195037
NC_039243.1_21200001_21250000	NC_039243.1	21200001	21250000	21202893	21248807	-354.472	-354.472	0	200	436	0	-0.292239
NC_039243.1_21225001_21275000	NC_039243.1	21225001	21275000	21228374	21274790	-200.763	-200.763	0	200	490	0	-0.292239
NC_039243.1_21250001_21300000	NC_039243.1	21250001	21300000	21254790	21299749	-398.167	-398.167	0	200	487	0	-0.292239
NC_039243.1_21275001_21325000	NC_039243.1	21275001	21325000	21275219	21324154	-343.746	-343.746	0	200	400	0	-0.292239
NC_039243.1_21300001_21350000	NC_039243.1	21300001	21350000	21302371	21348140	-338.374	-338.374	0	200	539	0	-0.292239
NC_039243.1_21325001_21375000	NC_039243.1	21325001	21375000	21327421	21374742	-365.648	-365.648	1e-05	200	501	5.91501e-05	-0.292215
NC_039243.1_21350001_21400000	NC_039243.1	21350001	21400000	21350508	21398988	-365.885	-365.885	0	200	316	0	-0.292239
NC_039243.1_21375001_21425000	NC_039243.1	21375001	21425000	21376011	21424004	-328.75	-330.358	1e-05	200	261	3.21699	1.02712
NC_039243.1_21400001_21450000	NC_039243.1	21400001	21450000	21403147	21449013	-332.146	-332.146	0	200	294	0	-0.292239
NC_039243.1_21425001_21475000	NC_039243.1	21425001	21475000	21425960	21474864	-358.395	-358.395	0	200	436	0	-0.292239
NC_039243.1_21450001_21500000	NC_039243.1	21450001	21500000	21450073	21499567	-381.898	-381.898	0	200	535	0	-0.292239
NC_039243.1_21475001_21525000	NC_039243.1	21475001	21525000	21475057	21524779	-372.969	-372.988	1e-05	200	432	0.0380429	-0.276636
NC_039243.1_21500001_21550000	NC_039243.1	21500001	21550000	21503138	21549741	-384.236	-384.236	0	200	398	0	-0.292239
NC_039243.1_21525001_21575000	NC_039243.1	21525001	21575000	21525290	21574897	-341.467	-343.492	0.0002	200	424	4.05101	1.36917
NC_039243.1_21550001_21600000	NC_039243.1	21550001	21600000	21550891	21592942	-298.153	-298.153	0	200	323	0	-0.292239
NC_039243.1_21575001_21625000	NC_039243.1	21575001	21625000	21575071	21618661	-233.304	-233.304	1e-05	152	152	7.10407e-05	-0.29221
NC_039243.1_21600001_21650000	NC_039243.1	21600001	21650000	21613064	21648584	-374.865	-374.865	0	197	197	0	-0.292239
NC_039243.1_21625001_21675000	NC_039243.1	21625001	21675000	21625846	21666805	-346.153	-346.153	0	161	161	0	-0.292239
NC_039243.1_21650001_21700000	NC_039243.1	21650001	21700000	21651706	21691108	-112.397	-112.658	1e-05	71	71	0.522081	-0.0781215
NC_039243.1_21675001_21725000	NC_039243.1	21675001	21725000	21676048	21724197	-201.402	-201.402	0	129	129	0	-0.292239
NC_039243.1_21700001_21750000	NC_039243.1	21700001	21750000	21709575	21746226	-303.537	-303.537	0	200	238	0	-0.292239
NC_039243.1_21725001_21775000	NC_039243.1	21725001	21775000	21725611	21771084	-304.156	-304.156	0	200	364	0	-0.292239
NC_039243.1_21750001_21800000	NC_039243.1	21750001	21800000	21750611	21799787	-334.877	-334.877	0	200	251	0	-0.292239
NC_039243.1_21775001_21825000	NC_039243.1	21775001	21825000	21775596	21822786	-253.608	-253.608	0	169	169	0	-0.292239
NC_039243.1_21800001_21850000	NC_039243.1	21800001	21850000	21800546	21849862	-331.518	-331.518	0	200	259	0	-0.292239
NC_039243.1_21825001_21875000	NC_039243.1	21825001	21875000	21827390	21874339	-316.623	-316.623	0	200	250	0	-0.292239
NC_039243.1_21850001_21900000	NC_039243.1	21850001	21900000	21850138	21899989	-381.384	-381.444	1e-05	200	583	0.120382	-0.242867
NC_039243.1_21875001_21925000	NC_039243.1	21875001	21925000	21875401	21924814	-454.136	-454.171	1e-05	200	704	0.0714591	-0.262932
NC_039243.1_21900001_21950000	NC_039243.1	21900001	21950000	21900065	21949868	-354.404	-354.404	0	200	513	0	-0.292239
NC_039243.1_21925001_21975000	NC_039243.1	21925001	21975000	21925597	21974816	-329.513	-329.513	0	200	452	0	-0.292239
NC_039243.1_21950001_22000000	NC_039243.1	21950001	22000000	21950367	21999987	-335.365	-335.365	0	200	332	0	-0.292239
NC_039243.1_21975001_22025000	NC_039243.1	21975001	22025000	21977376	22024574	-323.92	-323.92	0	200	275	0	-0.292239
NC_039243.1_22000001_22050000	NC_039243.1	22000001	22050000	22000344	22048857	-285.483	-285.494	1e-05	193	193	0.0220274	-0.283205
NC_039243.1_22025001_22075000	NC_039243.1	22025001	22075000	22025713	22074978	-344.424	-344.424	0	200	229	0	-0.292239
NC_039243.1_22050001_22100000	NC_039243.1	22050001	22100000	22056954	22098650	-353.367	-353.367	0	200	276	0	-0.292239
NC_039243.1_22075001_22125000	NC_039243.1	22075001	22125000	22076511	22124922	-336.485	-336.486	1e-05	200	253	0.000898416	-0.29187
NC_039243.1_22100001_22150000	NC_039243.1	22100001	22150000	22100063	22149330	-313.374	-319.824	0.0004	200	284	12.9006	4.99857
NC_039243.1_22125001_22175000	NC_039243.1	22125001	22175000	22125079	22174077	-301.17	-301.512	0.0001	200	254	0.683307	-0.0119991
NC_039243.1_22150001_22200000	NC_039243.1	22150001	22200000	22150385	22199909	-319.608	-321.155	1e-05	200	206	3.09422	0.97677
NC_039243.1_22175001_22225000	NC_039243.1	22175001	22225000	22178176	22223490	-366.724	-366.946	1e-05	200	302	0.443135	-0.110499
NC_039243.1_22200001_22250000	NC_039243.1	22200001	22250000	22200263	22247777	-307.435	-308.653	5e-05	200	292	2.4354	0.706573
NC_039243.1_22225001_22275000	NC_039243.1	22225001	22275000	22227001	22271755	-284.668	-284.732	1e-05	200	233	0.127725	-0.239856
NC_039243.1_22250001_22300000	NC_039243.1	22250001	22300000	22250703	22298929	-359.468	-359.468	1e-05	200	312	1.68461e-09	-0.292239
NC_039243.1_22275001_22325000	NC_039243.1	22275001	22325000	22280198	22324646	-333.705	-333.705	0	200	262	0	-0.292239
NC_039243.1_22300001_22350000	NC_039243.1	22300001	22350000	22303003	22345273	-210.633	-210.633	0	135	135	0	-0.292239
NC_039243.1_22325001_22375000	NC_039243.1	22325001	22375000	22332015	22371830	-331.416	-331.416	0	200	203	0	-0.292239
NC_039243.1_22350001_22400000	NC_039243.1	22350001	22400000	22353688	22399174	-374.371	-374.925	0.0001	200	394	1.10832	0.162307
NC_039243.1_22375001_22425000	NC_039243.1	22375001	22425000	22380742	22414987	-383.599	-383.599	0	200	362	0	-0.292239
NC_039243.1_22400001_22450000	NC_039243.1	22400001	22450000	22401316	22449996	-370.984	-370.984	1e-05	200	341	9.14555e-07	-0.292238
NC_039243.1_22425001_22475000	NC_039243.1	22425001	22475000	22431359	22474894	-413.985	-413.985	0	200	673	0	-0.292239
NC_039243.1_22450001_22500000	NC_039243.1	22450001	22500000	22450004	22498408	-458.567	-458.567	0	200	756	0	-0.292239
NC_039243.1_22475001_22525000	NC_039243.1	22475001	22525000	22475738	22524882	-411.551	-411.551	1e-05	200	723	4.03548e-05	-0.292222
NC_039243.1_22500001_22550000	NC_039243.1	22500001	22550000	22501131	22549830	-387.538	-387.538	0	200	855	0	-0.292239
NC_039243.1_22525001_22575000	NC_039243.1	22525001	22575000	22525047	22574753	-383.812	-383.815	1e-05	200	768	0.00424	-0.2905
NC_039243.1_22550001_22600000	NC_039243.1	22550001	22600000	22551153	22599579	-392.31	-392.354	1e-05	200	896	0.08698	-0.256566
NC_039243.1_22575001_22625000	NC_039243.1	22575001	22625000	22575834	22624806	-420.081	-420.081	0	200	992	0	-0.292239
NC_039243.1_22600001_22650000	NC_039243.1	22600001	22650000	22600678	22649971	-413.295	-413.295	0	200	806	0	-0.292239
NC_039243.1_22625001_22675000	NC_039243.1	22625001	22675000	22625267	22673575	-425.047	-425.047	0	200	654	0	-0.292239
NC_039243.1_22650001_22700000	NC_039243.1	22650001	22700000	22650070	22696402	-433.83	-433.83	0	200	498	0	-0.292239
NC_039243.1_22675001_22725000	NC_039243.1	22675001	22725000	22676046	22724423	-415.614	-417.499	0.0001	200	654	3.76993	1.2539
NC_039243.1_22700001_22750000	NC_039243.1	22700001	22750000	22701851	22749923	-425.601	-426.124	5e-05	200	853	1.04528	0.136453
NC_039243.1_22725001_22775000	NC_039243.1	22725001	22775000	22725870	22774900	-354.143	-354.143	0	200	589	0	-0.292239
NC_039243.1_22750001_22800000	NC_039243.1	22750001	22800000	22750003	22799628	-352.953	-352.953	0	200	452	0	-0.292239
NC_039243.1_22775001_22825000	NC_039243.1	22775001	22825000	22775071	22824946	-402.427	-402.427	0	200	621	0	-0.292239
NC_039243.1_22800001_22850000	NC_039243.1	22800001	22850000	22800768	22849856	-412.652	-412.652	0	200	701	0	-0.292239
NC_039243.1_22825001_22875000	NC_039243.1	22825001	22875000	22825010	22874289	-429.306	-429.306	0	200	768	0	-0.292239
NC_039243.1_22850001_22900000	NC_039243.1	22850001	22900000	22850006	22898965	-410.885	-410.885	0	200	562	0	-0.292239
NC_039243.1_22875001_22925000	NC_039243.1	22875001	22925000	22875118	22923117	-346.291	-346.291	0	200	224	0	-0.292239
NC_039243.1_22900001_22950000	NC_039243.1	22900001	22950000	22903631	22946831	-153.149	-153.963	5e-05	81	81	1.62712	0.375082
NC_039243.1_22925001_22975000	NC_039243.1	22925001	22975000	22925190	22974755	-114.594	-114.594	0	55	55	0	-0.292239
NC_039243.1_22950001_23000000	NC_039243.1	22950001	23000000	22952549	22993951	-95.5683	-98.1713	5e-05	40	40	5.20615	1.84292
NC_039243.1_22975001_23025000	NC_039243.1	22975001	23025000	22979776	23023960	-66.4078	-66.4078	0	40	40	0	-0.292239
NC_039243.1_23000001_23050000	NC_039243.1	23000001	23050000	23012255	23049342	-95.8719	-95.8719	0	58	58	0	-0.292239
NC_039243.1_23025001_23075000	NC_039243.1	23025001	23075000	23028336	23074134	-112.299	-112.299	0	72	72	0	-0.292239
NC_039243.1_23050001_23100000	NC_039243.1	23050001	23100000	23050632	23090057	-119.658	-119.658	0	73	73	0	-0.292239
NC_039243.1_23075001_23125000	NC_039243.1	23075001	23125000	23078308	23118273	-81.6299	-81.6299	0	44	44	0	-0.292239
NC_039243.1_23100001_23150000	NC_039243.1	23100001	23150000	23104039	23148567	-76.0988	-77.2755	5e-05	45	45	2.35321	0.672866
NC_039243.1_23125001_23175000	NC_039243.1	23125001	23175000	23126802	23172772	-84.9619	-84.9619	0	52	52	0	-0.292239
NC_039243.1_23150001_23200000	NC_039243.1	23150001	23200000	23166812	23190459	-43.0855	-43.0855	0	27	27	0	-0.292239
NC_039243.1_23175001_23225000	NC_039243.1	23175001	23225000	23182740	23220603	-19.1569	-19.1569	0	23	23	0	-0.292239
NC_039243.1_23200001_23250000	NC_039243.1	23200001	23250000	23202662	23249554	-36.4767	-36.4767	0	29	29	0	-0.292239
NC_039243.1_23225001_23275000	NC_039243.1	23225001	23275000	23234195	23271325	-42.5972	-42.5972	0	25	25	0	-0.292239
NC_039243.1_23250001_23300000	NC_039243.1	23250001	23300000	23266108	23294186	-32.5665	-32.5665	0	25	25	0	-0.292239
NC_039243.1_23275001_23325000	NC_039243.1	23275001	23325000	23285578	23323356	-35.1228	-35.1228	0	20	20	0	-0.292239
NC_039243.1_23300001_23350000	NC_039243.1	23300001	23350000	23306412	23338417	-36.5118	-36.5118	0	19	19	0	-0.292239
NC_039243.1_23325001_23375000	NC_039243.1	23325001	23375000	23325823	23352461	-19.4489	-19.4489	0	13	13	0	-0.292239
NC_039243.1_23350001_23400000	NC_039243.1	23350001	23400000	23352459	23396083	-36.4665	-36.4665	0	25	25	0	-0.292239
NC_039243.1_23375001_23425000	NC_039243.1	23375001	23425000	23376844	23396083	-33.524	-33.8153	5e-05	23	23	0.582504	-0.0533407
NC_039243.1_23400001_23450000	NC_039243.1	23400001	23450000	23428629	23445495	-56.4785	-56.4785	0	23	23	0	-0.292239
NC_039243.1_23425001_23475000	NC_039243.1	23425001	23475000	23428629	23472010	-168.778	-168.778	0	84	84	0	-0.292239
NC_039243.1_23450001_23500000	NC_039243.1	23450001	23500000	23455412	23498977	-194.909	-194.909	0	100	100	0	-0.292239
NC_039243.1_23475001_23525000	NC_039243.1	23475001	23525000	23476371	23517486	-183.017	-183.017	0	98	98	0	-0.292239
NC_039243.1_23500001_23550000	NC_039243.1	23500001	23550000	23506143	23546804	-228.606	-228.606	0	130	130	0	-0.292239
NC_039243.1_23525001_23575000	NC_039243.1	23525001	23575000	23531087	23574909	-324.555	-324.555	0	166	166	0	-0.292239
NC_039243.1_23550001_23600000	NC_039243.1	23550001	23600000	23551468	23596659	-393.579	-393.579	0	200	468	0	-0.292239
NC_039243.1_23575001_23625000	NC_039243.1	23575001	23625000	23575435	23621373	-425.103	-425.103	0	200	413	0	-0.292239
NC_039243.1_23600001_23650000	NC_039243.1	23600001	23650000	23601094	23640293	-152.639	-152.639	0	93	93	0	-0.292239
NC_039243.1_23625001_23675000	NC_039243.1	23625001	23675000	23627206	23673796	-122.754	-122.754	0	85	85	0	-0.292239
NC_039243.1_23650001_23700000	NC_039243.1	23650001	23700000	23651740	23694446	-176.662	-176.662	0	110	110	0	-0.292239
NC_039243.1_23675001_23725000	NC_039243.1	23675001	23725000	23675206	23717937	-225.661	-225.661	0	125	125	0	-0.292239
NC_039243.1_23700001_23750000	NC_039243.1	23700001	23750000	23701891	23747598	-134.853	-135.849	0.0001	73	73	1.99276	0.525039
NC_039243.1_23725001_23775000	NC_039243.1	23725001	23775000	23728302	23769602	-205.251	-205.251	0	130	130	0	-0.292239
NC_039243.1_23750001_23800000	NC_039243.1	23750001	23800000	23752201	23799556	-224.45	-224.45	0	136	136	0	-0.292239
NC_039243.1_23775001_23825000	NC_039243.1	23775001	23825000	23781170	23818741	-188.227	-189.752	0.0001	106	106	3.05079	0.958959
NC_039243.1_23800001_23850000	NC_039243.1	23800001	23850000	23802160	23849972	-265.941	-265.941	0	144	144	0	-0.292239
NC_039243.1_23825001_23875000	NC_039243.1	23825001	23875000	23825330	23874967	-208.26	-208.26	0	113	113	0	-0.292239
NC_039243.1_23850001_23900000	NC_039243.1	23850001	23900000	23852032	23899363	-310.625	-310.625	0	200	207	0	-0.292239
NC_039243.1_23875001_23925000	NC_039243.1	23875001	23925000	23875086	23924957	-332.212	-332.212	0	200	222	0	-0.292239
NC_039243.1_23900001_23950000	NC_039243.1	23900001	23950000	23900093	23949986	-245.441	-245.441	0	133	133	0	-0.292239
NC_039243.1_23925001_23975000	NC_039243.1	23925001	23975000	23929205	23974745	-285.623	-285.623	0	160	160	0	-0.292239
NC_039243.1_23950001_24000000	NC_039243.1	23950001	24000000	23950026	23995911	-220.03	-220.03	0	130	130	0	-0.292239
NC_039243.1_23975001_24025000	NC_039243.1	23975001	24025000	23978180	24017138	-134.108	-134.108	0	77	77	0	-0.292239
NC_039243.1_24000001_24050000	NC_039243.1	24000001	24050000	24003712	24047758	-99.1496	-99.1496	0	54	54	0	-0.292239
NC_039243.1_24025001_24075000	NC_039243.1	24025001	24075000	24034493	24065545	-87.3192	-87.3192	0	47	47	0	-0.292239
NC_039243.1_24050001_24100000	NC_039243.1	24050001	24100000	24058037	24095209	-144.148	-144.148	1e-05	109	109	1.86906e-08	-0.292239
NC_039243.1_24075001_24125000	NC_039243.1	24075001	24125000	24081328	24123273	-286.259	-286.259	0	200	311	0	-0.292239
NC_039243.1_24100001_24150000	NC_039243.1	24100001	24150000	24101933	24148795	-353.452	-353.452	0	200	472	0	-0.292239
NC_039243.1_24125001_24175000	NC_039243.1	24125001	24175000	24125328	24174498	-357.774	-357.774	0	200	648	0	-0.292239
NC_039243.1_24150001_24200000	NC_039243.1	24150001	24200000	24150143	24197312	-317.994	-317.994	0	200	445	0	-0.292239
NC_039243.1_24175001_24225000	NC_039243.1	24175001	24225000	24191745	24224986	-352.332	-352.332	0	200	450	0	-0.292239
NC_039243.1_24200001_24250000	NC_039243.1	24200001	24250000	24204343	24247086	-366.574	-366.574	0	200	918	0	-0.292239
NC_039243.1_24225001_24275000	NC_039243.1	24225001	24275000	24225054	24266528	-342.629	-342.629	0	200	520	0	-0.292239
NC_039243.1_24250001_24300000	NC_039243.1	24250001	24300000	24265644	24295278	-358.048	-358.048	0	200	258	0	-0.292239
NC_039243.1_24275001_24325000	NC_039243.1	24275001	24325000	24275788	24323666	-338.971	-338.971	0	200	281	0	-0.292239
NC_039243.1_24300001_24350000	NC_039243.1	24300001	24350000	24317207	24349917	-106.359	-106.359	0	81	81	0	-0.292239
NC_039243.1_24325001_24375000	NC_039243.1	24325001	24375000	24325534	24374581	-194.625	-194.737	5e-05	142	142	0.223962	-0.200387
NC_039243.1_24350001_24400000	NC_039243.1	24350001	24400000	24350947	24399245	-299.913	-300.678	0.0002	200	272	1.52952	0.335052
NC_039243.1_24375001_24425000	NC_039243.1	24375001	24425000	24375129	24423712	-366.576	-366.576	0	200	490	0	-0.292239
NC_039243.1_24400001_24450000	NC_039243.1	24400001	24450000	24400016	24449923	-369.957	-369.957	0	200	627	0	-0.292239
NC_039243.1_24425001_24475000	NC_039243.1	24425001	24475000	24425532	24474933	-385.985	-386.31	1e-05	200	844	0.650887	-0.0252952
NC_039243.1_24450001_24500000	NC_039243.1	24450001	24500000	24450058	24499761	-389.764	-390.474	0.0001	200	996	1.42053	0.290354
NC_039243.1_24475001_24525000	NC_039243.1	24475001	24525000	24475219	24524748	-397.798	-399.494	5e-05	200	636	3.392	1.0989
NC_039243.1_24500001_24550000	NC_039243.1	24500001	24550000	24500022	24549528	-346.104	-346.104	0	200	441	0	-0.292239
NC_039243.1_24525001_24575000	NC_039243.1	24525001	24575000	24525238	24573864	-379.008	-379.008	0	200	450	0	-0.292239
NC_039243.1_24550001_24600000	NC_039243.1	24550001	24600000	24550663	24597524	-341.63	-341.63	0	200	247	0	-0.292239
NC_039243.1_24575001_24625000	NC_039243.1	24575001	24625000	24575714	24624992	-342.466	-342.466	0	200	235	0	-0.292239
NC_039243.1_24600001_24650000	NC_039243.1	24600001	24650000	24603369	24649785	-344.417	-344.417	0	200	396	0	-0.292239
NC_039243.1_24625001_24675000	NC_039243.1	24625001	24675000	24625126	24667756	-310.129	-310.129	0	200	384	0	-0.292239
NC_039243.1_24650001_24700000	NC_039243.1	24650001	24700000	24650216	24699972	-298.074	-298.074	0	200	259	0	-0.292239
NC_039243.1_24675001_24725000	NC_039243.1	24675001	24725000	24676419	24723359	-359.448	-359.448	0	200	324	0	-0.292239
NC_039243.1_24700001_24750000	NC_039243.1	24700001	24750000	24700356	24749704	-326.346	-326.346	0	200	290	0	-0.292239
NC_039243.1_24725001_24775000	NC_039243.1	24725001	24775000	24725416	24774989	-261.993	-262.483	1e-05	200	260	0.980733	0.109982
NC_039243.1_24750001_24800000	NC_039243.1	24750001	24800000	24750198	24799977	-339.734	-339.734	0	200	430	0	-0.292239
NC_039243.1_24775001_24825000	NC_039243.1	24775001	24825000	24775057	24818604	-374.072	-374.072	0	200	526	0	-0.292239
NC_039243.1_24800001_24850000	NC_039243.1	24800001	24850000	24800041	24849460	-358.133	-358.133	0	200	390	0	-0.292239
NC_039243.1_24825001_24875000	NC_039243.1	24825001	24875000	24828591	24874002	-306.609	-306.609	0	200	357	0	-0.292239
NC_039243.1_24850001_24900000	NC_039243.1	24850001	24900000	24850141	24899225	-345.524	-345.524	0	200	437	0	-0.292239
NC_039243.1_24875001_24925000	NC_039243.1	24875001	24925000	24877200	24921474	-312.535	-312.535	0	200	243	0	-0.292239
NC_039243.1_24900001_24950000	NC_039243.1	24900001	24950000	24907311	24949018	-307.051	-307.051	0	200	377	0	-0.292239
NC_039243.1_24925001_24975000	NC_039243.1	24925001	24975000	24927468	24974847	-369.185	-369.185	0	200	591	0	-0.292239
NC_039243.1_24950001_25000000	NC_039243.1	24950001	25000000	24952204	24999992	-381.274	-381.274	0	200	587	0	-0.292239
NC_039243.1_24975001_25025000	NC_039243.1	24975001	25025000	24975324	25020488	-394.436	-394.436	0	200	584	0	-0.292239
NC_039243.1_25000001_25050000	NC_039243.1	25000001	25050000	25000040	25049973	-330.983	-330.983	0	200	541	0	-0.292239
NC_039243.1_25025001_25075000	NC_039243.1	25025001	25075000	25025685	25074903	-380.742	-380.742	0	200	681	0	-0.292239
NC_039243.1_25050001_25100000	NC_039243.1	25050001	25100000	25050890	25099860	-407.845	-407.845	0	200	847	0	-0.292239
NC_039243.1_25075001_25125000	NC_039243.1	25075001	25125000	25075382	25124895	-393.682	-393.682	0	200	930	0	-0.292239
NC_039243.1_25100001_25150000	NC_039243.1	25100001	25150000	25101725	25149768	-402.244	-402.244	0	200	1039	0	-0.292239
NC_039243.1_25125001_25175000	NC_039243.1	25125001	25175000	25125130	25174507	-351.258	-351.258	0	200	944	0	-0.292239
NC_039243.1_25150001_25200000	NC_039243.1	25150001	25200000	25152018	25194566	-381.295	-381.295	0	200	621	0	-0.292239
NC_039243.1_25175001_25225000	NC_039243.1	25175001	25225000	25175154	25222546	-334.361	-334.361	0	200	279	0	-0.292239
NC_039243.1_25200001_25250000	NC_039243.1	25200001	25250000	25200046	25240923	-100.292	-100.292	0	75	75	0	-0.292239
NC_039243.1_25225001_25275000	NC_039243.1	25225001	25275000	25226046	25273656	-285.495	-285.495	0	200	254	0	-0.292239
NC_039243.1_25250001_25300000	NC_039243.1	25250001	25300000	25258315	25299750	-363.399	-363.399	0	200	526	0	-0.292239
NC_039243.1_25275001_25325000	NC_039243.1	25275001	25325000	25276206	25324729	-405.351	-405.351	0	200	790	0	-0.292239
NC_039243.1_25300001_25350000	NC_039243.1	25300001	25350000	25302838	25349938	-390.971	-390.971	0	200	966	0	-0.292239
NC_039243.1_25325001_25375000	NC_039243.1	25325001	25375000	25325444	25373358	-387.68	-387.68	0	200	842	0	-0.292239
NC_039243.1_25350001_25400000	NC_039243.1	25350001	25400000	25350104	25399872	-408.434	-408.434	0	200	987	0	-0.292239
NC_039243.1_25375001_25425000	NC_039243.1	25375001	25425000	25375893	25416534	-390.586	-390.586	0	200	940	0	-0.292239
NC_039243.1_25400001_25450000	NC_039243.1	25400001	25450000	25401010	25449970	-377.155	-377.155	0	200	812	0	-0.292239
NC_039243.1_25425001_25475000	NC_039243.1	25425001	25475000	25426097	25473870	-388.502	-388.502	0	200	857	0	-0.292239
NC_039243.1_25450001_25500000	NC_039243.1	25450001	25500000	25450177	25499769	-370.878	-370.878	0	200	579	0	-0.292239
NC_039243.1_25475001_25525000	NC_039243.1	25475001	25525000	25475113	25516710	-368.129	-368.129	0	200	369	0	-0.292239
NC_039243.1_25500001_25550000	NC_039243.1	25500001	25550000	25500091	25544464	-253.196	-253.196	0	172	172	0	-0.292239
NC_039243.1_25525001_25575000	NC_039243.1	25525001	25575000	25529079	25574902	-138.555	-138.555	0	127	127	0	-0.292239
NC_039243.1_25550001_25600000	NC_039243.1	25550001	25600000	25555395	25599928	-374.851	-375.427	1e-05	200	598	1.15313	0.180686
NC_039243.1_25575001_25625000	NC_039243.1	25575001	25625000	25576073	25622427	-406.452	-406.705	1e-05	200	1001	0.506291	-0.0845973
NC_039243.1_25600001_25650000	NC_039243.1	25600001	25650000	25600122	25648897	-375.117	-376.616	0.0001	200	854	2.99879	0.937632
NC_039243.1_25625001_25675000	NC_039243.1	25625001	25675000	25630030	25674707	-393.827	-393.827	0	200	667	0	-0.292239
NC_039243.1_25650001_25700000	NC_039243.1	25650001	25700000	25659480	25699233	-363.39	-363.39	0	200	712	0	-0.292239
NC_039243.1_25675001_25725000	NC_039243.1	25675001	25725000	25675344	25718955	-345.987	-345.987	0	200	624	0	-0.292239
NC_039243.1_25700001_25750000	NC_039243.1	25700001	25750000	25700495	25749917	-395.196	-395.196	0	200	568	0	-0.292239
NC_039243.1_25725001_25775000	NC_039243.1	25725001	25775000	25725096	25773562	-400.055	-400.055	0	200	587	0	-0.292239
NC_039243.1_25750001_25800000	NC_039243.1	25750001	25800000	25750075	25799803	-396.423	-396.423	0	200	726	0	-0.292239
NC_039243.1_25775001_25825000	NC_039243.1	25775001	25825000	25775412	25824866	-434.717	-434.717	0	200	861	0	-0.292239
NC_039243.1_25800001_25850000	NC_039243.1	25800001	25850000	25800263	25848844	-397.451	-397.451	0	200	673	0	-0.292239
NC_039243.1_25825001_25875000	NC_039243.1	25825001	25875000	25825618	25874985	-393.808	-393.808	1e-05	200	745	0.000220905	-0.292148
NC_039243.1_25850001_25900000	NC_039243.1	25850001	25900000	25851294	25897146	-387.238	-387.238	0	200	814	0	-0.292239
NC_039243.1_25875001_25925000	NC_039243.1	25875001	25925000	25875371	25924200	-412.961	-412.961	0	200	585	0	-0.292239
NC_039243.1_25900001_25950000	NC_039243.1	25900001	25950000	25902344	25948767	-392.592	-392.592	0	200	577	0	-0.292239
NC_039243.1_25925001_25975000	NC_039243.1	25925001	25975000	25925771	25972744	-410.861	-411.625	5e-05	200	555	1.52872	0.334725
NC_039243.1_25950001_26000000	NC_039243.1	25950001	26000000	25950842	25999632	-408.899	-409.931	0.0001	200	641	2.06365	0.554112
NC_039243.1_25975001_26025000	NC_039243.1	25975001	26025000	25975769	26024894	-429.263	-430.877	1e-05	200	781	3.22863	1.0319
NC_039243.1_26000001_26050000	NC_039243.1	26000001	26050000	26000387	26049856	-443.605	-444.378	1e-05	200	851	1.54601	0.341814
NC_039243.1_26025001_26075000	NC_039243.1	26025001	26075000	26025418	26074829	-439.594	-439.594	0	200	809	0	-0.292239
NC_039243.1_26050001_26100000	NC_039243.1	26050001	26100000	26050147	26099797	-398.86	-399.351	1e-05	200	676	0.981531	0.110309
NC_039243.1_26075001_26125000	NC_039243.1	26075001	26125000	26075283	26124367	-416.511	-416.511	0	200	868	0	-0.292239
NC_039243.1_26100001_26150000	NC_039243.1	26100001	26150000	26100816	26149313	-427.265	-427.265	0	200	922	0	-0.292239
NC_039243.1_26125001_26175000	NC_039243.1	26125001	26175000	26125084	26171061	-388.993	-388.993	0	200	676	0	-0.292239
NC_039243.1_26150001_26200000	NC_039243.1	26150001	26200000	26150318	26198636	-387.351	-387.351	0	200	471	0	-0.292239
NC_039243.1_26175001_26225000	NC_039243.1	26175001	26225000	26178026	26221387	-396.495	-396.495	0	200	653	0	-0.292239
NC_039243.1_26200001_26250000	NC_039243.1	26200001	26250000	26200389	26249206	-397.431	-397.431	0	200	803	0	-0.292239
NC_039243.1_26225001_26275000	NC_039243.1	26225001	26275000	26225126	26273929	-405.221	-405.221	0	200	652	0	-0.292239
NC_039243.1_26250001_26300000	NC_039243.1	26250001	26300000	26250722	26299064	-430.833	-430.833	0	200	739	0	-0.292239
NC_039243.1_26275001_26325000	NC_039243.1	26275001	26325000	26276014	26324749	-418.69	-418.69	0	200	653	0	-0.292239
NC_039243.1_26300001_26350000	NC_039243.1	26300001	26350000	26300789	26349989	-389.116	-389.116	0	200	538	0	-0.292239
NC_039243.1_26325001_26375000	NC_039243.1	26325001	26375000	26325151	26373867	-394.896	-394.896	0	200	779	0	-0.292239
NC_039243.1_26350001_26400000	NC_039243.1	26350001	26400000	26351009	26399370	-424.811	-427.484	5e-05	200	861	5.34697	1.90068
NC_039243.1_26375001_26425000	NC_039243.1	26375001	26425000	26375435	26424890	-407.666	-407.977	5e-05	200	818	0.621045	-0.037534
NC_039243.1_26400001_26450000	NC_039243.1	26400001	26450000	26400240	26449920	-440.407	-441.93	5e-05	200	883	3.0464	0.957158
NC_039243.1_26425001_26475000	NC_039243.1	26425001	26475000	26425062	26474724	-416.028	-416.046	1e-05	200	833	0.0362884	-0.277356
NC_039243.1_26450001_26500000	NC_039243.1	26450001	26500000	26450031	26499915	-417.191	-417.191	0	200	932	0	-0.292239
NC_039243.1_26475001_26525000	NC_039243.1	26475001	26525000	26475769	26524929	-216.646	-216.676	1e-05	200	1197	0.0590723	-0.268012
NC_039243.1_26500001_26550000	NC_039243.1	26500001	26550000	26500787	26549425	-415.554	-415.554	0	200	1233	0	-0.292239
NC_039243.1_26525001_26575000	NC_039243.1	26525001	26575000	26525598	26571314	-404.949	-404.949	0	200	923	0	-0.292239
NC_039243.1_26550001_26600000	NC_039243.1	26550001	26600000	26550080	26599994	-357.921	-357.921	0	200	544	0	-0.292239
NC_039243.1_26575001_26625000	NC_039243.1	26575001	26625000	26577574	26624918	-365.131	-365.131	0	200	567	0	-0.292239
NC_039243.1_26600001_26650000	NC_039243.1	26600001	26650000	26602516	26649999	-393.105	-393.105	0	200	615	0	-0.292239
NC_039243.1_26625001_26675000	NC_039243.1	26625001	26675000	26625275	26674450	-380.391	-380.391	0	200	733	0	-0.292239
NC_039243.1_26650001_26700000	NC_039243.1	26650001	26700000	26650051	26697522	-390.149	-390.682	1e-05	200	1001	1.06618	0.145025
NC_039243.1_26675001_26725000	NC_039243.1	26675001	26725000	26675592	26721779	-367.134	-367.134	0	200	719	0	-0.292239
NC_039243.1_26700001_26750000	NC_039243.1	26700001	26750000	26700246	26749856	-286.763	-286.763	0	193	193	0	-0.292239
NC_039243.1_26725001_26775000	NC_039243.1	26725001	26775000	26738838	26765956	-62.8133	-62.8133	0	55	55	0	-0.292239
NC_039243.1_26750001_26800000	NC_039243.1	26750001	26800000	26751229	26793904	-78.4686	-78.4686	0	68	68	0	-0.292239
NC_039243.1_26775001_26825000	NC_039243.1	26775001	26825000	26780184	26823789	-103.831	-105.083	5e-05	99	99	2.50344	0.73448
NC_039243.1_26800001_26850000	NC_039243.1	26800001	26850000	26800590	26849953	-111.012	-111.026	1e-05	98	98	0.0281529	-0.280693
NC_039243.1_26825001_26875000	NC_039243.1	26825001	26875000	26827525	26874995	-81.893	-81.893	0	65	65	0	-0.292239
NC_039243.1_26850001_26900000	NC_039243.1	26850001	26900000	26851086	26899966	-344.767	-344.767	0	200	349	0	-0.292239
NC_039243.1_26875001_26925000	NC_039243.1	26875001	26925000	26875001	26924600	-360.433	-360.433	0	200	478	0	-0.292239
NC_039243.1_26900001_26950000	NC_039243.1	26900001	26950000	26913194	26949688	-340.919	-340.919	0	200	454	0	-0.292239
NC_039243.1_26925001_26975000	NC_039243.1	26925001	26975000	26925981	26972735	-386.344	-386.344	0	200	633	0	-0.292239
NC_039243.1_26950001_27000000	NC_039243.1	26950001	27000000	26950686	26998908	-396.435	-396.591	0.0001	200	680	0.310879	-0.16474
NC_039243.1_26975001_27025000	NC_039243.1	26975001	27025000	26975839	27024763	-388.546	-388.546	0	200	653	0	-0.292239
NC_039243.1_27000001_27050000	NC_039243.1	27000001	27050000	27001067	27049974	-383.378	-383.378	0	200	505	0	-0.292239
NC_039243.1_27025001_27075000	NC_039243.1	27025001	27075000	27025773	27074234	-396.41	-396.41	0	200	768	0	-0.292239
NC_039243.1_27050001_27100000	NC_039243.1	27050001	27100000	27050035	27097221	-401.549	-401.549	0	200	960	0	-0.292239
NC_039243.1_27075001_27125000	NC_039243.1	27075001	27125000	27075329	27124488	-399.227	-399.227	0	200	876	0	-0.292239
NC_039243.1_27100001_27150000	NC_039243.1	27100001	27150000	27100157	27149434	-439.581	-440.326	1e-05	200	1132	1.4908	0.319171
NC_039243.1_27125001_27175000	NC_039243.1	27125001	27175000	27125182	27174438	-441.919	-441.919	0	200	1214	0	-0.292239
NC_039243.1_27150001_27200000	NC_039243.1	27150001	27200000	27150020	27199962	-395.728	-395.814	5e-05	200	864	0.170206	-0.222433
NC_039243.1_27175001_27225000	NC_039243.1	27175001	27225000	27175486	27224967	-400.936	-400.94	1e-05	200	751	0.00789772	-0.289
NC_039243.1_27200001_27250000	NC_039243.1	27200001	27250000	27200041	27243623	-391.88	-391.88	1e-05	200	805	0.000838145	-0.291895
NC_039243.1_27225001_27275000	NC_039243.1	27225001	27275000	27225140	27274216	-404.183	-404.458	1e-05	200	570	0.548204	-0.0674077
NC_039243.1_27250001_27300000	NC_039243.1	27250001	27300000	27250014	27298781	-405.817	-406.5	5e-05	200	704	1.3655	0.267784
NC_039243.1_27275001_27325000	NC_039243.1	27275001	27325000	27276082	27323202	-426.852	-428.203	1e-05	200	894	2.70285	0.816262
NC_039243.1_27300001_27350000	NC_039243.1	27300001	27350000	27300124	27349108	-396.228	-400.041	0.0002	200	738	7.62623	2.83545
NC_039243.1_27325001_27375000	NC_039243.1	27325001	27375000	27325749	27374974	-355.57	-355.57	0	200	658	0	-0.292239
NC_039243.1_27350001_27400000	NC_039243.1	27350001	27400000	27352178	27399944	-344.758	-344.758	0	200	669	0	-0.292239
NC_039243.1_27375001_27425000	NC_039243.1	27375001	27425000	27375019	27423756	-339.545	-339.545	0	200	647	0	-0.292239
NC_039243.1_27400001_27450000	NC_039243.1	27400001	27450000	27401185	27449652	-379.044	-379.044	0	200	728	0	-0.292239
NC_039243.1_27425001_27475000	NC_039243.1	27425001	27475000	27425724	27474796	-377.11	-381.497	5e-05	200	705	8.7733	3.30589
NC_039243.1_27450001_27500000	NC_039243.1	27450001	27500000	27450680	27498634	-367.985	-367.988	1e-05	200	757	0.00511181	-0.290142
NC_039243.1_27475001_27525000	NC_039243.1	27475001	27525000	27475841	27524789	-401.785	-401.785	0	200	748	0	-0.292239
NC_039243.1_27500001_27550000	NC_039243.1	27500001	27550000	27501059	27544914	-392.676	-392.676	0	200	503	0	-0.292239
NC_039243.1_27525001_27575000	NC_039243.1	27525001	27575000	27525512	27544914	-331.55	-331.55	0	200	223	0	-0.292239
NC_039243.1_27550001_27600000	NC_039243.1	27550001	27600000	0	0				3	3
NC_039243.1_27575001_27625000	NC_039243.1	27575001	27625000	27576457	27624486	-41.4181	-41.4181	0	24	24	0	-0.292239
NC_039243.1_27600001_27650000	NC_039243.1	27600001	27650000	27602465	27647108	-111.271	-111.271	0	105	105	0	-0.292239
NC_039243.1_27625001_27675000	NC_039243.1	27625001	27675000	27626244	27674074	-237.916	-237.916	1e-05	200	244	0.000567284	-0.292006
NC_039243.1_27650001_27700000	NC_039243.1	27650001	27700000	27651651	27699694	-284.175	-284.277	5e-05	200	354	0.205227	-0.20807
NC_039243.1_27675001_27725000	NC_039243.1	27675001	27725000	27675789	27724915	-234.197	-238.313	0.0001	200	269	8.23103	3.0835
NC_039243.1_27700001_27750000	NC_039243.1	27700001	27750000	27700421	27746161	-187.771	-187.771	0	152	152	0	-0.292239
NC_039243.1_27725001_27775000	NC_039243.1	27725001	27775000	27725166	27764602	-159.051	-159.051	0	125	125	0	-0.292239
NC_039243.1_27750001_27800000	NC_039243.1	27750001	27800000	27752453	27781873	-55.9352	-55.9352	0	52	52	0	-0.292239
NC_039243.1_27775001_27825000	NC_039243.1	27775001	27825000	0	0				4	4
NC_039243.1_27800001_27850000	NC_039243.1	27800001	27850000	27843220	27849525	-23.6003	-23.6148	5e-05	18	18	0.0288517	-0.280406
NC_039243.1_27825001_27875000	NC_039243.1	27825001	27875000	27843220	27872330	-138.846	-138.846	0	113	113	0	-0.292239
NC_039243.1_27850001_27900000	NC_039243.1	27850001	27900000	27850671	27897442	-154.26	-154.26	0	156	156	0	-0.292239
NC_039243.1_27875001_27925000	NC_039243.1	27875001	27925000	27876947	27923595	-344.814	-344.814	0	200	427	0	-0.292239
NC_039243.1_27900001_27950000	NC_039243.1	27900001	27950000	27903480	27949842	-405.141	-405.141	0	200	802	0	-0.292239
NC_039243.1_27925001_27975000	NC_039243.1	27925001	27975000	27925766	27972608	-402.522	-402.565	1e-05	200	838	0.0859137	-0.257004
NC_039243.1_27950001_28000000	NC_039243.1	27950001	28000000	27950120	27999117	-383.431	-383.431	0	200	631	0	-0.292239
NC_039243.1_27975001_28025000	NC_039243.1	27975001	28025000	27976254	28024947	-363.935	-364.376	1e-05	200	490	0.880833	0.0690108
NC_039243.1_28000001_28050000	NC_039243.1	28000001	28050000	28000028	28049220	-388.631	-388.755	1e-05	200	734	0.249132	-0.190064
NC_039243.1_28025001_28075000	NC_039243.1	28025001	28075000	28025036	28074958	-392.901	-393.237	1e-05	200	867	0.673068	-0.0161981
NC_039243.1_28050001_28100000	NC_039243.1	28050001	28100000	28050174	28099980	-388.871	-388.871	1e-05	200	830	1.46656e-05	-0.292233
NC_039243.1_28075001_28125000	NC_039243.1	28075001	28125000	28075326	28106802	-390.564	-390.564	0	200	589	0	-0.292239
NC_039243.1_28100001_28150000	NC_039243.1	28100001	28150000	28100075	28149446	-392.877	-392.877	0	200	482	0	-0.292239
NC_039243.1_28125001_28175000	NC_039243.1	28125001	28175000	28125453	28172148	-401.179	-401.985	1e-05	200	618	1.61327	0.3694
NC_039243.1_28150001_28200000	NC_039243.1	28150001	28200000	28150254	28199339	-344.204	-344.514	5e-05	200	471	0.619852	-0.0380234
NC_039243.1_28175001_28225000	NC_039243.1	28175001	28225000	28176849	28217704	-383.184	-383.184	0	200	468	0	-0.292239
NC_039243.1_28200001_28250000	NC_039243.1	28200001	28250000	28200822	28249468	-377.374	-377.374	0	200	363	0	-0.292239
NC_039243.1_28225001_28275000	NC_039243.1	28225001	28275000	28229619	28273465	-396.936	-398.485	1e-05	200	519	3.09635	0.977643
NC_039243.1_28250001_28300000	NC_039243.1	28250001	28300000	28251163	28298800	-430.741	-430.741	0	200	890	0	-0.292239
NC_039243.1_28275001_28325000	NC_039243.1	28275001	28325000	28275658	28324129	-419.308	-420.193	5e-05	200	768	1.77036	0.433827
NC_039243.1_28300001_28350000	NC_039243.1	28300001	28350000	28300344	28348457	-403.407	-403.407	0	200	752	0	-0.292239
NC_039243.1_28325001_28375000	NC_039243.1	28325001	28375000	28325907	28374801	-404.336	-404.336	1e-05	200	916	1.20664e-05	-0.292234
NC_039243.1_28350001_28400000	NC_039243.1	28350001	28400000	28350251	28399949	-427.728	-427.728	0	200	1006	0	-0.292239
NC_039243.1_28375001_28425000	NC_039243.1	28375001	28425000	28375406	28424922	-438.196	-438.196	0	200	1311	0	-0.292239
NC_039243.1_28400001_28450000	NC_039243.1	28400001	28450000	28400135	28449999	-439.541	-440.587	1e-05	200	1225	2.09144	0.565509
NC_039243.1_28425001_28475000	NC_039243.1	28425001	28475000	28425095	28474445	-429.201	-429.201	0	200	877	0	-0.292239
NC_039243.1_28450001_28500000	NC_039243.1	28450001	28500000	28450170	28499471	-413.55	-413.55	0	200	817	0	-0.292239
NC_039243.1_28475001_28525000	NC_039243.1	28475001	28525000	28475112	28524307	-435.79	-435.79	0	200	699	0	-0.292239
NC_039243.1_28500001_28550000	NC_039243.1	28500001	28550000	28500349	28549996	-444.346	-444.346	0	200	635	0	-0.292239
NC_039243.1_28525001_28575000	NC_039243.1	28525001	28575000	28525118	28574758	-401.784	-401.784	0	200	631	0	-0.292239
NC_039243.1_28550001_28600000	NC_039243.1	28550001	28600000	28550276	28599912	-430.667	-430.667	0	200	788	0	-0.292239
NC_039243.1_28575001_28625000	NC_039243.1	28575001	28625000	28575232	28624439	-447.536	-447.536	0	200	802	0	-0.292239
NC_039243.1_28600001_28650000	NC_039243.1	28600001	28650000	28600341	28649974	-435.969	-435.969	0	200	684	0	-0.292239
NC_039243.1_28625001_28675000	NC_039243.1	28625001	28675000	28625643	28674606	-434.797	-434.797	0	200	671	0	-0.292239
NC_039243.1_28650001_28700000	NC_039243.1	28650001	28700000	28650463	28699489	-437.184	-437.184	0	200	804	0	-0.292239
NC_039243.1_28675001_28725000	NC_039243.1	28675001	28725000	28675827	28724982	-443.752	-444.925	1e-05	200	862	2.34566	0.669771
NC_039243.1_28700001_28750000	NC_039243.1	28700001	28750000	28703526	28749373	-457.635	-457.75	1e-05	200	889	0.230054	-0.197888
NC_039243.1_28725001_28775000	NC_039243.1	28725001	28775000	28725072	28774998	-440.92	-440.92	0	200	938	0	-0.292239
NC_039243.1_28750001_28800000	NC_039243.1	28750001	28800000	28751283	28799636	-434.281	-434.281	0	200	869	0	-0.292239
NC_039243.1_28775001_28825000	NC_039243.1	28775001	28825000	28775206	28824816	-413.54	-413.54	0	200	946	0	-0.292239
NC_039243.1_28800001_28850000	NC_039243.1	28800001	28850000	28802090	28849951	-444.013	-444.013	0	200	817	0	-0.292239
NC_039243.1_28825001_28875000	NC_039243.1	28825001	28875000	28825026	28874736	-392.785	-392.785	0	200	645	0	-0.292239
NC_039243.1_28850001_28900000	NC_039243.1	28850001	28900000	28850105	28899610	-390.215	-390.215	0	200	479	0	-0.292239
NC_039243.1_28875001_28925000	NC_039243.1	28875001	28925000	28875638	28921367	-316.821	-316.821	0	200	234	0	-0.292239
NC_039243.1_28900001_28950000	NC_039243.1	28900001	28950000	28900425	28949918	-326.648	-326.648	0	200	324	0	-0.292239
NC_039243.1_28925001_28975000	NC_039243.1	28925001	28975000	28928726	28974657	-343.421	-343.421	0	200	479	0	-0.292239
NC_039243.1_28950001_29000000	NC_039243.1	28950001	29000000	28950444	28999891	-355.234	-355.234	0	200	556	0	-0.292239
NC_039243.1_28975001_29025000	NC_039243.1	28975001	29025000	28975445	29024642	-396.219	-396.219	0	200	615	0	-0.292239
NC_039243.1_29000001_29050000	NC_039243.1	29000001	29050000	29001127	29049920	-383.212	-383.557	1e-05	200	499	0.690668	-0.00898013
NC_039243.1_29025001_29075000	NC_039243.1	29025001	29075000	29025908	29074969	-359.778	-359.778	0	200	397	0	-0.292239
NC_039243.1_29050001_29100000	NC_039243.1	29050001	29100000	29053290	29099952	-390.568	-391.118	5e-05	200	650	1.10077	0.159212
NC_039243.1_29075001_29125000	NC_039243.1	29075001	29125000	29075083	29123986	-394.73	-395.636	0.0001	200	725	1.81349	0.451513
NC_039243.1_29100001_29150000	NC_039243.1	29100001	29150000	29100172	29149975	-341.102	-352.128	0.0001	200	348	22.0513	8.7515
NC_039243.1_29125001_29175000	NC_039243.1	29125001	29175000	29125098	29174736	-312.912	-312.912	0	200	253	0	-0.292239
NC_039243.1_29150001_29200000	NC_039243.1	29150001	29200000	29150054	29198568	-335.373	-335.373	0	200	349	0	-0.292239
NC_039243.1_29175001_29225000	NC_039243.1	29175001	29225000	29175179	29221221	-344.192	-344.192	0	200	272	0	-0.292239
NC_039243.1_29200001_29250000	NC_039243.1	29200001	29250000	29201800	29249778	-418.337	-418.337	0	200	647	0	-0.292239
NC_039243.1_29225001_29275000	NC_039243.1	29225001	29275000	29227530	29272773	-417.911	-417.911	0	200	1053	0	-0.292239
NC_039243.1_29250001_29300000	NC_039243.1	29250001	29300000	29251238	29299327	-382.772	-386.5	0.0001	200	692	7.45612	2.76568
NC_039243.1_29275001_29325000	NC_039243.1	29275001	29325000	29276202	29324984	-376.431	-376.431	0	200	554	0	-0.292239
NC_039243.1_29300001_29350000	NC_039243.1	29300001	29350000	29300713	29349752	-417.301	-417.301	0	200	775	0	-0.292239
NC_039243.1_29325001_29375000	NC_039243.1	29325001	29375000	29325054	29374337	-420.392	-420.392	0	200	444	0	-0.292239
NC_039243.1_29350001_29400000	NC_039243.1	29350001	29400000	29351938	29398162	-106.904	-106.904	0	52	52	0	-0.292239
NC_039243.1_29375001_29425000	NC_039243.1	29375001	29425000	29376114	29424994	-357.455	-357.455	0	200	245	0	-0.292239
NC_039243.1_29400001_29450000	NC_039243.1	29400001	29450000	29400872	29449934	-405.993	-406.099	1e-05	200	829	0.213432	-0.204706
NC_039243.1_29425001_29475000	NC_039243.1	29425001	29475000	29425085	29474602	-382.41	-382.41	0	200	1133	0	-0.292239
NC_039243.1_29450001_29500000	NC_039243.1	29450001	29500000	29450232	29497543	-396.864	-396.864	0	200	658	0	-0.292239
NC_039243.1_29475001_29525000	NC_039243.1	29475001	29525000	29475882	29524995	-368.304	-368.304	0	200	445	0	-0.292239
NC_039243.1_29500001_29550000	NC_039243.1	29500001	29550000	29500912	29549916	-376.565	-376.565	0	200	688	0	-0.292239
NC_039243.1_29525001_29575000	NC_039243.1	29525001	29575000	29525024	29570186	-358.305	-358.305	1e-05	200	436	6.25867e-08	-0.292239
NC_039243.1_29550001_29600000	NC_039243.1	29550001	29600000	29552364	29599987	-263.069	-263.069	0	169	169	0	-0.292239
NC_039243.1_29575001_29625000	NC_039243.1	29575001	29625000	29575524	29624637	-334.917	-334.917	0	200	257	0	-0.292239
NC_039243.1_29600001_29650000	NC_039243.1	29600001	29650000	29602824	29641991	-304.245	-306.69	0.0001	200	204	4.88845	1.71262
NC_039243.1_29625001_29675000	NC_039243.1	29625001	29675000	29626405	29674928	-181.648	-184.69	5e-05	115	115	6.0843	2.20307
NC_039243.1_29650001_29700000	NC_039243.1	29650001	29700000	29651321	29698910	-340.55	-340.578	5e-05	200	271	0.057105	-0.268819
NC_039243.1_29675001_29725000	NC_039243.1	29675001	29725000	29677860	29724990	-397.993	-397.993	0	200	614	0	-0.292239
NC_039243.1_29700001_29750000	NC_039243.1	29700001	29750000	29700175	29749999	-435.808	-435.964	5e-05	200	797	0.310629	-0.164843
NC_039243.1_29725001_29775000	NC_039243.1	29725001	29775000	29725007	29774959	-372.993	-372.993	0	200	724	0	-0.292239
NC_039243.1_29750001_29800000	NC_039243.1	29750001	29800000	29750174	29799881	-386.002	-386.002	0	200	926	0	-0.292239
NC_039243.1_29775001_29825000	NC_039243.1	29775001	29825000	29775062	29824952	-386.462	-386.462	0	200	1093	0	-0.292239
NC_039243.1_29800001_29850000	NC_039243.1	29800001	29850000	29801511	29849698	-378.929	-378.929	0	200	799	0	-0.292239
NC_039243.1_29825001_29875000	NC_039243.1	29825001	29875000	29825380	29874901	-396.542	-396.542	0	200	700	0	-0.292239
NC_039243.1_29850001_29900000	NC_039243.1	29850001	29900000	29850116	29899782	-394.29	-397.286	0.0001	200	838	5.99295	2.16561
NC_039243.1_29875001_29925000	NC_039243.1	29875001	29925000	29875413	29924849	-391.473	-391.598	1e-05	200	798	0.25131	-0.189171
NC_039243.1_29900001_29950000	NC_039243.1	29900001	29950000	29900535	29944010	-370.122	-370.122	0	200	543	0	-0.292239
NC_039243.1_29925001_29975000	NC_039243.1	29925001	29975000	29925001	29973431	-259.086	-259.086	0	200	288	0	-0.292239
NC_039243.1_29950001_30000000	NC_039243.1	29950001	30000000	29950036	29999954	-230.826	-230.826	0	162	162	0	-0.292239
NC_039243.1_29975001_30025000	NC_039243.1	29975001	30025000	29976763	30022226	-321.094	-321.094	0	183	183	0	-0.292239
NC_039243.1_30000001_30050000	NC_039243.1	30000001	30050000	30001853	30049980	-332.991	-332.991	0	200	205	0	-0.292239
NC_039243.1_30025001_30075000	NC_039243.1	30025001	30075000	30025771	30068139	-112.782	-112.782	0	83	83	0	-0.292239
NC_039243.1_30050001_30100000	NC_039243.1	30050001	30100000	30050002	30094514	-103.416	-103.78	1e-05	78	78	0.728234	0.00642657
NC_039243.1_30075001_30125000	NC_039243.1	30075001	30125000	30078875	30116869	-115.41	-115.41	0	90	90	0	-0.292239
NC_039243.1_30100001_30150000	NC_039243.1	30100001	30150000	30100436	30145626	-128.974	-128.974	0	75	75	0	-0.292239
NC_039243.1_30125001_30175000	NC_039243.1	30125001	30175000	30125645	30174585	-304.676	-304.676	0	195	195	0	-0.292239
NC_039243.1_30150001_30200000	NC_039243.1	30150001	30200000	30159932	30199995	-362.324	-362.384	1e-05	200	471	0.120402	-0.242859
NC_039243.1_30175001_30225000	NC_039243.1	30175001	30225000	30175965	30224958	-400.839	-400.839	0	200	916	0	-0.292239
NC_039243.1_30200001_30250000	NC_039243.1	30200001	30250000	30201292	30249910	-409.88	-409.88	0	200	979	0	-0.292239
NC_039243.1_30225001_30275000	NC_039243.1	30225001	30275000	30225550	30273466	-400.359	-400.359	1e-05	200	779	3.54812e-05	-0.292224
NC_039243.1_30250001_30300000	NC_039243.1	30250001	30300000	30250536	30299489	-409.921	-409.937	1e-05	200	968	0.0305776	-0.279698
NC_039243.1_30275001_30325000	NC_039243.1	30275001	30325000	30275916	30324372	-421.622	-421.622	0	200	889	0	-0.292239
NC_039243.1_30300001_30350000	NC_039243.1	30300001	30350000	30300453	30348965	-423.22	-423.22	0	200	550	0	-0.292239
NC_039243.1_30325001_30375000	NC_039243.1	30325001	30375000	30326052	30373805	-371.11	-371.157	5e-05	200	423	0.0952657	-0.253168
NC_039243.1_30350001_30400000	NC_039243.1	30350001	30400000	30350044	30399312	-314.74	-314.74	0	200	211	0	-0.292239
NC_039243.1_30375001_30425000	NC_039243.1	30375001	30425000	30375076	30421973	-239.938	-239.938	0	138	138	0	-0.292239
NC_039243.1_30400001_30450000	NC_039243.1	30400001	30450000	30400471	30449516	-265.386	-265.386	0	144	144	0	-0.292239
NC_039243.1_30425001_30475000	NC_039243.1	30425001	30475000	30426224	30474804	-189.754	-189.754	0	135	135	0	-0.292239
NC_039243.1_30450001_30500000	NC_039243.1	30450001	30500000	30451203	30499784	-283.313	-283.313	0	200	227	0	-0.292239
NC_039243.1_30475001_30525000	NC_039243.1	30475001	30525000	30476371	30524082	-395.523	-400.207	5e-05	200	526	9.36761	3.54963
NC_039243.1_30500001_30550000	NC_039243.1	30500001	30550000	30500991	30549228	-390.753	-390.77	1e-05	200	948	0.0336867	-0.278423
NC_039243.1_30525001_30575000	NC_039243.1	30525001	30575000	30525307	30574683	-361.068	-361.881	1e-05	200	964	1.62725	0.375134
NC_039243.1_30550001_30600000	NC_039243.1	30550001	30600000	30550172	30599948	-361.836	-362.211	0.0002	200	855	0.750617	0.0156066
NC_039243.1_30575001_30625000	NC_039243.1	30575001	30625000	30575062	30623948	-380.381	-380.381	0	200	827	0	-0.292239
NC_039243.1_30600001_30650000	NC_039243.1	30600001	30650000	30601025	30649434	-347.537	-347.537	1e-05	200	508	0.000313467	-0.29211
NC_039243.1_30625001_30675000	NC_039243.1	30625001	30675000	30625482	30674926	-378.954	-379.335	0.0001	200	491	0.761482	0.0200623
NC_039243.1_30650001_30700000	NC_039243.1	30650001	30700000	30651435	30699895	-387.97	-387.97	0	200	701	0	-0.292239
NC_039243.1_30675001_30725000	NC_039243.1	30675001	30725000	30675064	30724540	-401.51	-401.51	0	200	682	0	-0.292239
NC_039243.1_30700001_30750000	NC_039243.1	30700001	30750000	30702087	30747984	-407.614	-407.614	0	200	693	0	-0.292239
NC_039243.1_30725001_30775000	NC_039243.1	30725001	30775000	30725736	30774996	-385.417	-385.417	1e-05	200	756	0.000141114	-0.292181
NC_039243.1_30750001_30800000	NC_039243.1	30750001	30800000	30750455	30799510	-396.369	-396.369	0	200	875	0	-0.292239
NC_039243.1_30775001_30825000	NC_039243.1	30775001	30825000	30775571	30824541	-409.727	-409.727	0	200	768	0	-0.292239
NC_039243.1_30800001_30850000	NC_039243.1	30800001	30850000	30800580	30849897	-417.846	-417.846	0	200	839	0	-0.292239
NC_039243.1_30825001_30875000	NC_039243.1	30825001	30875000	30825476	30873644	-360.187	-360.187	0	200	681	0	-0.292239
NC_039243.1_30850001_30900000	NC_039243.1	30850001	30900000	30850057	30899094	-245.814	-245.814	0	200	229	0	-0.292239
NC_039243.1_30875001_30925000	NC_039243.1	30875001	30925000	30875551	30924691	-245.721	-245.721	0	200	200	0	-0.292239
NC_039243.1_30900001_30950000	NC_039243.1	30900001	30950000	30901373	30949646	-247.561	-247.561	0	200	247	0	-0.292239
NC_039243.1_30925001_30975000	NC_039243.1	30925001	30975000	30928044	30972284	-230.061	-230.061	0	200	249	0	-0.292239
NC_039243.1_30950001_31000000	NC_039243.1	30950001	31000000	30951988	30996715	-210.245	-210.245	0	195	195	0	-0.292239
NC_039243.1_30975001_31025000	NC_039243.1	30975001	31025000	30975302	31023996	-268.625	-268.697	1e-05	200	379	0.144929	-0.2328
NC_039243.1_31000001_31050000	NC_039243.1	31000001	31050000	31001083	31046403	-308.417	-308.417	0	200	319	0	-0.292239
NC_039243.1_31025001_31075000	NC_039243.1	31025001	31075000	31025394	31066544	-37.6933	-37.6933	0	20	20	0	-0.292239
NC_039243.1_31050001_31100000	NC_039243.1	31050001	31100000	0	0				7	7
NC_039243.1_31075001_31125000	NC_039243.1	31075001	31125000	31104296	31118793	-36.8115	-36.9019	1e-05	20	20	0.180754	-0.218108
NC_039243.1_31100001_31150000	NC_039243.1	31100001	31150000	31104296	31131808	-41.0995	-41.0995	0	22	22	0	-0.292239
NC_039243.1_31125001_31175000	NC_039243.1	31125001	31175000	31125342	31165778	-24.8987	-24.8987	0	19	19	0	-0.292239
NC_039243.1_31150001_31200000	NC_039243.1	31150001	31200000	31150842	31179929	-24.0144	-24.0144	0	19	19	0	-0.292239
NC_039243.1_31175001_31225000	NC_039243.1	31175001	31225000	0	0				7	7
NC_039243.1_31200001_31250000	NC_039243.1	31200001	31250000	31200784	31247979	-51.7911	-51.7911	0	31	31	0	-0.292239
NC_039243.1_31225001_31275000	NC_039243.1	31225001	31275000	31239853	31274928	-219.704	-219.704	0	160	160	0	-0.292239
NC_039243.1_31250001_31300000	NC_039243.1	31250001	31300000	31250369	31299713	-299.522	-299.522	0	200	267	0	-0.292239
NC_039243.1_31275001_31325000	NC_039243.1	31275001	31325000	31275864	31323301	-274.493	-274.493	0	200	221	0	-0.292239
NC_039243.1_31300001_31350000	NC_039243.1	31300001	31350000	31301388	31349947	-105.272	-105.272	0	90	90	0	-0.292239
NC_039243.1_31325001_31375000	NC_039243.1	31325001	31375000	31349944	31374999	-237.03	-237.03	0	148	148	0	-0.292239
NC_039243.1_31350001_31400000	NC_039243.1	31350001	31400000	31359631	31399825	-345.096	-345.096	1e-05	200	415	7.36818e-05	-0.292209
NC_039243.1_31375001_31425000	NC_039243.1	31375001	31425000	31375024	31422660	-331.075	-331.075	0	200	432	0	-0.292239
NC_039243.1_31400001_31450000	NC_039243.1	31400001	31450000	31400923	31449892	-307.119	-307.119	0	200	291	0	-0.292239
NC_039243.1_31425001_31475000	NC_039243.1	31425001	31475000	31425534	31474645	-335.375	-335.376	1e-05	200	293	0.000492979	-0.292037
NC_039243.1_31450001_31500000	NC_039243.1	31450001	31500000	31450910	31498718	-306.982	-306.982	0	200	312	0	-0.292239
NC_039243.1_31475001_31525000	NC_039243.1	31475001	31525000	31476073	31524760	-295.953	-295.953	0	200	268	0	-0.292239
NC_039243.1_31500001_31550000	NC_039243.1	31500001	31550000	31501372	31549194	-296.955	-296.955	0	200	305	0	-0.292239
NC_039243.1_31525001_31575000	NC_039243.1	31525001	31575000	31527250	31573730	-285.678	-285.678	0	200	287	0	-0.292239
NC_039243.1_31550001_31600000	NC_039243.1	31550001	31600000	31551088	31588729	-269.449	-269.449	0	200	212	0	-0.292239
NC_039243.1_31575001_31625000	NC_039243.1	31575001	31625000	31575319	31612748	-228.906	-228.906	0	173	173	0	-0.292239
NC_039243.1_31600001_31650000	NC_039243.1	31600001	31650000	31600096	31648722	-169.409	-169.409	0	155	155	0	-0.292239
NC_039243.1_31625001_31675000	NC_039243.1	31625001	31675000	31629342	31673322	-184.589	-184.589	0	200	202	0	-0.292239
NC_039243.1_31650001_31700000	NC_039243.1	31650001	31700000	31650698	31699474	-159.77	-161.167	0.0004	200	217	2.79457	0.85388
NC_039243.1_31675001_31725000	NC_039243.1	31675001	31725000	31676097	31723354	-154.506	-166.063	0.0004	193	193	23.1145	9.18755
NC_039243.1_31700001_31750000	NC_039243.1	31700001	31750000	31700006	31749484	-162.707	-162.707	0	185	185	0	-0.292239
NC_039243.1_31725001_31775000	NC_039243.1	31725001	31775000	31725689	31774850	-202.503	-202.503	0	200	290	0	-0.292239
NC_039243.1_31750001_31800000	NC_039243.1	31750001	31800000	31750140	31799271	-220.607	-220.607	0	200	311	0	-0.292239
NC_039243.1_31775001_31825000	NC_039243.1	31775001	31825000	31775145	31824935	-202.485	-214.371	0.0008	200	248	23.7715	9.45701
NC_039243.1_31800001_31850000	NC_039243.1	31800001	31850000	31802180	31848720	-225.805	-232.013	0.001	200	304	12.416	4.79985
NC_039243.1_31825001_31875000	NC_039243.1	31825001	31875000	31825044	31874542	-281.299	-281.299	0	200	349	0	-0.292239
NC_039243.1_31850001_31900000	NC_039243.1	31850001	31900000	31850198	31899479	-250.429	-250.429	0	200	302	0	-0.292239
NC_039243.1_31875001_31925000	NC_039243.1	31875001	31925000	31876220	31924302	-230.723	-242.465	0.0004	200	267	23.4841	9.33911
NC_039243.1_31900001_31950000	NC_039243.1	31900001	31950000	31900829	31948841	-198.508	-201.164	0.0001	200	220	5.31244	1.88651
NC_039243.1_31925001_31975000	NC_039243.1	31925001	31975000	31926194	31974213	-162.521	-162.82	5e-05	149	149	0.597848	-0.0470475
NC_039243.1_31950001_32000000	NC_039243.1	31950001	32000000	31950297	31998663	-129.431	-137.62	0.001	115	115	16.3788	6.42506
NC_039243.1_31975001_32025000	NC_039243.1	31975001	32025000	31979583	32024790	-166.609	-167.847	0.0001	150	150	2.47559	0.723056
NC_039243.1_32000001_32050000	NC_039243.1	32000001	32050000	32000333	32047572	-185.762	-189.564	0.0002	175	175	7.60359	2.82617
NC_039243.1_32025001_32075000	NC_039243.1	32025001	32075000	32026681	32073399	-202.319	-202.319	0	182	182	0	-0.292239
NC_039243.1_32050001_32100000	NC_039243.1	32050001	32100000	32052085	32099774	-235	-235.507	0.0001	199	199	1.01344	0.123397
NC_039243.1_32075001_32125000	NC_039243.1	32075001	32125000	32075003	32124662	-238.349	-238.349	0	200	206	0	-0.292239
NC_039243.1_32100001_32150000	NC_039243.1	32100001	32150000	32101477	32145156	-209.37	-209.37	0	190	190	0	-0.292239
NC_039243.1_32125001_32175000	NC_039243.1	32125001	32175000	32126447	32174161	-233.553	-234.042	5e-05	200	265	0.979588	0.109513
NC_039243.1_32150001_32200000	NC_039243.1	32150001	32200000	32150579	32199276	-279.463	-281.117	5e-05	200	327	3.30839	1.06461
NC_039243.1_32175001_32225000	NC_039243.1	32175001	32225000	32175943	32223208	-285.537	-285.537	0	200	272	0	-0.292239
NC_039243.1_32200001_32250000	NC_039243.1	32200001	32250000	32200380	32249215	-293.88	-295.6	0.0001	200	255	3.43981	1.11851
NC_039243.1_32225001_32275000	NC_039243.1	32225001	32275000	32225300	32272983	-300.817	-300.817	0	200	236	0	-0.292239
NC_039243.1_32250001_32300000	NC_039243.1	32250001	32300000	32251318	32298473	-279.819	-279.819	1e-05	200	326	7.42994e-05	-0.292208
NC_039243.1_32275001_32325000	NC_039243.1	32275001	32325000	32276051	32322624	-297.459	-297.459	0	200	372	0	-0.292239
NC_039243.1_32300001_32350000	NC_039243.1	32300001	32350000	32300198	32349572	-280.673	-280.673	0	200	387	0	-0.292239
NC_039243.1_32325001_32375000	NC_039243.1	32325001	32375000	32327313	32374998	-226.364	-233.271	0.0004	200	291	13.8128	5.37271
NC_039243.1_32350001_32400000	NC_039243.1	32350001	32400000	32350885	32399215	-203.319	-203.463	1e-05	200	202	0.287435	-0.174355
NC_039243.1_32375001_32425000	NC_039243.1	32375001	32425000	32375048	32424180	-199.371	-199.371	0	200	242	0	-0.292239
NC_039243.1_32400001_32450000	NC_039243.1	32400001	32450000	32401565	32449890	-208.379	-208.379	0	200	295	0	-0.292239
NC_039243.1_32425001_32475000	NC_039243.1	32425001	32475000	32425826	32474718	-256.805	-257.791	0.0001	200	372	1.97195	0.516502
NC_039243.1_32450001_32500000	NC_039243.1	32450001	32500000	32450034	32499297	-242.582	-243.235	1e-05	200	271	1.3045	0.242767
NC_039243.1_32475001_32525000	NC_039243.1	32475001	32525000	32475221	32524819	-232.655	-240.352	0.0004	200	234	15.3929	6.02073
NC_039243.1_32500001_32550000	NC_039243.1	32500001	32550000	32500230	32548742	-269.306	-269.306	0	200	270	0	-0.292239
NC_039243.1_32525001_32575000	NC_039243.1	32525001	32575000	32525053	32572110	-230.149	-230.149	0	176	176	0	-0.292239
NC_039243.1_32550001_32600000	NC_039243.1	32550001	32600000	32553059	32595544	-120.583	-133.452	0.001	103	103	25.7389	10.2639
NC_039243.1_32575001_32625000	NC_039243.1	32575001	32625000	32575969	32624293	-144.254	-145.801	0.0004	110	110	3.09485	0.977028
NC_039243.1_32600001_32650000	NC_039243.1	32600001	32650000	32601375	32649802	-181.481	-181.481	0	199	199	0	-0.292239
NC_039243.1_32625001_32675000	NC_039243.1	32625001	32675000	32625161	32674351	-177.23	-181.356	0.0004	200	237	8.25246	3.09229
NC_039243.1_32650001_32700000	NC_039243.1	32650001	32700000	32650225	32699235	-252.645	-254.117	0.0002	200	354	2.94375	0.915062
NC_039243.1_32675001_32725000	NC_039243.1	32675001	32725000	32675801	32723814	-266.324	-267.827	5e-05	200	403	3.00512	0.940229
NC_039243.1_32700001_32750000	NC_039243.1	32700001	32750000	32700714	32747539	-182.372	-186.779	0.0002	200	229	8.81279	3.32209
NC_039243.1_32725001_32775000	NC_039243.1	32725001	32775000	32726474	32774919	-234.318	-234.318	0	200	214	0	-0.292239
NC_039243.1_32750001_32800000	NC_039243.1	32750001	32800000	32753765	32798856	-303.13	-303.13	0	200	231	0	-0.292239
NC_039243.1_32775001_32825000	NC_039243.1	32775001	32825000	32775193	32823033	-281.699	-281.699	0	200	312	0	-0.292239
NC_039243.1_32800001_32850000	NC_039243.1	32800001	32850000	32800404	32849989	-263.211	-263.211	0	200	352	0	-0.292239
NC_039243.1_32825001_32875000	NC_039243.1	32825001	32875000	32827479	32874499	-305.297	-305.297	0	200	361	0	-0.292239
NC_039243.1_32850001_32900000	NC_039243.1	32850001	32900000	32850010	32896619	-344.604	-349.544	0.0001	200	356	9.88068	3.76006
NC_039243.1_32875001_32925000	NC_039243.1	32875001	32925000	32875134	32924972	-269.043	-269.043	0	159	159	0	-0.292239
NC_039243.1_32900001_32950000	NC_039243.1	32900001	32950000	32901102	32948610	-101.555	-103.296	0.0001	55	55	3.48299	1.13622
NC_039243.1_32925001_32975000	NC_039243.1	32925001	32975000	32925002	32954318	-60.2537	-60.2537	0	33	33	0	-0.292239
NC_039243.1_32950001_33000000	NC_039243.1	32950001	33000000	32954254	32997542	-48.8748	-48.8748	0	29	29	0	-0.292239
NC_039243.1_32975001_33025000	NC_039243.1	32975001	33025000	32987489	33023880	-44.3942	-44.3942	0	27	27	0	-0.292239
NC_039243.1_33000001_33050000	NC_039243.1	33000001	33050000	33021894	33049111	-36.8752	-36.8752	0	22	22	0	-0.292239
NC_039243.1_33025001_33075000	NC_039243.1	33025001	33075000	33028403	33069866	-81.5147	-81.5147	0	55	55	0	-0.292239
NC_039243.1_33050001_33100000	NC_039243.1	33050001	33100000	33050265	33095072	-60.7713	-60.7713	0	42	42	0	-0.292239
NC_039243.1_33075001_33125000	NC_039243.1	33075001	33125000	0	0				9	9
NC_039243.1_33100001_33150000	NC_039243.1	33100001	33150000	0	0				7	7
NC_039243.1_33125001_33175000	NC_039243.1	33125001	33175000	0	0				5	5
NC_039243.1_33150001_33200000	NC_039243.1	33150001	33200000	33188343	33199535	-19.9731	-20.581	0.0001	11	11	1.21579	0.206386
NC_039243.1_33175001_33225000	NC_039243.1	33175001	33225000	33188343	33220801	-24.448	-25.4053	0.0002	14	14	1.91451	0.492947
NC_039243.1_33200001_33250000	NC_039243.1	33200001	33250000	0	0				3	3
NC_039243.1_33225001_33275000	NC_039243.1	33225001	33275000	0	0				0	0
NC_039243.1_33250001_33300000	NC_039243.1	33250001	33300000	0	0				1	1
NC_039243.1_33275001_33325000	NC_039243.1	33275001	33325000	0	0				8	8
NC_039243.1_33300001_33350000	NC_039243.1	33300001	33350000	33308979	33349135	-14.5884	-14.5884	0	11	11	0	-0.292239
NC_039243.1_33325001_33375000	NC_039243.1	33325001	33375000	0	0				7	7
NC_039243.1_33350001_33400000	NC_039243.1	33350001	33400000	0	0				4	4
NC_039243.1_33375001_33425000	NC_039243.1	33375001	33425000	0	0				2	2
NC_039243.1_33400001_33450000	NC_039243.1	33400001	33450000	0	0				2	2
NC_039243.1_33425001_33475000	NC_039243.1	33425001	33475000	0	0				4	4
NC_039243.1_33450001_33500000	NC_039243.1	33450001	33500000	0	0				4	4
NC_039243.1_33475001_33525000	NC_039243.1	33475001	33525000	0	0				3	3
NC_039243.1_33500001_33550000	NC_039243.1	33500001	33550000	0	0				3	3
NC_039243.1_33525001_33575000	NC_039243.1	33525001	33575000	33538399	33574431	-77.5311	-77.5311	0	43	43	0	-0.292239
NC_039243.1_33550001_33600000	NC_039243.1	33550001	33600000	33551520	33599997	-128.621	-128.621	0	76	76	0	-0.292239
NC_039243.1_33575001_33625000	NC_039243.1	33575001	33625000	33599591	33623367	-154.261	-154.261	0	99	99	0	-0.292239
NC_039243.1_33600001_33650000	NC_039243.1	33600001	33650000	33600010	33643753	-134.362	-134.652	1e-05	83	83	0.581539	-0.0537362
NC_039243.1_33625001_33675000	NC_039243.1	33625001	33675000	33637903	33661588	-94.909	-94.909	0	46	46	0	-0.292239
NC_039243.1_33650001_33700000	NC_039243.1	33650001	33700000	33653193	33694873	-113.553	-113.553	0	52	52	0	-0.292239
NC_039243.1_33675001_33725000	NC_039243.1	33675001	33725000	33681058	33712920	-93.7375	-93.7375	0	52	52	0	-0.292239
NC_039243.1_33700001_33750000	NC_039243.1	33700001	33750000	33704464	33739656	-45.4884	-45.4884	0	31	31	0	-0.292239
NC_039243.1_33725001_33775000	NC_039243.1	33725001	33775000	0	0				4	4
NC_039243.1_33750001_33800000	NC_039243.1	33750001	33800000	0	0				5	5
NC_039243.1_33775001_33825000	NC_039243.1	33775001	33825000	0	0				9	9
NC_039243.1_33800001_33850000	NC_039243.1	33800001	33850000	0	0				8	8
NC_039243.1_33825001_33875000	NC_039243.1	33825001	33875000	33831706	33874806	-51.4681	-51.4681	0	22	22	0	-0.292239
NC_039243.1_33850001_33900000	NC_039243.1	33850001	33900000	33872934	33895670	-75.2703	-75.2703	0	41	41	0	-0.292239
NC_039243.1_33875001_33925000	NC_039243.1	33875001	33925000	33876305	33920750	-40.9988	-40.9988	0	25	25	0	-0.292239
NC_039243.1_33900001_33950000	NC_039243.1	33900001	33950000	0	0				6	6
NC_039243.1_33925001_33975000	NC_039243.1	33925001	33975000	33927094	33963356	-68.0531	-68.0531	0	44	44	0	-0.292239
NC_039243.1_33950001_34000000	NC_039243.1	33950001	34000000	33950771	33999519	-250.656	-250.656	0	138	138	0	-0.292239
NC_039243.1_33975001_34025000	NC_039243.1	33975001	34025000	33986241	34021049	-227.479	-227.479	0	126	126	0	-0.292239
NC_039243.1_34000001_34050000	NC_039243.1	34000001	34050000	34000410	34049998	-47.6929	-49.0695	0.0002	33	33	2.75323	0.836923
NC_039243.1_34025001_34075000	NC_039243.1	34025001	34075000	0	0				5	5
NC_039243.1_34050001_34100000	NC_039243.1	34050001	34100000	0	0				5	5
NC_039243.1_34075001_34125000	NC_039243.1	34075001	34125000	34080898	34121503	-17.848	-17.848	0	12	12	0	-0.292239
NC_039243.1_34100001_34150000	NC_039243.1	34100001	34150000	34114274	34143121	-22.7533	-22.7533	0	15	15	0	-0.292239
NC_039243.1_34125001_34175000	NC_039243.1	34125001	34175000	34140240	34168424	-14.5379	-14.5379	0	10	10	0	-0.292239
NC_039243.1_34150001_34200000	NC_039243.1	34150001	34200000	0	0				7	7
NC_039243.1_34175001_34225000	NC_039243.1	34175001	34225000	34194312	34209015	-15.5719	-15.5719	0	12	12	0	-0.292239
NC_039243.1_34200001_34250000	NC_039243.1	34200001	34250000	34208926	34241073	-39.2381	-39.2381	0	22	22	0	-0.292239
NC_039243.1_34225001_34275000	NC_039243.1	34225001	34275000	34237786	34241073	-29.3064	-29.3064	0	14	14	0	-0.292239
NC_039243.1_34250001_34300000	NC_039243.1	34250001	34300000	0	0				2	2
NC_039243.1_34275001_34325000	NC_039243.1	34275001	34325000	34297611	34324189	-20.6971	-20.6971	0	13	13	0	-0.292239
NC_039243.1_34300001_34350000	NC_039243.1	34300001	34350000	34303148	34346955	-64.3428	-64.3428	0	42	42	0	-0.292239
NC_039243.1_34325001_34375000	NC_039243.1	34325001	34375000	34328575	34374591	-136.54	-136.54	0	85	85	0	-0.292239
NC_039243.1_34350001_34400000	NC_039243.1	34350001	34400000	34351868	34399879	-211.161	-211.161	0	120	120	0	-0.292239
NC_039243.1_34375001_34425000	NC_039243.1	34375001	34425000	34379664	34421449	-184.895	-184.895	0	93	93	0	-0.292239
NC_039243.1_34400001_34450000	NC_039243.1	34400001	34450000	34402583	34437096	-80.8652	-80.8652	0	39	39	0	-0.292239
NC_039243.1_34425001_34475000	NC_039243.1	34425001	34475000	34436791	34471093	-50.1134	-50.1134	0	28	28	0	-0.292239
NC_039243.1_34450001_34500000	NC_039243.1	34450001	34500000	34455440	34499757	-52.5019	-52.5019	0	30	30	0	-0.292239
NC_039243.1_34475001_34525000	NC_039243.1	34475001	34525000	34479371	34520356	-35.3057	-35.3057	0	23	23	0	-0.292239
NC_039243.1_34500001_34550000	NC_039243.1	34500001	34550000	34501192	34543594	-28.008	-28.008	0	19	19	0	-0.292239
NC_039243.1_34525001_34575000	NC_039243.1	34525001	34575000	34530872	34567653	-50.6567	-50.6567	0	25	25	0	-0.292239
NC_039243.1_34550001_34600000	NC_039243.1	34550001	34600000	34558763	34599481	-164.903	-164.903	1e-05	123	123	6.86884e-05	-0.292211
NC_039243.1_34575001_34625000	NC_039243.1	34575001	34625000	34579024	34621326	-255.3	-255.599	0.0001	188	188	0.599013	-0.0465697
NC_039243.1_34600001_34650000	NC_039243.1	34600001	34650000	34600299	34646924	-305.976	-306.945	1e-05	200	294	1.93701	0.502174
NC_039243.1_34625001_34675000	NC_039243.1	34625001	34675000	34625462	34674693	-313.426	-313.426	0	200	351	0	-0.292239
NC_039243.1_34650001_34700000	NC_039243.1	34650001	34700000	34652043	34699776	-342.367	-342.367	0	200	257	0	-0.292239
NC_039243.1_34675001_34725000	NC_039243.1	34675001	34725000	34675408	34724622	-325.156	-325.156	0	200	208	0	-0.292239
NC_039243.1_34700001_34750000	NC_039243.1	34700001	34750000	34700025	34744217	-196.547	-197.108	5e-05	132	132	1.12244	0.168101
NC_039243.1_34725001_34775000	NC_039243.1	34725001	34775000	34725004	34744217	-54.1217	-54.1217	0	44	44	0	-0.292239
NC_039244.1_00000001_00050000	NC_039244.1	1	50000	19288	47239	-147.292	-147.292	0	69	69	0	-0.346633
NC_039244.1_00025001_00075000	NC_039244.1	25001	75000	25865	74763	-235.78	-235.78	0	131	131	0	-0.346633
NC_039244.1_00050001_00100000	NC_039244.1	50001	100000	54702	97364	-315.02	-315.02	0	200	202	0	-0.346633
NC_039244.1_00075001_00125000	NC_039244.1	75001	125000	75100	123315	-288.47	-288.906	1e-05	171	171	0.870984	0.0159653
NC_039244.1_00100001_00150000	NC_039244.1	100001	150000	111286	143878	-108.064	-108.064	0	62	62	0	-0.346633
NC_039244.1_00125001_00175000	NC_039244.1	125001	175000	129364	172225	-157.653	-157.653	0	106	106	0	-0.346633
NC_039244.1_00150001_00200000	NC_039244.1	150001	200000	150252	199120	-246.056	-246.056	0	159	159	0	-0.346633
NC_039244.1_00175001_00225000	NC_039244.1	175001	225000	181004	223711	-198.715	-200.892	0.0001	107	107	4.3548	1.46631
NC_039244.1_00200001_00250000	NC_039244.1	200001	250000	200625	247489	-154.399	-154.399	0	93	93	0	-0.346633
NC_039244.1_00225001_00275000	NC_039244.1	225001	275000	228242	273071	-128.515	-128.515	0	92	92	0	-0.346633
NC_039244.1_00250001_00300000	NC_039244.1	250001	300000	263216	295569	-96.6183	-96.6183	0	57	57	0	-0.346633
NC_039244.1_00275001_00325000	NC_039244.1	275001	325000	275250	323938	-112.778	-112.778	0	51	51	0	-0.346633
NC_039244.1_00300001_00350000	NC_039244.1	300001	350000	303866	347184	-90.895	-90.895	0	41	41	0	-0.346633
NC_039244.1_00325001_00375000	NC_039244.1	325001	375000	333425	359644	-101.954	-101.954	0	56	56	0	-0.346633
NC_039244.1_00350001_00400000	NC_039244.1	350001	400000	350846	396851	-104.709	-104.709	0	61	61	0	-0.346633
NC_039244.1_00375001_00425000	NC_039244.1	375001	425000	390351	423637	-122.072	-122.072	0	78	78	0	-0.346633
NC_039244.1_00400001_00450000	NC_039244.1	400001	450000	400638	437845	-95.1383	-95.1383	0	63	63	0	-0.346633
NC_039244.1_00425001_00475000	NC_039244.1	425001	475000	427149	474788	-266.727	-266.727	0	156	156	0	-0.346633
NC_039244.1_00450001_00500000	NC_039244.1	450001	500000	452174	499554	-354.869	-355.058	1e-05	200	293	0.377659	-0.18941
NC_039244.1_00475001_00525000	NC_039244.1	475001	525000	475034	516838	-334.891	-334.891	0	200	479	0	-0.346633
NC_039244.1_00500001_00550000	NC_039244.1	500001	550000	500050	533797	-357.176	-357.176	0	200	406	0	-0.346633
NC_039244.1_00525001_00575000	NC_039244.1	525001	575000	526487	574843	-227.98	-227.98	0	149	149	0	-0.346633
NC_039244.1_00550001_00600000	NC_039244.1	550001	600000	550958	598733	-320.181	-320.181	0	200	230	0	-0.346633
NC_039244.1_00575001_00625000	NC_039244.1	575001	625000	575078	616196	-323.354	-323.354	1e-05	200	211	1.64188e-05	-0.346626
NC_039244.1_00600001_00650000	NC_039244.1	600001	650000	600546	648614	-122.329	-122.329	0	68	68	0	-0.346633
NC_039244.1_00625001_00675000	NC_039244.1	625001	675000	629648	659423	-42.253	-42.253	1e-05	25	25	1.10184e-07	-0.346633
NC_039244.1_00650001_00700000	NC_039244.1	650001	700000	651609	691103	-24.1699	-24.1699	0	15	15	0	-0.346633
NC_039244.1_00675001_00725000	NC_039244.1	675001	725000	675990	724566	-178.55	-178.55	0	112	112	0	-0.346633
NC_039244.1_00700001_00750000	NC_039244.1	700001	750000	705808	749449	-352.791	-353.582	0.0001	200	484	1.58254	0.31219
NC_039244.1_00725001_00775000	NC_039244.1	725001	775000	725023	774968	-377.966	-377.966	0	200	640	0	-0.346633
NC_039244.1_00750001_00800000	NC_039244.1	750001	800000	750265	797998	-376.407	-377.607	0.0001	200	434	2.39946	0.652283
NC_039244.1_00775001_00825000	NC_039244.1	775001	825000	775003	823567	-312.3	-314.577	0.0002	200	261	4.55317	1.54889
NC_039244.1_00800001_00850000	NC_039244.1	800001	850000	800451	842243	-322.293	-322.293	0	200	221	0	-0.346633
NC_039244.1_00825001_00875000	NC_039244.1	825001	875000	825180	872526	-253.935	-253.935	0	161	161	0	-0.346633
NC_039244.1_00850001_00900000	NC_039244.1	850001	900000	853586	897720	-104.751	-104.873	0.0001	61	61	0.244206	-0.244968
NC_039244.1_00875001_00925000	NC_039244.1	875001	925000	875366	923865	-137.876	-137.876	0	81	81	0	-0.346633
NC_039244.1_00900001_00950000	NC_039244.1	900001	950000	900159	946849	-155.069	-158.115	0.0001	84	84	6.09318	2.19001
NC_039244.1_00925001_00975000	NC_039244.1	925001	975000	925929	970365	-133.921	-133.921	0	58	58	0	-0.346633
NC_039244.1_00950001_01000000	NC_039244.1	950001	1000000	950433	999944	-363.396	-363.396	0	200	390	0	-0.346633
NC_039244.1_00975001_01025000	NC_039244.1	975001	1025000	975296	1024644	-381.045	-381.045	0	200	819	0	-0.346633
NC_039244.1_01000001_01050000	NC_039244.1	1000001	1050000	1000112	1029407	-388.172	-388.172	0	200	548	0	-0.346633
NC_039244.1_01025001_01075000	NC_039244.1	1025001	1075000	1025979	1074999	-196.685	-196.685	0	132	132	0	-0.346633
NC_039244.1_01050001_01100000	NC_039244.1	1050001	1100000	1051928	1095097	-347.202	-348.015	1e-05	181	181	1.62588	0.330234
NC_039244.1_01075001_01125000	NC_039244.1	1075001	1125000	1075043	1124201	-387.119	-390.316	0.0004	200	228	6.39478	2.31557
NC_039244.1_01100001_01150000	NC_039244.1	1100001	1150000	1101342	1149595	-265.956	-265.956	0	170	170	0	-0.346633
NC_039244.1_01125001_01175000	NC_039244.1	1125001	1175000	1127439	1173191	-235.995	-237.863	0.0001	156	156	3.73512	1.20833
NC_039244.1_01150001_01200000	NC_039244.1	1150001	1200000	1156962	1197372	-180.741	-180.741	0	125	125	0	-0.346633
NC_039244.1_01175001_01225000	NC_039244.1	1175001	1225000	1176338	1224925	-156.268	-164.587	0.001	147	147	16.6364	6.57925
NC_039244.1_01200001_01250000	NC_039244.1	1200001	1250000	1200426	1244544	-185.614	-189.598	0.0002	148	148	7.96823	2.97061
NC_039244.1_01225001_01275000	NC_039244.1	1225001	1275000	1225107	1273212	-160.47	-160.47	0	97	97	0	-0.346633
NC_039244.1_01250001_01300000	NC_039244.1	1250001	1300000	1252017	1295998	-127.235	-127.235	0	75	75	0	-0.346633
NC_039244.1_01275001_01325000	NC_039244.1	1275001	1325000	1293767	1317585	-83.5904	-83.5904	0	62	62	0	-0.346633
NC_039244.1_01300001_01350000	NC_039244.1	1300001	1350000	1300410	1348112	-87.4242	-87.4242	0	73	73	0	-0.346633
NC_039244.1_01325001_01375000	NC_039244.1	1325001	1375000	1328843	1373710	-120.39	-120.39	0	83	83	0	-0.346633
NC_039244.1_01350001_01400000	NC_039244.1	1350001	1400000	1355024	1399395	-136.097	-136.097	0	84	84	0	-0.346633
NC_039244.1_01375001_01425000	NC_039244.1	1375001	1425000	1377508	1419622	-151.354	-152.58	5e-05	85	85	2.45084	0.673672
NC_039244.1_01400001_01450000	NC_039244.1	1400001	1450000	1401989	1448489	-116.719	-116.719	0	65	65	0	-0.346633
NC_039244.1_01425001_01475000	NC_039244.1	1425001	1475000	1425670	1460034	-70.007	-70.0127	1e-05	53	53	0.0112926	-0.341931
NC_039244.1_01450001_01500000	NC_039244.1	1450001	1500000	1450320	1499541	-155.788	-155.808	1e-05	101	101	0.0406288	-0.329719
NC_039244.1_01475001_01525000	NC_039244.1	1475001	1525000	1476339	1524553	-161.521	-161.521	0	94	94	0	-0.346633
NC_039244.1_01500001_01550000	NC_039244.1	1500001	1550000	1501226	1549786	-133.27	-133.441	1e-05	70	70	0.340533	-0.204866
NC_039244.1_01525001_01575000	NC_039244.1	1525001	1575000	1531386	1573958	-235.845	-235.845	0	134	134	0	-0.346633
NC_039244.1_01550001_01600000	NC_039244.1	1550001	1600000	1550392	1598415	-208.092	-208.092	0	131	131	0	-0.346633
NC_039244.1_01575001_01625000	NC_039244.1	1575001	1625000	1580001	1624916	-253.815	-253.815	0	163	163	0	-0.346633
NC_039244.1_01600001_01650000	NC_039244.1	1600001	1650000	1603856	1649156	-382.714	-382.731	1e-05	200	412	0.0340807	-0.332445
NC_039244.1_01625001_01675000	NC_039244.1	1625001	1675000	1625797	1672262	-369.546	-369.546	0	200	378	0	-0.346633
NC_039244.1_01650001_01700000	NC_039244.1	1650001	1700000	1650646	1698937	-232.856	-232.856	0	127	127	0	-0.346633
NC_039244.1_01675001_01725000	NC_039244.1	1675001	1725000	1679067	1713995	-94.1793	-94.1793	0	48	48	0	-0.346633
NC_039244.1_01700001_01750000	NC_039244.1	1700001	1750000	1702731	1748780	-66.6229	-66.6229	0	45	45	0	-0.346633
NC_039244.1_01725001_01775000	NC_039244.1	1725001	1775000	1731300	1773555	-111.912	-111.912	0	80	80	0	-0.346633
NC_039244.1_01750001_01800000	NC_039244.1	1750001	1800000	1759493	1799834	-144.012	-144.012	0	93	93	0	-0.346633
NC_039244.1_01775001_01825000	NC_039244.1	1775001	1825000	1775509	1817684	-215.614	-215.614	0	129	129	0	-0.346633
NC_039244.1_01800001_01850000	NC_039244.1	1800001	1850000	1800418	1849940	-207.816	-207.816	0	121	121	0	-0.346633
NC_039244.1_01825001_01875000	NC_039244.1	1825001	1875000	1829257	1865230	-130.854	-136.959	0.0002	86	86	12.2095	4.7363
NC_039244.1_01850001_01900000	NC_039244.1	1850001	1900000	1854113	1894657	-113.108	-113.108	0	78	78	0	-0.346633
NC_039244.1_01875001_01925000	NC_039244.1	1875001	1925000	1884578	1922457	-98.5947	-98.5947	0	64	64	0	-0.346633
NC_039244.1_01900001_01950000	NC_039244.1	1900001	1950000	1900799	1934180	-58.6857	-58.6857	0	34	34	0	-0.346633
NC_039244.1_01925001_01975000	NC_039244.1	1925001	1975000	1931683	1970589	-17.5276	-17.5276	0	11	11	0	-0.346633
NC_039244.1_01950001_02000000	NC_039244.1	1950001	2000000	0	0				9	9
NC_039244.1_01975001_02025000	NC_039244.1	1975001	2025000	1980880	2023219	-39.8487	-39.8487	0	29	29	0	-0.346633
NC_039244.1_02000001_02050000	NC_039244.1	2000001	2050000	2002737	2048197	-99.659	-99.659	0	58	58	0	-0.346633
NC_039244.1_02025001_02075000	NC_039244.1	2025001	2075000	2025242	2068429	-111.591	-111.591	0	52	52	0	-0.346633
NC_039244.1_02050001_02100000	NC_039244.1	2050001	2100000	2050797	2099797	-89.1562	-89.6005	1e-05	42	42	0.888659	0.0233236
NC_039244.1_02075001_02125000	NC_039244.1	2075001	2125000	2075202	2122441	-88.6234	-88.6234	0	44	44	0	-0.346633
NC_039244.1_02100001_02150000	NC_039244.1	2100001	2150000	2101320	2145919	-68.4358	-68.4358	0	37	37	0	-0.346633
NC_039244.1_02125001_02175000	NC_039244.1	2125001	2175000	2126271	2174820	-38.7155	-38.7155	0	27	27	0	-0.346633
NC_039244.1_02150001_02200000	NC_039244.1	2150001	2200000	2155775	2198146	-96.9841	-96.9841	1e-05	81	81	9.04727e-07	-0.346632
NC_039244.1_02175001_02225000	NC_039244.1	2175001	2225000	2179848	2224762	-163.026	-163.026	0	113	113	0	-0.346633
NC_039244.1_02200001_02250000	NC_039244.1	2200001	2250000	2206821	2247441	-116.962	-116.962	0	66	66	0	-0.346633
NC_039244.1_02225001_02275000	NC_039244.1	2225001	2275000	2225153	2274292	-55.5525	-55.5525	0	29	29	0	-0.346633
NC_039244.1_02250001_02300000	NC_039244.1	2250001	2300000	2250924	2299172	-35.511	-35.511	0	29	29	0	-0.346633
NC_039244.1_02275001_02325000	NC_039244.1	2275001	2325000	2283703	2323862	-26.7687	-26.7687	0	26	26	0	-0.346633
NC_039244.1_02300001_02350000	NC_039244.1	2300001	2350000	2323825	2335968	-17.3278	-17.3278	0	10	10	0	-0.346633
NC_039244.1_02325001_02375000	NC_039244.1	2325001	2375000	2325244	2369374	-40.9138	-40.9138	0	20	20	0	-0.346633
NC_039244.1_02350001_02400000	NC_039244.1	2350001	2400000	2352832	2395580	-99.4649	-99.4649	0	60	60	0	-0.346633
NC_039244.1_02375001_02425000	NC_039244.1	2375001	2425000	2375574	2422347	-263.147	-263.147	0	199	199	0	-0.346633
NC_039244.1_02400001_02450000	NC_039244.1	2400001	2450000	2400913	2449586	-221.318	-221.318	0	196	196	0	-0.346633
NC_039244.1_02425001_02475000	NC_039244.1	2425001	2475000	2426617	2473654	-112.847	-114.045	0.0001	118	118	2.39502	0.650433
NC_039244.1_02450001_02500000	NC_039244.1	2450001	2500000	2453949	2498973	-134.819	-134.819	0	107	107	0	-0.346633
NC_039244.1_02475001_02525000	NC_039244.1	2475001	2525000	2475831	2514701	-59.3811	-59.3811	0	39	39	0	-0.346633
NC_039244.1_02500001_02550000	NC_039244.1	2500001	2550000	2500712	2549847	-35.6246	-35.6246	0	15	15	0	-0.346633
NC_039244.1_02525001_02575000	NC_039244.1	2525001	2575000	2542701	2571117	-93.9967	-93.9967	0	51	51	0	-0.346633
NC_039244.1_02550001_02600000	NC_039244.1	2550001	2600000	2550028	2595840	-94.2361	-94.4144	1e-05	58	58	0.356602	-0.198176
NC_039244.1_02575001_02625000	NC_039244.1	2575001	2625000	2577800	2610697	-47.4822	-47.4822	0	27	27	0	-0.346633
NC_039244.1_02600001_02650000	NC_039244.1	2600001	2650000	2602598	2646581	-54.2024	-54.2024	0	33	33	0	-0.346633
NC_039244.1_02625001_02675000	NC_039244.1	2625001	2675000	2629121	2673500	-103.461	-103.461	0	63	63	0	-0.346633
NC_039244.1_02650001_02700000	NC_039244.1	2650001	2700000	2651516	2699017	-136.045	-136.045	0	77	77	0	-0.346633
NC_039244.1_02675001_02725000	NC_039244.1	2675001	2725000	2677908	2724091	-189.171	-190.941	0.0002	109	109	3.54088	1.12747
NC_039244.1_02700001_02750000	NC_039244.1	2700001	2750000	2701304	2741957	-143.448	-143.448	0	91	91	0	-0.346633
NC_039244.1_02725001_02775000	NC_039244.1	2725001	2775000	2725435	2774983	-85.7696	-85.7696	0	57	57	0	-0.346633
NC_039244.1_02750001_02800000	NC_039244.1	2750001	2800000	2758625	2799918	-364.67	-364.67	0	200	499	0	-0.346633
NC_039244.1_02775001_02825000	NC_039244.1	2775001	2825000	2775535	2824132	-396.812	-396.812	0	200	1007	0	-0.346633
NC_039244.1_02800001_02850000	NC_039244.1	2800001	2850000	2800231	2849208	-384.057	-384.205	1e-05	200	955	0.295086	-0.223786
NC_039244.1_02825001_02875000	NC_039244.1	2825001	2875000	2825060	2874814	-380.04	-380.04	0	200	718	0	-0.346633
NC_039244.1_02850001_02900000	NC_039244.1	2850001	2900000	2850154	2899927	-366.162	-366.205	1e-05	200	599	0.0856999	-0.310955
NC_039244.1_02875001_02925000	NC_039244.1	2875001	2925000	2875915	2924964	-370.574	-370.574	0	200	660	0	-0.346633
NC_039244.1_02900001_02950000	NC_039244.1	2900001	2950000	2900646	2949347	-390.818	-390.818	0	200	789	0	-0.346633
NC_039244.1_02925001_02975000	NC_039244.1	2925001	2975000	2925025	2974895	-385.196	-387.085	1e-05	200	1083	3.77846	1.22637
NC_039244.1_02950001_03000000	NC_039244.1	2950001	3000000	2950013	2999407	-381.539	-381.539	0	200	981	0	-0.346633
NC_039244.1_02975001_03025000	NC_039244.1	2975001	3025000	2975073	3024040	-361.813	-361.813	0	200	691	0	-0.346633
NC_039244.1_03000001_03050000	NC_039244.1	3000001	3050000	3000251	3047878	-363.889	-363.889	0	200	698	0	-0.346633
NC_039244.1_03025001_03075000	NC_039244.1	3025001	3075000	3025148	3074572	-347.817	-347.817	0	200	697	0	-0.346633
NC_039244.1_03050001_03100000	NC_039244.1	3050001	3100000	3051021	3099778	-406.303	-406.303	0	200	720	0	-0.346633
NC_039244.1_03075001_03125000	NC_039244.1	3075001	3125000	3075835	3124736	-396.563	-396.563	0	200	692	0	-0.346633
NC_039244.1_03100001_03150000	NC_039244.1	3100001	3150000	3100326	3149933	-417.784	-417.784	0	200	815	0	-0.346633
NC_039244.1_03125001_03175000	NC_039244.1	3125001	3175000	3125477	3174360	-403.491	-403.491	0	200	786	0	-0.346633
NC_039244.1_03150001_03200000	NC_039244.1	3150001	3200000	3150223	3198278	-405.713	-406.973	5e-05	200	635	2.52097	0.702867
NC_039244.1_03175001_03225000	NC_039244.1	3175001	3225000	3175283	3224925	-412.564	-412.564	0	200	691	0	-0.346633
NC_039244.1_03200001_03250000	NC_039244.1	3200001	3250000	3201054	3249729	-406.149	-406.149	0	200	768	0	-0.346633
NC_039244.1_03225001_03275000	NC_039244.1	3225001	3275000	3225002	3274964	-388.993	-388.993	0	200	771	0	-0.346633
NC_039244.1_03250001_03300000	NC_039244.1	3250001	3300000	3250407	3299532	-391.813	-391.813	0	200	790	0	-0.346633
NC_039244.1_03275001_03325000	NC_039244.1	3275001	3325000	3275535	3324721	-407.084	-415.026	0.0001	200	691	15.8845	6.26623
NC_039244.1_03300001_03350000	NC_039244.1	3300001	3350000	3300646	3349187	-406.813	-406.813	0	200	667	0	-0.346633
NC_039244.1_03325001_03375000	NC_039244.1	3325001	3375000	3325045	3373752	-394.102	-394.869	5e-05	200	765	1.53423	0.292081
NC_039244.1_03350001_03400000	NC_039244.1	3350001	3400000	3350083	3399641	-404.35	-404.35	1e-05	200	713	5.20837e-05	-0.346611
NC_039244.1_03375001_03425000	NC_039244.1	3375001	3425000	3376607	3424547	-377.424	-377.424	0	200	656	0	-0.346633
NC_039244.1_03400001_03450000	NC_039244.1	3400001	3450000	3400362	3448987	-386.119	-388.7	5e-05	200	709	5.16153	1.80216
NC_039244.1_03425001_03475000	NC_039244.1	3425001	3475000	3425142	3474369	-406.368	-409.068	5e-05	200	814	5.40043	1.90161
NC_039244.1_03450001_03500000	NC_039244.1	3450001	3500000	3450333	3499406	-393.289	-393.289	0	200	515	0	-0.346633
NC_039244.1_03475001_03525000	NC_039244.1	3475001	3525000	3475662	3524958	-284.575	-284.575	0	178	178	0	-0.346633
NC_039244.1_03500001_03550000	NC_039244.1	3500001	3550000	3500459	3546526	-172.508	-172.508	0	112	112	0	-0.346633
NC_039244.1_03525001_03575000	NC_039244.1	3525001	3575000	3525087	3574388	-167.776	-167.776	0	110	110	0	-0.346633
NC_039244.1_03550001_03600000	NC_039244.1	3550001	3600000	3552253	3599451	-256.825	-256.825	1e-05	159	159	4.25596e-07	-0.346632
NC_039244.1_03575001_03625000	NC_039244.1	3575001	3625000	3576326	3623931	-389.647	-389.696	1e-05	200	491	0.0977545	-0.305937
NC_039244.1_03600001_03650000	NC_039244.1	3600001	3650000	3602502	3649002	-388.072	-388.08	1e-05	200	754	0.0161037	-0.339929
NC_039244.1_03625001_03675000	NC_039244.1	3625001	3675000	3625878	3674783	-381.495	-381.531	1e-05	200	770	0.0719746	-0.316669
NC_039244.1_03650001_03700000	NC_039244.1	3650001	3700000	3650576	3699934	-387.27	-387.27	0	200	761	0	-0.346633
NC_039244.1_03675001_03725000	NC_039244.1	3675001	3725000	3675087	3724999	-387.919	-387.919	0	200	820	0	-0.346633
NC_039244.1_03700001_03750000	NC_039244.1	3700001	3750000	3700013	3741474	-394.949	-394.949	0	200	690	0	-0.346633
NC_039244.1_03725001_03775000	NC_039244.1	3725001	3775000	3725017	3774997	-307.737	-307.737	0	200	329	0	-0.346633
NC_039244.1_03750001_03800000	NC_039244.1	3750001	3800000	3759373	3799900	-290.364	-291.018	5e-05	200	334	1.30797	0.197887
NC_039244.1_03775001_03825000	NC_039244.1	3775001	3825000	3775017	3815100	-333.525	-333.525	0	200	308	0	-0.346633
NC_039244.1_03800001_03850000	NC_039244.1	3800001	3850000	3800420	3848947	-202.648	-202.648	0	117	117	0	-0.346633
NC_039244.1_03825001_03875000	NC_039244.1	3825001	3875000	3827704	3859106	-51.6798	-51.6798	0	34	34	0	-0.346633
NC_039244.1_03850001_03900000	NC_039244.1	3850001	3900000	3853638	3899173	-74.8208	-74.8208	0	44	44	0	-0.346633
NC_039244.1_03875001_03925000	NC_039244.1	3875001	3925000	3886427	3917367	-104.354	-104.918	0.0001	54	54	1.1292	0.123461
NC_039244.1_03900001_03950000	NC_039244.1	3900001	3950000	3901848	3942910	-138.285	-138.285	0	77	77	0	-0.346633
NC_039244.1_03925001_03975000	NC_039244.1	3925001	3975000	3929740	3974491	-142.623	-142.623	0	80	80	0	-0.346633
NC_039244.1_03950001_04000000	NC_039244.1	3950001	4000000	3957224	3997860	-90.4546	-90.4546	0	50	50	0	-0.346633
NC_039244.1_03975001_04025000	NC_039244.1	3975001	4025000	3987995	4022230	-122.045	-122.045	0	79	79	0	-0.346633
NC_039244.1_04000001_04050000	NC_039244.1	4000001	4050000	4000002	4047103	-216.847	-216.847	0	157	157	0	-0.346633
NC_039244.1_04025001_04075000	NC_039244.1	4025001	4075000	4027441	4074959	-276.369	-278.058	1e-05	200	226	3.37795	1.05964
NC_039244.1_04050001_04100000	NC_039244.1	4050001	4100000	4050372	4099958	-350.789	-354.244	5e-05	200	529	6.90984	2.52999
NC_039244.1_04075001_04125000	NC_039244.1	4075001	4125000	4075915	4124375	-408.773	-408.773	0	200	883	0	-0.346633
NC_039244.1_04100001_04150000	NC_039244.1	4100001	4150000	4100784	4148761	-403.645	-403.645	0	200	871	0	-0.346633
NC_039244.1_04125001_04175000	NC_039244.1	4125001	4175000	4126518	4174139	-398.914	-398.914	0	200	690	0	-0.346633
NC_039244.1_04150001_04200000	NC_039244.1	4150001	4200000	4150423	4199975	-417.643	-417.997	5e-05	200	749	0.707026	-0.0522917
NC_039244.1_04175001_04225000	NC_039244.1	4175001	4225000	4175142	4224516	-389.156	-389.156	0	200	892	0	-0.346633
NC_039244.1_04200001_04250000	NC_039244.1	4200001	4250000	4200064	4248671	-381.309	-381.561	1e-05	200	732	0.502506	-0.137435
NC_039244.1_04225001_04275000	NC_039244.1	4225001	4275000	4225188	4274925	-403.283	-403.285	1e-05	200	816	0.00486181	-0.344609
NC_039244.1_04250001_04300000	NC_039244.1	4250001	4300000	4251204	4299990	-408.536	-408.536	0	200	1058	0	-0.346633
NC_039244.1_04275001_04325000	NC_039244.1	4275001	4325000	4275152	4324945	-394.995	-395.271	1e-05	200	936	0.550318	-0.117531
NC_039244.1_04300001_04350000	NC_039244.1	4300001	4350000	4300041	4349831	-399.75	-401.456	5e-05	200	1052	3.41273	1.07411
NC_039244.1_04325001_04375000	NC_039244.1	4325001	4375000	4325158	4374972	-386.323	-386.323	0	200	1179	0	-0.346633
NC_039244.1_04350001_04400000	NC_039244.1	4350001	4400000	4350030	4396839	-380.526	-380.526	0	200	980	0	-0.346633
NC_039244.1_04375001_04425000	NC_039244.1	4375001	4425000	4375188	4424982	-372.483	-374.861	0.0002	200	763	4.75534	1.63306
NC_039244.1_04400001_04450000	NC_039244.1	4400001	4450000	4403536	4449209	-382.261	-382.261	0	200	899	0	-0.346633
NC_039244.1_04425001_04475000	NC_039244.1	4425001	4475000	4425793	4474998	-399.597	-399.976	5e-05	200	1028	0.757594	-0.0312397
NC_039244.1_04450001_04500000	NC_039244.1	4450001	4500000	4450635	4499426	-385.747	-385.747	0	200	989	0	-0.346633
NC_039244.1_04475001_04525000	NC_039244.1	4475001	4525000	4475010	4521997	-388.357	-392.519	5e-05	200	708	8.3231	3.11835
NC_039244.1_04500001_04550000	NC_039244.1	4500001	4550000	4500164	4549543	-350.363	-350.363	0	200	403	0	-0.346633
NC_039244.1_04525001_04575000	NC_039244.1	4525001	4575000	4529033	4574361	-340.71	-340.71	0	200	348	0	-0.346633
NC_039244.1_04550001_04600000	NC_039244.1	4550001	4600000	4551383	4599724	-332.712	-334.695	1e-05	200	243	3.96571	1.30433
NC_039244.1_04575001_04625000	NC_039244.1	4575001	4625000	4575044	4624558	-276.083	-276.369	0.0001	200	227	0.57155	-0.108691
NC_039244.1_04600001_04650000	NC_039244.1	4600001	4650000	4601122	4648788	-265.466	-267.537	5e-05	193	193	4.14314	1.37819
NC_039244.1_04625001_04675000	NC_039244.1	4625001	4675000	4625615	4670759	-283.825	-283.825	0	159	159	0	-0.346633
NC_039244.1_04650001_04700000	NC_039244.1	4650001	4700000	4650656	4699998	-366.102	-366.136	1e-05	200	382	0.0671091	-0.318695
NC_039244.1_04675001_04725000	NC_039244.1	4675001	4725000	4678079	4722263	-359.218	-359.754	1e-05	200	615	1.07125	0.099336
NC_039244.1_04700001_04750000	NC_039244.1	4700001	4750000	4700073	4749616	-300.541	-300.686	5e-05	200	471	0.291464	-0.225294
NC_039244.1_04725001_04775000	NC_039244.1	4725001	4775000	4725177	4774703	-226.707	-226.707	0	200	277	0	-0.346633
NC_039244.1_04750001_04800000	NC_039244.1	4750001	4800000	4751137	4798868	-150.743	-150.743	0	130	130	0	-0.346633
NC_039244.1_04775001_04825000	NC_039244.1	4775001	4825000	4788340	4824990	-142.522	-142.522	0	106	106	0	-0.346633
NC_039244.1_04800001_04850000	NC_039244.1	4800001	4850000	4800388	4848873	-210.932	-210.932	0	151	151	0	-0.346633
NC_039244.1_04825001_04875000	NC_039244.1	4825001	4875000	4825080	4874921	-152.365	-152.365	0	103	103	0	-0.346633
NC_039244.1_04850001_04900000	NC_039244.1	4850001	4900000	4858515	4896148	-202.769	-204.576	1e-05	130	130	3.61434	1.15805
NC_039244.1_04875001_04925000	NC_039244.1	4875001	4925000	4875201	4924611	-374.604	-374.604	0	200	438	0	-0.346633
NC_039244.1_04900001_04950000	NC_039244.1	4900001	4950000	4903062	4948177	-387.42	-387.42	0	200	489	0	-0.346633
NC_039244.1_04925001_04975000	NC_039244.1	4925001	4975000	4925185	4972805	-278.76	-279.402	0.0001	200	213	1.284	0.187906
NC_039244.1_04950001_05000000	NC_039244.1	4950001	5000000	4950440	4999185	-232.656	-232.656	0	156	156	0	-0.346633
NC_039244.1_04975001_05025000	NC_039244.1	4975001	5025000	4976278	5024994	-316.924	-318.738	1e-05	200	309	3.62838	1.16389
NC_039244.1_05000001_05050000	NC_039244.1	5000001	5050000	5000360	5049965	-320.134	-320.134	0	200	416	0	-0.346633
NC_039244.1_05025001_05075000	NC_039244.1	5025001	5075000	5025024	5074866	-313.021	-313.063	1e-05	200	413	0.0847405	-0.311354
NC_039244.1_05050001_05100000	NC_039244.1	5050001	5100000	5050388	5098877	-367.222	-370.676	5e-05	200	725	6.90811	2.52927
NC_039244.1_05075001_05125000	NC_039244.1	5075001	5125000	5075250	5124151	-370.01	-373.238	5e-05	200	988	6.45481	2.34056
NC_039244.1_05100001_05150000	NC_039244.1	5100001	5150000	5101050	5149466	-414.92	-414.92	0	200	1039	0	-0.346633
NC_039244.1_05125001_05175000	NC_039244.1	5125001	5175000	5125214	5174986	-382.837	-383.012	1e-05	200	1028	0.350701	-0.200633
NC_039244.1_05150001_05200000	NC_039244.1	5150001	5200000	5150118	5198730	-335.512	-339.898	0.0001	200	763	8.7722	3.30531
NC_039244.1_05175001_05225000	NC_039244.1	5175001	5225000	5175096	5223234	-426.287	-426.287	0	200	670	0	-0.346633
NC_039244.1_05200001_05250000	NC_039244.1	5200001	5250000	5201849	5249174	-396.763	-396.763	0	200	763	0	-0.346633
NC_039244.1_05225001_05275000	NC_039244.1	5225001	5275000	5231864	5274898	-400.023	-400.023	0	200	600	0	-0.346633
NC_039244.1_05250001_05300000	NC_039244.1	5250001	5300000	5250031	5279770	-354.367	-354.43	5e-05	200	359	0.126478	-0.293979
NC_039244.1_05275001_05325000	NC_039244.1	5275001	5325000	5275132	5319959	-268.96	-268.96	0	173	173	0	-0.346633
NC_039244.1_05300001_05350000	NC_039244.1	5300001	5350000	5312181	5349576	-250.451	-250.451	0	137	137	0	-0.346633
NC_039244.1_05325001_05375000	NC_039244.1	5325001	5375000	5330341	5374083	-430.666	-430.666	0	200	433	0	-0.346633
NC_039244.1_05350001_05400000	NC_039244.1	5350001	5400000	5350954	5399998	-414.873	-415.055	1e-05	200	758	0.364299	-0.194972
NC_039244.1_05375001_05425000	NC_039244.1	5375001	5425000	5375132	5424002	-388.182	-388.419	1e-05	200	940	0.47403	-0.14929
NC_039244.1_05400001_05450000	NC_039244.1	5400001	5450000	5400324	5449217	-391.244	-391.651	1e-05	200	580	0.814918	-0.00737562
NC_039244.1_05425001_05475000	NC_039244.1	5425001	5475000	5426813	5474871	-407.397	-407.397	0	200	536	0	-0.346633
NC_039244.1_05450001_05500000	NC_039244.1	5450001	5500000	5450831	5495294	-410.326	-410.326	0	200	884	0	-0.346633
NC_039244.1_05475001_05525000	NC_039244.1	5475001	5525000	5475956	5524647	-353.863	-353.863	0	200	540	0	-0.346633
NC_039244.1_05500001_05550000	NC_039244.1	5500001	5550000	5500906	5549529	-307.363	-307.363	0	197	197	0	-0.346633
NC_039244.1_05525001_05575000	NC_039244.1	5525001	5575000	5527672	5573848	-291.278	-291.278	0	200	237	0	-0.346633
NC_039244.1_05550001_05600000	NC_039244.1	5550001	5600000	5550071	5599874	-259.136	-259.156	1e-05	200	251	0.0395444	-0.33017
NC_039244.1_05575001_05625000	NC_039244.1	5575001	5625000	5575752	5624975	-254.34	-254.34	0	193	193	0	-0.346633
NC_039244.1_05600001_05650000	NC_039244.1	5600001	5650000	5600722	5643322	-294.085	-294.085	0	200	221	0	-0.346633
NC_039244.1_05625001_05675000	NC_039244.1	5625001	5675000	5625004	5674104	-286.749	-286.749	0	200	273	0	-0.346633
NC_039244.1_05650001_05700000	NC_039244.1	5650001	5700000	5653177	5695173	-245.489	-251.18	0.0002	200	218	11.3825	4.39202
NC_039244.1_05675001_05725000	NC_039244.1	5675001	5725000	5676397	5722438	-237.702	-237.702	0	191	191	0	-0.346633
NC_039244.1_05700001_05750000	NC_039244.1	5700001	5750000	5700531	5747613	-204.902	-204.902	0	158	158	0	-0.346633
NC_039244.1_05725001_05775000	NC_039244.1	5725001	5775000	5742970	5773551	-214.751	-214.751	0	126	126	0	-0.346633
NC_039244.1_05750001_05800000	NC_039244.1	5750001	5800000	5753750	5794801	-225.402	-225.402	0	118	118	0	-0.346633
NC_039244.1_05775001_05825000	NC_039244.1	5775001	5825000	5775001	5814495	-147.736	-148.113	0.0001	85	85	0.754081	-0.0327023
NC_039244.1_05800001_05850000	NC_039244.1	5800001	5850000	5800948	5849852	-344.922	-344.922	0	197	197	0	-0.346633
NC_039244.1_05825001_05875000	NC_039244.1	5825001	5875000	5825514	5872342	-339.519	-341.106	5e-05	196	196	3.17549	0.975349
NC_039244.1_05850001_05900000	NC_039244.1	5850001	5900000	5850824	5897623	-278.35	-278.35	0	156	156	0	-0.346633
NC_039244.1_05875001_05925000	NC_039244.1	5875001	5925000	5876150	5924742	-268.756	-268.756	0	144	144	0	-0.346633
NC_039244.1_05900001_05950000	NC_039244.1	5900001	5950000	5900223	5941586	-158.056	-158.056	0	88	88	0	-0.346633
NC_039244.1_05925001_05975000	NC_039244.1	5925001	5975000	5925707	5973962	-136.805	-136.805	0	90	90	0	-0.346633
NC_039244.1_05950001_06000000	NC_039244.1	5950001	6000000	5954739	5999725	-223.396	-223.396	0	175	175	0	-0.346633
NC_039244.1_05975001_06025000	NC_039244.1	5975001	6025000	5975133	6024581	-310.351	-310.351	0	200	226	0	-0.346633
NC_039244.1_06000001_06050000	NC_039244.1	6000001	6050000	6000095	6049678	-320.257	-320.504	0.0001	191	191	0.495521	-0.140343
NC_039244.1_06025001_06075000	NC_039244.1	6025001	6075000	6027119	6073556	-323.48	-323.48	0	180	180	0	-0.346633
NC_039244.1_06050001_06100000	NC_039244.1	6050001	6100000	6050427	6099821	-247.386	-247.805	1e-05	152	152	0.836488	0.00160428
NC_039244.1_06075001_06125000	NC_039244.1	6075001	6125000	6075295	6124224	-199.684	-199.684	0	156	156	0	-0.346633
NC_039244.1_06100001_06150000	NC_039244.1	6100001	6150000	6102688	6148989	-223.539	-224.809	5e-05	166	166	2.54055	0.711021
NC_039244.1_06125001_06175000	NC_039244.1	6125001	6175000	6126793	6168114	-149.893	-149.893	0	96	96	0	-0.346633
NC_039244.1_06150001_06200000	NC_039244.1	6150001	6200000	6166693	6199880	-164.285	-164.285	0	96	96	0	-0.346633
NC_039244.1_06175001_06225000	NC_039244.1	6175001	6225000	6179551	6221639	-251.19	-251.19	0	147	147	0	-0.346633
NC_039244.1_06200001_06250000	NC_039244.1	6200001	6250000	6203222	6245224	-145.124	-145.438	0.0001	83	83	0.627773	-0.0852854
NC_039244.1_06225001_06275000	NC_039244.1	6225001	6275000	6226675	6274856	-70.7975	-70.7975	0	41	41	0	-0.346633
NC_039244.1_06250001_06300000	NC_039244.1	6250001	6300000	6250144	6299839	-273.386	-273.386	0	200	208	0	-0.346633
NC_039244.1_06275001_06325000	NC_039244.1	6275001	6325000	6275062	6320118	-264.516	-264.516	0	195	195	0	-0.346633
NC_039244.1_06300001_06350000	NC_039244.1	6300001	6350000	6300690	6349570	-346.959	-346.959	0	200	355	0	-0.346633
NC_039244.1_06325001_06375000	NC_039244.1	6325001	6375000	6325794	6371940	-345.798	-346.28	1e-05	200	408	0.964373	0.0548438
NC_039244.1_06350001_06400000	NC_039244.1	6350001	6400000	6351061	6398971	-159.881	-159.881	0	121	121	0	-0.346633
NC_039244.1_06375001_06425000	NC_039244.1	6375001	6425000	6379479	6423553	-207.14	-207.163	5e-05	121	121	0.0451345	-0.327843
NC_039244.1_06400001_06450000	NC_039244.1	6400001	6450000	6400675	6437838	-359.689	-360.911	1e-05	200	341	2.44387	0.670769
NC_039244.1_06425001_06475000	NC_039244.1	6425001	6475000	6425137	6471324	-333.468	-333.468	0	200	302	0	-0.346633
NC_039244.1_06450001_06500000	NC_039244.1	6450001	6500000	6458236	6494636	-72.8912	-72.8912	0	37	37	0	-0.346633
NC_039244.1_06475001_06525000	NC_039244.1	6475001	6525000	6481672	6519004	-36.9337	-36.9337	0	22	22	0	-0.346633
NC_039244.1_06500001_06550000	NC_039244.1	6500001	6550000	6504336	6549520	-102.012	-102.012	0	48	48	0	-0.346633
NC_039244.1_06525001_06575000	NC_039244.1	6525001	6575000	6525305	6574272	-213.323	-213.323	0	123	123	0	-0.346633
NC_039244.1_06550001_06600000	NC_039244.1	6550001	6600000	6550059	6599980	-161.397	-161.451	5e-05	98	98	0.108685	-0.301386
NC_039244.1_06575001_06625000	NC_039244.1	6575001	6625000	6585045	6616617	-105.852	-106.492	0.0002	60	60	1.27926	0.185935
NC_039244.1_06600001_06650000	NC_039244.1	6600001	6650000	6600004	6647113	-90.3913	-90.3913	1e-05	53	53	5.81849e-10	-0.346633
NC_039244.1_06625001_06675000	NC_039244.1	6625001	6675000	6641922	6674347	-47.1327	-47.1327	0	32	32	0	-0.346633
NC_039244.1_06650001_06700000	NC_039244.1	6650001	6700000	6650324	6697940	-357.261	-357.261	0	200	349	0	-0.346633
NC_039244.1_06675001_06725000	NC_039244.1	6675001	6725000	6675057	6724896	-437.922	-438.88	5e-05	200	806	1.91602	0.451023
NC_039244.1_06700001_06750000	NC_039244.1	6700001	6750000	6701107	6749750	-404.631	-404.835	5e-05	200	911	0.409071	-0.176333
NC_039244.1_06725001_06775000	NC_039244.1	6725001	6775000	6725020	6773165	-421.926	-421.926	0	200	773	0	-0.346633
NC_039244.1_06750001_06800000	NC_039244.1	6750001	6800000	6750258	6799695	-419.994	-419.994	0	200	786	0	-0.346633
NC_039244.1_06775001_06825000	NC_039244.1	6775001	6825000	6777481	6824812	-396.833	-396.833	0	200	868	0	-0.346633
NC_039244.1_06800001_06850000	NC_039244.1	6800001	6850000	6803285	6849520	-345.557	-345.624	1e-05	200	782	0.134594	-0.2906
NC_039244.1_06825001_06875000	NC_039244.1	6825001	6875000	6825176	6874973	-364.941	-365.06	1e-05	200	608	0.238033	-0.247538
NC_039244.1_06850001_06900000	NC_039244.1	6850001	6900000	6852148	6899816	-409.469	-409.469	0	200	744	0	-0.346633
NC_039244.1_06875001_06925000	NC_039244.1	6875001	6925000	6875074	6923897	-454.001	-454.001	0	200	820	0	-0.346633
NC_039244.1_06900001_06950000	NC_039244.1	6900001	6950000	6901645	6948602	-388.232	-388.304	1e-05	200	499	0.143174	-0.287028
NC_039244.1_06925001_06975000	NC_039244.1	6925001	6975000	6926497	6970981	-388.176	-389.542	5e-05	200	562	2.73249	0.790926
NC_039244.1_06950001_07000000	NC_039244.1	6950001	7000000	6950257	6997587	-359.703	-359.703	0	200	640	0	-0.346633
NC_039244.1_06975001_07025000	NC_039244.1	6975001	7025000	6975289	7016744	-321.218	-322.47	1e-05	200	268	2.50298	0.695377
NC_039244.1_07000001_07050000	NC_039244.1	7000001	7050000	7000084	7048523	-383.192	-383.192	0	200	337	0	-0.346633
NC_039244.1_07025001_07075000	NC_039244.1	7025001	7075000	7027620	7074266	-418.02	-418.02	0	200	848	0	-0.346633
NC_039244.1_07050001_07100000	NC_039244.1	7050001	7100000	7051018	7099794	-414.423	-414.423	0	200	932	0	-0.346633
NC_039244.1_07075001_07125000	NC_039244.1	7075001	7125000	7075587	7124987	-422.104	-422.104	0	200	752	0	-0.346633
NC_039244.1_07100001_07150000	NC_039244.1	7100001	7150000	7101469	7149934	-425.61	-425.61	0	200	567	0	-0.346633
NC_039244.1_07125001_07175000	NC_039244.1	7125001	7175000	7125020	7174934	-402.172	-402.172	0	200	426	0	-0.346633
NC_039244.1_07150001_07200000	NC_039244.1	7150001	7200000	7150117	7199644	-416.652	-416.652	0	200	550	0	-0.346633
NC_039244.1_07175001_07225000	NC_039244.1	7175001	7225000	7175601	7223273	-396.849	-396.849	0	200	638	0	-0.346633
NC_039244.1_07200001_07250000	NC_039244.1	7200001	7250000	7200496	7249843	-397.29	-397.29	0	200	550	0	-0.346633
NC_039244.1_07225001_07275000	NC_039244.1	7225001	7275000	7226042	7273212	-371.927	-371.927	0	200	467	0	-0.346633
NC_039244.1_07250001_07300000	NC_039244.1	7250001	7300000	7250618	7299401	-411.137	-413.286	1e-05	200	515	4.29843	1.44284
NC_039244.1_07275001_07325000	NC_039244.1	7275001	7325000	7275545	7323906	-405.003	-405.003	0	200	452	0	-0.346633
NC_039244.1_07300001_07350000	NC_039244.1	7300001	7350000	7300219	7348489	-298.227	-298.227	0	200	220	0	-0.346633
NC_039244.1_07325001_07375000	NC_039244.1	7325001	7375000	7326027	7374850	-171.99	-171.99	0	109	109	0	-0.346633
NC_039244.1_07350001_07400000	NC_039244.1	7350001	7400000	7350338	7399860	-231.876	-231.876	0	177	177	0	-0.346633
NC_039244.1_07375001_07425000	NC_039244.1	7375001	7425000	7376999	7424380	-339.816	-345.556	5e-05	200	533	11.4811	4.43305
NC_039244.1_07400001_07450000	NC_039244.1	7400001	7450000	7400506	7449994	-390.486	-393.278	0.0001	200	825	5.58308	1.97765
NC_039244.1_07425001_07475000	NC_039244.1	7425001	7475000	7425307	7474659	-382.535	-382.905	1e-05	200	795	0.738437	-0.0392153
NC_039244.1_07450001_07500000	NC_039244.1	7450001	7500000	7450006	7498692	-416.347	-419.965	0.0001	200	493	7.23577	2.66568
NC_039244.1_07475001_07525000	NC_039244.1	7475001	7525000	7475272	7524446	-347.674	-347.674	0	200	417	0	-0.346633
NC_039244.1_07500001_07550000	NC_039244.1	7500001	7550000	7502278	7544504	-371.144	-371.144	0	200	590	0	-0.346633
NC_039244.1_07525001_07575000	NC_039244.1	7525001	7575000	7525208	7574842	-339.327	-339.327	0	200	429	0	-0.346633
NC_039244.1_07550001_07600000	NC_039244.1	7550001	7600000	7553738	7599987	-344.652	-345.153	0.0001	200	284	1.00189	0.0704625
NC_039244.1_07575001_07625000	NC_039244.1	7575001	7625000	7575602	7624991	-382.183	-383.479	5e-05	200	421	2.59121	0.732108
NC_039244.1_07600001_07650000	NC_039244.1	7600001	7650000	7600578	7648071	-411.359	-411.359	0	200	611	0	-0.346633
NC_039244.1_07625001_07675000	NC_039244.1	7625001	7675000	7625012	7674832	-371.687	-371.687	0	200	652	0	-0.346633
NC_039244.1_07650001_07700000	NC_039244.1	7650001	7700000	7651051	7699975	-391.096	-391.292	1e-05	200	606	0.393558	-0.182791
NC_039244.1_07675001_07725000	NC_039244.1	7675001	7725000	7675875	7722388	-359.01	-359.115	1e-05	200	498	0.210181	-0.259133
NC_039244.1_07700001_07750000	NC_039244.1	7700001	7750000	7700008	7748576	-372.11	-372.11	0	200	321	0	-0.346633
NC_039244.1_07725001_07775000	NC_039244.1	7725001	7775000	7725047	7774908	-372.38	-372.38	0	200	290	0	-0.346633
NC_039244.1_07750001_07800000	NC_039244.1	7750001	7800000	7751112	7799989	-404.974	-404.974	0	200	321	0	-0.346633
NC_039244.1_07775001_07825000	NC_039244.1	7775001	7825000	7775873	7824540	-383.548	-383.548	0	200	479	0	-0.346633
NC_039244.1_07800001_07850000	NC_039244.1	7800001	7850000	7800087	7849906	-434.518	-434.518	0	200	833	0	-0.346633
NC_039244.1_07825001_07875000	NC_039244.1	7825001	7875000	7826186	7874778	-466.519	-466.525	1e-05	200	996	0.011328	-0.341917
NC_039244.1_07850001_07900000	NC_039244.1	7850001	7900000	7850035	7899340	-412.825	-412.825	0	200	1086	0	-0.346633
NC_039244.1_07875001_07925000	NC_039244.1	7875001	7925000	7875206	7924654	-435.711	-435.711	0	200	1109	0	-0.346633
NC_039244.1_07900001_07950000	NC_039244.1	7900001	7950000	7900738	7949997	-424.287	-424.287	0	200	1035	0	-0.346633
NC_039244.1_07925001_07975000	NC_039244.1	7925001	7975000	7925610	7968809	-398.218	-398.218	0	200	801	0	-0.346633
NC_039244.1_07950001_08000000	NC_039244.1	7950001	8000000	7950002	7999962	-364.016	-364.016	0	200	573	0	-0.346633
NC_039244.1_07975001_08025000	NC_039244.1	7975001	8025000	7975198	8024581	-342.169	-342.169	0	200	485	0	-0.346633
NC_039244.1_08000001_08050000	NC_039244.1	8000001	8050000	8000005	8049323	-368.935	-368.935	0	200	503	0	-0.346633
NC_039244.1_08025001_08075000	NC_039244.1	8025001	8075000	8025067	8074998	-400.65	-400.8	1e-05	200	583	0.299641	-0.22189
NC_039244.1_08050001_08100000	NC_039244.1	8050001	8100000	8050610	8096464	-386.366	-386.707	5e-05	200	489	0.681826	-0.062783
NC_039244.1_08075001_08125000	NC_039244.1	8075001	8125000	8075042	8124919	-382.228	-382.34	1e-05	200	311	0.224223	-0.253287
NC_039244.1_08100001_08150000	NC_039244.1	8100001	8150000	8102037	8149934	-386.604	-387.524	1e-05	200	366	1.84062	0.419633
NC_039244.1_08125001_08175000	NC_039244.1	8125001	8175000	8125182	8171136	-374.483	-374.483	0	200	578	0	-0.346633
NC_039244.1_08150001_08200000	NC_039244.1	8150001	8200000	8150390	8198826	-389.747	-389.747	0	200	510	0	-0.346633
NC_039244.1_08175001_08225000	NC_039244.1	8175001	8225000	8178335	8224495	-379.78	-379.78	0	200	591	0	-0.346633
NC_039244.1_08200001_08250000	NC_039244.1	8200001	8250000	8202020	8249204	-411.523	-411.523	0	200	566	0	-0.346633
NC_039244.1_08225001_08275000	NC_039244.1	8225001	8275000	8226118	8264764	-345.956	-346.293	1e-05	200	280	0.673983	-0.0660478
NC_039244.1_08250001_08300000	NC_039244.1	8250001	8300000	8250114	8299428	-251.324	-251.324	0	160	160	0	-0.346633
NC_039244.1_08275001_08325000	NC_039244.1	8275001	8325000	8283152	8323046	-345.37	-345.37	0	186	186	0	-0.346633
NC_039244.1_08300001_08350000	NC_039244.1	8300001	8350000	8302292	8349975	-353.069	-353.069	0	195	195	0	-0.346633
NC_039244.1_08325001_08375000	NC_039244.1	8325001	8375000	8325985	8374510	-212.95	-212.95	0	159	159	0	-0.346633
NC_039244.1_08350001_08400000	NC_039244.1	8350001	8400000	8350010	8396174	-168.293	-168.293	0	137	137	0	-0.346633
NC_039244.1_08375001_08425000	NC_039244.1	8375001	8425000	8375423	8424625	-208.17	-208.17	0	126	126	0	-0.346633
NC_039244.1_08400001_08450000	NC_039244.1	8400001	8450000	8400600	8449922	-192.435	-193.64	1e-05	108	108	2.40978	0.656581
NC_039244.1_08425001_08475000	NC_039244.1	8425001	8475000	8425015	8474993	-114.816	-114.816	0	67	67	0	-0.346633
NC_039244.1_08450001_08500000	NC_039244.1	8450001	8500000	8452452	8499992	-183.163	-188.113	5e-05	108	108	9.90008	3.77486
NC_039244.1_08475001_08525000	NC_039244.1	8475001	8525000	8475050	8523622	-211.375	-212.018	1e-05	113	113	1.28604	0.188758
NC_039244.1_08500001_08550000	NC_039244.1	8500001	8550000	8500584	8539651	-88.9217	-88.9217	0	51	51	0	-0.346633
NC_039244.1_08525001_08575000	NC_039244.1	8525001	8575000	0	0				8	8
NC_039244.1_08550001_08600000	NC_039244.1	8550001	8600000	8571568	8599966	-47.6377	-47.6377	0	48	48	0	-0.346633
NC_039244.1_08575001_08625000	NC_039244.1	8575001	8625000	8579420	8624957	-238.887	-238.887	0	200	263	0	-0.346633
NC_039244.1_08600001_08650000	NC_039244.1	8600001	8650000	8601797	8649697	-291.393	-291.397	1e-05	200	317	0.00676344	-0.343817
NC_039244.1_08625001_08675000	NC_039244.1	8625001	8675000	8625043	8673728	-243.849	-243.849	0	191	191	0	-0.346633
NC_039244.1_08650001_08700000	NC_039244.1	8650001	8700000	8650268	8699593	-156.279	-156.279	0	127	127	0	-0.346633
NC_039244.1_08675001_08725000	NC_039244.1	8675001	8725000	8676166	8724065	-94.8446	-94.8446	0	73	73	0	-0.346633
NC_039244.1_08700001_08750000	NC_039244.1	8700001	8750000	8703337	8748465	-209.404	-210.261	5e-05	127	127	1.71283	0.366432
NC_039244.1_08725001_08775000	NC_039244.1	8725001	8775000	8725305	8773721	-184.566	-188.123	0.0001	101	101	7.11379	2.6149
NC_039244.1_08750001_08800000	NC_039244.1	8750001	8800000	8754599	8799814	-11.9336	-11.9336	0	157	157	0	-0.346633
NC_039244.1_08775001_08825000	NC_039244.1	8775001	8825000	8775894	8814936	-13.8523	-13.8523	0	176	176	0	-0.346633
NC_039244.1_08800001_08850000	NC_039244.1	8800001	8850000	8800300	8849488	-151.078	-151.078	0	71	71	0	-0.346633
NC_039244.1_08825001_08875000	NC_039244.1	8825001	8875000	8826388	8872347	-354.286	-354.623	1e-05	193	193	0.67376	-0.0661408
NC_039244.1_08850001_08900000	NC_039244.1	8850001	8900000	8851396	8899383	-355.871	-358.644	0.0002	200	239	5.54765	1.9629
NC_039244.1_08875001_08925000	NC_039244.1	8875001	8925000	8875293	8904123	-138.705	-138.705	0	93	93	0	-0.346633
NC_039244.1_08900001_08950000	NC_039244.1	8900001	8950000	8901618	8949650	-78.9773	-79.072	1e-05	44	44	0.189352	-0.267804
NC_039244.1_08925001_08975000	NC_039244.1	8925001	8975000	8930655	8974973	-59.8369	-59.9189	5e-05	182	182	0.164041	-0.278341
NC_039244.1_08950001_09000000	NC_039244.1	8950001	9000000	8950121	8999056	-64.9517	-64.9517	1e-05	191	191	1.09546e-09	-0.346633
NC_039244.1_08975001_09025000	NC_039244.1	8975001	9025000	8975013	9023863	-136.149	-138.796	0.0002	100	100	5.29398	1.85729
NC_039244.1_09000001_09050000	NC_039244.1	9000001	9050000	9004348	9049459	-76.6656	-76.6656	0	70	70	0	-0.346633
NC_039244.1_09025001_09075000	NC_039244.1	9025001	9075000	9026274	9074378	-116.838	-116.838	0	65	65	0	-0.346633
NC_039244.1_09050001_09100000	NC_039244.1	9050001	9100000	9050401	9099882	-114.414	-115.101	0.0001	58	58	1.3736	0.225207
NC_039244.1_09075001_09125000	NC_039244.1	9075001	9125000	9075205	9124202	-86.3421	-86.3679	1e-05	164	164	0.0515014	-0.325192
NC_039244.1_09100001_09150000	NC_039244.1	9100001	9150000	9101037	9144724	-100.012	-100.012	0	200	224	0	-0.346633
NC_039244.1_09125001_09175000	NC_039244.1	9125001	9175000	9125095	9174129	-162.752	-162.753	1e-05	97	97	0.00249088	-0.345596
NC_039244.1_09150001_09200000	NC_039244.1	9150001	9200000	9151653	9199813	-17.729	-17.729	0	101	101	0	-0.346633
NC_039244.1_09175001_09225000	NC_039244.1	9175001	9225000	9176679	9220893	-24.7628	-24.7628	0	139	139	0	-0.346633
NC_039244.1_09200001_09250000	NC_039244.1	9200001	9250000	9201502	9249997	-231.571	-231.571	0	156	156	0	-0.346633
NC_039244.1_09225001_09275000	NC_039244.1	9225001	9275000	9227975	9274635	-134.358	-134.519	5e-05	200	290	0.321826	-0.212654
NC_039244.1_09250001_09300000	NC_039244.1	9250001	9300000	9254138	9299479	-143.051	-143.051	0	200	459	0	-0.346633
NC_039244.1_09275001_09325000	NC_039244.1	9275001	9325000	9275800	9324963	-368.838	-368.85	1e-05	200	388	0.023664	-0.336781
NC_039244.1_09300001_09350000	NC_039244.1	9300001	9350000	9301240	9349336	-258.016	-258.016	0	200	295	0	-0.346633
NC_039244.1_09325001_09375000	NC_039244.1	9325001	9375000	9325087	9374666	-272.571	-272.981	5e-05	200	238	0.820435	-0.00507879
NC_039244.1_09350001_09400000	NC_039244.1	9350001	9400000	9351081	9399383	-85.4476	-85.4476	1e-05	200	268	2.20262e-05	-0.346623
NC_039244.1_09375001_09425000	NC_039244.1	9375001	9425000	9382065	9424824	-222.904	-222.904	0	200	566	0	-0.346633
NC_039244.1_09400001_09450000	NC_039244.1	9400001	9450000	9400170	9449223	-410.502	-410.502	0	200	748	0	-0.346633
NC_039244.1_09425001_09475000	NC_039244.1	9425001	9475000	9425022	9474868	-383.691	-386.499	0.0001	200	776	5.61516	1.991
NC_039244.1_09450001_09500000	NC_039244.1	9450001	9500000	9450585	9498364	-397.347	-398.977	5e-05	200	614	3.26048	1.01073
NC_039244.1_09475001_09525000	NC_039244.1	9475001	9525000	9475198	9524987	-373.507	-373.507	0	200	456	0	-0.346633
NC_039244.1_09500001_09550000	NC_039244.1	9500001	9550000	9500959	9549218	-382.973	-382.973	0	200	397	0	-0.346633
NC_039244.1_09525001_09575000	NC_039244.1	9525001	9575000	9525016	9570802	-413.299	-413.299	0	200	269	0	-0.346633
NC_039244.1_09550001_09600000	NC_039244.1	9550001	9600000	9559733	9599995	-388.41	-388.41	1e-05	200	384	1.08146e-07	-0.346633
NC_039244.1_09575001_09625000	NC_039244.1	9575001	9625000	9577149	9623335	-413.485	-413.485	0	200	865	0	-0.346633
NC_039244.1_09600001_09650000	NC_039244.1	9600001	9650000	9600051	9649854	-418.122	-418.122	0	200	1009	0	-0.346633
NC_039244.1_09625001_09675000	NC_039244.1	9625001	9675000	9625044	9673505	-412.341	-413.115	5e-05	200	750	1.54833	0.297951
NC_039244.1_09650001_09700000	NC_039244.1	9650001	9700000	9650051	9699895	-391.673	-391.673	0	200	606	0	-0.346633
NC_039244.1_09675001_09725000	NC_039244.1	9675001	9725000	9678740	9724881	-363.821	-363.821	0	200	696	0	-0.346633
NC_039244.1_09700001_09750000	NC_039244.1	9700001	9750000	9700096	9749751	-411.536	-411.536	0	200	662	0	-0.346633
NC_039244.1_09725001_09775000	NC_039244.1	9725001	9775000	9725158	9774993	-407.149	-407.886	5e-05	200	674	1.47442	0.267179
NC_039244.1_09750001_09800000	NC_039244.1	9750001	9800000	9750632	9799509	-437.579	-437.579	0	200	715	0	-0.346633
NC_039244.1_09775001_09825000	NC_039244.1	9775001	9825000	9775033	9824271	-442.039	-442.039	0	200	690	0	-0.346633
NC_039244.1_09800001_09850000	NC_039244.1	9800001	9850000	9803797	9846733	-406.227	-406.227	0	200	563	0	-0.346633
NC_039244.1_09825001_09875000	NC_039244.1	9825001	9875000	9825165	9874963	-403.427	-403.703	1e-05	200	431	0.553151	-0.116351
NC_039244.1_09850001_09900000	NC_039244.1	9850001	9900000	9850424	9899529	-413.964	-414.311	5e-05	200	629	0.695084	-0.0572632
NC_039244.1_09875001_09925000	NC_039244.1	9875001	9925000	9875023	9924168	-425.994	-425.994	0	200	811	0	-0.346633
NC_039244.1_09900001_09950000	NC_039244.1	9900001	9950000	9900630	9947739	-392.591	-392.591	0	200	685	0	-0.346633
NC_039244.1_09925001_09975000	NC_039244.1	9925001	9975000	9925184	9973991	-345.74	-345.756	1e-05	200	582	0.0326843	-0.333026
NC_039244.1_09950001_10000000	NC_039244.1	9950001	10000000	9950275	9998331	-369.601	-369.601	0	200	540	0	-0.346633
NC_039244.1_09975001_10025000	NC_039244.1	9975001	10025000	9975159	10023213	-374.002	-374.002	0	200	447	0	-0.346633
NC_039244.1_10000001_10050000	NC_039244.1	10000001	10050000	10000196	10049975	-419.652	-420.64	5e-05	200	838	1.97739	0.47657
NC_039244.1_10025001_10075000	NC_039244.1	10025001	10075000	10026410	10074884	-438.729	-438.729	0	200	1186	0	-0.346633
NC_039244.1_10050001_10100000	NC_039244.1	10050001	10100000	10050004	10099879	-402.374	-405.79	0.0001	200	942	6.83063	2.49701
NC_039244.1_10075001_10125000	NC_039244.1	10075001	10125000	10075075	10124686	-446.934	-448.156	0.0001	200	1001	2.44521	0.671328
NC_039244.1_10100001_10150000	NC_039244.1	10100001	10150000	10100130	10149767	-422.039	-423.123	1e-05	200	1205	2.16754	0.55573
NC_039244.1_10125001_10175000	NC_039244.1	10125001	10175000	10125074	10169969	-424.473	-425.355	5e-05	200	877	1.76342	0.387496
NC_039244.1_10150001_10200000	NC_039244.1	10150001	10200000	10150169	10196694	-360.268	-360.268	0	200	374	0	-0.346633
NC_039244.1_10175001_10225000	NC_039244.1	10175001	10225000	10177304	10224878	-218.652	-218.652	0	130	130	0	-0.346633
NC_039244.1_10200001_10250000	NC_039244.1	10200001	10250000	10200113	10248403	-247.352	-247.991	1e-05	159	159	1.27747	0.185187
NC_039244.1_10225001_10275000	NC_039244.1	10225001	10275000	10227726	10274425	-179.201	-179.201	0	112	112	0	-0.346633
NC_039244.1_10250001_10300000	NC_039244.1	10250001	10300000	10250097	10299808	-121.421	-121.421	0	64	64	0	-0.346633
NC_039244.1_10275001_10325000	NC_039244.1	10275001	10325000	10285061	10324433	-130.125	-130.125	0	78	78	0	-0.346633
NC_039244.1_10300001_10350000	NC_039244.1	10300001	10350000	10302096	10347805	-152.429	-152.429	0	102	102	0	-0.346633
NC_039244.1_10325001_10375000	NC_039244.1	10325001	10375000	10325294	10374749	-125.731	-125.731	0	91	91	0	-0.346633
NC_039244.1_10350001_10400000	NC_039244.1	10350001	10400000	10350956	10395035	-107.468	-107.468	0	66	66	0	-0.346633
NC_039244.1_10375001_10425000	NC_039244.1	10375001	10425000	10377380	10424924	-61.5903	-61.5903	0	33	33	0	-0.346633
NC_039244.1_10400001_10450000	NC_039244.1	10400001	10450000	10400929	10449994	-293.848	-293.848	0	200	250	0	-0.346633
NC_039244.1_10425001_10475000	NC_039244.1	10425001	10475000	10425441	10474807	-384.435	-384.825	1e-05	200	707	0.779232	-0.0222319
NC_039244.1_10450001_10500000	NC_039244.1	10450001	10500000	10450114	10499236	-376.343	-376.343	0	200	705	0	-0.346633
NC_039244.1_10475001_10525000	NC_039244.1	10475001	10525000	10475011	10523632	-361.674	-361.675	1e-05	200	392	0.000507893	-0.346421
NC_039244.1_10500001_10550000	NC_039244.1	10500001	10550000	10506740	10549983	-384.865	-384.865	0	200	561	0	-0.346633
NC_039244.1_10525001_10575000	NC_039244.1	10525001	10575000	10525201	10574508	-418.765	-418.765	0	200	869	0	-0.346633
NC_039244.1_10550001_10600000	NC_039244.1	10550001	10600000	10550186	10599596	-403.68	-405.04	5e-05	200	884	2.7187	0.785184
NC_039244.1_10575001_10625000	NC_039244.1	10575001	10625000	10575037	10624924	-419.453	-419.453	0	200	658	0	-0.346633
NC_039244.1_10600001_10650000	NC_039244.1	10600001	10650000	10600049	10647716	-375.297	-375.297	0	200	592	0	-0.346633
NC_039244.1_10625001_10675000	NC_039244.1	10625001	10675000	10625029	10674911	-413.955	-413.955	0	200	641	0	-0.346633
NC_039244.1_10650001_10700000	NC_039244.1	10650001	10700000	10653582	10699812	-411.315	-411.315	0	200	755	0	-0.346633
NC_039244.1_10675001_10725000	NC_039244.1	10675001	10725000	10675096	10724903	-434.59	-434.59	0	200	984	0	-0.346633
NC_039244.1_10700001_10750000	NC_039244.1	10700001	10750000	10700547	10749990	-445.277	-445.277	0	200	1038	0	-0.346633
NC_039244.1_10725001_10775000	NC_039244.1	10725001	10775000	10725892	10772231	-420.186	-421.053	1e-05	200	1025	1.73294	0.374803
NC_039244.1_10750001_10800000	NC_039244.1	10750001	10800000	10750223	10799567	-399.161	-399.161	0	200	875	0	-0.346633
NC_039244.1_10775001_10825000	NC_039244.1	10775001	10825000	10776034	10824691	-384.85	-385.304	0.0001	200	779	0.90889	0.0317457
NC_039244.1_10800001_10850000	NC_039244.1	10800001	10850000	10801774	10849797	-413.473	-413.473	0	200	856	0	-0.346633
NC_039244.1_10825001_10875000	NC_039244.1	10825001	10875000	10825110	10874350	-443.627	-443.627	0	200	806	0	-0.346633
NC_039244.1_10850001_10900000	NC_039244.1	10850001	10900000	10850129	10899968	-410.897	-411.289	5e-05	200	785	0.78354	-0.0204384
NC_039244.1_10875001_10925000	NC_039244.1	10875001	10925000	10877468	10924184	-371.809	-371.809	0	200	561	0	-0.346633
NC_039244.1_10900001_10950000	NC_039244.1	10900001	10950000	10900172	10943780	-274.849	-274.849	0	200	280	0	-0.346633
NC_039244.1_10925001_10975000	NC_039244.1	10925001	10975000	10925339	10974977	-257.096	-257.096	0	200	233	0	-0.346633
NC_039244.1_10950001_11000000	NC_039244.1	10950001	11000000	10951936	10999928	-370.668	-370.668	0	200	528	0	-0.346633
NC_039244.1_10975001_11025000	NC_039244.1	10975001	11025000	10975048	11024435	-411.343	-411.343	0	200	944	0	-0.346633
NC_039244.1_11000001_11050000	NC_039244.1	11000001	11050000	11000063	11049989	-407.456	-407.456	0	200	950	0	-0.346633
NC_039244.1_11025001_11075000	NC_039244.1	11025001	11075000	11025232	11074281	-439.306	-439.306	0	200	645	0	-0.346633
NC_039244.1_11050001_11100000	NC_039244.1	11050001	11100000	11050131	11098156	-440.104	-440.104	0	200	327	0	-0.346633
NC_039244.1_11075001_11125000	NC_039244.1	11075001	11125000	11077077	11124133	-388.604	-388.604	0	200	225	0	-0.346633
NC_039244.1_11100001_11150000	NC_039244.1	11100001	11150000	11100085	11149503	-335.61	-335.61	0	200	255	0	-0.346633
NC_039244.1_11125001_11175000	NC_039244.1	11125001	11175000	11131931	11174907	-365.826	-365.826	0	200	550	0	-0.346633
NC_039244.1_11150001_11200000	NC_039244.1	11150001	11200000	11150040	11199781	-400.825	-400.825	0	200	611	0	-0.346633
NC_039244.1_11175001_11225000	NC_039244.1	11175001	11225000	11175294	11224978	-434.958	-434.958	0	200	884	0	-0.346633
NC_039244.1_11200001_11250000	NC_039244.1	11200001	11250000	11200269	11249687	-440.91	-441.381	1e-05	200	1370	0.943072	0.0459761
NC_039244.1_11225001_11275000	NC_039244.1	11225001	11275000	11225285	11274305	-449.66	-449.727	5e-05	200	1244	0.134307	-0.29072
NC_039244.1_11250001_11300000	NC_039244.1	11250001	11300000	11250094	11299572	-432.522	-432.522	0	200	1248	0	-0.346633
NC_039244.1_11275001_11325000	NC_039244.1	11275001	11325000	11276528	11324794	-423.533	-423.533	0	200	1315	0	-0.346633
NC_039244.1_11300001_11350000	NC_039244.1	11300001	11350000	11300126	11349884	-404.696	-406.757	1e-05	200	830	4.12383	1.37015
NC_039244.1_11325001_11375000	NC_039244.1	11325001	11375000	11325126	11374884	-431.964	-431.964	0	200	699	0	-0.346633
NC_039244.1_11350001_11400000	NC_039244.1	11350001	11400000	11350426	11399279	-423.508	-424.627	1e-05	200	895	2.2381	0.585105
NC_039244.1_11375001_11425000	NC_039244.1	11375001	11425000	11375133	11424754	-423.714	-426.024	5e-05	200	1182	4.62055	1.57694
NC_039244.1_11400001_11450000	NC_039244.1	11400001	11450000	11400313	11449514	-420.428	-424.609	1e-05	200	946	8.36197	3.13453
NC_039244.1_11425001_11475000	NC_039244.1	11425001	11475000	11431563	11474288	-360.51	-360.51	0	200	683	0	-0.346633
NC_039244.1_11450001_11500000	NC_039244.1	11450001	11500000	11450048	11496734	-412.913	-413.055	5e-05	200	888	0.284127	-0.228348
NC_039244.1_11475001_11525000	NC_039244.1	11475001	11525000	11476765	11524991	-368.334	-368.729	1e-05	200	459	0.790302	-0.0176231
NC_039244.1_11500001_11550000	NC_039244.1	11500001	11550000	11503200	11549510	-100.717	-101.698	0.0001	200	213	1.96124	0.469848
NC_039244.1_11525001_11575000	NC_039244.1	11525001	11575000	11525114	11574992	-104.752	-104.803	5e-05	200	289	0.101631	-0.304323
NC_039244.1_11550001_11600000	NC_039244.1	11550001	11600000	11551499	11599788	-344.397	-344.397	0	200	338	0	-0.346633
NC_039244.1_11575001_11625000	NC_039244.1	11575001	11625000	11575963	11622655	-324.935	-324.935	0	200	446	0	-0.346633
NC_039244.1_11600001_11650000	NC_039244.1	11600001	11650000	11601350	11649902	-369.355	-371.731	5e-05	200	796	4.75226	1.63177
NC_039244.1_11625001_11675000	NC_039244.1	11625001	11675000	11625630	11673441	-375.088	-375.088	0	200	825	0	-0.346633
NC_039244.1_11650001_11700000	NC_039244.1	11650001	11700000	11650036	11698764	-385.933	-385.933	0	200	818	0	-0.346633
NC_039244.1_11675001_11725000	NC_039244.1	11675001	11725000	11675253	11724223	-404.091	-404.091	0	200	915	0	-0.346633
NC_039244.1_11700001_11750000	NC_039244.1	11700001	11750000	11701943	11749201	-371.76	-371.76	0	200	755	0	-0.346633
NC_039244.1_11725001_11775000	NC_039244.1	11725001	11775000	11726209	11774232	-369.067	-369.067	0	200	735	0	-0.346633
NC_039244.1_11750001_11800000	NC_039244.1	11750001	11800000	11750037	11797186	-354.221	-354.221	0	200	784	0	-0.346633
NC_039244.1_11775001_11825000	NC_039244.1	11775001	11825000	11775925	11824512	-362.004	-362.004	0	200	871	0	-0.346633
NC_039244.1_11800001_11850000	NC_039244.1	11800001	11850000	11800452	11848391	-341.463	-341.463	0	200	752	0	-0.346633
NC_039244.1_11825001_11875000	NC_039244.1	11825001	11875000	11825111	11873958	-310.825	-312.044	1e-05	200	504	2.4383	0.668454
NC_039244.1_11850001_11900000	NC_039244.1	11850001	11900000	11850102	11898898	-250.917	-251.544	1e-05	200	247	1.25455	0.175645
NC_039244.1_11875001_11925000	NC_039244.1	11875001	11925000	11876619	11921425	-97.1103	-97.1103	0	78	78	0	-0.346633
NC_039244.1_11900001_11950000	NC_039244.1	11900001	11950000	11901420	11949991	-265.376	-268.099	5e-05	200	222	5.44677	1.9209
NC_039244.1_11925001_11975000	NC_039244.1	11925001	11975000	11925872	11974600	-287.875	-288.461	0.0002	200	265	1.17311	0.141742
NC_039244.1_11950001_12000000	NC_039244.1	11950001	12000000	11950436	11999057	-285.808	-289.948	5e-05	200	308	8.27915	3.10005
NC_039244.1_11975001_12025000	NC_039244.1	11975001	12025000	11978140	12024683	-338.778	-341.681	0.0004	200	405	5.80585	2.07039
NC_039244.1_12000001_12050000	NC_039244.1	12000001	12050000	12005018	12049963	-324.941	-324.941	0	200	496	0	-0.346633
NC_039244.1_12025001_12075000	NC_039244.1	12025001	12075000	12025069	12074926	-366.16	-366.16	0	200	671	0	-0.346633
NC_039244.1_12050001_12100000	NC_039244.1	12050001	12100000	12050014	12099705	-373.275	-373.449	1e-05	200	807	0.348078	-0.201725
NC_039244.1_12075001_12125000	NC_039244.1	12075001	12125000	12075156	12122498	-345.477	-345.477	0	200	797	0	-0.346633
NC_039244.1_12100001_12150000	NC_039244.1	12100001	12150000	12101224	12149786	-354.432	-354.432	0	200	527	0	-0.346633
NC_039244.1_12125001_12175000	NC_039244.1	12125001	12175000	12125546	12173683	-307.331	-307.331	0	200	337	0	-0.346633
NC_039244.1_12150001_12200000	NC_039244.1	12150001	12200000	12150642	12199867	-300.015	-300.015	1e-05	200	344	6.27497e-05	-0.346607
NC_039244.1_12175001_12225000	NC_039244.1	12175001	12225000	12176245	12224689	-353.397	-353.765	5e-05	200	569	0.73649	-0.0400256
NC_039244.1_12200001_12250000	NC_039244.1	12200001	12250000	12200081	12249702	-368.56	-371.308	0.0001	200	780	5.49484	1.94091
NC_039244.1_12225001_12275000	NC_039244.1	12225001	12275000	12225085	12274148	-344.905	-344.905	0	200	626	0	-0.346633
NC_039244.1_12250001_12300000	NC_039244.1	12250001	12300000	12250717	12298404	-357.514	-357.514	1e-05	200	612	6.61869e-07	-0.346632
NC_039244.1_12275001_12325000	NC_039244.1	12275001	12325000	12275308	12324781	-362.127	-362.167	5e-05	200	687	0.0792548	-0.313638
NC_039244.1_12300001_12350000	NC_039244.1	12300001	12350000	12304148	12344135	-382.243	-382.243	0	200	663	0	-0.346633
NC_039244.1_12325001_12375000	NC_039244.1	12325001	12375000	12325070	12374970	-372.166	-372.166	0	200	811	0	-0.346633
NC_039244.1_12350001_12400000	NC_039244.1	12350001	12400000	12353927	12397350	-382.433	-382.478	1e-05	200	902	0.0895386	-0.309357
NC_039244.1_12375001_12425000	NC_039244.1	12375001	12425000	12375071	12424751	-355.546	-355.546	0	200	606	0	-0.346633
NC_039244.1_12400001_12450000	NC_039244.1	12400001	12450000	12400060	12439001	-252.197	-252.197	0	180	180	0	-0.346633
NC_039244.1_12425001_12475000	NC_039244.1	12425001	12475000	12434479	12474283	-292.524	-295.354	0.0002	200	253	5.66009	2.00971
NC_039244.1_12450001_12500000	NC_039244.1	12450001	12500000	12452354	12499317	-273.145	-273.652	5e-05	200	240	1.01542	0.0760937
NC_039244.1_12475001_12525000	NC_039244.1	12475001	12525000	12475390	12524708	-117.689	-118.355	1e-05	76	76	1.33184	0.207822
NC_039244.1_12500001_12550000	NC_039244.1	12500001	12550000	12501789	12549718	-182.891	-182.891	0	124	124	0	-0.346633
NC_039244.1_12525001_12575000	NC_039244.1	12525001	12575000	12527549	12573600	-210.912	-210.914	1e-05	143	143	0.00324237	-0.345283
NC_039244.1_12550001_12600000	NC_039244.1	12550001	12600000	12550042	12595666	-180.79	-180.79	0	114	114	0	-0.346633
NC_039244.1_12575001_12625000	NC_039244.1	12575001	12625000	12575968	12619955	-152.43	-152.43	0	89	89	0	-0.346633
NC_039244.1_12600001_12650000	NC_039244.1	12600001	12650000	12603424	12649692	-344.582	-344.582	0	199	199	0	-0.346633
NC_039244.1_12625001_12675000	NC_039244.1	12625001	12675000	12637155	12659764	-320.48	-320.48	0	200	246	0	-0.346633
NC_039244.1_12650001_12700000	NC_039244.1	12650001	12700000	12650151	12699734	-229.632	-229.632	0	168	168	0	-0.346633
NC_039244.1_12675001_12725000	NC_039244.1	12675001	12725000	12677512	12722087	-304.606	-304.606	0	200	237	0	-0.346633
NC_039244.1_12700001_12750000	NC_039244.1	12700001	12750000	12702963	12748424	-291.487	-291.487	0	200	276	0	-0.346633
NC_039244.1_12725001_12775000	NC_039244.1	12725001	12775000	12725065	12774066	-228.524	-228.524	0	199	199	0	-0.346633
NC_039244.1_12750001_12800000	NC_039244.1	12750001	12800000	12750932	12798683	-310.926	-310.926	0	200	425	0	-0.346633
NC_039244.1_12775001_12825000	NC_039244.1	12775001	12825000	12776519	12824984	-340.747	-340.779	1e-05	200	429	0.0624897	-0.320618
NC_039244.1_12800001_12850000	NC_039244.1	12800001	12850000	12812704	12849987	-306.709	-306.709	0	200	221	0	-0.346633
NC_039244.1_12825001_12875000	NC_039244.1	12825001	12875000	12825074	12870454	-199.863	-199.863	0	131	131	0	-0.346633
NC_039244.1_12850001_12900000	NC_039244.1	12850001	12900000	0	0				7	7
NC_039244.1_12875001_12925000	NC_039244.1	12875001	12925000	0	0				2	2
NC_039244.1_12900001_12950000	NC_039244.1	12900001	12950000	12915899	12945031	-33.376	-33.376	0	17	17	0	-0.346633
NC_039244.1_12925001_12975000	NC_039244.1	12925001	12975000	12932509	12974299	-159.513	-159.667	1e-05	115	115	0.308084	-0.218375
NC_039244.1_12950001_13000000	NC_039244.1	12950001	13000000	12956263	12998275	-292.901	-294.832	5e-05	200	218	3.86171	1.26103
NC_039244.1_12975001_13025000	NC_039244.1	12975001	13025000	12975482	13024172	-318.856	-318.856	0	200	211	0	-0.346633
NC_039244.1_13000001_13050000	NC_039244.1	13000001	13050000	13002552	13049835	-293.25	-293.25	0	200	243	0	-0.346633
NC_039244.1_13025001_13075000	NC_039244.1	13025001	13075000	13025249	13074473	-259.885	-259.885	0	200	211	0	-0.346633
NC_039244.1_13050001_13100000	NC_039244.1	13050001	13100000	13051324	13099669	-292.738	-292.738	0	200	205	0	-0.346633
NC_039244.1_13075001_13125000	NC_039244.1	13075001	13125000	13075393	13124997	-391.371	-391.371	0	200	695	0	-0.346633
NC_039244.1_13100001_13150000	NC_039244.1	13100001	13150000	13100175	13129764	-366.913	-366.913	0	200	564	0	-0.346633
NC_039244.1_13125001_13175000	NC_039244.1	13125001	13175000	13125047	13171508	-93.0778	-93.0778	0	57	57	0	-0.346633
NC_039244.1_13150001_13200000	NC_039244.1	13150001	13200000	13151078	13199064	-102.881	-112.955	0.0004	60	60	20.1477	8.04103
NC_039244.1_13175001_13225000	NC_039244.1	13175001	13225000	13179957	13224244	-315.716	-315.716	0	196	196	0	-0.346633
NC_039244.1_13200001_13250000	NC_039244.1	13200001	13250000	13205891	13238673	-349.197	-349.321	1e-05	200	314	0.248481	-0.243188
NC_039244.1_13225001_13275000	NC_039244.1	13225001	13275000	13225276	13274911	-378.484	-378.484	0	200	580	0	-0.346633
NC_039244.1_13250001_13300000	NC_039244.1	13250001	13300000	13252635	13299357	-399.806	-401.179	5e-05	200	837	2.74472	0.796019
NC_039244.1_13275001_13325000	NC_039244.1	13275001	13325000	13275962	13324177	-364.66	-364.925	1e-05	200	889	0.529612	-0.126151
NC_039244.1_13300001_13350000	NC_039244.1	13300001	13350000	13300553	13349132	-362.684	-362.684	0	200	875	0	-0.346633
NC_039244.1_13325001_13375000	NC_039244.1	13325001	13375000	13326061	13374963	-340.022	-340.022	0	200	651	0	-0.346633
NC_039244.1_13350001_13400000	NC_039244.1	13350001	13400000	13350736	13399544	-412.791	-412.791	0	200	821	0	-0.346633
NC_039244.1_13375001_13425000	NC_039244.1	13375001	13425000	13375126	13420031	-372.098	-372.098	0	200	1042	0	-0.346633
NC_039244.1_13400001_13450000	NC_039244.1	13400001	13450000	13400187	13449403	-330.679	-330.679	0	200	972	0	-0.346633
NC_039244.1_13425001_13475000	NC_039244.1	13425001	13475000	13426090	13474954	-344.992	-345.037	1e-05	200	878	0.0906674	-0.308887
NC_039244.1_13450001_13500000	NC_039244.1	13450001	13500000	13450866	13498525	-326.201	-326.441	1e-05	200	751	0.480095	-0.146765
NC_039244.1_13475001_13525000	NC_039244.1	13475001	13525000	13475287	13524985	-354.323	-354.98	1e-05	200	964	1.3137	0.200274
NC_039244.1_13500001_13550000	NC_039244.1	13500001	13550000	13500293	13549591	-380.853	-380.853	0	200	1200	0	-0.346633
NC_039244.1_13525001_13575000	NC_039244.1	13525001	13575000	13525168	13574977	-404.966	-404.966	0	200	1081	0	-0.346633
NC_039244.1_13550001_13600000	NC_039244.1	13550001	13600000	13550307	13599678	-404.314	-404.314	0	200	1057	0	-0.346633
NC_039244.1_13575001_13625000	NC_039244.1	13575001	13625000	13575950	13624173	-407.504	-407.504	0	200	1028	0	-0.346633
NC_039244.1_13600001_13650000	NC_039244.1	13600001	13650000	13600272	13649815	-392.8	-392.8	0	200	959	0	-0.346633
NC_039244.1_13625001_13675000	NC_039244.1	13625001	13675000	13625911	13661836	-380.825	-381.112	1e-05	200	612	0.574961	-0.107271
NC_039244.1_13650001_13700000	NC_039244.1	13650001	13700000	13650033	13699530	-289.215	-289.945	0.0001	200	289	1.46005	0.261198
NC_039244.1_13675001_13725000	NC_039244.1	13675001	13725000	13675650	13722386	-356.487	-356.824	5e-05	200	491	0.674862	-0.0656819
NC_039244.1_13700001_13750000	NC_039244.1	13700001	13750000	13700665	13749782	-411.209	-411.347	5e-05	200	458	0.274816	-0.232224
NC_039244.1_13725001_13775000	NC_039244.1	13725001	13775000	13739270	13774999	-384.138	-384.138	0	200	681	0	-0.346633
NC_039244.1_13750001_13800000	NC_039244.1	13750001	13800000	13750397	13798382	-345.948	-346.096	1e-05	200	749	0.295967	-0.223419
NC_039244.1_13775001_13825000	NC_039244.1	13775001	13825000	13775646	13824386	-368.986	-368.986	0	200	640	0	-0.346633
NC_039244.1_13800001_13850000	NC_039244.1	13800001	13850000	13802415	13849708	-396.363	-396.363	0	200	871	0	-0.346633
NC_039244.1_13825001_13875000	NC_039244.1	13825001	13875000	13826607	13874818	-375.342	-375.342	1e-05	200	1089	8.90986e-09	-0.346633
NC_039244.1_13850001_13900000	NC_039244.1	13850001	13900000	13850012	13899318	-414.623	-415.161	5e-05	200	1254	1.07475	0.100793
NC_039244.1_13875001_13925000	NC_039244.1	13875001	13925000	13875334	13924875	-400.908	-401.794	5e-05	200	1330	1.77268	0.391351
NC_039244.1_13900001_13950000	NC_039244.1	13900001	13950000	13900936	13946260	-402.38	-402.38	0	200	1254	0	-0.346633
NC_039244.1_13925001_13975000	NC_039244.1	13925001	13975000	13925765	13974892	-388.064	-388.064	0	200	1144	0	-0.346633
NC_039244.1_13950001_14000000	NC_039244.1	13950001	14000000	13951800	13999542	-385.451	-385.451	0	200	1111	0	-0.346633
NC_039244.1_13975001_14025000	NC_039244.1	13975001	14025000	13975225	14024995	-371.533	-372.177	1e-05	200	994	1.28971	0.190283
NC_039244.1_14000001_14050000	NC_039244.1	14000001	14050000	14000205	14049924	-375.556	-380.202	0.0002	200	911	9.29253	3.52193
NC_039244.1_14025001_14075000	NC_039244.1	14025001	14075000	14025020	14074536	-401.603	-401.603	0	200	1013	0	-0.346633
NC_039244.1_14050001_14100000	NC_039244.1	14050001	14100000	14050390	14099193	-395.639	-395.639	0	200	1306	0	-0.346633
NC_039244.1_14075001_14125000	NC_039244.1	14075001	14125000	14075045	14124453	-424.927	-425.734	0.0002	200	1145	1.61393	0.325259
NC_039244.1_14100001_14150000	NC_039244.1	14100001	14150000	14100508	14149999	-399.388	-399.388	0	200	794	0	-0.346633
NC_039244.1_14125001_14175000	NC_039244.1	14125001	14175000	14125034	14174860	-365.996	-365.996	0	200	926	0	-0.346633
NC_039244.1_14150001_14200000	NC_039244.1	14150001	14200000	14150072	14199933	-435.825	-436.337	1e-05	200	1208	1.02416	0.0797348
NC_039244.1_14175001_14225000	NC_039244.1	14175001	14225000	14175022	14224957	-449.093	-449.093	0	200	1309	0	-0.346633
NC_039244.1_14200001_14250000	NC_039244.1	14200001	14250000	14200037	14248742	-406.265	-406.265	0	200	901	0	-0.346633
NC_039244.1_14225001_14275000	NC_039244.1	14225001	14275000	14225064	14270380	-320.234	-320.234	0	200	247	0	-0.346633
NC_039244.1_14250001_14300000	NC_039244.1	14250001	14300000	14254058	14299086	-36.4426	-36.703	5e-05	25	25	0.520802	-0.129818
NC_039244.1_14275001_14325000	NC_039244.1	14275001	14325000	14279774	14324453	-68.3994	-68.9167	0.0002	34	34	1.0345	0.0840396
NC_039244.1_14300001_14350000	NC_039244.1	14300001	14350000	14302310	14346185	-353.495	-353.495	0	200	235	0	-0.346633
NC_039244.1_14325001_14375000	NC_039244.1	14325001	14375000	14326585	14362548	-354.971	-354.971	0	200	237	0	-0.346633
NC_039244.1_14350001_14400000	NC_039244.1	14350001	14400000	14351242	14397042	-139.359	-139.359	0	69	69	0	-0.346633
NC_039244.1_14375001_14425000	NC_039244.1	14375001	14425000	14376706	14422039	-129.825	-129.825	0	68	68	0	-0.346633
NC_039244.1_14400001_14450000	NC_039244.1	14400001	14450000	14407718	14449926	-118.512	-118.512	0	63	63	0	-0.346633
NC_039244.1_14425001_14475000	NC_039244.1	14425001	14475000	14443768	14473662	-369.309	-371.088	1e-05	200	445	3.55926	1.13512
NC_039244.1_14450001_14500000	NC_039244.1	14450001	14500000	14450146	14499956	-380.534	-380.534	0	200	878	0	-0.346633
NC_039244.1_14475001_14525000	NC_039244.1	14475001	14525000	14475092	14524171	-367.049	-367.049	0	200	1016	0	-0.346633
NC_039244.1_14500001_14550000	NC_039244.1	14500001	14550000	14500031	14549671	-431.796	-431.796	0	200	993	0	-0.346633
NC_039244.1_14525001_14575000	NC_039244.1	14525001	14575000	14525117	14574622	-391.07	-391.07	0	200	952	0	-0.346633
NC_039244.1_14550001_14600000	NC_039244.1	14550001	14600000	14550561	14599983	-419.635	-419.968	1e-05	200	1057	0.665249	-0.0696841
NC_039244.1_14575001_14625000	NC_039244.1	14575001	14625000	14578091	14624967	-418.4	-418.681	5e-05	200	941	0.562407	-0.112498
NC_039244.1_14600001_14650000	NC_039244.1	14600001	14650000	14600442	14649844	-400.501	-400.546	1e-05	200	824	0.0894403	-0.309398
NC_039244.1_14625001_14675000	NC_039244.1	14625001	14675000	14625277	14674222	-396.733	-396.964	1e-05	200	1061	0.462921	-0.153915
NC_039244.1_14650001_14700000	NC_039244.1	14650001	14700000	14650437	14699644	-444.639	-445.576	5e-05	200	1097	1.87371	0.433409
NC_039244.1_14675001_14725000	NC_039244.1	14675001	14725000	14675106	14724963	-401.282	-401.282	0	200	1129	0	-0.346633
NC_039244.1_14700001_14750000	NC_039244.1	14700001	14750000	14700113	14748479	-406.608	-406.608	0	200	1154	0	-0.346633
NC_039244.1_14725001_14775000	NC_039244.1	14725001	14775000	14725068	14774391	-393.417	-393.417	0	200	1056	0	-0.346633
NC_039244.1_14750001_14800000	NC_039244.1	14750001	14800000	14750929	14799778	-394.217	-394.217	0	200	1204	0	-0.346633
NC_039244.1_14775001_14825000	NC_039244.1	14775001	14825000	14775141	14824632	-425.257	-425.359	1e-05	200	1261	0.204298	-0.261582
NC_039244.1_14800001_14850000	NC_039244.1	14800001	14850000	14800972	14849952	-403.194	-404.41	1e-05	200	1135	2.43161	0.665668
NC_039244.1_14825001_14875000	NC_039244.1	14825001	14875000	14825017	14874890	-396.093	-396.093	0	200	1089	0	-0.346633
NC_039244.1_14850001_14900000	NC_039244.1	14850001	14900000	14850172	14898385	-403.894	-403.894	0	200	912	0	-0.346633
NC_039244.1_14875001_14925000	NC_039244.1	14875001	14925000	14875005	14922962	-383.75	-383.75	0	200	426	0	-0.346633
NC_039244.1_14900001_14950000	NC_039244.1	14900001	14950000	14901447	14949314	-225.678	-225.678	0	128	128	0	-0.346633
NC_039244.1_14925001_14975000	NC_039244.1	14925001	14975000	14945870	14970759	-342.671	-342.671	0	197	197	0	-0.346633
NC_039244.1_14950001_15000000	NC_039244.1	14950001	15000000	14958282	14997128	-283.099	-283.267	5e-05	175	175	0.334928	-0.207199
NC_039244.1_14975001_15025000	NC_039244.1	14975001	15025000	14986380	15024961	-193.091	-193.091	0	164	164	0	-0.346633
NC_039244.1_15000001_15050000	NC_039244.1	15000001	15050000	15008195	15045019	-277.859	-278.213	1e-05	200	250	0.708262	-0.0517774
NC_039244.1_15025001_15075000	NC_039244.1	15025001	15075000	15025168	15057384	-196.643	-196.643	0	117	117	0	-0.346633
NC_039244.1_15050001_15100000	NC_039244.1	15050001	15100000	15051984	15098828	-183.485	-183.485	0	109	109	0	-0.346633
NC_039244.1_15075001_15125000	NC_039244.1	15075001	15125000	15082799	15124218	-356.277	-356.277	0	200	285	0	-0.346633
NC_039244.1_15100001_15150000	NC_039244.1	15100001	15150000	15101970	15149433	-348.261	-348.261	0	200	316	0	-0.346633
NC_039244.1_15125001_15175000	NC_039244.1	15125001	15175000	15145472	15174735	-369.025	-369.656	1e-05	200	563	1.26351	0.179377
NC_039244.1_15150001_15200000	NC_039244.1	15150001	15200000	15150376	15199445	-352.278	-352.278	0	200	884	0	-0.346633
NC_039244.1_15175001_15225000	NC_039244.1	15175001	15225000	15175087	15224774	-393.844	-393.844	0	200	1100	0	-0.346633
[truncated: 48,918 more rows]
