# Supplementary material for: Polymorphisms and Expression Characteristics of the ZSWIM7 Gene Are Associated with the Fertility of Male Allotetraploid of Red Crucian Carp × Common Carp
Source: Animals (Basel). 2026 Jan 22;16(2):352. doi: 10.3390/ani16020352 (PMC12838221; doi:10.3390/ani16020352)
Supplement: Supplementary file 1 [file animals-16-00352-s001.zip › Supplementary Table S12.xlsx]

## Sheet: Table S12
Table S12. Genome-wide FST scan results using the diploid combined goldfish-common carp reference genome.
CHROM	START	END	NSNP	NUM	DEN	FST_HUDSON
NC_039243.1	50001	100000	15	-0.0863532	4.32991	-0.0199434
NC_039243.1	75001	125000	67	1.17099	22.6441	0.0517125
NC_039243.1	100001	150000	115	1.27711	38.2462	0.0333919
NC_039243.1	125001	175000	137	1.52444	46.1856	0.0330069
NC_039243.1	150001	200000	108	2.05002	37.8654	0.0541396
NC_039243.1	175001	225000	121	1.06043	39.8946	0.0265808
NC_039243.1	200001	250000	152	0.762838	50.6011	0.0150755
NC_039243.1	225001	275000	122	0.849457	42.8655	0.0198168
NC_039243.1	250001	300000	100	0.880092	34.9997	0.0251457
NC_039243.1	275001	325000	78	0.696592	26.1169	0.026672
NC_039243.1	300001	350000	80	0.711894	25.4691	0.0279513
NC_039243.1	325001	375000	146	1.74908	46.7475	0.0374155
NC_039243.1	350001	400000	116	1.65325	37.955	0.0435582
NC_039243.1	375001	425000	62	0.198888	20.6013	0.00965415
NC_039243.1	400001	450000	113	0.471642	33.0251	0.0142813
NC_039243.1	425001	475000	91	0.879671	25.473	0.0345334
NC_039243.1	450001	500000	83	0.973853	22.8647	0.0425919
NC_039243.1	475001	525000	101	0.983897	28.6483	0.034344
NC_039243.1	500001	550000	153	0.532943	51.5756	0.0103332
NC_039243.1	525001	575000	174	0.486729	60.9055	0.00799155
NC_039243.1	550001	600000	98	0.922581	33.8198	0.0272793
NC_039243.1	575001	625000	98	1.65472	31.8824	0.0519008
NC_039243.1	600001	650000	143	1.17946	44.998	0.0262114
NC_039243.1	625001	675000	173	0.167963	47.87	0.00350873
NC_039243.1	650001	700000	130	0.0742778	35.0185	0.0021211
NC_039243.1	675001	725000	76	0.507892	25.4293	0.0199727
NC_039243.1	700001	750000	57	0.608488	20.6241	0.0295038
NC_039243.1	725001	775000	49	0.170517	15.7656	0.0108158
NC_039243.1	750001	800000	69	0.201244	22.1161	0.0090994
NC_039243.1	775001	825000	120	-0.00855988	37.5403	-0.000228018
NC_039243.1	800001	850000	118	0.311086	34.6405	0.00898044
NC_039243.1	825001	875000	64	1.04556	19.8313	0.0527227
NC_039243.1	850001	900000	103	0.672165	30.5243	0.0220207
NC_039243.1	875001	925000	132	0.880996	43.6707	0.0201736
NC_039243.1	900001	950000	105	0.805253	37.6961	0.0213617
NC_039243.1	925001	975000	174	0.328666	52.8453	0.00621939
NC_039243.1	950001	1000000	202	0.881712	58.6066	0.0150446
NC_039243.1	975001	1025000	202	0.907714	57.5832	0.0157635
NC_039243.1	1000001	1050000	183	0.767419	55.53	0.0138199
NC_039243.1	1025001	1075000	59	0.456827	18.808	0.024289
NC_039243.1	1050001	1100000	37	0.466302	5.15266	0.0904975
NC_039243.1	1075001	1125000	77	1.14092	10.4423	0.109259
NC_039243.1	1100001	1150000	83	1.23434	11.4071	0.108208
NC_039243.1	1125001	1175000	79	1.30944	14.6736	0.0892374
NC_039243.1	1150001	1200000	59	0.945544	12.1864	0.0775903
NC_039243.1	1175001	1225000	52	0.491538	7.30091	0.0673255
NC_039243.1	1200001	1250000	49	0.548309	6.58053	0.0833229
NC_039243.1	1225001	1275000	35	0.394441	5.13025	0.0768855
NC_039243.1	1250001	1300000	20	0.198818	3.22576	0.0616346
NC_039243.1	1325001	1375000	11	0.0232832	2.22326	0.0104726
NC_039243.1	1350001	1400000	10	0.0163867	2.12326	0.0077177
NC_039243.1	1375001	1425000	14	-0.120148	5.35384	-0.0224414
NC_039243.1	1400001	1450000	16	-0.13494	5.75164	-0.0234611
NC_039243.1	1425001	1475000	14	-0.127478	5.82705	-0.0218769
NC_039243.1	1450001	1500000	17	0.0245384	6.33859	0.00387126
NC_039243.1	1475001	1525000	12	0.134805	2.3519	0.0573177
NC_039243.1	1575001	1625000	22	0.0197312	3.16544	0.00623333
NC_039243.1	1600001	1650000	22	-0.0658917	5.35508	-0.0123045
NC_039243.1	1625001	1675000	23	-0.0481828	6.10243	-0.00789566
NC_039243.1	1650001	1700000	46	-0.0838757	13.5026	-0.00621182
NC_039243.1	1675001	1725000	43	-0.0812894	13.0454	-0.00623126
NC_039243.1	1700001	1750000	26	-0.0691511	4.91553	-0.0140679
NC_039243.1	1725001	1775000	20	-0.0740498	4.094	-0.0180874
NC_039243.1	1775001	1825000	20	-0.0843883	5.28317	-0.015973
NC_039243.1	1800001	1850000	59	-0.331423	15.093	-0.0219588
NC_039243.1	1825001	1875000	143	-0.763123	37.7457	-0.0202175
NC_039243.1	1850001	1900000	164	-0.631183	43.1	-0.0146446
NC_039243.1	1875001	1925000	116	0.0117054	29.9908	0.000390301
NC_039243.1	1900001	1950000	122	0.14812	35.0902	0.00422113
NC_039243.1	1925001	1975000	107	-0.0926645	31.831	-0.00291114
NC_039243.1	1950001	2000000	105	-0.170906	28.4479	-0.00600769
NC_039243.1	1975001	2025000	186	-0.386965	47.5942	-0.0081305
NC_039243.1	2000001	2050000	176	-0.171404	43.3266	-0.0039561
NC_039243.1	2025001	2075000	124	0.0533219	29.6144	0.00180054
NC_039243.1	2050001	2100000	108	-0.315055	26.5999	-0.0118442
NC_039243.1	2075001	2125000	129	-0.293374	30.7831	-0.00953034
NC_039243.1	2100001	2150000	191	-0.45701	50.9813	-0.00896426
NC_039243.1	2125001	2175000	179	-0.670403	50.4388	-0.0132914
NC_039243.1	2150001	2200000	187	-0.395775	48.7925	-0.00811138
NC_039243.1	2175001	2225000	259	0.25306	71.6905	0.0035299
NC_039243.1	2200001	2250000	180	0.453568	51.6661	0.00877884
NC_039243.1	2225001	2275000	57	0.0646144	17.7574	0.00363873
NC_039243.1	2250001	2300000	27	-0.0263014	9.31438	-0.00282374
NC_039243.1	2325001	2375000	19	-0.0649699	4.61605	-0.0140748
NC_039243.1	2350001	2400000	58	-0.089835	13.1036	-0.00685577
NC_039243.1	2375001	2425000	68	-0.271751	17.6809	-0.0153698
NC_039243.1	2400001	2450000	42	-0.18218	13.2129	-0.0137881
NC_039243.1	2425001	2475000	32	0.255313	7.36722	0.0346553
NC_039243.1	2450001	2500000	40	0.0719182	8.91207	0.00806975
NC_039243.1	2475001	2525000	52	-0.184857	10.1146	-0.0182764
NC_039243.1	2500001	2550000	31	-0.0661681	4.55021	-0.0145418
NC_039243.1	2550001	2600000	13	0.0460556	2.10029	0.0219282
NC_039243.1	2575001	2625000	37	-0.204234	11.2551	-0.0181459
NC_039243.1	2600001	2650000	40	-0.209026	13.1725	-0.0158684
NC_039243.1	2625001	2675000	21	-0.00856479	5.02389	-0.00170481
NC_039243.1	2650001	2700000	103	0.764438	21.9987	0.0347493
NC_039243.1	2675001	2725000	195	0.994839	39.0044	0.0255058
NC_039243.1	2700001	2750000	319	1.74376	57.0421	0.0305697
NC_039243.1	2725001	2775000	475	2.41731	99.2868	0.0243468
NC_039243.1	2750001	2800000	330	1.02829	76.1539	0.0135028
NC_039243.1	2775001	2825000	176	0.428881	39.3732	0.0108927
NC_039243.1	2800001	2850000	144	0.251362	34.5168	0.00728231
NC_039243.1	2825001	2875000	113	0.775503	22.5312	0.0344191
NC_039243.1	2850001	2900000	257	2.46036	44.47	0.0553262
NC_039243.1	2875001	2925000	435	1.68373	107.72	0.0156306
NC_039243.1	2900001	2950000	428	1.49253	110.891	0.0134594
NC_039243.1	2925001	2975000	396	3.37067	79.6912	0.0422966
NC_039243.1	2950001	3000000	468	4.59305	98.0869	0.0468263
NC_039243.1	2975001	3025000	308	3.19613	64.7478	0.0493628
NC_039243.1	3000001	3050000	159	0.749382	25.562	0.0293162
NC_039243.1	3025001	3075000	128	0.197104	21.4267	0.00919902
NC_039243.1	3050001	3100000	71	0.639585	15.1808	0.0421313
NC_039243.1	3075001	3125000	69	0.61022	13.951	0.0437403
NC_039243.1	3100001	3150000	43	-0.0907839	9.6148	-0.00944209
NC_039243.1	3125001	3175000	354	-0.537982	117.569	-0.00457587
NC_039243.1	3150001	3200000	414	0.294545	131.027	0.00224797
NC_039243.1	3175001	3225000	215	1.0177	51.4042	0.019798
NC_039243.1	3200001	3250000	161	0.364373	38.627	0.00943311
NC_039243.1	3225001	3275000	413	0.463095	127.381	0.00363551
NC_039243.1	3250001	3300000	463	0.586857	143.051	0.00410243
NC_039243.1	3275001	3325000	284	0.317037	81.9763	0.00386742
NC_039243.1	3300001	3350000	281	0.95342	76.1846	0.0125146
NC_039243.1	3325001	3375000	152	1.72529	30.6855	0.0562248
NC_039243.1	3350001	3400000	133	1.10259	27.5154	0.0400718
NC_039243.1	3375001	3425000	129	0.200116	35.8214	0.00558649
NC_039243.1	3400001	3450000	117	0.203354	34.1321	0.00595786
NC_039243.1	3425001	3475000	265	0.461007	91.8805	0.00501747
NC_039243.1	3450001	3500000	251	0.085213	91.2195	0.000934153
NC_039243.1	3475001	3525000	124	1.51483	35.1414	0.0431066
NC_039243.1	3500001	3550000	194	2.47875	43.5571	0.0569081
NC_039243.1	3525001	3575000	241	1.43298	52.6732	0.0272052
NC_039243.1	3550001	3600000	159	0.617033	37.3285	0.0165298
NC_039243.1	3675001	3725000	16	-0.125589	4.37459	-0.0287088
NC_039243.1	3700001	3750000	16	-0.125589	4.37459	-0.0287088
NC_039243.1	3775001	3825000	104	0.514404	25.2332	0.020386
NC_039243.1	3800001	3850000	265	1.06008	61.7704	0.0171617
NC_039243.1	3825001	3875000	365	1.98566	81.777	0.0242815
NC_039243.1	3850001	3900000	351	2.56161	71.3214	0.0359164
NC_039243.1	3875001	3925000	318	1.48954	68.4892	0.0217485
NC_039243.1	3900001	3950000	263	0.389588	67.5093	0.00577088
NC_039243.1	3925001	3975000	117	0.112066	29.5711	0.00378972
NC_039243.1	3950001	4000000	65	0.0956458	11.7897	0.00811268
NC_039243.1	3975001	4025000	226	1.94268	40.5854	0.0478667
NC_039243.1	4000001	4050000	390	1.91614	90.3263	0.0212135
NC_039243.1	4025001	4075000	284	0.065644	70.0979	0.000936461
NC_039243.1	4050001	4100000	193	0.953958	31.1513	0.0306233
NC_039243.1	4075001	4125000	194	1.41563	32.6746	0.043325
NC_039243.1	4100001	4150000	222	2.00922	40.0792	0.0501312
NC_039243.1	4125001	4175000	285	2.2602	49.4879	0.0456718
NC_039243.1	4150001	4200000	243	1.40139	48.7897	0.028723
NC_039243.1	4175001	4225000	242	1.25577	52.2306	0.0240428
NC_039243.1	4200001	4250000	265	1.56197	52.3618	0.0298303
NC_039243.1	4225001	4275000	271	1.85679	50.1416	0.0370308
NC_039243.1	4250001	4300000	268	1.48212	43.8157	0.0338262
NC_039243.1	4275001	4325000	255	1.91463	43.3602	0.0441563
NC_039243.1	4300001	4350000	165	2.03579	29.8861	0.0681183
NC_039243.1	4325001	4375000	34	0.620362	6.46312	0.095985
NC_039243.1	4375001	4425000	23	0.128098	3.81167	0.0336069
NC_039243.1	4400001	4450000	46	0.12232	8.88537	0.0137665
NC_039243.1	4425001	4475000	43	-0.065832	9.3685	-0.00702695
NC_039243.1	4450001	4500000	99	-0.0344927	22.3059	-0.00154635
NC_039243.1	4475001	4525000	106	0.0347161	23.1773	0.00149785
NC_039243.1	4500001	4550000	34	0.0229798	5.96137	0.00385479
NC_039243.1	4525001	4575000	62	-0.017093	8.07121	-0.00211778
NC_039243.1	4550001	4600000	91	0.0123665	12.0829	0.00102347
NC_039243.1	4575001	4625000	63	0.060899	8.15538	0.00746734
NC_039243.1	4600001	4650000	56	0.0286887	6.93988	0.00413389
NC_039243.1	4625001	4675000	88	0.0245189	16.747	0.00146408
NC_039243.1	4650001	4700000	97	0.0203697	23.2096	0.00087764
NC_039243.1	4675001	4725000	111	0.198894	38.9247	0.0051097
NC_039243.1	4700001	4750000	121	0.124024	36.6622	0.00338288
NC_039243.1	4725001	4775000	80	-0.0934775	12.0616	-0.00774999
NC_039243.1	4750001	4800000	50	-0.0733112	7.12278	-0.0102925
NC_039243.1	4775001	4825000	133	-0.60695	34.6249	-0.0175293
NC_039243.1	4800001	4850000	119	-0.55514	33.8213	-0.0164139
NC_039243.1	4825001	4875000	12	0.023849	2.97194	0.00802473
NC_039243.1	4850001	4900000	89	-0.215765	27.3301	-0.00789478
NC_039243.1	4875001	4925000	138	-0.228234	35.4086	-0.0064457
NC_039243.1	4900001	4950000	79	-0.112955	16.32	-0.00692127
NC_039243.1	4925001	4975000	102	-0.120769	20.8582	-0.00578998
NC_039243.1	4950001	5000000	123	0.12006	22.4868	0.00533911
NC_039243.1	4975001	5025000	117	0.472539	24.5005	0.0192869
NC_039243.1	5000001	5050000	203	0.822177	40.1955	0.0204545
NC_039243.1	5025001	5075000	182	0.461649	36.2168	0.0127468
NC_039243.1	5050001	5100000	162	0.508713	35.5492	0.0143101
NC_039243.1	5075001	5125000	126	0.501076	27.0759	0.0185063
NC_039243.1	5100001	5150000	90	0.362864	16.0064	0.02267
NC_039243.1	5125001	5175000	393	-0.603281	109.256	-0.0055217
NC_039243.1	5150001	5200000	757	-2.15346	250.072	-0.00861137
NC_039243.1	5175001	5225000	650	-1.70775	219.38	-0.00778442
NC_039243.1	5200001	5250000	694	-2.42248	224.073	-0.0108111
NC_039243.1	5225001	5275000	861	-3.15663	278.835	-0.0113208
NC_039243.1	5250001	5300000	654	-1.33242	212.695	-0.00626447
NC_039243.1	5275001	5325000	631	-0.779459	221.639	-0.0035168
NC_039243.1	5300001	5350000	634	-0.899512	222.935	-0.00403487
NC_039243.1	5325001	5375000	629	-0.600182	212.133	-0.00282927
NC_039243.1	5350001	5400000	595	-1.39911	195.215	-0.00716701
NC_039243.1	5375001	5425000	407	-0.760331	122.298	-0.00621702
NC_039243.1	5400001	5450000	297	0.81106	77.8219	0.010422
NC_039243.1	5425001	5475000	350	0.156607	99.2826	0.00157739
NC_039243.1	5450001	5500000	479	-0.82508	158.501	-0.00520552
NC_039243.1	5475001	5525000	457	-0.623754	142.145	-0.00438815
NC_039243.1	5500001	5550000	252	0.0887291	61.2978	0.00144751
NC_039243.1	5525001	5575000	228	0.749113	45.1638	0.0165866
NC_039243.1	5550001	5600000	294	0.758107	62.8922	0.0120541
NC_039243.1	5575001	5625000	300	0.0880936	80.5692	0.00109339
NC_039243.1	5600001	5650000	308	-0.317059	83.2401	-0.00380898
NC_039243.1	5625001	5675000	384	0.652193	104.505	0.00624078
NC_039243.1	5650001	5700000	555	0.611477	165.678	0.00369076
NC_039243.1	5675001	5725000	710	-1.57737	242.126	-0.00651467
NC_039243.1	5700001	5750000	484	-1.03268	160.664	-0.00642756
NC_039243.1	5725001	5775000	671	-2.41869	236.533	-0.0102256
NC_039243.1	5750001	5800000	962	-3.65056	326.535	-0.0111797
NC_039243.1	5775001	5825000	914	-2.08695	289.637	-0.0072054
NC_039243.1	5800001	5850000	1103	-1.67294	381.247	-0.00438807
NC_039243.1	5825001	5875000	864	-1.2493	279.568	-0.00446866
NC_039243.1	5850001	5900000	755	-3.41532	253.09	-0.0134945
NC_039243.1	5875001	5925000	913	-4.26907	333.511	-0.0128004
NC_039243.1	5900001	5950000	1073	-3.7719	386.189	-0.00976699
NC_039243.1	5925001	5975000	1089	-2.89564	381.5	-0.00759013
NC_039243.1	5950001	6000000	1021	-2.83061	354.27	-0.00798999
NC_039243.1	5975001	6025000	1032	-2.86945	358.306	-0.00800838
NC_039243.1	6000001	6050000	918	-2.33589	299.454	-0.0078005
NC_039243.1	6025001	6075000	766	-1.79147	234.252	-0.00764764
NC_039243.1	6050001	6100000	763	-0.270582	246.078	-0.00109958
NC_039243.1	6075001	6125000	823	-1.90024	291.131	-0.0065271
NC_039243.1	6100001	6150000	804	-3.74885	282.756	-0.0132583
NC_039243.1	6125001	6175000	969	-3.389	340.439	-0.00995479
NC_039243.1	6150001	6200000	1109	-4.20698	414.563	-0.010148
NC_039243.1	6175001	6225000	1039	-4.5002	370.032	-0.0121617
NC_039243.1	6200001	6250000	1120	-3.44629	396.603	-0.00868951
NC_039243.1	6225001	6275000	1128	-2.58105	404.59	-0.00637941
NC_039243.1	6250001	6300000	858	-2.99039	296.545	-0.0100841
NC_039243.1	6275001	6325000	581	-1.97632	203.785	-0.00969808
NC_039243.1	6300001	6350000	715	-1.44696	239.372	-0.00604481
NC_039243.1	6325001	6375000	1084	-2.31862	385.362	-0.00601672
NC_039243.1	6350001	6400000	827	-1.92089	301.548	-0.0063701
NC_039243.1	6375001	6425000	378	-1.12084	124.744	-0.00898511
NC_039243.1	6400001	6450000	571	-1.20598	193.101	-0.00624532
NC_039243.1	6425001	6475000	534	-0.39045	165.989	-0.00235226
NC_039243.1	6450001	6500000	198	1.14577	31.5528	0.0363127
NC_039243.1	6475001	6525000	182	0.862828	28.653	0.0301131
NC_039243.1	6500001	6550000	428	-1.03116	132.885	-0.00775979
NC_039243.1	6525001	6575000	780	-1.68015	258.312	-0.00650431
NC_039243.1	6550001	6600000	638	-0.951039	195.388	-0.00486744
NC_039243.1	6575001	6625000	534	-0.465698	164.897	-0.00282418
NC_039243.1	6600001	6650000	841	-1.09772	279.967	-0.00392088
NC_039243.1	6625001	6675000	991	-2.67753	362.686	-0.0073825
NC_039243.1	6650001	6700000	991	-3.07459	385.891	-0.00796751
NC_039243.1	6675001	6725000	572	-1.79768	216.856	-0.00828975
NC_039243.1	6700001	6750000	142	0.756343	43.8861	0.0172342
NC_039243.1	6725001	6775000	138	1.90891	35.4344	0.0538716
NC_039243.1	6750001	6800000	95	1.38031	19.0114	0.0726041
NC_039243.1	6775001	6825000	105	2.09353	24.5208	0.0853777
NC_039243.1	6800001	6850000	119	2.32711	30.736	0.0757128
NC_039243.1	6825001	6875000	159	1.21675	35.1592	0.034607
NC_039243.1	6850001	6900000	119	0.710824	25.0262	0.0284032
NC_039243.1	6875001	6925000	83	0.251619	16.0768	0.015651
NC_039243.1	6900001	6950000	171	1.12894	32.573	0.0346587
NC_039243.1	6925001	6975000	216	1.45963	41.2739	0.0353645
NC_039243.1	6950001	7000000	262	1.90856	51.8241	0.0368276
NC_039243.1	6975001	7025000	195	2.05686	38.5019	0.0534223
NC_039243.1	7000001	7050000	74	0.682858	14.3388	0.047623
NC_039243.1	7025001	7075000	36	-0.0086515	7.895	-0.00109582
NC_039243.1	7050001	7100000	126	0.271953	36.0678	0.00754004
NC_039243.1	7075001	7125000	264	-0.560508	87.7401	-0.00638827
NC_039243.1	7100001	7150000	350	-1.06507	122.045	-0.0087268
NC_039243.1	7125001	7175000	291	-0.297721	101.616	-0.00292985
NC_039243.1	7150001	7200000	442	-0.348566	163.869	-0.0021271
NC_039243.1	7175001	7225000	383	-0.426781	142.888	-0.00298682
NC_039243.1	7200001	7250000	109	-0.154968	32.9202	-0.0047074
NC_039243.1	7225001	7275000	86	0.0676394	24.3574	0.00277695
NC_039243.1	7250001	7300000	28	0.200186	8.85882	0.0225974
NC_039243.1	7275001	7325000	34	0.0499239	8.90468	0.00560647
NC_039243.1	7300001	7350000	23	-0.00669137	5.95264	-0.0011241
NC_039243.1	7425001	7475000	16	0.335246	3.27471	0.102374
NC_039243.1	7450001	7500000	77	0.733703	17.2456	0.0425444
NC_039243.1	7475001	7525000	131	0.54692	33.6504	0.016253
NC_039243.1	7500001	7550000	119	0.913192	33.8511	0.0269768
NC_039243.1	7525001	7575000	87	1.28086	22.2612	0.0575376
NC_039243.1	7550001	7600000	52	0.764877	11.8557	0.0645155
NC_039243.1	7575001	7625000	78	1.49563	21.5275	0.0694752
NC_039243.1	7600001	7650000	133	0.818372	39.96	0.0204798
NC_039243.1	7625001	7675000	118	-0.10911	35.4758	-0.00307563
NC_039243.1	7650001	7700000	55	0.330405	14.4698	0.0228341
NC_039243.1	7675001	7725000	12	0.0386421	3.74791	0.0103103
NC_039243.1	7725001	7775000	114	0.364012	37.4894	0.00970974
NC_039243.1	7750001	7800000	171	0.482444	52.3227	0.00922055
NC_039243.1	7775001	7825000	111	0.861983	27.2479	0.0316348
NC_039243.1	7800001	7850000	137	2.15272	29.6482	0.0726086
NC_039243.1	7825001	7875000	184	2.72622	36.9006	0.0738801
NC_039243.1	7850001	7900000	107	1.28496	20.9881	0.0612233
NC_039243.1	7875001	7925000	13	0.0848139	2.72746	0.0310963
NC_039243.1	7900001	7950000	42	0.593521	13.9485	0.0425509
NC_039243.1	7925001	7975000	35	0.476615	12.5422	0.038001
NC_039243.1	7975001	8025000	89	0.484469	21.8221	0.0222008
NC_039243.1	8000001	8050000	182	0.961835	39.7634	0.0241889
NC_039243.1	8025001	8075000	127	0.448982	24.9487	0.0179962
NC_039243.1	8050001	8100000	143	-0.157161	46.4238	-0.00338534
NC_039243.1	8075001	8125000	143	-0.0444115	50.4482	-0.000880338
NC_039243.1	8100001	8150000	33	0.0467078	10.5746	0.00441699
NC_039243.1	8125001	8175000	12	0.0598334	3.81728	0.0156744
NC_039243.1	8150001	8200000	12	0.0598334	3.81728	0.0156744
NC_039243.1	8200001	8250000	139	0.874392	34.6762	0.0252159
NC_039243.1	8225001	8275000	365	1.92201	81.8164	0.0234918
NC_039243.1	8250001	8300000	339	2.07278	69.3431	0.0298916
NC_039243.1	8275001	8325000	298	1.71792	59.2046	0.0290166
NC_039243.1	8300001	8350000	327	1.69953	78.5209	0.0216444
NC_039243.1	8325001	8375000	228	2.26563	62.5494	0.0362215
NC_039243.1	8350001	8400000	161	3.10301	37.5898	0.0825493
NC_039243.1	8375001	8425000	140	2.48939	28.958	0.0859655
NC_039243.1	8400001	8450000	165	1.57123	35.0804	0.0447895
NC_039243.1	8425001	8475000	142	1.03509	32.1558	0.0321897
NC_039243.1	8450001	8500000	76	0.0511282	17.5637	0.00291101
NC_039243.1	8475001	8525000	128	1.3044	26.6356	0.0489722
NC_039243.1	8500001	8550000	161	2.22162	30.9334	0.0718193
NC_039243.1	8525001	8575000	182	2.2686	34.5587	0.0656448
NC_039243.1	8550001	8600000	183	2.12954	34.8771	0.0610584
NC_039243.1	8575001	8625000	201	2.11171	37.2674	0.0566638
NC_039243.1	8600001	8650000	227	1.65003	41.4033	0.0398526
NC_039243.1	8625001	8675000	264	0.578127	67.8899	0.00851565
NC_039243.1	8650001	8700000	365	1.43806	105.424	0.0136407
NC_039243.1	8675001	8725000	325	1.64154	78.1964	0.0209925
NC_039243.1	8700001	8750000	261	1.73134	51.702	0.0334868
NC_039243.1	8725001	8775000	220	1.29759	43.8984	0.0295589
NC_039243.1	8750001	8800000	189	0.333223	37.4399	0.00890022
NC_039243.1	8775001	8825000	201	1.25077	43.9357	0.0284683
NC_039243.1	8800001	8850000	168	2.20742	37.6077	0.058696
NC_039243.1	8825001	8875000	165	1.92367	35.2882	0.0545132
NC_039243.1	8850001	8900000	175	1.19919	36.3873	0.0329562
NC_039243.1	8875001	8925000	170	1.62756	34.1585	0.0476473
NC_039243.1	8900001	8950000	209	2.49873	37.2479	0.0670838
NC_039243.1	8925001	8975000	228	2.73577	38.4281	0.0711917
NC_039243.1	8950001	9000000	272	2.45171	46.7394	0.0524548
NC_039243.1	8975001	9025000	278	1.90907	45.1294	0.0423022
NC_039243.1	9000001	9050000	177	0.920588	28.7165	0.0320578
NC_039243.1	9025001	9075000	153	1.48184	27.361	0.054159
NC_039243.1	9050001	9100000	212	2.53801	34.5802	0.0733948
NC_039243.1	9075001	9125000	271	2.10229	42.5542	0.0494025
NC_039243.1	9100001	9150000	265	2.10972	43.7125	0.0482635
NC_039243.1	9125001	9175000	214	1.98281	35.5864	0.0557184
NC_039243.1	9150001	9200000	243	2.63752	38.1735	0.0690931
NC_039243.1	9175001	9225000	306	2.75742	48.4376	0.0569273
NC_039243.1	9200001	9250000	251	1.78159	42.2108	0.0422069
NC_039243.1	9225001	9275000	155	1.06617	30.9684	0.0344278
NC_039243.1	9250001	9300000	164	0.442748	32.8365	0.0134834
NC_039243.1	9275001	9325000	180	0.408091	33.702	0.0121088
NC_039243.1	9300001	9350000	218	0.671323	42.9062	0.0156463
NC_039243.1	9325001	9375000	210	0.957094	42.9911	0.0222626
NC_039243.1	9350001	9400000	177	1.10724	36.2756	0.0305229
NC_039243.1	9375001	9425000	201	1.3801	42.9065	0.0321654
NC_039243.1	9400001	9450000	202	1.38992	45.2751	0.0306994
NC_039243.1	9425001	9475000	193	0.643975	44.4843	0.0144764
NC_039243.1	9450001	9500000	149	0.348582	34.534	0.0100939
NC_039243.1	9475001	9525000	185	0.677284	39.5774	0.0171129
NC_039243.1	9500001	9550000	203	0.619754	42.2842	0.0146569
NC_039243.1	9525001	9575000	142	0.403063	28.9411	0.013927
NC_039243.1	9550001	9600000	175	0.432285	36.2697	0.0119186
NC_039243.1	9575001	9625000	230	0.618176	45.0211	0.0137308
NC_039243.1	9600001	9650000	249	0.79612	45.9444	0.0173279
NC_039243.1	9625001	9675000	208	0.580879	41.947	0.0138479
NC_039243.1	9650001	9700000	146	0.458828	35.4081	0.0129583
NC_039243.1	9675001	9725000	133	0.555428	34.4558	0.01612
NC_039243.1	9700001	9750000	81	0.127135	20.5741	0.00617934
NC_039243.1	9725001	9775000	17	-0.104858	5.0738	-0.0206667
NC_039243.1	9750001	9800000	28	-0.0852086	7.21585	-0.0118085
NC_039243.1	9775001	9825000	116	0.0549039	23.3067	0.00235571
NC_039243.1	9800001	9850000	198	0.0242706	36.3597	0.000667514
NC_039243.1	9825001	9875000	237	-0.188909	41.5583	-0.00454564
NC_039243.1	9850001	9900000	334	-0.233156	59.323	-0.00393028
NC_039243.1	9875001	9925000	294	-0.275801	53.6113	-0.00514445
NC_039243.1	9900001	9950000	222	-0.240601	49.3197	-0.00487839
NC_039243.1	9925001	9975000	247	0.00134121	53.0177	2.52974e-05
NC_039243.1	9950001	10000000	174	0.328652	29.0746	0.0113037
NC_039243.1	9975001	10025000	143	0.0981896	24.326	0.00403641
NC_039243.1	10000001	10050000	205	-0.29019	38.3608	-0.00756477
NC_039243.1	10025001	10075000	251	-0.265724	45.0951	-0.00589251
NC_039243.1	10050001	10100000	293	0.0753107	55.9259	0.00134662
NC_039243.1	10075001	10125000	255	-0.00709614	51.9902	-0.00013649
NC_039243.1	10100001	10150000	192	0.0524928	38.585	0.00136045
NC_039243.1	10125001	10175000	233	0.369372	47.9557	0.00770236
NC_039243.1	10150001	10200000	218	0.224498	42.4987	0.00528246
NC_039243.1	10175001	10225000	145	0.261621	24.0003	0.0109007
NC_039243.1	10200001	10250000	178	0.620381	29.5516	0.0209931
NC_039243.1	10225001	10275000	180	0.740569	28.4099	0.0260672
NC_039243.1	10250001	10300000	180	0.556005	29.6271	0.0187668
NC_039243.1	10275001	10325000	196	0.740111	31.6072	0.0234159
NC_039243.1	10300001	10350000	169	0.831313	27.8902	0.0298066
NC_039243.1	10325001	10375000	142	0.460006	28.9961	0.0158644
NC_039243.1	10350001	10400000	201	0.0285399	40.7222	0.000700842
NC_039243.1	10375001	10425000	259	0.231276	49.1229	0.0047081
NC_039243.1	10400001	10450000	254	0.441475	44.4621	0.00992925
NC_039243.1	10425001	10475000	277	1.01955	46.5534	0.0219006
NC_039243.1	10450001	10500000	282	1.13216	48.0142	0.0235798
NC_039243.1	10475001	10525000	248	0.647206	41.2563	0.0156874
NC_039243.1	10500001	10550000	328	1.00516	57.396	0.0175127
NC_039243.1	10525001	10575000	397	1.20425	75.7053	0.0159071
NC_039243.1	10550001	10600000	229	0.770052	42.7287	0.0180219
NC_039243.1	10575001	10625000	90	0.387006	13.5409	0.0285804
NC_039243.1	10600001	10650000	79	0.539159	12.8115	0.042084
NC_039243.1	10625001	10675000	215	0.165987	47.886	0.0034663
NC_039243.1	10650001	10700000	233	0.247359	49.2581	0.0050217
NC_039243.1	10675001	10725000	73	0.638709	10.3025	0.0619953
NC_039243.1	10700001	10750000	47	1.78357	9.71801	0.183532
NC_039243.1	10725001	10775000	51	1.98447	10.5961	0.187283
NC_039243.1	10750001	10800000	88	0.605626	24.3805	0.0248406
NC_039243.1	10775001	10825000	138	0.419153	36.2873	0.011551
NC_039243.1	10800001	10850000	67	0.632365	15.7388	0.0401787
NC_039243.1	10825001	10875000	23	0.524786	5.34975	0.0980954
NC_039243.1	10850001	10900000	43	1.11447	9.05607	0.123063
NC_039243.1	10875001	10925000	73	2.31698	14.5947	0.158755
NC_039243.1	10900001	10950000	88	2.66181	17.1273	0.155414
NC_039243.1	10925001	10975000	63	1.93474	12.3995	0.156033
NC_039243.1	10950001	11000000	46	1.47244	9.30842	0.158184
NC_039243.1	10975001	11025000	48	1.20834	8.41979	0.143511
NC_039243.1	11000001	11050000	45	0.738281	7.16063	0.103103
NC_039243.1	11025001	11075000	68	1.70534	13.4477	0.126813
NC_039243.1	11050001	11100000	112	3.23066	23.6267	0.136738
NC_039243.1	11075001	11125000	102	2.69945	20.5819	0.131157
NC_039243.1	11100001	11150000	90	2.53513	19.355	0.130981
NC_039243.1	11125001	11175000	112	2.5094	26.3714	0.0951558
NC_039243.1	11150001	11200000	129	1.71576	27.0029	0.0635398
NC_039243.1	11175001	11225000	124	1.6904	31.0315	0.0544737
NC_039243.1	11200001	11250000	76	1.02984	25.7581	0.0399813
NC_039243.1	11225001	11275000	92	0.966187	30.793	0.0313769
NC_039243.1	11250001	11300000	101	0.935363	29.3978	0.0318174
NC_039243.1	11275001	11325000	170	2.19136	31.0969	0.0704685
NC_039243.1	11300001	11350000	256	3.92636	43.892	0.089455
NC_039243.1	11325001	11375000	247	4.19408	40.8116	0.102767
NC_039243.1	11350001	11400000	199	3.23323	31.3189	0.103236
NC_039243.1	11375001	11425000	159	2.56433	23.929	0.107164
NC_039243.1	11400001	11450000	205	3.22185	32.1815	0.100115
NC_039243.1	11425001	11475000	202	3.5488	31.5916	0.112334
NC_039243.1	11450001	11500000	145	3.03844	23.456	0.129538
NC_039243.1	11475001	11525000	152	2.48525	26.9832	0.0921037
NC_039243.1	11500001	11550000	167	2.51752	31.1052	0.0809358
NC_039243.1	11525001	11575000	132	1.93368	22.6623	0.0853259
NC_039243.1	11550001	11600000	140	1.94744	22.3569	0.0871069
NC_039243.1	11575001	11625000	164	2.17519	30.6463	0.0709774
NC_039243.1	11600001	11650000	83	0.931677	16.9992	0.0548072
NC_039243.1	11625001	11675000	59	0.330114	8.61589	0.0383146
NC_039243.1	11650001	11700000	124	0.599229	17.4301	0.034379
NC_039243.1	11675001	11725000	68	0.27173	9.22377	0.0294597
NC_039243.1	11725001	11775000	76	0.493998	10.4196	0.0474106
NC_039243.1	11750001	11800000	134	0.706226	18.1272	0.0389595
NC_039243.1	11775001	11825000	218	0.682401	36.9695	0.0184585
NC_039243.1	11800001	11850000	257	0.376501	51.6597	0.0072881
NC_039243.1	11825001	11875000	221	-0.484918	57.3126	-0.00846092
NC_039243.1	11850001	11900000	223	-0.168137	50.6303	-0.00332088
NC_039243.1	11875001	11925000	167	0.330737	26.8586	0.012314
NC_039243.1	11900001	11950000	244	0.177365	46.0102	0.00385492
NC_039243.1	11925001	11975000	342	0.0522365	67.6943	0.000771653
NC_039243.1	11950001	12000000	289	0.456083	55.7247	0.00818458
NC_039243.1	11975001	12025000	268	0.537138	49.7151	0.0108043
NC_039243.1	12000001	12050000	207	0.0460536	40.131	0.00114758
NC_039243.1	12025001	12075000	170	0.0281113	32.0711	0.00087653
NC_039243.1	12050001	12100000	204	0.319719	35.224	0.00907674
NC_039243.1	12075001	12125000	242	0.24055	42.8574	0.0056128
NC_039243.1	12100001	12150000	252	0.356422	47.0532	0.00757487
NC_039243.1	12125001	12175000	281	0.589978	54.9579	0.0107351
NC_039243.1	12150001	12200000	315	0.320876	64.312	0.00498937
NC_039243.1	12175001	12225000	256	0.0554451	51.5058	0.00107648
NC_039243.1	12200001	12250000	284	-0.012497	53.4608	-0.00023376
NC_039243.1	12225001	12275000	309	0.369794	56.2016	0.00657977
NC_039243.1	12250001	12300000	340	0.31729	66.4731	0.0047732
NC_039243.1	12275001	12325000	277	0.253272	55.1393	0.00459331
NC_039243.1	12300001	12350000	222	0.157522	41.2263	0.00382091
NC_039243.1	12325001	12375000	264	0.24475	49.6448	0.00493002
NC_039243.1	12350001	12400000	246	0.119298	47.7369	0.00249907
NC_039243.1	12375001	12425000	231	0.0457481	47.0548	0.000972232
NC_039243.1	12400001	12450000	219	0.702426	41.8808	0.016772
NC_039243.1	12425001	12475000	221	0.525681	41.8355	0.0125654
NC_039243.1	12450001	12500000	226	0.0324708	42.6231	0.000761812
NC_039243.1	12475001	12525000	271	0.324408	51.0698	0.00635224
NC_039243.1	12500001	12550000	213	0.459039	41.8778	0.0109614
NC_039243.1	12525001	12575000	232	0.444739	47.0308	0.00945633
NC_039243.1	12550001	12600000	323	0.444305	64.4516	0.00689362
NC_039243.1	12575001	12625000	323	0.33866	61.6605	0.00549233
NC_039243.1	12600001	12650000	310	0.339008	57.26	0.00592051
NC_039243.1	12625001	12675000	299	0.690081	57.6313	0.0119741
NC_039243.1	12650001	12700000	249	0.675822	48.7637	0.0138591
NC_039243.1	12675001	12725000	208	0.38132	36.6811	0.0103955
NC_039243.1	12700001	12750000	230	0.301914	40.3378	0.00748463
NC_039243.1	12725001	12775000	224	0.23262	36.0732	0.00644857
NC_039243.1	12750001	12800000	204	0.475297	33.8715	0.0140324
NC_039243.1	12775001	12825000	246	0.492431	49.7924	0.00988969
NC_039243.1	12800001	12850000	258	0.717321	48.4737	0.0147982
NC_039243.1	12825001	12875000	211	0.791837	31.8714	0.0248447
NC_039243.1	12850001	12900000	167	0.721065	24.787	0.0290905
NC_039243.1	12875001	12925000	146	0.681075	21.788	0.0312592
NC_039243.1	12900001	12950000	213	0.742985	31.2361	0.0237861
NC_039243.1	12925001	12975000	195	0.723507	29.5294	0.0245012
NC_039243.1	12950001	13000000	179	0.845608	28.8136	0.0293475
NC_039243.1	12975001	13025000	203	1.23067	34.2158	0.0359678
NC_039243.1	13000001	13050000	169	1.19718	27.0465	0.0442639
NC_039243.1	13025001	13075000	154	0.998664	22.6232	0.0441433
NC_039243.1	13050001	13100000	150	0.927615	21.977	0.0422085
NC_039243.1	13075001	13125000	165	0.943211	23.661	0.0398635
NC_039243.1	13100001	13150000	189	0.933539	26.4168	0.0353389
NC_039243.1	13125001	13175000	204	0.928558	29.0798	0.0319314
NC_039243.1	13150001	13200000	185	1.08671	27.4326	0.0396139
NC_039243.1	13175001	13225000	120	0.677964	19.4882	0.0347883
NC_039243.1	13200001	13250000	151	0.00619407	27.2071	0.000227663
NC_039243.1	13225001	13275000	220	0.104826	39.8049	0.00263349
NC_039243.1	13250001	13300000	306	-0.419702	61.6679	-0.00680584
NC_039243.1	13275001	13325000	329	-0.479231	68.5901	-0.00698688
NC_039243.1	13300001	13350000	234	0.0710403	44.5717	0.00159384
NC_039243.1	13325001	13375000	252	0.101	45.6961	0.00221026
NC_039243.1	13350001	13400000	284	0.0850293	51.6606	0.00164592
NC_039243.1	13375001	13425000	295	-0.471359	56.1878	-0.00838899
NC_039243.1	13400001	13450000	293	-0.0940905	55.3089	-0.00170118
NC_039243.1	13425001	13475000	281	0.424841	50.1573	0.00847019
NC_039243.1	13450001	13500000	281	-0.117391	55.4687	-0.00211634
NC_039243.1	13475001	13525000	245	-0.138125	47.8647	-0.00288574
NC_039243.1	13500001	13550000	228	-0.0506019	41.6642	-0.00121452
NC_039243.1	13525001	13575000	250	0.270416	48.3213	0.0055962
NC_039243.1	13550001	13600000	316	0.200327	63.0811	0.00317572
NC_039243.1	13575001	13625000	233	-0.142424	46.5504	-0.00305956
NC_039243.1	13600001	13650000	289	0.0635827	58.9089	0.00107934
NC_039243.1	13625001	13675000	436	-0.258136	87.9487	-0.00293507
NC_039243.1	13650001	13700000	343	-0.375109	68.1143	-0.00550706
NC_039243.1	13675001	13725000	249	-0.056778	47.6084	-0.0011926
NC_039243.1	13700001	13750000	212	0.0422998	37.8425	0.00111779
NC_039243.1	13725001	13775000	196	-0.0357144	36.3222	-0.000983267
NC_039243.1	13750001	13800000	175	-0.242279	36.1125	-0.00670901
NC_039243.1	13775001	13825000	143	-0.205066	31.4322	-0.00652407
NC_039243.1	13800001	13850000	96	-0.0101131	22.321	-0.000453077
NC_039243.1	13825001	13875000	242	0.253895	61.3836	0.0041362
NC_039243.1	13850001	13900000	256	0.283025	63.0183	0.00449115
NC_039243.1	13875001	13925000	186	-0.0243275	45.4672	-0.000535055
NC_039243.1	13900001	13950000	287	-0.188915	66.4147	-0.00284448
NC_039243.1	13925001	13975000	219	-0.182107	47.7938	-0.00381027
NC_039243.1	13950001	14000000	149	-0.364108	34.5338	-0.0105435
NC_039243.1	13975001	14025000	189	-0.430453	44.5141	-0.00967003
NC_039243.1	14000001	14050000	207	-0.328523	50.2474	-0.00653811
NC_039243.1	14025001	14075000	212	-0.495317	50.5615	-0.00979634
NC_039243.1	14050001	14100000	192	0.134634	44.9658	0.00299413
NC_039243.1	14075001	14125000	175	0.264813	40.538	0.00653246
NC_039243.1	14100001	14150000	192	-0.167158	43.0425	-0.00388355
NC_039243.1	14125001	14175000	183	-0.0834698	39.9292	-0.00209044
NC_039243.1	14150001	14200000	151	0.0268661	33.5448	0.000800903
NC_039243.1	14175001	14225000	172	0.0701636	41.059	0.00170885
NC_039243.1	14200001	14250000	194	-0.00352226	46.3311	-7.60236e-05
NC_039243.1	14225001	14275000	153	-0.142887	37.7827	-0.00378181
NC_039243.1	14250001	14300000	151	0.260137	42.5193	0.00611809
NC_039243.1	14275001	14325000	161	0.352825	44.606	0.00790982
NC_039243.1	14300001	14350000	119	-0.321454	33.0151	-0.00973659
NC_039243.1	14325001	14375000	278	-0.859797	98.5133	-0.00872772
NC_039243.1	14350001	14400000	522	-1.24783	190.73	-0.0065424
NC_039243.1	14375001	14425000	370	-1.00373	128.369	-0.00781906
NC_039243.1	14400001	14450000	134	-0.461014	35.5665	-0.012962
NC_039243.1	14425001	14475000	166	-0.483958	41.9997	-0.0115229
NC_039243.1	14450001	14500000	235	-0.557988	67.3551	-0.00828427
NC_039243.1	14475001	14525000	193	-0.239674	60.9995	-0.00392911
NC_039243.1	14500001	14550000	177	-0.0723833	56.3592	-0.00128432
NC_039243.1	14525001	14575000	177	0.133527	54.7312	0.00243969
NC_039243.1	14550001	14600000	133	0.357276	36.1769	0.00987583
NC_039243.1	14575001	14625000	143	0.364782	33.1036	0.0110194
NC_039243.1	14600001	14650000	114	0.217967	26.2516	0.00830299
NC_039243.1	14625001	14675000	95	0.223504	25.7583	0.00867696
NC_039243.1	14650001	14700000	153	-0.220721	42.5455	-0.00518788
NC_039243.1	14675001	14725000	158	-0.383826	42.7407	-0.00898034
NC_039243.1	14700001	14750000	117	0.15375	30.1455	0.00510026
NC_039243.1	14725001	14775000	149	0.140037	36.6691	0.00381894
NC_039243.1	14750001	14800000	162	-0.169227	40.3271	-0.00419635
NC_039243.1	14775001	14825000	155	0.0400992	41.8999	0.000957023
NC_039243.1	14800001	14850000	184	0.0534363	50.5121	0.00105789
NC_039243.1	14825001	14875000	156	-0.156131	39.6257	-0.00394016
NC_039243.1	14850001	14900000	140	-0.240798	33.8823	-0.00710689
NC_039243.1	14875001	14925000	138	-0.35208	36.9962	-0.00951666
NC_039243.1	14900001	14950000	107	-0.395256	30.9629	-0.0127655
NC_039243.1	14925001	14975000	123	-0.51406	37.216	-0.0138129
NC_039243.1	14950001	15000000	117	0.254026	29.3825	0.00864549
NC_039243.1	14975001	15025000	172	2.26796	30.4489	0.0744842
NC_039243.1	15000001	15050000	235	3.40842	42.7522	0.0797251
NC_039243.1	15025001	15075000	215	3.45704	40.4178	0.0855328
NC_039243.1	15050001	15100000	137	2.26175	25.8308	0.0875603
NC_039243.1	15075001	15125000	77	1.86003	13.5604	0.137166
NC_039243.1	15100001	15150000	95	1.95607	18.5346	0.105536
NC_039243.1	15125001	15175000	124	1.95394	22.4498	0.0870358
NC_039243.1	15150001	15200000	142	1.30083	30.02	0.0433321
NC_039243.1	15175001	15225000	85	-0.0342281	21.5585	-0.00158768
NC_039243.1	15200001	15250000	31	0.0776464	6.72709	0.0115423
NC_039243.1	15225001	15275000	87	1.08147	19.611	0.0551458
NC_039243.1	15250001	15300000	140	2.35447	30.0846	0.0782617
NC_039243.1	15275001	15325000	153	3.17534	26.9132	0.117984
NC_039243.1	15300001	15350000	117	2.53978	19.2479	0.131951
NC_039243.1	15325001	15375000	86	1.451	16.6539	0.0871267
NC_039243.1	15350001	15400000	101	1.53194	18.1735	0.0842957
NC_039243.1	15375001	15425000	92	1.58328	14.8816	0.106392
NC_039243.1	15400001	15450000	106	1.50246	19.8209	0.0758016
NC_039243.1	15425001	15475000	76	1.08552	14.223	0.0763213
NC_039243.1	15450001	15500000	145	1.21225	36.5316	0.0331836
NC_039243.1	15475001	15525000	181	1.6075	43.1621	0.0372433
NC_039243.1	15500001	15550000	108	1.4324	19.5335	0.0733305
NC_039243.1	15525001	15575000	98	1.31983	16.139	0.0817793
NC_039243.1	15550001	15600000	92	1.40161	12.7371	0.110041
NC_039243.1	15575001	15625000	107	1.97238	18.3815	0.107302
NC_039243.1	15600001	15650000	124	2.56905	22.1844	0.115804
NC_039243.1	15625001	15675000	106	2.17741	17.3608	0.125421
NC_039243.1	15650001	15700000	106	1.89263	17.1423	0.110407
NC_039243.1	15675001	15725000	118	2.15776	21.1862	0.101848
NC_039243.1	15700001	15750000	146	2.5718	30.3679	0.0846882
NC_039243.1	15725001	15775000	315	2.59912	91.6001	0.0283746
NC_039243.1	15750001	15800000	391	2.12602	108.09	0.0196689
NC_039243.1	15775001	15825000	331	1.75856	65.4182	0.0268819
NC_039243.1	15800001	15850000	216	1.7653	38.4504	0.0459111
NC_039243.1	15825001	15875000	128	2.32849	21.3831	0.108894
NC_039243.1	15850001	15900000	219	3.86369	40.2828	0.095914
NC_039243.1	15875001	15925000	217	3.45043	55.1947	0.0625139
NC_039243.1	15900001	15950000	158	3.13294	42.0901	0.0744343
NC_039243.1	15925001	15975000	185	3.59657	31.266	0.115031
NC_039243.1	15950001	16000000	168	2.9948	27.6536	0.108297
NC_039243.1	15975001	16025000	153	3.61807	25.1268	0.143993
NC_039243.1	16000001	16050000	182	3.30714	31.1347	0.10622
NC_039243.1	16025001	16075000	141	2.03381	23.9193	0.0850282
NC_039243.1	16050001	16100000	106	1.82157	21.7779	0.0836431
NC_039243.1	16075001	16125000	168	2.94595	31.7217	0.0928686
NC_039243.1	16100001	16150000	188	3.05789	29.7485	0.102791
NC_039243.1	16125001	16175000	202	3.25611	42.58	0.0764704
NC_039243.1	16150001	16200000	206	3.58989	45.2581	0.0793205
NC_039243.1	16175001	16225000	221	4.15128	43.7616	0.0948613
NC_039243.1	16200001	16250000	323	3.52147	91.1334	0.0386408
NC_039243.1	16225001	16275000	385	2.25413	129.344	0.0174274
NC_039243.1	16250001	16300000	262	2.64596	76.4771	0.034598
NC_039243.1	16275001	16325000	134	1.386	25.7774	0.0537681
NC_039243.1	16300001	16350000	149	0.758351	31.4366	0.0241232
NC_039243.1	16325001	16375000	195	1.07786	53.5931	0.0201119
NC_039243.1	16350001	16400000	153	0.890564	48.1864	0.0184817
NC_039243.1	16375001	16425000	167	0.966065	44.2548	0.0218296
NC_039243.1	16400001	16450000	269	0.540915	66.4356	0.00814194
NC_039243.1	16425001	16475000	325	0.718975	75.3464	0.00954226
NC_039243.1	16450001	16500000	235	1.18978	52.1601	0.0228102
NC_039243.1	16475001	16525000	117	1.24775	22.3759	0.055763
NC_039243.1	16500001	16550000	141	1.26282	29.9329	0.0421882
NC_039243.1	16525001	16575000	124	0.983134	27.9465	0.0351791
NC_039243.1	16550001	16600000	132	1.56132	27.332	0.0571243
NC_039243.1	16575001	16625000	216	2.38391	42.8957	0.0555746
NC_039243.1	16600001	16650000	181	1.57246	38.0752	0.0412988
NC_039243.1	16625001	16675000	169	0.800404	37.349	0.0214304
NC_039243.1	16650001	16700000	201	0.838522	40.3912	0.02076
NC_039243.1	16675001	16725000	184	0.132991	44.5944	0.00298224
NC_039243.1	16700001	16750000	230	-0.462486	74.5936	-0.00620007
NC_039243.1	16725001	16775000	239	-0.338798	77.8385	-0.00435257
NC_039243.1	16750001	16800000	194	0.0734308	52.0097	0.00141187
NC_039243.1	16775001	16825000	159	0.21659	36.8802	0.00587279
NC_039243.1	16800001	16850000	155	0.209941	32.9524	0.00637105
NC_039243.1	16825001	16875000	188	-0.0584928	42.0422	-0.00139129
NC_039243.1	16850001	16900000	160	0.00209495	34.5908	6.05636e-05
NC_039243.1	16875001	16925000	80	0.454104	13.4889	0.0336649
NC_039243.1	16900001	16950000	57	0.284554	11.6462	0.0244331
NC_039243.1	16925001	16975000	88	0.210985	24.9556	0.00845443
NC_039243.1	16950001	17000000	91	0.164498	23.6061	0.00696847
NC_039243.1	16975001	17025000	97	0.105129	19.9289	0.00527518
NC_039243.1	17000001	17050000	166	-0.0128016	39.3972	-0.000324937
NC_039243.1	17025001	17075000	148	0.0745232	33.7351	0.00220907
NC_039243.1	17050001	17100000	233	0.00333469	50.7915	6.56545e-05
NC_039243.1	17075001	17125000	237	-0.330933	51.2324	-0.00645944
NC_039243.1	17100001	17150000	146	-0.158047	28.9095	-0.00546697
NC_039243.1	17125001	17175000	161	-0.0800312	32.8929	-0.00243308
NC_039243.1	17150001	17200000	114	0.0649224	25.754	0.00252086
NC_039243.1	17175001	17225000	122	0.0127864	35.7662	0.000357499
NC_039243.1	17200001	17250000	81	-0.0819845	25.1068	-0.00326543
NC_039243.1	17225001	17275000	13	-0.0690811	3.64934	-0.0189298
NC_039243.1	17250001	17300000	50	-0.173232	8.97974	-0.0192915
NC_039243.1	17275001	17325000	59	0.0104797	11.4858	0.000912398
NC_039243.1	17300001	17350000	24	0.103725	6.25242	0.0165895
NC_039243.1	17325001	17375000	29	-0.105065	7.4767	-0.0140524
NC_039243.1	17350001	17400000	42	0.507626	10.3173	0.0492014
NC_039243.1	17375001	17425000	78	2.43784	15.5648	0.156625
NC_039243.1	17400001	17450000	100	3.1714	20.5836	0.154074
NC_039243.1	17425001	17475000	72	2.35379	14.5004	0.162326
NC_039243.1	17450001	17500000	89	2.9211	18.7917	0.155447
NC_039243.1	17475001	17525000	118	3.83896	25.6243	0.149817
NC_039243.1	17500001	17550000	124	3.34171	23.8412	0.140165
NC_039243.1	17525001	17575000	99	2.08615	18.1308	0.115061
NC_039243.1	17550001	17600000	66	1.63006	12.7239	0.12811
NC_039243.1	17575001	17625000	55	1.70135	10.393	0.163701
NC_039243.1	17600001	17650000	74	2.04467	14.0425	0.145606
NC_039243.1	17625001	17675000	80	1.86372	17.496	0.106523
NC_039243.1	17650001	17700000	81	2.42866	19.0341	0.127595
NC_039243.1	17675001	17725000	142	4.25091	32.3192	0.131529
NC_039243.1	17700001	17750000	167	4.57445	36.7171	0.124587
NC_039243.1	17725001	17775000	137	3.43036	29.8694	0.114845
NC_039243.1	17750001	17800000	104	1.84727	22.813	0.0809745
NC_039243.1	17775001	17825000	79	1.76753	15.534	0.113785
NC_039243.1	17800001	17850000	90	1.99704	18.7085	0.106745
NC_039243.1	17825001	17875000	115	1.86323	24.6782	0.0755011
NC_039243.1	17850001	17900000	101	1.94652	21.0572	0.09244
NC_039243.1	17875001	17925000	93	1.96737	21.4553	0.0916962
NC_039243.1	17900001	17950000	108	2.01836	26.8115	0.0752797
NC_039243.1	17925001	17975000	82	2.17274	19.1841	0.113258
NC_039243.1	17950001	18000000	60	2.14009	11.8894	0.18
NC_039243.1	17975001	18025000	90	2.46255	19.5299	0.126091
NC_039243.1	18000001	18050000	61	1.58475	14.2317	0.111354
NC_039243.1	18025001	18075000	26	0.390534	10.3553	0.0377134
NC_039243.1	18050001	18100000	69	0.796967	27.4967	0.0289841
NC_039243.1	18075001	18125000	95	1.2247	33.5285	0.0365272
NC_039243.1	18100001	18150000	88	1.8698	31.3175	0.0597046
NC_039243.1	18125001	18175000	91	1.99295	29.8042	0.0668681
NC_039243.1	18150001	18200000	117	1.79341	33.53	0.0534868
NC_039243.1	18175001	18225000	138	1.53077	39.706	0.0385526
NC_039243.1	18200001	18250000	146	1.90532	42.9483	0.044363
NC_039243.1	18225001	18275000	140	1.78758	42.7562	0.0418087
NC_039243.1	18250001	18300000	132	1.37859	38.664	0.0356555
NC_039243.1	18275001	18325000	172	2.18529	51.4327	0.0424884
NC_039243.1	18300001	18350000	174	1.81606	53.3634	0.0340319
NC_039243.1	18325001	18375000	127	1.15375	36.1363	0.0319278
NC_039243.1	18350001	18400000	99	1.11971	27.9372	0.0400796
NC_039243.1	18375001	18425000	143	0.101787	55.0439	0.00184919
NC_039243.1	18400001	18450000	135	0.142899	51.9948	0.00274832
NC_039243.1	18425001	18475000	53	0.753636	16.7095	0.0451023
NC_039243.1	18450001	18500000	32	0.383711	10.5956	0.0362142
NC_039243.1	18475001	18525000	33	0.0746379	7.8594	0.00949663
NC_039243.1	18500001	18550000	24	-0.067842	5.12866	-0.013228
NC_039243.1	18525001	18575000	20	0.189777	4.5159	0.0420241
NC_039243.1	18550001	18600000	71	0.647217	19.0389	0.0339944
NC_039243.1	18575001	18625000	53	0.453499	15.2111	0.0298136
NC_039243.1	18600001	18650000	66	0.426435	14.612	0.0291839
NC_039243.1	18625001	18675000	167	2.44942	32.9417	0.074356
NC_039243.1	18650001	18700000	163	2.44121	39.2985	0.0621197
NC_039243.1	18675001	18725000	147	1.77049	35.1011	0.0504396
NC_039243.1	18700001	18750000	158	1.07347	43.9003	0.0244524
NC_039243.1	18725001	18775000	89	-0.304649	31.8272	-0.00957197
NC_039243.1	18750001	18800000	18	-0.0298022	2.74727	-0.010848
NC_039243.1	18775001	18825000	29	0.0224914	5.62581	0.00399789
NC_039243.1	18800001	18850000	50	-0.00634718	9.11149	-0.000696613
NC_039243.1	18825001	18875000	81	-0.124169	15.0426	-0.00825447
NC_039243.1	18850001	18900000	122	-0.216198	29.5446	-0.00731768
NC_039243.1	18875001	18925000	144	-0.250374	33.2046	-0.00754034
NC_039243.1	18900001	18950000	155	-0.154359	29.3881	-0.00525244
NC_039243.1	18925001	18975000	134	-0.0575107	26.7036	-0.00215367
NC_039243.1	18950001	19000000	167	-0.25236	32.1957	-0.00783831
NC_039243.1	18975001	19025000	161	-0.30234	32.952	-0.00917514
NC_039243.1	19000001	19050000	126	-0.394262	27.7974	-0.0141834
NC_039243.1	19025001	19075000	117	-0.419247	24.8452	-0.0168744
NC_039243.1	19050001	19100000	115	-0.0939127	26.1242	-0.00359486
NC_039243.1	19075001	19125000	129	0.0659837	26.8434	0.0024581
NC_039243.1	19100001	19150000	135	-0.0112444	27.137	-0.000414356
NC_039243.1	19125001	19175000	105	-0.160303	20.5364	-0.00780583
NC_039243.1	19150001	19200000	77	-0.195469	15.1507	-0.0129016
NC_039243.1	19175001	19225000	113	-0.15305	22.6885	-0.00674573
NC_039243.1	19200001	19250000	111	-0.140035	21.196	-0.00660668
NC_039243.1	19225001	19275000	143	0.702252	29.8382	0.0235353
NC_039243.1	19250001	19300000	180	1.62204	36.6631	0.0442418
NC_039243.1	19275001	19325000	211	2.11905	44.4578	0.0476644
NC_039243.1	19300001	19350000	201	2.30196	43.4895	0.0529313
NC_039243.1	19325001	19375000	156	1.73919	33.6359	0.0517063
NC_039243.1	19350001	19400000	171	1.81437	38.3271	0.0473391
NC_039243.1	19375001	19425000	145	1.86391	33.2211	0.0561063
NC_039243.1	19400001	19450000	109	1.10917	25.4037	0.0436616
NC_039243.1	19425001	19475000	137	0.567375	32.6443	0.0173805
NC_039243.1	19450001	19500000	155	0.687991	34.6728	0.0198424
NC_039243.1	19475001	19525000	160	1.26416	35.1942	0.0359195
NC_039243.1	19500001	19550000	144	0.78329	30.5653	0.0256268
NC_039243.1	19525001	19575000	102	0.0435458	23.627	0.00184305
NC_039243.1	19550001	19600000	125	0.302691	37.2141	0.00813378
NC_039243.1	19575001	19625000	157	0.9769	43.3424	0.0225392
NC_039243.1	19600001	19650000	168	1.67671	41.7963	0.0401164
NC_039243.1	19625001	19675000	162	1.75411	42.3555	0.0414141
NC_039243.1	19650001	19700000	205	0.735601	63.4958	0.011585
NC_039243.1	19675001	19725000	299	-0.275762	104.369	-0.00264219
NC_039243.1	19700001	19750000	227	0.18451	77.6887	0.00237499
NC_039243.1	19725001	19775000	120	1.34126	36.2754	0.0369743
NC_039243.1	19750001	19800000	93	1.36163	30.3789	0.0448216
NC_039243.1	19775001	19825000	78	1.16757	23.8978	0.0488567
NC_039243.1	19800001	19850000	89	1.30866	26.4171	0.0495383
NC_039243.1	19825001	19875000	133	1.71683	43.6716	0.0393124
NC_039243.1	19850001	19900000	129	1.49599	43.0056	0.0347858
NC_039243.1	19875001	19925000	64	0.738806	19.6923	0.0375174
NC_039243.1	19900001	19950000	103	1.75842	31.6298	0.0555939
NC_039243.1	19925001	19975000	98	1.62614	30.8492	0.0527124
NC_039243.1	19950001	20000000	31	0.341393	10.3945	0.0328438
NC_039243.1	19975001	20025000	72	0.954246	21.3037	0.0447925
NC_039243.1	20000001	20050000	140	1.20088	39.8709	0.0301193
NC_039243.1	20025001	20075000	125	0.809994	34.9276	0.0231907
NC_039243.1	20050001	20100000	107	0.951584	30.3733	0.0313296
NC_039243.1	20075001	20125000	130	1.48536	38.0337	0.0390538
NC_039243.1	20100001	20150000	97	1.21456	28.4326	0.0427173
NC_039243.1	20125001	20175000	41	0.41492	10.9608	0.037855
NC_039243.1	20150001	20200000	31	0.477303	8.74177	0.0546002
NC_039243.1	20175001	20225000	76	0.366295	23.8637	0.0153495
NC_039243.1	20200001	20250000	88	0.680755	27.7618	0.0245213
NC_039243.1	20225001	20275000	86	0.951021	27.003	0.0352191
NC_039243.1	20250001	20300000	73	0.554505	22.9901	0.0241193
NC_039243.1	20275001	20325000	65	1.0464	20.914	0.0500334
NC_039243.1	20300001	20350000	97	1.21406	28.8251	0.042118
NC_039243.1	20325001	20375000	83	0.786033	23.79	0.0330404
NC_039243.1	20350001	20400000	67	1.1478	20.3028	0.0565342
NC_039243.1	20375001	20425000	94	2.01226	29.7646	0.0676059
NC_039243.1	20400001	20450000	105	1.89871	36.9892	0.0513314
NC_039243.1	20425001	20475000	62	0.496752	23.158	0.0214506
NC_039243.1	20450001	20500000	75	0.2826	19.9635	0.0141559
NC_039243.1	20475001	20525000	87	0.684001	22.1006	0.0309495
NC_039243.1	20500001	20550000	74	0.982096	20.2264	0.0485551
NC_039243.1	20525001	20575000	79	0.983648	23.1218	0.042542
NC_039243.1	20550001	20600000	58	0.441514	17.2914	0.0255337
NC_039243.1	20575001	20625000	97	0.607606	28.5755	0.0212631
NC_039243.1	20600001	20650000	127	1.12567	38.4743	0.0292577
NC_039243.1	20625001	20675000	89	1.31228	27.836	0.0471433
NC_039243.1	20650001	20700000	103	1.84841	30.9307	0.0597597
NC_039243.1	20675001	20725000	113	2.07611	32.4378	0.0640028
NC_039243.1	20700001	20750000	65	1.03933	18.5823	0.0559311
NC_039243.1	20725001	20775000	52	0.370769	15.0096	0.0247021
NC_039243.1	20750001	20800000	84	0.168337	25.0053	0.00673204
NC_039243.1	20775001	20825000	107	0.117504	31.77	0.00369857
NC_039243.1	20800001	20850000	96	0.59947	27.6367	0.0216911
NC_039243.1	20825001	20875000	95	0.783991	25.9173	0.0302497
NC_039243.1	20850001	20900000	93	0.866623	27.4397	0.0315828
NC_039243.1	20875001	20925000	49	0.531813	16.3176	0.0325914
NC_039243.1	20900001	20950000	16	0.110874	4.91952	0.0225375
NC_039243.1	20925001	20975000	24	0.103658	7.76703	0.0133458
NC_039243.1	20950001	21000000	39	0.086362	11.3753	0.00759209
NC_039243.1	20975001	21025000	64	0.578526	18.4687	0.0313246
NC_039243.1	21000001	21050000	62	0.814227	17.9883	0.0452643
NC_039243.1	21025001	21075000	53	1.00111	15.25	0.0656466
NC_039243.1	21050001	21100000	51	1.03234	15.1704	0.0680495
NC_039243.1	21075001	21125000	47	0.417762	15.1169	0.0276354
NC_039243.1	21100001	21150000	53	0.262731	17.0495	0.0154099
NC_039243.1	21125001	21175000	65	0.807343	19.7609	0.0408557
NC_039243.1	21150001	21200000	63	1.17181	19.6859	0.0595253
NC_039243.1	21175001	21225000	44	1.14492	14.2052	0.0805988
NC_039243.1	21200001	21250000	89	1.26835	33.3111	0.0380759
NC_039243.1	21225001	21275000	100	1.22795	36.7225	0.0334386
NC_039243.1	21250001	21300000	75	1.06765	22.1447	0.0482126
NC_039243.1	21275001	21325000	129	0.56718	43.2255	0.0131214
NC_039243.1	21300001	21350000	155	0.568533	51.4157	0.0110576
NC_039243.1	21325001	21375000	128	0.758994	38.2266	0.0198551
NC_039243.1	21350001	21400000	140	0.519076	46.2192	0.0112308
NC_039243.1	21375001	21425000	127	0.827481	42.9853	0.0192503
NC_039243.1	21400001	21450000	68	0.548192	20.9153	0.0262101
NC_039243.1	21425001	21475000	81	0.945119	24.4742	0.0386169
NC_039243.1	21450001	21500000	120	1.63822	35.4468	0.0462163
NC_039243.1	21475001	21525000	122	0.880761	32.6093	0.0270095
NC_039243.1	21500001	21550000	117	0.242923	32.2518	0.00753209
NC_039243.1	21525001	21575000	97	0.470198	28.6309	0.0164228
NC_039243.1	21550001	21600000	67	0.955505	19.6373	0.0486577
NC_039243.1	21575001	21625000	30	0.673936	8.71515	0.0773292
NC_039243.1	21600001	21650000	170	0.271461	71.3268	0.00380588
NC_039243.1	21625001	21675000	162	0.109922	69.0057	0.00159294
NC_039243.1	21675001	21725000	47	-0.235291	14.598	-0.016118
NC_039243.1	21700001	21750000	106	0.435814	30.9517	0.0140804
NC_039243.1	21725001	21775000	133	1.48451	36.9423	0.0401846
NC_039243.1	21750001	21800000	89	1.06705	24.5138	0.0435284
NC_039243.1	21775001	21825000	50	0.208484	13.4008	0.0155576
NC_039243.1	21800001	21850000	74	0.723212	22.0806	0.0327533
NC_039243.1	21825001	21875000	86	0.900429	26.8274	0.0335638
NC_039243.1	21850001	21900000	79	0.620516	22.8789	0.0271218
NC_039243.1	21875001	21925000	75	0.876173	21.787	0.0402154
NC_039243.1	21900001	21950000	72	0.636836	19.9514	0.0319194
NC_039243.1	21925001	21975000	92	0.426342	26.9435	0.0158235
NC_039243.1	21950001	22000000	121	0.39764	34.4593	0.0115394
NC_039243.1	21975001	22025000	95	0.70289	26.2103	0.0268173
NC_039243.1	22000001	22050000	53	0.588519	18.4239	0.0319433
NC_039243.1	22025001	22075000	36	0.137015	13.1467	0.010422
NC_039243.1	22050001	22100000	61	0.158498	17.3986	0.00910981
NC_039243.1	22075001	22125000	73	0.086976	19.5632	0.0044459
NC_039243.1	22100001	22150000	36	0.295029	10.6757	0.0276356
NC_039243.1	22125001	22175000	45	0.34158	12.4632	0.027407
NC_039243.1	22150001	22200000	112	0.162027	31.5794	0.00513079
NC_039243.1	22175001	22225000	134	0.329671	36.6159	0.00900349
NC_039243.1	22200001	22250000	97	0.465343	24.5712	0.0189386
NC_039243.1	22225001	22275000	132	1.74401	36.2912	0.048056
NC_039243.1	22250001	22300000	117	1.95326	34.0266	0.0574039
NC_039243.1	22275001	22325000	41	0.454771	13.5885	0.0334674
NC_039243.1	22300001	22350000	21	0.102984	6.76838	0.0152154
NC_039243.1	22325001	22375000	33	0.431657	10.2618	0.0420646
NC_039243.1	22350001	22400000	70	0.708793	19.6302	0.0361074
NC_039243.1	22375001	22425000	105	2.01436	29.3689	0.0685882
NC_039243.1	22400001	22450000	97	2.05823	31.4407	0.0654637
NC_039243.1	22425001	22475000	66	0.968703	25.182	0.038468
NC_039243.1	22450001	22500000	48	0.8273	18.0126	0.045929
NC_039243.1	22475001	22525000	52	0.457353	17.5291	0.026091
NC_039243.1	22500001	22550000	74	0.87098	26.1265	0.033337
NC_039243.1	22525001	22575000	123	1.73565	44.1165	0.0393426
NC_039243.1	22550001	22600000	124	1.52584	43.8811	0.0347722
NC_039243.1	22575001	22625000	60	0.802841	21.9705	0.0365418
NC_039243.1	22600001	22650000	47	0.674284	15.6854	0.042988
NC_039243.1	22625001	22675000	81	0.714299	27.2508	0.026212
NC_039243.1	22650001	22700000	104	1.14676	33.9494	0.0337786
NC_039243.1	22675001	22725000	92	1.52074	29.219	0.0520462
NC_039243.1	22700001	22750000	83	1.23923	28.3163	0.0437637
NC_039243.1	22725001	22775000	136	0.409742	43.1356	0.00949894
NC_039243.1	22750001	22800000	119	0.458558	37.3177	0.0122879
NC_039243.1	22775001	22825000	48	0.70427	16.0739	0.0438146
NC_039243.1	22800001	22850000	93	1.37007	31.5298	0.0434532
NC_039243.1	22825001	22875000	93	1.42037	32.3846	0.0438593
NC_039243.1	22850001	22900000	46	0.396608	16.982	0.0233546
NC_039243.1	22875001	22925000	24	0.176566	8.95781	0.0197109
NC_039243.1	23850001	23900000	13	0.244555	2.10079	0.116411
NC_039243.1	23925001	23975000	48	-0.424184	21.2299	-0.0199805
NC_039243.1	23950001	24000000	52	-0.44308	21.883	-0.0202477
NC_039243.1	24050001	24100000	78	-0.2914	16.5113	-0.0176485
NC_039243.1	24075001	24125000	105	-0.283055	22.8309	-0.0123979
NC_039243.1	24100001	24150000	34	-0.0766623	9.1156	-0.00841001
NC_039243.1	24125001	24175000	14	-0.0946454	3.5683	-0.026524
NC_039243.1	24150001	24200000	17	0.135057	2.48199	0.0544149
NC_039243.1	24175001	24225000	28	0.124276	5.18742	0.0239572
NC_039243.1	24200001	24250000	18	-0.02042	3.47781	-0.00587153
NC_039243.1	24275001	24325000	37	0.12288	7.18478	0.0171029
NC_039243.1	24300001	24350000	100	0.511993	17.8101	0.0287473
NC_039243.1	24325001	24375000	132	0.728202	24.1579	0.0301434
NC_039243.1	24350001	24400000	202	1.02835	41.436	0.0248177
NC_039243.1	24375001	24425000	201	0.92545	45.11	0.0205154
NC_039243.1	24400001	24450000	146	0.567926	32.2781	0.0175948
NC_039243.1	24425001	24475000	183	1.20649	38.3063	0.0314958
NC_039243.1	24450001	24500000	199	1.24368	41.526	0.0299494
NC_039243.1	24475001	24525000	175	1.07607	33.8658	0.0317746
NC_039243.1	24500001	24550000	141	1.00349	27.9073	0.0359582
NC_039243.1	24525001	24575000	105	0.407282	21.6032	0.0188528
NC_039243.1	24550001	24600000	124	0.357981	26.6879	0.0134136
NC_039243.1	24575001	24625000	264	0.644214	58.3067	0.0110487
NC_039243.1	24600001	24650000	350	0.417471	77.0863	0.00541563
NC_039243.1	24625001	24675000	252	0.248876	55.864	0.00445504
NC_039243.1	24650001	24700000	162	1.07385	36.0806	0.0297625
NC_039243.1	24675001	24725000	134	1.09969	29.5496	0.037215
NC_039243.1	24700001	24750000	177	0.709094	34.9699	0.0202773
NC_039243.1	24725001	24775000	236	1.05753	48.9883	0.0215874
NC_039243.1	24750001	24800000	224	0.964653	47.9421	0.0201212
NC_039243.1	24775001	24825000	200	0.781472	42.2549	0.0184942
NC_039243.1	24800001	24850000	195	0.856625	41.889	0.0204499
NC_039243.1	24825001	24875000	183	1.00708	35.9505	0.0280129
NC_039243.1	24850001	24900000	120	0.894702	21.9593	0.0407437
NC_039243.1	24875001	24925000	87	0.368111	17.6217	0.0208896
NC_039243.1	24900001	24950000	142	0.788582	28.5571	0.0276142
NC_039243.1	24925001	24975000	192	1.79252	36.5444	0.0490505
NC_039243.1	24950001	25000000	169	1.32983	32.6306	0.0407542
NC_039243.1	24975001	25025000	231	1.32009	48.011	0.0274955
NC_039243.1	25000001	25050000	274	1.94034	55.5564	0.0349256
NC_039243.1	25025001	25075000	251	2.39037	52.1277	0.0458561
NC_039243.1	25050001	25100000	231	2.48221	49.8586	0.0497849
NC_039243.1	25075001	25125000	235	2.3964	48.87	0.0490363
NC_039243.1	25100001	25150000	228	2.32099	47.7002	0.0486579
NC_039243.1	25125001	25175000	218	2.25423	47.2137	0.0477453
NC_039243.1	25150001	25200000	215	1.28517	52.445	0.0245051
NC_039243.1	25175001	25225000	151	0.367608	33.9268	0.0108353
NC_039243.1	25200001	25250000	93	0.509226	16.531	0.0308043
NC_039243.1	25225001	25275000	91	0.955399	17.0945	0.0558893
NC_039243.1	25250001	25300000	160	2.12266	24.0575	0.0882328
NC_039243.1	25275001	25325000	207	2.40083	31.3717	0.0765287
NC_039243.1	25300001	25350000	207	2.44392	31.6118	0.0773102
NC_039243.1	25325001	25375000	202	1.70995	36.2853	0.047125
NC_039243.1	25350001	25400000	226	1.8494	41.3992	0.0446724
NC_039243.1	25375001	25425000	202	2.37241	32.7293	0.0724859
NC_039243.1	25400001	25450000	162	1.84577	25.2476	0.0731069
NC_039243.1	25425001	25475000	165	2.1191	22.4289	0.0944811
NC_039243.1	25450001	25500000	145	1.87955	20.6734	0.0909161
NC_039243.1	25475001	25525000	98	1.4659	14.5376	0.100835
NC_039243.1	25500001	25550000	40	0.790696	6.06346	0.130403
NC_039243.1	25550001	25600000	13	0.0577387	3.12052	0.0185029
NC_039243.1	25575001	25625000	20	0.0326142	4.88888	0.00667111
NC_039243.1	25600001	25650000	18	0.0447601	4.04692	0.0110603
NC_039243.1	25625001	25675000	20	0.0458085	3.50349	0.0130751
NC_039243.1	25675001	25725000	14	0.140865	2.78676	0.0505478
NC_039243.1	25700001	25750000	56	1.03374	10.5913	0.0976029
NC_039243.1	25725001	25775000	89	1.1085	21.6852	0.0511177
NC_039243.1	25750001	25800000	131	1.698	41.6283	0.0407895
NC_039243.1	25775001	25825000	119	1.79321	38.8084	0.0462068
NC_039243.1	25800001	25850000	74	0.77592	25.1007	0.0309123
NC_039243.1	25825001	25875000	74	1.14099	26.8676	0.0424671
NC_039243.1	25850001	25900000	61	0.939991	22.1342	0.0424678
NC_039243.1	25875001	25925000	45	0.38163	14.8819	0.0256439
NC_039243.1	25900001	25950000	58	0.484613	18.1115	0.0267572
NC_039243.1	25925001	25975000	76	0.806733	26.108	0.0308999
NC_039243.1	25950001	26000000	76	0.876064	27.8306	0.0314785
NC_039243.1	25975001	26025000	55	0.706301	19.3989	0.0364094
NC_039243.1	26000001	26050000	56	1.28221	20.5499	0.062395
NC_039243.1	26025001	26075000	69	1.07659	24.1296	0.0446169
NC_039243.1	26050001	26100000	67	0.120525	20.3405	0.00592533
NC_039243.1	26075001	26125000	104	0.487415	31.5194	0.015464
NC_039243.1	26100001	26150000	108	0.369231	33.9619	0.0108719
NC_039243.1	26125001	26175000	94	0.422763	29.6817	0.0142432
NC_039243.1	26150001	26200000	70	0.645832	21.9249	0.0294565
NC_039243.1	26175001	26225000	50	0.525714	17.721	0.0296661
NC_039243.1	26200001	26250000	66	0.461353	21.2773	0.0216829
NC_039243.1	26225001	26275000	65	0.380262	20.3394	0.0186959
NC_039243.1	26250001	26300000	79	0.921171	26.2639	0.0350736
NC_039243.1	26275001	26325000	74	0.676577	24.9481	0.0271194
NC_039243.1	26300001	26350000	112	-0.182235	41.6151	-0.00437907
NC_039243.1	26325001	26375000	202	-0.467762	75.008	-0.00623617
NC_039243.1	26350001	26400000	150	0.219801	54.308	0.0040473
NC_039243.1	26375001	26425000	73	0.547109	25.308	0.0216181
NC_039243.1	26400001	26450000	126	0.249437	45.5412	0.00547716
NC_039243.1	26425001	26475000	139	0.940642	48.9247	0.0192263
NC_039243.1	26450001	26500000	106	0.871305	35.0729	0.0248427
NC_039243.1	26475001	26525000	74	0.257405	24.9171	0.0103304
NC_039243.1	26500001	26550000	127	0.366895	33.638	0.0109072
NC_039243.1	26525001	26575000	174	0.394161	42.6513	0.00924147
NC_039243.1	26550001	26600000	170	0.589562	41.4552	0.0142216
NC_039243.1	26575001	26625000	200	0.77903	50.2165	0.0155134
NC_039243.1	26600001	26650000	179	0.700095	45.0991	0.0155235
NC_039243.1	26625001	26675000	170	0.662522	45.5607	0.0145415
NC_039243.1	26650001	26700000	190	1.19952	51.8791	0.0231216
NC_039243.1	26675001	26725000	206	1.53434	48.2664	0.031789
NC_039243.1	26700001	26750000	144	1.14416	31.8483	0.0359254
NC_039243.1	26725001	26775000	92	0.707494	20.8275	0.0339693
NC_039243.1	26750001	26800000	63	0.280584	12.8431	0.021847
NC_039243.1	26775001	26825000	101	0.316933	22.2064	0.0142721
NC_039243.1	26800001	26850000	154	0.240922	35.3938	0.00680689
NC_039243.1	26825001	26875000	125	0.173937	29.3849	0.00591928
NC_039243.1	26850001	26900000	172	0.792185	39.9752	0.0198169
NC_039243.1	26875001	26925000	130	0.65995	31.2797	0.0210983
NC_039243.1	26900001	26950000	92	0.725888	24.7098	0.0293765
NC_039243.1	26925001	26975000	126	1.13289	35.4037	0.0319991
NC_039243.1	26950001	27000000	91	0.657243	24.9697	0.0263216
NC_039243.1	26975001	27025000	104	0.277676	25.7142	0.0107986
NC_039243.1	27000001	27050000	95	0.222619	24.9308	0.00892948
NC_039243.1	27025001	27075000	109	0.537272	32.0975	0.0167387
NC_039243.1	27050001	27100000	153	0.534727	47.2801	0.0113098
NC_039243.1	27075001	27125000	156	0.606664	48.4672	0.012517
NC_039243.1	27100001	27150000	139	1.08435	42.2837	0.0256445
NC_039243.1	27125001	27175000	117	0.869277	36.031	0.0241258
NC_039243.1	27150001	27200000	97	0.575465	31.2348	0.0184238
NC_039243.1	27175001	27225000	115	0.275932	39.0227	0.00707107
NC_039243.1	27200001	27250000	112	0.00517066	37.6076	0.00013749
NC_039243.1	27225001	27275000	73	0.49577	23.6753	0.0209404
NC_039243.1	27250001	27300000	100	0.542992	33.3938	0.0162603
NC_039243.1	27275001	27325000	90	0.489969	31.0863	0.0157616
NC_039243.1	27300001	27350000	36	0.466725	11.3946	0.0409601
NC_039243.1	27325001	27375000	19	0.120013	5.1399	0.0233494
NC_039243.1	27350001	27400000	20	0.0309644	5.00907	0.00618166
NC_039243.1	27400001	27450000	16	-0.188188	5.93092	-0.0317299
NC_039243.1	27425001	27475000	25	-0.156151	8.08019	-0.0193252
NC_039243.1	27475001	27525000	15	0.0282601	3.40761	0.00829324
NC_039243.1	27500001	27550000	22	0.00112379	5.30869	0.000211689
NC_039243.1	27600001	27650000	10	-0.0185953	1.44396	-0.012878
NC_039243.1	27625001	27675000	17	-0.0344957	2.86935	-0.0120221
NC_039243.1	27650001	27700000	17	0.108283	3.64664	0.0296939
NC_039243.1	27675001	27725000	10	0.124184	2.22125	0.0559072
NC_039243.1	27700001	27750000	13	0.17825	2.62132	0.0680002
NC_039243.1	27725001	27775000	24	0.311854	4.00722	0.077823
NC_039243.1	27750001	27800000	11	0.133604	1.3859	0.0964023
NC_039243.1	27800001	27850000	18	-0.0133374	2.54389	-0.00524292
NC_039243.1	27825001	27875000	31	0.0522221	4.82005	0.0108343
NC_039243.1	27850001	27900000	25	0.208298	4.49226	0.0463681
NC_039243.1	27875001	27925000	115	1.01283	23.5792	0.0429543
NC_039243.1	27900001	27950000	172	1.3775	35.5788	0.0387169
NC_039243.1	27925001	27975000	178	0.981227	36.5308	0.0268603
NC_039243.1	27950001	28000000	196	0.596273	41.1038	0.0145065
NC_039243.1	27975001	28025000	163	0.252522	35.9288	0.0070284
NC_039243.1	28000001	28050000	204	0.29427	40.9865	0.00717968
NC_039243.1	28025001	28075000	203	0.955788	42.5518	0.0224618
NC_039243.1	28050001	28100000	149	1.76614	39.51	0.0447011
NC_039243.1	28075001	28125000	89	1.10848	25.0874	0.0441847
NC_039243.1	28100001	28150000	72	0.634604	17.9367	0.0353802
NC_039243.1	28125001	28175000	132	1.0986	33.1959	0.0330944
NC_039243.1	28150001	28200000	170	1.32881	44.6786	0.0297415
NC_039243.1	28175001	28225000	216	1.32288	61.419	0.0215386
NC_039243.1	28200001	28250000	139	0.585933	40.128	0.0146016
NC_039243.1	28225001	28275000	54	0.709775	15.8523	0.0447743
NC_039243.1	28250001	28300000	75	1.04259	24.988	0.0417238
NC_039243.1	28275001	28325000	97	0.704219	31.2528	0.022533
NC_039243.1	28300001	28350000	136	0.512093	46.8381	0.0109333
NC_039243.1	28325001	28375000	118	0.596417	43.9555	0.0135687
NC_039243.1	28350001	28400000	91	0.811211	33.6027	0.0241413
NC_039243.1	28375001	28425000	117	0.996354	41.9606	0.023745
NC_039243.1	28400001	28450000	114	1.28262	40.3143	0.0318155
NC_039243.1	28425001	28475000	109	0.737995	35.702	0.020671
NC_039243.1	28450001	28500000	110	0.391806	34.889	0.0112301
NC_039243.1	28475001	28525000	89	0.65252	27.3611	0.0238484
NC_039243.1	28500001	28550000	69	1.35114	21.7691	0.0620668
NC_039243.1	28525001	28575000	84	0.892573	27.9982	0.0318797
NC_039243.1	28550001	28600000	113	0.0622708	36.1481	0.00172266
NC_039243.1	28575001	28625000	95	0.560475	30.2417	0.0185332
NC_039243.1	28600001	28650000	107	1.49273	35.3953	0.0421732
NC_039243.1	28625001	28675000	135	1.11002	43.0264	0.0257986
NC_039243.1	28650001	28700000	117	0.229544	34.483	0.00665673
NC_039243.1	28675001	28725000	102	0.864057	32.9234	0.0262445
NC_039243.1	28700001	28750000	107	1.50876	37.4387	0.0402996
NC_039243.1	28725001	28775000	100	1.2795	34.0421	0.0375859
NC_039243.1	28750001	28800000	133	1.33351	43.6517	0.0305489
NC_039243.1	28775001	28825000	133	1.26657	44.4178	0.028515
NC_039243.1	28800001	28850000	76	0.419969	24.753	0.0169664
NC_039243.1	28825001	28875000	90	0.193254	29.3864	0.00657632
NC_039243.1	28850001	28900000	91	0.175053	30.1729	0.00580168
NC_039243.1	28875001	28925000	59	0.0683817	19.3735	0.00352965
NC_039243.1	28900001	28950000	81	1.01141	28.6874	0.0352564
NC_039243.1	28925001	28975000	114	1.79009	39.7408	0.0450442
NC_039243.1	28950001	29000000	130	1.61034	43.0076	0.0374431
NC_039243.1	28975001	29025000	133	1.33277	42.7719	0.03116
NC_039243.1	29000001	29050000	120	1.36647	39.1885	0.0348692
NC_039243.1	29025001	29075000	133	1.26146	42.5854	0.0296218
NC_039243.1	29050001	29100000	131	0.85151	41.8406	0.0203513
NC_039243.1	29075001	29125000	107	0.84344	32.6304	0.0258483
NC_039243.1	29100001	29150000	84	0.470726	25.4749	0.018478
NC_039243.1	29125001	29175000	81	0.0347904	22.4816	0.0015475
NC_039243.1	29150001	29200000	104	-0.178881	30.0072	-0.00596128
NC_039243.1	29175001	29225000	81	0.00671291	26.5049	0.00025327
NC_039243.1	29200001	29250000	66	0.768192	13.3949	0.0573496
NC_039243.1	29225001	29275000	139	1.78657	24.8252	0.071966
NC_039243.1	29250001	29300000	143	1.65163	25.8747	0.0638319
NC_039243.1	29275001	29325000	127	1.07494	26.4919	0.0405763
NC_039243.1	29300001	29350000	113	0.937136	24.0038	0.0390411
NC_039243.1	29325001	29375000	33	0.330444	4.34547	0.0760433
NC_039243.1	29400001	29450000	31	0.476393	5.56197	0.0856518
NC_039243.1	29425001	29475000	103	1.68571	16.872	0.0999117
NC_039243.1	29450001	29500000	76	1.3998	12.2386	0.114375
NC_039243.1	29475001	29525000	18	0.447495	3.06648	0.145931
NC_039243.1	29500001	29550000	32	0.584432	4.77756	0.122328
NC_039243.1	29525001	29575000	25	0.502353	3.8272	0.131259
NC_039243.1	29550001	29600000	17	0.252202	2.59401	0.0972247
NC_039243.1	29575001	29625000	18	0.381113	3.01965	0.126211
NC_039243.1	29600001	29650000	24	0.630538	4.14524	0.152112
NC_039243.1	29625001	29675000	18	0.373329	2.86722	0.130206
NC_039243.1	29650001	29700000	37	0.487189	5.54762	0.0878195
NC_039243.1	29675001	29725000	96	1.37392	14.2338	0.0965256
NC_039243.1	29700001	29750000	98	1.4669	13.959	0.105086
NC_039243.1	29725001	29775000	109	1.62102	14.9566	0.108382
NC_039243.1	29750001	29800000	199	1.86129	38.0328	0.0489389
NC_039243.1	29775001	29825000	158	1.14946	31.9626	0.0359627
NC_039243.1	29800001	29850000	46	0.348339	7.01942	0.0496251
NC_039243.1	29825001	29875000	30	0.0173601	5.6663	0.00306374
NC_039243.1	29850001	29900000	33	-0.0297561	5.61534	-0.00529907
NC_039243.1	29875001	29925000	37	-0.037665	6.90624	-0.00545377
NC_039243.1	29900001	29950000	19	0.0367803	3.88641	0.00946384
NC_039243.1	30000001	30050000	11	0.213966	1.6685	0.128239
NC_039243.1	30125001	30175000	28	0.211997	4.00247	0.0529667
NC_039243.1	30150001	30200000	69	0.130292	9.7312	0.0133891
NC_039243.1	30175001	30225000	104	0.184655	17.5339	0.0105313
NC_039243.1	30200001	30250000	146	0.370886	24.0604	0.0154148
NC_039243.1	30225001	30275000	148	0.133296	22.0409	0.00604766
NC_039243.1	30250001	30300000	124	0.0936166	18.3066	0.0051138
NC_039243.1	30275001	30325000	123	0.734184	18.9391	0.0387655
NC_039243.1	30300001	30350000	112	0.782503	19.2904	0.0405644
NC_039243.1	30325001	30375000	66	0.272867	11.5786	0.0235666
NC_039243.1	30350001	30400000	12	0.0813293	1.76563	0.0460625
NC_039243.1	30450001	30500000	32	0.383275	4.30321	0.0890673
NC_039243.1	30475001	30525000	122	1.05663	19.6152	0.053868
NC_039243.1	30500001	30550000	190	1.95307	33.1082	0.0589906
NC_039243.1	30525001	30575000	188	2.44179	30.0837	0.0811664
NC_039243.1	30550001	30600000	145	1.8373	19.6104	0.0936902
NC_039243.1	30575001	30625000	99	1.19421	12.786	0.0933993
NC_039243.1	30600001	30650000	87	1.16948	13.7466	0.085074
NC_039243.1	30625001	30675000	184	2.12142	31.2851	0.0678093
NC_039243.1	30650001	30700000	261	2.41863	44.8555	0.0539206
NC_039243.1	30675001	30725000	275	2.43737	44.8921	0.054294
NC_039243.1	30700001	30750000	214	1.948	31.5453	0.0617523
NC_039243.1	30725001	30775000	182	1.97464	26.9539	0.0732599
NC_039243.1	30750001	30800000	198	2.74997	29.4268	0.0934512
NC_039243.1	30775001	30825000	181	2.34989	28.6695	0.0819647
NC_039243.1	30800001	30850000	166	1.93545	25.9115	0.0746947
NC_039243.1	30825001	30875000	87	1.03703	12.5685	0.0825099
NC_039243.1	30850001	30900000	59	0.792795	9.49841	0.0834661
NC_039243.1	30875001	30925000	49	0.806328	7.62717	0.105718
NC_039243.1	30900001	30950000	44	0.558195	6.11484	0.0912854
NC_039243.1	30925001	30975000	47	0.538961	5.76319	0.0935179
NC_039243.1	30950001	31000000	49	0.547122	5.98846	0.0913627
NC_039243.1	30975001	31025000	70	0.845674	10.3563	0.081658
NC_039243.1	31000001	31050000	47	0.602814	8.07534	0.0746487
NC_039243.1	31125001	31175000	19	-0.0511101	6.27286	-0.00814782
NC_039243.1	31150001	31200000	19	-0.0511101	6.27286	-0.00814782
NC_039243.1	31200001	31250000	10	0.0992691	1.15586	0.0858833
NC_039243.1	31225001	31275000	37	0.0459354	8.06351	0.00569669
NC_039243.1	31250001	31300000	45	0.163518	10.5569	0.0154891
NC_039243.1	31275001	31325000	39	0.422214	6.77619	0.0623085
NC_039243.1	31300001	31350000	21	0.205363	3.12692	0.0656758
NC_039243.1	31325001	31375000	27	-0.125952	6.92814	-0.0181798
NC_039243.1	31350001	31400000	78	-0.00706866	15.2173	-0.000464515
NC_039243.1	31375001	31425000	89	0.156931	15.636	0.0100365
NC_039243.1	31400001	31450000	69	0.270861	11.5471	0.0234571
NC_039243.1	31425001	31475000	64	0.312551	9.05864	0.0345031
NC_039243.1	31450001	31500000	69	0.168955	11.2138	0.0150667
NC_039243.1	31475001	31525000	65	0.183696	10.5386	0.0174308
NC_039243.1	31500001	31550000	58	0.254064	8.41051	0.030208
NC_039243.1	31525001	31575000	47	0.283333	7.54959	0.0375297
NC_039243.1	31550001	31600000	25	0.112485	4.39365	0.0256016
NC_039243.1	31575001	31625000	11	0.0537146	1.85772	0.0289143
NC_039243.1	31700001	31750000	26	0.00034587	3.69663	9.35636e-05
NC_039243.1	31725001	31775000	26	0.00034587	3.69663	9.35636e-05
NC_039243.1	31775001	31825000	12	0.108411	2.77335	0.0390902
NC_039243.1	31800001	31850000	24	0.0674303	4.23523	0.0159213
NC_039243.1	31825001	31875000	20	-0.0130355	2.49846	-0.00521742
NC_039243.1	31850001	31900000	15	0.053474	1.95581	0.0273411
NC_039243.1	31875001	31925000	16	-0.0441907	3.10476	-0.0142332
NC_039243.1	31900001	31950000	10	-0.0578423	2.37442	-0.0243606
NC_039243.1	32025001	32075000	13	0.0661214	1.80678	0.0365963
NC_039243.1	32050001	32100000	26	-0.0362197	6.34429	-0.00570902
NC_039243.1	32075001	32125000	24	-0.118784	6.39612	-0.0185713
NC_039243.1	32100001	32150000	11	-0.0107821	1.58786	-0.00679035
NC_039243.1	32125001	32175000	22	-0.17498	7.76372	-0.0225382
NC_039243.1	32150001	32200000	27	-0.158395	10.1141	-0.0156608
NC_039243.1	32175001	32225000	28	-0.0603985	5.10964	-0.0118205
NC_039243.1	32200001	32250000	22	-0.0759406	2.66573	-0.0284877
NC_039243.1	32225001	32275000	35	0.000166352	4.54757	3.65803e-05
NC_039243.1	32250001	32300000	98	0.135788	14.0485	0.0096657
NC_039243.1	32275001	32325000	100	0.459429	13.675	0.0335962
NC_039243.1	32300001	32350000	88	0.783188	10.3974	0.075325
NC_039243.1	32325001	32375000	122	0.536199	18.0019	0.0297857
NC_039243.1	32350001	32400000	120	0.205622	20.1763	0.0101912
NC_039243.1	32375001	32425000	96	0.103362	16.4056	0.00630043
NC_039243.1	32400001	32450000	152	-0.233681	27.5888	-0.00847012
NC_039243.1	32425001	32475000	208	-0.283964	39.7618	-0.00714163
NC_039243.1	32450001	32500000	151	-0.0801815	28.9396	-0.00277065
NC_039243.1	32475001	32525000	90	0.00296837	17.366	0.00017093
NC_039243.1	32500001	32550000	57	-0.00695633	11.15	-0.000623888
NC_039243.1	32525001	32575000	24	0.120688	4.26416	0.0283028
NC_039243.1	32550001	32600000	39	0.0654261	7.63028	0.00857453
NC_039243.1	32575001	32625000	90	-0.135875	17.7085	-0.00767286
NC_039243.1	32600001	32650000	136	-0.192889	25.9804	-0.0074244
NC_039243.1	32625001	32675000	158	0.12451	29.6526	0.00419896
NC_039243.1	32650001	32700000	182	0.136804	32.089	0.00426325
NC_039243.1	32675001	32725000	205	-0.338505	37.5592	-0.00901258
NC_039243.1	32700001	32750000	150	-0.234876	30.2201	-0.00777218
NC_039243.1	32725001	32775000	94	-0.0987632	24.141	-0.00409109
NC_039243.1	32750001	32800000	52	-0.0807854	16.2033	-0.00498573
NC_039243.1	32775001	32825000	23	-0.0665944	6.50682	-0.0102346
NC_039243.1	32800001	32850000	34	-0.0431717	9.53139	-0.00452942
NC_039243.1	32825001	32875000	35	-0.11422	10.4481	-0.0109321
NC_039243.1	32850001	32900000	48	-0.386596	15.1427	-0.0255301
NC_039243.1	32875001	32925000	35	-0.258087	10.9431	-0.0235844
NC_039243.1	33950001	34000000	18	-0.0548001	3.96082	-0.0138355
NC_039243.1	33975001	34025000	24	-0.111635	6.42375	-0.0173785
NC_039243.1	34575001	34625000	11	-0.0378685	3.4872	-0.0108593
NC_039243.1	34600001	34650000	38	-0.0593871	11.0985	-0.00535092
NC_039243.1	34625001	34675000	61	-0.0233302	16.3571	-0.00142631
NC_039243.1	34650001	34700000	66	0.257715	17.8485	0.0144391
NC_039243.1	34675001	34725000	67	0.101693	17.8999	0.0056812
NC_039243.1	34700001	34750000	37	-0.0144663	9.33745	-0.00154927
NC_039244.1	25001	75000	25	0.0600238	6.84499	0.00876902
NC_039244.1	50001	100000	27	0.362536	7.59784	0.0477157
NC_039244.1	75001	125000	17	0.223642	5.04618	0.044319
NC_039244.1	100001	150000	12	0.00266486	2.59838	0.00102559
NC_039244.1	125001	175000	12	0.0615639	2.97487	0.0206947
NC_039244.1	150001	200000	14	0.00576417	3.61882	0.00159283
NC_039244.1	175001	225000	10	0.0300049	3.0697	0.00977452
NC_039244.1	200001	250000	15	-0.0183566	5.44036	-0.00337416
NC_039244.1	225001	275000	11	-0.064212	3.62438	-0.0177167
NC_039244.1	300001	350000	14	-0.132664	4.23375	-0.0313349
NC_039244.1	325001	375000	12	-0.12967	4.03789	-0.0321134
NC_039244.1	425001	475000	58	0.3355	13.8325	0.0242545
NC_039244.1	450001	500000	91	0.387502	23.594	0.0164238
NC_039244.1	475001	525000	55	0.137483	16.0974	0.00854069
NC_039244.1	500001	550000	47	0.121725	11.6161	0.010479
NC_039244.1	525001	575000	42	0.19069	9.76188	0.0195342
NC_039244.1	550001	600000	49	0.213067	15.5058	0.0137411
NC_039244.1	575001	625000	42	0.0629393	13.8718	0.00453721
NC_039244.1	600001	650000	10	0.00431821	2.84771	0.00151638
NC_039244.1	675001	725000	22	0.297468	6.47477	0.0459427
NC_039244.1	700001	750000	93	0.476499	25.3294	0.0188121
NC_039244.1	725001	775000	137	0.361924	38.7699	0.00933518
NC_039244.1	750001	800000	116	0.314582	35.743	0.00880122
NC_039244.1	775001	825000	89	0.667486	28.1781	0.0236881
NC_039244.1	800001	850000	73	0.602293	23.1569	0.0260092
NC_039244.1	825001	875000	34	0.0664954	10.8065	0.00615325
NC_039244.1	850001	900000	28	-0.109818	8.12965	-0.0135083
NC_039244.1	875001	925000	73	-0.273125	20.3377	-0.0134295
NC_039244.1	900001	950000	48	-0.0965713	13.3759	-0.00721979
NC_039244.1	950001	1000000	43	0.0744823	10.5546	0.00705687
NC_039244.1	975001	1025000	91	0.457094	24.0634	0.0189954
NC_039244.1	1000001	1050000	65	0.485264	18.0098	0.0269445
NC_039244.1	1025001	1075000	38	0.090696	11.2695	0.00804792
NC_039244.1	1050001	1100000	196	-0.224954	70.302	-0.00319982
NC_039244.1	1075001	1125000	254	-0.45642	93.7935	-0.00486623
NC_039244.1	1100001	1150000	106	-0.0837134	37.0255	-0.00226097
NC_039244.1	1125001	1175000	53	0.461487	14.0526	0.0328401
NC_039244.1	1150001	1200000	76	0.415103	19.4295	0.0213646
NC_039244.1	1175001	1225000	118	0.415354	26.3811	0.0157444
NC_039244.1	1200001	1250000	100	0.394677	23.4458	0.0168336
NC_039244.1	1225001	1275000	35	0.0977554	9.95758	0.00981718
NC_039244.1	1250001	1300000	14	0.0704087	3.29615	0.0213609
NC_039244.1	1275001	1325000	11	0.0682521	2.59715	0.0262796
NC_039244.1	1350001	1400000	19	-0.00183156	6.55279	-0.000279509
NC_039244.1	1375001	1425000	34	-0.0117125	11.8842	-0.00098555
NC_039244.1	1400001	1450000	19	-0.0113103	6.84246	-0.00165296
NC_039244.1	1450001	1500000	16	0.0361813	5.43205	0.00666071
NC_039244.1	1475001	1525000	28	-0.0108098	7.09387	-0.00152383
NC_039244.1	1500001	1550000	27	-0.110346	6.33435	-0.0174203
NC_039244.1	1525001	1575000	27	-0.0938788	8.1094	-0.0115765
NC_039244.1	1550001	1600000	24	-0.0917526	7.29918	-0.0125703
NC_039244.1	1575001	1625000	19	-0.0432607	6.27388	-0.00689536
NC_039244.1	1600001	1650000	108	0.24779	38.1039	0.00650302
NC_039244.1	1625001	1675000	117	0.657222	40.8749	0.0160789
NC_039244.1	1650001	1700000	39	0.417731	12.488	0.0334505
NC_039244.1	1675001	1725000	19	0.100883	5.62826	0.0179243
NC_039244.1	1775001	1825000	27	0.218244	7.47533	0.0291952
NC_039244.1	1800001	1850000	32	0.250851	8.94547	0.0280423
NC_039244.1	1825001	1875000	23	0.170692	6.49984	0.026261
NC_039244.1	1850001	1900000	18	0.055743	5.35579	0.010408
NC_039244.1	1875001	1925000	10	-0.0178137	3.12473	-0.00570086
NC_039244.1	2150001	2200000	17	-0.0208273	5.10164	-0.00408247
NC_039244.1	2175001	2225000	33	0.0317691	9.95865	0.0031901
NC_039244.1	2200001	2250000	26	0.038138	6.79683	0.00561113
NC_039244.1	2225001	2275000	10	0.0089329	2.11052	0.00423256
NC_039244.1	2350001	2400000	16	0.0899898	3.83707	0.0234527
NC_039244.1	2375001	2425000	42	0.168062	8.75117	0.0192045
NC_039244.1	2400001	2450000	47	0.00143006	9.38496	0.000152377
NC_039244.1	2425001	2475000	48	-0.142293	9.23657	-0.0154054
NC_039244.1	2450001	2500000	29	-0.0727003	5.11368	-0.0142168
NC_039244.1	2550001	2600000	14	0.0120519	4.0388	0.00298404
NC_039244.1	2575001	2625000	12	-0.0295989	3.36306	-0.00880119
NC_039244.1	2650001	2700000	21	-0.0177052	5.64518	-0.00313634
NC_039244.1	2675001	2725000	18	0.0236758	4.48954	0.00527355
NC_039244.1	2750001	2800000	107	0.278313	32.3074	0.00861453
NC_039244.1	2775001	2825000	255	1.63631	84.06	0.019466
NC_039244.1	2800001	2850000	297	1.98086	98.2664	0.020158
NC_039244.1	2825001	2875000	214	1.0746	68.8422	0.0156096
NC_039244.1	2850001	2900000	133	0.860038	43.7245	0.0196695
NC_039244.1	2875001	2925000	163	0.988897	49.7303	0.0198852
NC_039244.1	2900001	2950000	190	0.976374	58.9011	0.0165765
NC_039244.1	2925001	2975000	260	1.51408	82.4611	0.0183612
NC_039244.1	2950001	3000000	279	1.96423	89.0531	0.0220569
NC_039244.1	2975001	3025000	196	1.16814	63.2811	0.0184596
NC_039244.1	3000001	3050000	173	1.46594	53.0868	0.0276141
NC_039244.1	3025001	3075000	150	1.77129	46.1036	0.0384197
NC_039244.1	3050001	3100000	161	2.13302	52.6492	0.0405137
NC_039244.1	3075001	3125000	181	1.68945	58.3178	0.0289698
NC_039244.1	3100001	3150000	169	0.662459	54.5169	0.0121514
NC_039244.1	3125001	3175000	160	0.621244	55.5289	0.0111878
NC_039244.1	3150001	3200000	130	-0.133183	51.7191	-0.00257512
NC_039244.1	3175001	3225000	101	-0.27489	43.7572	-0.00628217
NC_039244.1	3200001	3250000	106	-0.275144	45.266	-0.00607837
NC_039244.1	3225001	3275000	159	0.449774	65.6335	0.00685282
NC_039244.1	3250001	3300000	210	1.42424	73.4004	0.0194037
NC_039244.1	3275001	3325000	224	1.29522	70.613	0.0183425
NC_039244.1	3300001	3350000	196	1.18338	65.6245	0.0180326
NC_039244.1	3325001	3375000	176	1.54887	62.7289	0.0246916
NC_039244.1	3350001	3400000	188	1.92065	66.0049	0.0290985
NC_039244.1	3375001	3425000	181	1.58723	62.6719	0.025326
NC_039244.1	3400001	3450000	161	1.33894	57.2069	0.0234052
NC_039244.1	3425001	3475000	146	1.00314	52.3275	0.0191705
NC_039244.1	3450001	3500000	84	0.581211	30.9859	0.0187573
NC_039244.1	3475001	3525000	18	0.416424	7.35289	0.056634
NC_039244.1	3500001	3550000	14	0.274548	5.02289	0.0546592
NC_039244.1	3525001	3575000	22	0.10557	6.40142	0.0164917
NC_039244.1	3550001	3600000	24	-0.0323585	6.13504	-0.00527437
NC_039244.1	3575001	3625000	104	0.425407	31.0061	0.0137201
NC_039244.1	3600001	3650000	209	1.2369	67.6963	0.0182713
NC_039244.1	3625001	3675000	224	1.54564	72.4232	0.0213418
NC_039244.1	3650001	3700000	219	0.559847	64.0612	0.00873925
NC_039244.1	3675001	3725000	191	0.537151	58.8009	0.00913507
NC_039244.1	3700001	3750000	181	1.02718	60.4646	0.0169882
NC_039244.1	3725001	3775000	239	0.760419	70.8154	0.010738
NC_039244.1	3750001	3800000	374	0.871318	114.117	0.00763531
NC_039244.1	3775001	3825000	273	1.00789	88.1309	0.0114363
NC_039244.1	3800001	3850000	45	0.643244	13.7797	0.0466805
NC_039244.1	3850001	3900000	12	-0.00524273	3.57161	-0.00146789
NC_039244.1	3875001	3925000	11	0.0158201	3.51991	0.00449447
NC_039244.1	3900001	3950000	13	-0.0187866	2.46092	-0.00763399
NC_039244.1	3925001	3975000	19	-0.00108129	3.8216	-0.000282941
NC_039244.1	4000001	4050000	13	0.0549246	3.48713	0.0157507
NC_039244.1	4025001	4075000	17	-0.0110874	4.53666	-0.00244395
NC_039244.1	4050001	4100000	96	0.318155	28.7826	0.0110537
NC_039244.1	4075001	4125000	211	0.712806	61.5843	0.0115745
NC_039244.1	4100001	4150000	235	0.507422	67.9449	0.00746814
NC_039244.1	4125001	4175000	154	0.441315	46.3015	0.00953134
NC_039244.1	4150001	4200000	161	0.865828	51.3172	0.0168721
NC_039244.1	4175001	4225000	227	0.915359	70.5873	0.0129678
NC_039244.1	4200001	4250000	174	0.429005	51.005	0.00841104
NC_039244.1	4225001	4275000	215	0.287356	67.1417	0.00427984
NC_039244.1	4250001	4300000	270	0.3126	90.9735	0.00343617
NC_039244.1	4275001	4325000	223	0.521985	69.1242	0.00755141
NC_039244.1	4300001	4350000	228	0.243398	65.9005	0.00369341
NC_039244.1	4325001	4375000	220	0.02846	70.1926	0.000405455
NC_039244.1	4350001	4400000	217	0.445035	67.3138	0.00661134
NC_039244.1	4375001	4425000	195	0.243064	58.1078	0.00418298
NC_039244.1	4400001	4450000	587	-0.0567832	168.17	-0.000337653
NC_039244.1	4425001	4475000	683	0.0333067	200.462	0.00016615
NC_039244.1	4450001	4500000	284	0.0735575	89.1042	0.000825523
NC_039244.1	4475001	4525000	155	-0.000254839	46.3728	-5.49543e-06
NC_039244.1	4500001	4550000	78	0.308173	23.3312	0.0132086
NC_039244.1	4525001	4575000	56	0.298748	15.6522	0.0190866
NC_039244.1	4550001	4600000	57	0.0557893	14.44	0.00386353
NC_039244.1	4575001	4625000	76	0.0481126	19.2948	0.00249355
NC_039244.1	4600001	4650000	64	0.017939	14.9495	0.00119998
NC_039244.1	4625001	4675000	27	0.0234338	5.86297	0.00399691
NC_039244.1	4650001	4700000	46	0.563618	12.8093	0.0440008
NC_039244.1	4675001	4725000	71	0.573012	17.4729	0.0327944
NC_039244.1	4700001	4750000	70	0.0937319	13.9625	0.00671314
NC_039244.1	4725001	4775000	75	-0.0558949	15.8108	-0.00353524
NC_039244.1	4750001	4800000	48	-0.107635	10.0695	-0.0106892
NC_039244.1	4775001	4825000	64	0.0794971	14.6111	0.00544087
NC_039244.1	4800001	4850000	131	-0.0784132	29.1513	-0.00268987
NC_039244.1	4825001	4875000	99	-0.194001	22.9183	-0.00846489
NC_039244.1	4850001	4900000	106	-0.382697	33.1994	-0.0115272
NC_039244.1	4875001	4925000	120	-0.422733	36.2412	-0.0116644
NC_039244.1	4900001	4950000	140	-0.352819	43.443	-0.00812143
NC_039244.1	4925001	4975000	179	-0.183602	53.1723	-0.00345296
NC_039244.1	4950001	5000000	223	-0.121794	52.664	-0.00231266
NC_039244.1	4975001	5025000	273	-0.583569	66.1299	-0.00882459
NC_039244.1	5000001	5050000	328	-0.838013	83.6566	-0.0100173
NC_039244.1	5025001	5075000	309	-0.777055	77.3116	-0.010051
NC_039244.1	5050001	5100000	249	0.117707	63.1267	0.00186462
NC_039244.1	5075001	5125000	263	0.394516	71.0092	0.00555585
NC_039244.1	5100001	5150000	180	0.158333	51.7469	0.00305976
NC_039244.1	5125001	5175000	162	0.16241	45.7505	0.0035499
NC_039244.1	5150001	5200000	156	-0.063908	42.258	-0.00151233
NC_039244.1	5175001	5225000	169	0.173961	46.22	0.00376375
NC_039244.1	5200001	5250000	213	0.248182	64.1216	0.00387049
NC_039244.1	5225001	5275000	143	0.0158376	44.6612	0.000354617
NC_039244.1	5250001	5300000	82	-0.109115	24.3141	-0.00448774
NC_039244.1	5275001	5325000	43	-0.074461	12.7999	-0.00581732
NC_039244.1	5300001	5350000	31	-0.200956	9.04678	-0.022213
NC_039244.1	5325001	5375000	61	0.188876	16.7535	0.0112738
NC_039244.1	5350001	5400000	82	0.462298	21.0711	0.0219399
NC_039244.1	5375001	5425000	99	-0.0243541	25.7572	-0.000945525
NC_039244.1	5400001	5450000	51	-0.0899052	13.2988	-0.00676041
NC_039244.1	5425001	5475000	70	0.101151	18.429	0.00548866
NC_039244.1	5450001	5500000	143	-0.0886284	40.0262	-0.00221426
NC_039244.1	5475001	5525000	96	-0.128487	26.6384	-0.00482338
NC_039244.1	5500001	5550000	32	0.165908	7.70519	0.021532
NC_039244.1	5525001	5575000	43	0.0478897	10.7594	0.00445098
NC_039244.1	5550001	5600000	46	-0.127471	11.4417	-0.0111409
NC_039244.1	5575001	5625000	54	-0.0850102	12.3774	-0.00686819
NC_039244.1	5600001	5650000	73	-0.0605329	15.9931	-0.00378494
NC_039244.1	5625001	5675000	78	0.0782183	16.3239	0.00479163
NC_039244.1	5650001	5700000	77	0.0850255	16.7559	0.00507435
NC_039244.1	5675001	5725000	47	0.0562835	11.9473	0.00471096
NC_039244.1	5700001	5750000	13	0.0888279	3.64734	0.0243542
NC_039244.1	5775001	5825000	10	0.0299566	3.06334	0.00977904
NC_039244.1	5800001	5850000	47	0.059459	14.5893	0.00407551
NC_039244.1	5825001	5875000	40	0.098206	12.2425	0.00802176
NC_039244.1	5850001	5900000	12	0.10843	3.87495	0.0279822
NC_039244.1	5875001	5925000	12	0.0235781	3.68648	0.00639582
NC_039244.1	5950001	6000000	68	-0.108139	16.4196	-0.00658598
NC_039244.1	5975001	6025000	78	-0.106455	18.3474	-0.0058022
NC_039244.1	6000001	6050000	22	0.0644852	4.7603	0.0135465
NC_039244.1	6025001	6075000	20	0.0514236	5.16312	0.0099598
NC_039244.1	6050001	6100000	32	0.0813858	7.05442	0.0115368
NC_039244.1	6075001	6125000	22	0.100477	4.24515	0.0236687
NC_039244.1	6100001	6150000	13	0.0174562	2.34379	0.00744785
NC_039244.1	6125001	6175000	12	0.0494762	2.30966	0.0214214
NC_039244.1	6175001	6225000	12	-0.000534149	2.47866	-0.0002155
NC_039244.1	6250001	6300000	45	0.0349515	10.7937	0.00323813
NC_039244.1	6275001	6325000	52	-0.00115265	13.3169	-8.65553e-05
NC_039244.1	6300001	6350000	70	-0.219872	19.8113	-0.0110983
NC_039244.1	6325001	6375000	98	-0.0913958	28.765	-0.00317732
NC_039244.1	6350001	6400000	57	0.139186	16.5663	0.00840176
NC_039244.1	6375001	6425000	21	0.0566426	4.74321	0.0119418
NC_039244.1	6400001	6450000	69	-0.192151	19.6777	-0.00976492
NC_039244.1	6425001	6475000	71	-0.197845	19.9726	-0.00990585
NC_039244.1	6575001	6625000	50	0.277125	11.1913	0.0247625
NC_039244.1	6600001	6650000	49	0.281773	10.9163	0.0258121
NC_039244.1	6650001	6700000	76	1.52173	31.0337	0.0490348
NC_039244.1	6675001	6725000	386	2.71182	157.995	0.0171639
NC_039244.1	6700001	6750000	369	3.01308	155.801	0.0193393
NC_039244.1	6725001	6775000	122	3.28846	58.6505	0.0560687
NC_039244.1	6750001	6800000	132	3.03376	58.9794	0.0514376
NC_039244.1	6775001	6825000	270	1.83531	111.757	0.0164223
NC_039244.1	6800001	6850000	345	0.387695	141.2	0.00274572
NC_039244.1	6825001	6875000	324	0.717305	128.961	0.00556217
NC_039244.1	6850001	6900000	236	1.57762	96.4263	0.0163609
NC_039244.1	6875001	6925000	128	1.99699	57.0411	0.0350097
NC_039244.1	6900001	6950000	130	1.06819	45.8308	0.0233073
NC_039244.1	6925001	6975000	118	-0.0910623	33.9181	-0.00268477
NC_039244.1	6950001	7000000	163	0.643879	55.8089	0.0115372
NC_039244.1	6975001	7025000	102	0.856465	37.5266	0.0228229
NC_039244.1	7000001	7050000	44	0.225131	20.1591	0.0111677
NC_039244.1	7025001	7075000	99	2.24014	46.2125	0.0484747
NC_039244.1	7050001	7100000	167	4.63965	71.9352	0.0644976
NC_039244.1	7075001	7125000	250	6.08253	111.593	0.0545065
NC_039244.1	7100001	7150000	222	4.50161	98.1171	0.04588
NC_039244.1	7125001	7175000	155	1.46956	58.4581	0.0251388
NC_039244.1	7150001	7200000	168	1.78587	70.3206	0.0253961
NC_039244.1	7175001	7225000	180	2.24702	79.7641	0.0281708
NC_039244.1	7200001	7250000	141	1.95239	61.3062	0.0318465
NC_039244.1	7225001	7275000	143	1.65188	53.7541	0.0307303
NC_039244.1	7250001	7300000	143	1.56818	55.576	0.0282168
NC_039244.1	7275001	7325000	55	0.915125	26.2143	0.0349094
NC_039244.1	7325001	7375000	31	-0.112458	14.1424	-0.0079518
NC_039244.1	7350001	7400000	239	-0.759575	85.703	-0.00886287
NC_039244.1	7375001	7425000	744	-2.12475	299.012	-0.00710588
NC_039244.1	7400001	7450000	1047	-3.34425	424.963	-0.0078695
NC_039244.1	7425001	7475000	899	-2.34163	353.953	-0.00661563
NC_039244.1	7450001	7500000	544	-0.859606	217.726	-0.00394812
NC_039244.1	7475001	7525000	449	-0.945432	177.447	-0.00532797
NC_039244.1	7500001	7550000	662	-0.588217	251.516	-0.00233869
NC_039244.1	7525001	7575000	501	0.540583	186.689	0.00289564
NC_039244.1	7550001	7600000	263	1.66282	103.257	0.0161037
NC_039244.1	7575001	7625000	471	1.09171	191.56	0.00569908
NC_039244.1	7600001	7650000	810	-1.08111	322.202	-0.00335539
NC_039244.1	7625001	7675000	835	-1.74538	317.171	-0.00550297
NC_039244.1	7650001	7700000	743	-0.176776	282.919	-0.000624828
NC_039244.1	7675001	7725000	595	0.480857	238.736	0.00201418
NC_039244.1	7700001	7750000	381	1.19554	148.28	0.0080627
NC_039244.1	7725001	7775000	254	3.00219	101.755	0.029504
NC_039244.1	7750001	7800000	259	2.17536	114.296	0.0190326
NC_039244.1	7775001	7825000	604	0.465903	250.201	0.00186211
NC_039244.1	7800001	7850000	1089	-1.34421	449.88	-0.00298794
NC_039244.1	7825001	7875000	1270	-3.41748	526.838	-0.00648677
NC_039244.1	7850001	7900000	1330	-4.3883	554.666	-0.00791161
NC_039244.1	7875001	7925000	1318	-4.54204	533.801	-0.00850887
NC_039244.1	7900001	7950000	1249	-4.64936	505.417	-0.00919905
NC_039244.1	7925001	7975000	1009	-3.18796	413.947	-0.00770137
NC_039244.1	7950001	8000000	662	-0.707537	268.529	-0.00263487
NC_039244.1	7975001	8025000	499	-0.145405	204.454	-0.000711187
NC_039244.1	8000001	8050000	596	-0.834571	232.314	-0.00359243
NC_039244.1	8025001	8075000	772	-0.726312	300.791	-0.00241467
NC_039244.1	8050001	8100000	622	0.412229	249.377	0.00165303
NC_039244.1	8075001	8125000	337	2.72647	140.858	0.0193561
NC_039244.1	8100001	8150000	391	3.26041	161.126	0.0202351
NC_039244.1	8125001	8175000	644	1.44707	252.217	0.00573739
NC_039244.1	8150001	8200000	501	2.24232	199.135	0.0112603
NC_039244.1	8175001	8225000	572	1.02534	248.381	0.00412808
NC_039244.1	8200001	8250000	622	0.0378663	260.933	0.000145119
NC_039244.1	8225001	8275000	278	1.14534	106.033	0.0108017
NC_039244.1	8250001	8300000	160	0.545186	53.0922	0.0102687
NC_039244.1	8275001	8325000	139	0.447845	38.8176	0.0115372
NC_039244.1	8300001	8350000	120	0.287917	26.5561	0.0108418
NC_039244.1	8325001	8375000	174	0.174807	41.6342	0.00419865
NC_039244.1	8350001	8400000	133	0.378756	35.6814	0.010615
NC_039244.1	8375001	8425000	106	0.942319	30.2211	0.0311808
NC_039244.1	8400001	8450000	117	0.642953	33.5982	0.0191366
NC_039244.1	8425001	8475000	64	0.290841	19.9183	0.0146017
NC_039244.1	8450001	8500000	93	1.12787	28.4791	0.0396036
NC_039244.1	8475001	8525000	151	0.836529	43.0499	0.0194316
NC_039244.1	8500001	8550000	97	0.160276	26.6368	0.00601707
NC_039244.1	8525001	8575000	19	0.056088	5.41507	0.0103577
NC_039244.1	8550001	8600000	36	-0.0287223	7.43292	-0.0038642
NC_039244.1	8575001	8625000	96	-0.0576569	23.0034	-0.00250645
NC_039244.1	8600001	8650000	103	-0.0673411	28.2579	-0.00238309
NC_039244.1	8625001	8675000	119	-0.200073	34.4839	-0.00580193
NC_039244.1	8650001	8700000	124	-0.116814	31.3867	-0.00372176
NC_039244.1	8675001	8725000	85	0.362963	17.6549	0.0205588
NC_039244.1	8700001	8750000	80	0.337558	20.0635	0.0168245
NC_039244.1	8725001	8775000	49	0.100992	13.798	0.00731932
NC_039244.1	8750001	8800000	179	-0.0814871	60.9613	-0.0013367
NC_039244.1	8775001	8825000	204	0.497702	72.3481	0.00687927
NC_039244.1	8800001	8850000	97	0.610886	26.8732	0.0227321
NC_039244.1	8825001	8875000	127	0.241116	34.8805	0.00691263
NC_039244.1	8850001	8900000	150	0.179854	42.9166	0.00419078
NC_039244.1	8875001	8925000	93	-0.106909	23.986	-0.00445712
NC_039244.1	8900001	8950000	78	0.433212	18.4674	0.0234582
NC_039244.1	8925001	8975000	111	0.882029	25.2046	0.0349947
NC_039244.1	8950001	9000000	125	0.687688	27.3376	0.0251553
NC_039244.1	8975001	9025000	148	0.526999	29.6377	0.0177814
NC_039244.1	9000001	9050000	109	0.743384	22.0645	0.0336914
NC_039244.1	9025001	9075000	93	0.690804	20.5259	0.0336551
NC_039244.1	9050001	9100000	73	0.341122	16.0268	0.0212845
NC_039244.1	9075001	9125000	194	-0.929524	57.1953	-0.0162518
NC_039244.1	9100001	9150000	352	-1.89277	106.711	-0.0177374
NC_039244.1	9125001	9175000	202	-0.620622	60.7097	-0.0102228
NC_039244.1	9150001	9200000	77	0.00601624	20.1381	0.00029875
NC_039244.1	9175001	9225000	158	-0.44065	48.0191	-0.00917656
NC_039244.1	9200001	9250000	240	-0.969961	79.5365	-0.0121952
NC_039244.1	9225001	9275000	245	-0.760115	68.4507	-0.0111046
NC_039244.1	9250001	9300000	427	-2.14806	147.802	-0.0145333
NC_039244.1	9275001	9325000	409	-2.23739	141.754	-0.0157837
NC_039244.1	9300001	9350000	282	-0.692887	76.1499	-0.00909899
NC_039244.1	9325001	9375000	281	-0.470363	89.1586	-0.00527558
NC_039244.1	9350001	9400000	190	-0.278523	69.4594	-0.00400987
NC_039244.1	9375001	9425000	457	-0.967033	177.26	-0.00545544
NC_039244.1	9400001	9450000	760	-2.1483	294.277	-0.00730028
NC_039244.1	9425001	9475000	820	-1.80641	317.518	-0.00568915
NC_039244.1	9450001	9500000	581	0.414216	219.81	0.00188443
NC_039244.1	9475001	9525000	346	1.41227	126.205	0.0111903
NC_039244.1	9500001	9550000	349	0.940223	134.413	0.006995
NC_039244.1	9525001	9575000	278	0.498841	110.386	0.00451906
NC_039244.1	9550001	9600000	336	-0.599666	131.052	-0.0045758
NC_039244.1	9575001	9625000	734	-2.45439	287.266	-0.00854398
NC_039244.1	9600001	9650000	799	-1.21339	323.754	-0.00374787
NC_039244.1	9625001	9675000	359	1.14484	152.803	0.00749224
NC_039244.1	9650001	9700000	153	1.45234	60.9679	0.0238214
NC_039244.1	9675001	9725000	163	2.09276	70.7614	0.0295748
NC_039244.1	9700001	9750000	230	3.30593	94.334	0.0350449
NC_039244.1	9725001	9775000	210	3.05211	84.8643	0.0359646
NC_039244.1	9750001	9800000	95	1.86342	48.3261	0.0385594
NC_039244.1	9775001	9825000	94	1.16832	47.4314	0.0246317
NC_039244.1	9800001	9850000	122	1.34468	51.1497	0.0262891
NC_039244.1	9825001	9875000	179	1.79062	68.6759	0.0260735
NC_039244.1	9850001	9900000	209	0.900996	83.8597	0.0107441
NC_039244.1	9875001	9925000	219	1.1814	87.4334	0.013512
NC_039244.1	9900001	9950000	260	1.61756	104.542	0.0154728
NC_039244.1	9925001	9975000	329	2.23729	136.03	0.0164471
NC_039244.1	9950001	10000000	344	2.11211	134.947	0.0156514
NC_039244.1	9975001	10025000	335	1.73538	109.076	0.0159099
NC_039244.1	10000001	10050000	557	3.21119	197.514	0.016258
NC_039244.1	10025001	10075000	803	2.85666	313.825	0.00910271
NC_039244.1	10050001	10100000	601	1.63314	247.085	0.00660962
NC_039244.1	10075001	10125000	530	1.02973	225.525	0.00456589
NC_039244.1	10100001	10150000	711	0.757832	303	0.0025011
NC_039244.1	10125001	10175000	564	-0.683545	237.573	-0.0028772
NC_039244.1	10150001	10200000	310	-0.652102	110.215	-0.00591663
NC_039244.1	10175001	10225000	258	0.218172	77.997	0.00279719
NC_039244.1	10200001	10250000	192	-0.122428	60.2073	-0.00203343
NC_039244.1	10225001	10275000	109	0.169426	25.4933	0.0066459
NC_039244.1	10250001	10300000	98	0.358201	22.5253	0.0159021
NC_039244.1	10275001	10325000	61	0.111289	14.2928	0.00778637
NC_039244.1	10300001	10350000	98	-0.178323	22.7383	-0.00784239
NC_039244.1	10325001	10375000	130	-0.107423	35.5831	-0.00301892
NC_039244.1	10350001	10400000	85	0.176134	26.0221	0.00676863
NC_039244.1	10375001	10425000	16	0.0906366	5.25794	0.017238
NC_039244.1	10400001	10450000	22	-0.103628	8.03027	-0.0129046
NC_039244.1	10425001	10475000	82	0.901584	38.4942	0.0234213
NC_039244.1	10450001	10500000	107	1.66232	51.1779	0.0324812
NC_039244.1	10475001	10525000	106	1.56489	50.2039	0.0311706
NC_039244.1	10500001	10550000	100	1.95655	49.6137	0.0394357
NC_039244.1	10525001	10575000	122	2.23014	55.6712	0.0400592
NC_039244.1	10550001	10600000	156	3.21153	73.9022	0.0434565
NC_039244.1	10575001	10625000	103	2.46135	51.2289	0.048046
NC_039244.1	10600001	10650000	98	1.44015	41.9272	0.0343488
NC_039244.1	10625001	10675000	107	1.32082	47.0165	0.0280926
NC_039244.1	10650001	10700000	147	1.29246	62.634	0.0206351
NC_039244.1	10675001	10725000	225	3.40224	101.678	0.033461
NC_039244.1	10700001	10750000	222	3.79732	108.042	0.0351466
NC_039244.1	10725001	10775000	181	2.75373	83.019	0.0331698
NC_039244.1	10750001	10800000	138	2.50321	62.1272	0.0402917
NC_039244.1	10775001	10825000	138	2.0278	58.9384	0.0344055
NC_039244.1	10800001	10850000	186	3.68147	80.9555	0.0454753
NC_039244.1	10825001	10875000	157	3.4765	70.6368	0.0492165
NC_039244.1	10850001	10900000	72	1.19523	31.9008	0.0374673
NC_039244.1	10875001	10925000	58	0.312109	25.8835	0.0120582
NC_039244.1	10900001	10950000	143	0.802006	42.293	0.0189631
NC_039244.1	10925001	10975000	169	1.65834	48.6292	0.0341018
NC_039244.1	10950001	11000000	261	1.89587	87.6562	0.0216284
NC_039244.1	10975001	11025000	294	2.40431	110.75	0.0217093
NC_039244.1	11000001	11050000	163	2.93398	74.9372	0.0391526
NC_039244.1	11025001	11075000	190	3.17124	78.7384	0.0402756
NC_039244.1	11050001	11100000	236	2.96975	97.0026	0.0306152
NC_039244.1	11075001	11125000	227	2.85689	94.8069	0.0301338
NC_039244.1	11100001	11150000	238	2.59567	88.0305	0.0294861
NC_039244.1	11125001	11175000	193	2.04255	72.8779	0.028027
NC_039244.1	11150001	11200000	135	2.13651	64.3007	0.0332268
NC_039244.1	11175001	11225000	184	3.20173	88.6823	0.0361034
NC_039244.1	11200001	11250000	247	3.56184	113.971	0.0312521
NC_039244.1	11225001	11275000	224	4.22929	105.77	0.0399856
NC_039244.1	11250001	11300000	202	4.37602	100.524	0.0435322
NC_039244.1	11275001	11325000	225	3.65988	108.81	0.0336356
NC_039244.1	11300001	11350000	185	3.26279	85.2611	0.0382682
NC_039244.1	11325001	11375000	141	2.58333	62.8379	0.0411111
NC_039244.1	11350001	11400000	162	3.44945	75.1287	0.0459138
NC_039244.1	11375001	11425000	207	3.6054	92.5798	0.0389437
NC_039244.1	11400001	11450000	179	1.65449	71.1666	0.0232481
NC_039244.1	11425001	11475000	188	0.79013	72.5025	0.010898
NC_039244.1	11450001	11500000	196	0.856718	75.9229	0.0112841
NC_039244.1	11475001	11525000	122	0.462092	41.2048	0.0112145
NC_039244.1	11500001	11550000	166	0.598186	50.1416	0.0119299
NC_039244.1	11525001	11575000	203	1.36805	61.6526	0.0221896
NC_039244.1	11550001	11600000	136	0.938467	39.4733	0.0237747
NC_039244.1	11575001	11625000	110	0.759828	31.5626	0.0240737
NC_039244.1	11600001	11650000	120	1.23541	38.3812	0.032188
NC_039244.1	11625001	11675000	104	0.830504	34.449	0.0241082
NC_039244.1	11650001	11700000	80	0.884728	26.5709	0.0332969
NC_039244.1	11675001	11725000	42	0.686081	13.0384	0.05262
NC_039244.1	11700001	11750000	14	-0.018929	2.04971	-0.00923493
NC_039244.1	11725001	11775000	32	0.128744	7.81439	0.0164753
NC_039244.1	11750001	11800000	63	-0.0577778	15.9255	-0.003628
NC_039244.1	11775001	11825000	42	-0.189202	9.51193	-0.0198911
NC_039244.1	11800001	11850000	10	0.017865	1.47793	0.0120879
NC_039244.1	11825001	11875000	35	-0.0127144	6.66942	-0.00190637
NC_039244.1	11850001	11900000	66	0.00521753	14.8851	0.00035052
NC_039244.1	11875001	11925000	58	0.0119122	12.7745	0.000932497
NC_039244.1	11900001	11950000	81	-0.139577	16.19	-0.0086212
NC_039244.1	11925001	11975000	93	-0.0277993	19.7696	-0.00140617
NC_039244.1	11950001	12000000	37	0.100396	7.98188	0.0125779
NC_039244.1	11975001	12025000	30	0.00947711	5.48749	0.00172704
NC_039244.1	12000001	12050000	53	-0.0427388	9.07469	-0.00470967
NC_039244.1	12025001	12075000	53	0.00530373	10.1865	0.000520663
NC_039244.1	12050001	12100000	41	0.0490732	8.09248	0.00606405
NC_039244.1	12075001	12125000	43	-0.0602165	7.26051	-0.0082937
NC_039244.1	12100001	12150000	83	-0.112229	15.5773	-0.0072046
NC_039244.1	12125001	12175000	60	-0.0148726	11.5021	-0.00129304
NC_039244.1	12150001	12200000	12	0.00169275	1.82745	0.000926293
NC_039244.1	12175001	12225000	23	-0.0387399	3.42013	-0.011327
NC_039244.1	12200001	12250000	108	0.31437	34.842	0.00902275
NC_039244.1	12225001	12275000	339	0.413476	105.432	0.00392175
NC_039244.1	12250001	12300000	383	-0.456901	122.986	-0.00371505
NC_039244.1	12275001	12325000	260	-0.723973	90.1736	-0.00802866
NC_039244.1	12300001	12350000	209	-0.0985657	70.5257	-0.00139759
NC_039244.1	12325001	12375000	198	0.198256	69.3855	0.0028573
NC_039244.1	12350001	12400000	234	0.404664	82.2902	0.00491753
NC_039244.1	12375001	12425000	136	1.16382	48.3402	0.0240756
NC_039244.1	12400001	12450000	14	0.871567	5.09855	0.170944
NC_039244.1	12450001	12500000	17	0.00167022	4.60911	0.000362373
NC_039244.1	12475001	12525000	18	0.0713745	6.26322	0.0113958
NC_039244.1	12500001	12550000	14	0.0397876	5.93999	0.00669826
NC_039244.1	12525001	12575000	25	0.0123201	8.50178	0.00144912
NC_039244.1	12550001	12600000	18	0.057575	6.04672	0.0095217
NC_039244.1	12600001	12650000	39	0.378934	19.7772	0.0191601
NC_039244.1	12625001	12675000	48	0.47672	24.413	0.0195273
NC_039244.1	12650001	12700000	23	0.184135	9.51901	0.0193439
NC_039244.1	12675001	12725000	45	0.604366	18.4032	0.0328402
NC_039244.1	12700001	12750000	34	0.497114	14.9441	0.033265
NC_039244.1	12800001	12850000	10	0.0869789	4.53112	0.0191959
NC_039244.1	12925001	12975000	10	0.286701	5.13012	0.0558858
NC_039244.1	12950001	13000000	19	0.195443	9.52673	0.0205152
NC_039244.1	12975001	13025000	25	0.14019	10.9754	0.0127731
NC_039244.1	13000001	13050000	25	0.423761	11.11	0.0381423
NC_039244.1	13025001	13075000	15	0.150067	7.53944	0.0199042
NC_039244.1	13050001	13100000	32	-0.0105952	14.724	-0.000719589
NC_039244.1	13075001	13125000	78	0.857784	38.2237	0.0224411
NC_039244.1	13100001	13150000	53	0.840305	27.0182	0.0311015
NC_039244.1	13175001	13225000	14	0.106344	7.07526	0.0150303
NC_039244.1	13200001	13250000	21	0.141146	10.5929	0.0133246
NC_039244.1	13225001	13275000	52	0.0915373	15.1386	0.00604661
NC_039244.1	13250001	13300000	132	0.456472	34.22	0.0133393
NC_039244.1	13275001	13325000	208	0.227241	51.1867	0.00443946
NC_039244.1	13300001	13350000	222	-0.0836752	53.8609	-0.00155354
NC_039244.1	13325001	13375000	219	0.481032	57.2416	0.00840353
NC_039244.1	13350001	13400000	210	0.378634	55.8878	0.00677489
NC_039244.1	13375001	13425000	208	0.425145	50.6663	0.00839108
NC_039244.1	13400001	13450000	283	0.527563	69.2868	0.0076142
NC_039244.1	13425001	13475000	282	0.246561	71.3885	0.00345379
NC_039244.1	13450001	13500000	263	0.262682	63.4812	0.00413795
NC_039244.1	13475001	13525000	295	0.170865	67.7348	0.00252256
NC_039244.1	13500001	13550000	253	0.628437	59.5666	0.0105501
NC_039244.1	13525001	13575000	161	0.170202	46.4388	0.00366509
NC_039244.1	13550001	13600000	55	-0.39233	19.9744	-0.0196417
NC_039244.1	13575001	13625000	47	0.109967	11.9894	0.00917203
NC_039244.1	13600001	13650000	204	-0.111835	53.9356	-0.00207349
NC_039244.1	13625001	13675000	181	-0.305544	48.22	-0.00633646
NC_039244.1	13650001	13700000	46	-0.0179555	11.2462	-0.00159659
NC_039244.1	13675001	13725000	67	-0.12236	15.819	-0.00773498
NC_039244.1	13700001	13750000	62	-0.263337	15.8224	-0.0166433
NC_039244.1	13725001	13775000	110	0.111463	30.7298	0.00362721
NC_039244.1	13750001	13800000	181	0.237494	47.324	0.00501847
NC_039244.1	13775001	13825000	227	-0.051603	52.3998	-0.000984794
NC_039244.1	13800001	13850000	271	0.527167	64.4056	0.00818512
NC_039244.1	13825001	13875000	275	1.26565	69.7232	0.0181525
NC_039244.1	13850001	13900000	318	1.86628	97.0966	0.0192209
NC_039244.1	13875001	13925000	345	2.02706	120.224	0.0168607
NC_039244.1	13900001	13950000	336	1.64763	109.458	0.0150526
NC_039244.1	13925001	13975000	316	1.48068	98.9911	0.0149577
NC_039244.1	13950001	14000000	277	2.16167	100.212	0.021571
NC_039244.1	13975001	14025000	235	2.12064	90.4821	0.0234372
NC_039244.1	14000001	14050000	269	1.67945	92.1173	0.0182316
NC_039244.1	14025001	14075000	290	1.76798	99.4506	0.0177774
NC_039244.1	14050001	14100000	322	1.34851	110.094	0.0122487
NC_039244.1	14075001	14125000	335	2.48816	119.356	0.0208465
NC_039244.1	14100001	14150000	226	2.02202	84.6107	0.0238979
NC_039244.1	14125001	14175000	195	1.05899	69.3983	0.0152596
NC_039244.1	14150001	14200000	216	1.59648	77.3494	0.0206399
NC_039244.1	14175001	14225000	172	1.22367	63.8175	0.0191745
NC_039244.1	14200001	14250000	94	0.853787	38.8439	0.0219799
NC_039244.1	14225001	14275000	27	0.372605	11.9145	0.0312733
NC_039244.1	14300001	14350000	19	0.456512	9.72026	0.046965
NC_039244.1	14325001	14375000	18	0.45236	9.21202	0.0491054
NC_039244.1	14425001	14475000	69	0.557844	30.6615	0.0181936
NC_039244.1	14450001	14500000	139	0.611745	57.5344	0.0106327
NC_039244.1	14475001	14525000	141	0.954946	54.5769	0.0174972
NC_039244.1	14500001	14550000	148	1.12539	56.9723	0.0197532
NC_039244.1	14525001	14575000	256	1.21967	93.3362	0.0130674
NC_039244.1	14550001	14600000	299	1.47536	106.906	0.0138004
NC_039244.1	14575001	14625000	214	0.942284	80.742	0.0116703
NC_039244.1	14600001	14650000	171	0.819975	69.2128	0.0118472
NC_039244.1	14625001	14675000	186	0.840934	74.6995	0.0112576
NC_039244.1	14650001	14700000	180	-0.178949	71.4664	-0.00250396
NC_039244.1	14675001	14725000	194	-0.605426	76.742	-0.00788911
NC_039244.1	14700001	14750000	239	1.14315	91.018	0.0125596
NC_039244.1	14725001	14775000	234	1.61581	81.9261	0.0197228
NC_039244.1	14750001	14800000	219	0.955779	76.8279	0.0124405
NC_039244.1	14775001	14825000	237	1.30147	89.0702	0.0146117
NC_039244.1	14800001	14850000	239	1.47095	89.3635	0.0164603
NC_039244.1	14825001	14875000	219	1.54486	79.0739	0.0195369
NC_039244.1	14850001	14900000	341	2.16549	114.03	0.0189905
NC_039244.1	14875001	14925000	250	1.33569	80.0131	0.0166934
NC_039244.1	14900001	14950000	23	-0.0134585	6.47119	-0.00207976
NC_039244.1	14925001	14975000	16	-0.0822095	4.62774	-0.0177645
NC_039244.1	14950001	15000000	16	-0.0822095	4.62774	-0.0177645
NC_039244.1	14975001	15025000	127	0.47786	32.3904	0.0147531
NC_039244.1	15000001	15050000	164	0.347552	41.3502	0.0084051
NC_039244.1	15025001	15075000	37	-0.130308	8.95977	-0.0145436
NC_039244.1	15050001	15100000	17	-0.0463855	4.12818	-0.0112363
NC_039244.1	15075001	15125000	40	0.0910142	10.9851	0.00828527
NC_039244.1	15100001	15150000	46	-0.0244915	14.9617	-0.00163695
NC_039244.1	15125001	15175000	99	-0.047763	29.5202	-0.00161798
NC_039244.1	15150001	15200000	143	0.733114	40.6033	0.0180555
NC_039244.1	15175001	15225000	153	0.730471	44.6315	0.0163667
NC_039244.1	15200001	15250000	209	0.370336	64.0365	0.0057832
NC_039244.1	15225001	15275000	190	0.708763	57.8611	0.0122494
NC_039244.1	15250001	15300000	134	1.07199	38.684	0.0277114
NC_039244.1	15275001	15325000	217	1.16908	58.5612	0.0199634
NC_039244.1	15300001	15350000	256	0.749907	64.5805	0.011612
NC_039244.1	15325001	15375000	243	0.205871	65.8336	0.00312714
NC_039244.1	15350001	15400000	255	0.663406	73.3038	0.00905009
NC_039244.1	15375001	15425000	213	0.866517	59.956	0.0144525
NC_039244.1	15400001	15450000	164	0.626249	47.7201	0.0131234
NC_039244.1	15425001	15475000	156	0.905089	46.5411	0.0194471
NC_039244.1	15450001	15500000	161	1.00395	46.5176	0.0215822
NC_039244.1	15475001	15525000	171	0.643457	47.4722	0.0135544
NC_039244.1	15500001	15550000	148	0.335338	40.5085	0.00827822
NC_039244.1	15525001	15575000	100	0.618871	27.3659	0.0226147
NC_039244.1	15550001	15600000	121	0.46698	33.2905	0.0140274
NC_039244.1	15575001	15625000	89	0.197297	24.9772	0.00789909
NC_039244.1	15600001	15650000	56	0.208747	16.6883	0.0125086
NC_039244.1	15625001	15675000	94	0.218541	25.369	0.0086145
NC_039244.1	15650001	15700000	135	0.359349	36.5112	0.00984214
NC_039244.1	15675001	15725000	108	0.184257	31.0493	0.00593432
NC_039244.1	15700001	15750000	71	-0.00919304	22.0638	-0.000416657
NC_039244.1	15725001	15775000	55	0.0166876	16.6113	0.00100459
NC_039244.1	15750001	15800000	25	-0.011148	5.99705	-0.00185891
NC_039244.1	15775001	15825000	22	-0.00563882	5.21184	-0.00108193
NC_039244.1	15800001	15850000	13	-0.00163564	3.30837	-0.000494395
NC_039244.1	15825001	15875000	66	0.00511909	18.8617	0.000271401
NC_039244.1	15850001	15900000	90	0.135326	25.4931	0.00530836
NC_039244.1	15875001	15925000	35	0.108992	8.99872	0.012112
NC_039244.1	15900001	15950000	87	0.262417	22.6799	0.0115705
NC_039244.1	15925001	15975000	135	0.414745	36.2454	0.0114427
NC_039244.1	15950001	16000000	152	0.526044	43.2168	0.0121722
NC_039244.1	15975001	16025000	203	1.33991	57.9991	0.0231022
NC_039244.1	16000001	16050000	177	1.00328	50.4872	0.019872
NC_039244.1	16025001	16075000	128	0.0770029	36.1817	0.00212823
NC_039244.1	16050001	16100000	152	0.362644	44.5388	0.0081422
NC_039244.1	16075001	16125000	210	1.02992	64.2472	0.0160305
NC_039244.1	16100001	16150000	210	1.17297	63.486	0.018476
NC_039244.1	16125001	16175000	174	0.707646	49.7542	0.0142228
NC_039244.1	16150001	16200000	199	0.356549	54.1085	0.00658951
NC_039244.1	16175001	16225000	131	0.113562	35.8484	0.00316784
NC_039244.1	16200001	16250000	55	0.061554	16.3584	0.00376285
NC_039244.1	16225001	16275000	115	0.0958154	31.0955	0.00308133
NC_039244.1	16250001	16300000	147	0.103673	38.01	0.00272751
NC_039244.1	16275001	16325000	149	0.283246	37.8313	0.00748708
NC_039244.1	16300001	16350000	142	0.646098	37.0379	0.0174442
NC_039244.1	16325001	16375000	152	0.568058	41.1847	0.0137929
NC_039244.1	16350001	16400000	141	0.580605	39.0144	0.0148818
NC_039244.1	16375001	16425000	142	0.502175	39.3774	0.0127529
NC_039244.1	16400001	16450000	140	0.0256872	37.4612	0.0006857
NC_039244.1	16425001	16475000	123	0.299709	36.3254	0.00825069
NC_039244.1	16450001	16500000	169	0.905786	50.2584	0.0180226
NC_039244.1	16475001	16525000	174	0.815859	49.5667	0.0164598
NC_039244.1	16500001	16550000	122	0.427578	34.4113	0.0124255
NC_039244.1	16525001	16575000	138	0.338725	37.0929	0.00913182
NC_039244.1	16550001	16600000	149	0.0215802	40.996	0.000526397
NC_039244.1	16575001	16625000	141	0.532245	38.3183	0.0138901
NC_039244.1	16600001	16650000	165	1.1357	43.0633	0.0263727
NC_039244.1	16625001	16675000	182	1.07378	48.1156	0.0223166
NC_039244.1	16650001	16700000	175	0.71421	44.6733	0.0159874
NC_039244.1	16675001	16725000	144	0.145213	39.1817	0.00370616
NC_039244.1	16700001	16750000	134	0.430072	40.0871	0.0107284
NC_039244.1	16725001	16775000	167	0.374337	49.6539	0.00753891
NC_039244.1	16750001	16800000	182	0.255983	50.9179	0.00502736
NC_039244.1	16775001	16825000	88	0.272518	22.2559	0.0122447
NC_039244.1	16825001	16875000	36	0.0509083	11.3451	0.00448724
NC_039244.1	16850001	16900000	162	-0.0226699	40.9956	-0.000552983
NC_039244.1	16875001	16925000	135	-0.0718935	31.93	-0.0022516
NC_039244.1	16900001	16950000	25	0.0324789	7.01384	0.00463068
NC_039244.1	16925001	16975000	82	0.0594034	24.8052	0.00239479
NC_039244.1	16950001	17000000	128	0.159919	35.7109	0.00447816
NC_039244.1	16975001	17025000	115	0.473855	31.2931	0.0151425
NC_039244.1	17000001	17050000	94	0.471069	26.9234	0.0174966
NC_039244.1	17025001	17075000	41	0.128523	11.2703	0.0114037
NC_039244.1	17125001	17175000	57	-0.175307	11.6897	-0.0149967
NC_039244.1	17150001	17200000	85	-0.130002	19.2171	-0.00676494
NC_039244.1	17175001	17225000	59	0.154237	14.6665	0.0105163
NC_039244.1	17200001	17250000	87	0.528495	22.9429	0.0230353
NC_039244.1	17225001	17275000	69	0.447113	19.3964	0.0230513
NC_039244.1	17250001	17300000	65	0.00734178	16.3705	0.000448477
NC_039244.1	17275001	17325000	155	0.362576	40.0032	0.00906367
NC_039244.1	17300001	17350000	101	0.391605	26.8087	0.0146074
NC_039244.1	17350001	17400000	64	0.177355	13.9647	0.0127002
NC_039244.1	17375001	17425000	114	0.0987178	27.0076	0.00365518
NC_039244.1	17400001	17450000	64	0.00675574	15.8793	0.000425444
NC_039244.1	17425001	17475000	42	0.160366	8.15664	0.0196608
NC_039244.1	17450001	17500000	50	0.217427	11.4203	0.0190387
NC_039244.1	17475001	17525000	22	0.142454	6.10003	0.0233531
NC_039244.1	17600001	17650000	22	-0.0807703	4.8872	-0.0165269
NC_039244.1	17625001	17675000	63	0.115194	12.2875	0.0093749
NC_039244.1	17650001	17700000	71	0.272312	12.777	0.0213126
NC_039244.1	17675001	17725000	49	0.0270677	9.23535	0.00293089
NC_039244.1	17700001	17750000	54	-0.113068	11.8292	-0.00955842
NC_039244.1	17725001	17775000	48	0.0159059	10.4549	0.00152138
NC_039244.1	17750001	17800000	20	0.0848357	4.47872	0.018942
NC_039244.1	17775001	17825000	32	0.40647	9.89463	0.0410799
NC_039244.1	17800001	17850000	112	0.962837	36.8043	0.026161
NC_039244.1	17825001	17875000	92	0.535536	30.584	0.0175103
NC_039244.1	17975001	18025000	27	-0.0207469	6.42791	-0.00322762
NC_039244.1	18000001	18050000	32	-0.00489569	7.86651	-0.000622346
NC_039244.1	18025001	18075000	15	-0.0502171	4.58726	-0.0109471
NC_039244.1	18050001	18100000	10	0.00450921	3.2139	0.00140303
NC_039244.1	18075001	18125000	14	0.492736	4.73753	0.104007
NC_039244.1	18100001	18150000	26	0.626302	8.70543	0.0719438
NC_039244.1	18125001	18175000	28	0.486395	9.10448	0.0534237
NC_039244.1	18150001	18200000	50	0.657329	13.5554	0.0484921
NC_039244.1	18175001	18225000	58	0.278851	15.0676	0.0185067
NC_039244.1	18200001	18250000	26	-0.0327365	7.14741	-0.00458019
NC_039244.1	18225001	18275000	27	0.277216	7.81436	0.0354752
NC_039244.1	18250001	18300000	50	0.500627	14.3212	0.0349571
NC_039244.1	18275001	18325000	64	0.558566	15.6546	0.0356806
NC_039244.1	18300001	18350000	50	0.374012	11.2602	0.0332154
NC_039244.1	18325001	18375000	30	0.367019	7.59724	0.0483095
NC_039244.1	18350001	18400000	92	1.21712	27.9611	0.0435292
NC_039244.1	18375001	18425000	196	1.57878	59.6775	0.0264552
NC_039244.1	18400001	18450000	247	1.58172	71.3226	0.0221769
NC_039244.1	18425001	18475000	223	1.79937	66.2579	0.0271571
NC_039244.1	18450001	18500000	175	1.53485	58.3734	0.0262937
NC_039244.1	18475001	18525000	108	0.568652	35.2833	0.0161167
NC_039244.1	18500001	18550000	86	0.236328	23.0244	0.0102642
NC_039244.1	18525001	18575000	84	0.0486744	25.3145	0.00192278
NC_039244.1	18550001	18600000	28	-0.300729	10.2253	-0.0294103
NC_039244.1	18575001	18625000	18	-0.0637	4.39751	-0.0144855
NC_039244.1	18600001	18650000	41	-0.15944	11.342	-0.0140574
NC_039244.1	18625001	18675000	39	-0.217006	10.9304	-0.0198535
NC_039244.1	18650001	18700000	133	0.522426	40.7745	0.0128126
NC_039244.1	18675001	18725000	120	0.623425	37.6759	0.016547
NC_039244.1	18750001	18800000	11	0.301603	3.81819	0.0789911
NC_039244.1	18775001	18825000	22	0.0237474	7.69173	0.0030874
NC_039244.1	18800001	18850000	90	0.811263	30.446	0.0266459
NC_039244.1	18825001	18875000	115	1.0205	40.3614	0.0252841
NC_039244.1	18850001	18900000	57	0.183426	20.9782	0.00874364
NC_039244.1	18875001	18925000	25	0.129836	6.97765	0.0186075
NC_039244.1	18900001	18950000	17	0.344337	4.67227	0.0736982
NC_039244.1	18925001	18975000	29	0.337183	9.46497	0.0356243
NC_039244.1	18950001	19000000	188	1.0612	65.9186	0.0160987
NC_039244.1	18975001	19025000	299	1.42682	100.741	0.0141632
NC_039244.1	19000001	19050000	134	0.507074	42.2358	0.0120058
NC_039244.1	19050001	19100000	10	0.142826	2.98489	0.0478495
NC_039244.1	19100001	19150000	14	0.282845	4.30322	0.0657288
NC_039244.1	19125001	19175000	16	0.28612	4.65915	0.0614104
NC_039244.1	19150001	19200000	10	0.0591932	2.70904	0.0218502
NC_039244.1	19175001	19225000	27	0.132505	7.45167	0.017782
NC_039244.1	19200001	19250000	33	0.100644	8.43186	0.0119362
NC_039244.1	19225001	19275000	209	1.0251	73.6044	0.0139272
NC_039244.1	19250001	19300000	294	1.50221	103.465	0.014519
NC_039244.1	19275001	19325000	138	0.610171	45.6677	0.0133611
NC_039244.1	19300001	19350000	98	0.89428	31.0167	0.0288322
NC_039244.1	19325001	19375000	184	1.13524	61.0444	0.018597
NC_039244.1	19350001	19400000	200	1.0351	67.268	0.0153878
NC_039244.1	19375001	19425000	74	0.604606	24.587	0.0245905
NC_039244.1	19400001	19450000	73	0.285793	25.1993	0.0113413
NC_039244.1	19425001	19475000	153	1.28401	49.7881	0.0257894
NC_039244.1	19450001	19500000	100	0.908232	30.2752	0.0299992
NC_039244.1	19475001	19525000	94	0.284468	29.8226	0.00953869
NC_039244.1	19500001	19550000	177	1.18803	60.2768	0.0197095
NC_039244.1	19525001	19575000	254	0.930761	87.9372	0.0105844
NC_039244.1	19550001	19600000	270	0.82566	95.457	0.00864955
NC_039244.1	19575001	19625000	126	0.682795	43.8029	0.0155879
NC_039244.1	19600001	19650000	16	-0.00760621	2.88193	-0.00263927
NC_039244.1	19625001	19675000	20	-0.0267483	5.55007	-0.00481945
NC_039244.1	19650001	19700000	13	-0.0416306	3.5943	-0.0115824
NC_039244.1	19700001	19750000	10	0.0369365	3.28205	0.0112541
NC_039244.1	19725001	19775000	12	0.0964603	3.78755	0.0254678
NC_039244.1	19775001	19825000	16	0.240266	5.327	0.0451034
NC_039244.1	19800001	19850000	21	0.149593	6.33234	0.0236236
NC_039244.1	19825001	19875000	62	0.266717	19.0154	0.0140264
NC_039244.1	19850001	19900000	136	0.949661	46.2605	0.0205285
NC_039244.1	19875001	19925000	263	2.37094	91.9937	0.0257728
NC_039244.1	19900001	19950000	272	2.07873	92.4154	0.0224934
NC_039244.1	19925001	19975000	190	1.19701	63.7846	0.0187664
NC_039244.1	19950001	20000000	152	1.39245	54.815	0.0254027
NC_039244.1	19975001	20025000	177	1.41053	54.5337	0.0258652
NC_039244.1	20000001	20050000	216	1.39217	61.4089	0.0226705
NC_039244.1	20025001	20075000	207	1.24321	68.0456	0.0182703
NC_039244.1	20050001	20100000	201	1.63507	68.9393	0.0237175
NC_039244.1	20075001	20125000	214	1.08941	65.9931	0.0165079
NC_039244.1	20100001	20150000	211	0.947816	62.8407	0.0150828
NC_039244.1	20125001	20175000	183	1.68211	56.3314	0.029861
NC_039244.1	20150001	20200000	214	1.72904	68.504	0.0252399
NC_039244.1	20175001	20225000	227	2.02131	73.7756	0.0273981
NC_039244.1	20200001	20250000	207	2.37011	70.1883	0.0337679
NC_039244.1	20225001	20275000	175	1.50458	59.1555	0.0254344
NC_039244.1	20250001	20300000	163	1.12791	52.672	0.0214138
NC_039244.1	20275001	20325000	148	1.55364	51.1994	0.0303449
NC_039244.1	20300001	20350000	67	0.745267	23.9714	0.0310898
NC_039244.1	20325001	20375000	100	0.386444	33.3113	0.011601
NC_039244.1	20350001	20400000	160	0.871848	53.0413	0.0164371
NC_039244.1	20375001	20425000	66	0.475162	21.6512	0.0219462
NC_039244.1	20400001	20450000	19	-0.0279345	6.14207	-0.00454806
NC_039244.1	20425001	20475000	19	-0.00572841	5.92982	-0.000966034
NC_039244.1	20450001	20500000	17	-0.0244805	4.56222	-0.00536593
NC_039244.1	20475001	20525000	17	-0.0207447	4.32281	-0.00479889
NC_039244.1	20500001	20550000	10	0.0059033	2.04314	0.00288933
NC_039244.1	20525001	20575000	24	0.0820678	6.22395	0.0131858
NC_039244.1	20550001	20600000	33	0.505581	10.0503	0.050305
NC_039244.1	20575001	20625000	17	0.422681	5.27894	0.0800694
NC_039244.1	20600001	20650000	17	0.207943	4.8141	0.0431945
NC_039244.1	20625001	20675000	89	0.590172	32.4243	0.0182015
NC_039244.1	20650001	20700000	85	0.406935	31.7827	0.0128037
NC_039244.1	20675001	20725000	24	0.0906224	8.07705	0.0112197
NC_039244.1	20700001	20750000	36	0.1979	10.654	0.0185753
NC_039244.1	20725001	20775000	206	1.57873	72.0254	0.021919
NC_039244.1	20750001	20800000	317	2.23054	106.308	0.0209818
NC_039244.1	20775001	20825000	242	1.54538	78.7708	0.0196187
NC_039244.1	20800001	20850000	250	1.44037	82.2059	0.0175215
NC_039244.1	20825001	20875000	298	1.36287	95.5735	0.0142599
NC_039244.1	20850001	20900000	292	1.92858	96.0867	0.0200713
NC_039244.1	20875001	20925000	252	2.36462	82.5376	0.028649
NC_039244.1	20900001	20950000	270	2.09488	90.2475	0.0232126
NC_039244.1	20925001	20975000	500	1.54067	149.771	0.0102868
NC_039244.1	20950001	21000000	513	1.42602	146.032	0.00976517
NC_039244.1	20975001	21025000	283	1.2757	84.7276	0.0150565
NC_039244.1	21000001	21050000	244	1.41269	80.8175	0.01748
NC_039244.1	21025001	21075000	269	2.05098	90.3274	0.0227061
NC_039244.1	21050001	21100000	229	1.64503	74.5916	0.0220538
NC_039244.1	21075001	21125000	238	1.90564	78.1738	0.024377
NC_039244.1	21100001	21150000	266	2.14267	88.3777	0.0242444
NC_039244.1	21125001	21175000	220	1.06903	75.2829	0.0142002
NC_039244.1	21150001	21200000	186	0.587594	62.6896	0.00937308
NC_039244.1	21175001	21225000	202	1.16648	64.063	0.0182084
NC_039244.1	21200001	21250000	228	1.35436	71.8868	0.0188401
NC_039244.1	21225001	21275000	215	1.91042	68.2168	0.028005
NC_039244.1	21250001	21300000	144	1.64372	46.5024	0.0353471
NC_039244.1	21275001	21325000	84	0.46805	30.0284	0.0155869
NC_039244.1	21300001	21350000	116	1.20747	39.7322	0.0303902
NC_039244.1	21325001	21375000	82	1.07801	27.0985	0.0397812
NC_039244.1	21350001	21400000	17	0.08979	5.81503	0.015441
NC_039244.1	21550001	21600000	43	0.23044	13.8021	0.016696
NC_039244.1	21575001	21625000	71	0.306729	23.6559	0.0129663
NC_039244.1	21600001	21650000	78	0.381541	25.7951	0.0147912
NC_039244.1	21625001	21675000	104	0.494645	33.9848	0.0145549
NC_039244.1	21650001	21700000	107	1.01325	35.8614	0.0282546
NC_039244.1	21675001	21725000	99	1.12069	31.6839	0.035371
NC_039244.1	21700001	21750000	135	0.290642	41.371	0.00702527
NC_039244.1	21725001	21775000	155	0.614259	47.7182	0.0128726
NC_039244.1	21750001	21800000	67	0.652701	20.6003	0.031684
NC_039244.1	21800001	21850000	36	0.250216	11.3285	0.0220872
NC_039244.1	21825001	21875000	41	0.25428	12.7501	0.0199433
NC_039244.1	21850001	21900000	105	0.268848	30.3202	0.00886696
NC_039244.1	21875001	21925000	173	0.228985	46.7765	0.00489529
NC_039244.1	21900001	21950000	88	-0.0549912	21.2831	-0.00258379
[truncated: 102,637 more rows]
