# Supplementary material for: Polymorphisms and Expression Characteristics of the ZSWIM7 Gene Are Associated with the Fertility of Male Allotetraploid of Red Crucian Carp × Common Carp
Source: Animals (Basel). 2026 Jan 22;16(2):352. doi: 10.3390/ani16020352 (PMC12838221; doi:10.3390/ani16020352)
Supplement: Supplementary file 1 [file animals-16-00352-s001.zip › Supplementary Table S13.xlsx]

## Sheet: Table S13
Table S13. Genome-wide XP-CLR scan results using the diploid combined goldfish-common carp reference genome.
id	chrom	start	stop	pos_start	pos_stop	modelL	nullL	sel_coef	nSNPs	nSNPs_avail	xpclr	xpclr_norm
NC_039243.1_00000001_00050000	NC_039243.1	1	50000	0	0				6	6
NC_039243.1_00025001_00075000	NC_039243.1	25001	75000	0	0				5	5
NC_039243.1_00050001_00100000	NC_039243.1	50001	100000	67149	77894	-20.7687	-20.7687	0	15	15	0	-0.220199
NC_039243.1_00075001_00125000	NC_039243.1	75001	125000	77723	124610	-119.111	-119.111	0	66	66	0	-0.220199
NC_039243.1_00100001_00150000	NC_039243.1	100001	150000	100522	148859	-197.645	-197.645	0	109	109	0	-0.220199
NC_039243.1_00125001_00175000	NC_039243.1	125001	175000	126899	174266	-225.073	-225.073	0	124	124	0	-0.220199
NC_039243.1_00150001_00200000	NC_039243.1	150001	200000	151384	198280	-218.04	-218.04	0	100	100	0	-0.220199
NC_039243.1_00175001_00225000	NC_039243.1	175001	225000	175650	223994	-240.907	-240.907	0	117	117	0	-0.220199
NC_039243.1_00200001_00250000	NC_039243.1	200001	250000	200028	249841	-249.575	-249.575	0	146	146	0	-0.220199
NC_039243.1_00225001_00275000	NC_039243.1	225001	275000	227821	274098	-190.93	-190.93	0	118	118	0	-0.220199
NC_039243.1_00250001_00300000	NC_039243.1	250001	300000	250120	298991	-166.132	-166.132	0	98	98	0	-0.220199
NC_039243.1_00275001_00325000	NC_039243.1	275001	325000	275650	324240	-144.392	-144.392	0	77	77	0	-0.220199
NC_039243.1_00300001_00350000	NC_039243.1	300001	350000	300902	349154	-146.694	-146.694	0	78	78	0	-0.220199
NC_039243.1_00325001_00375000	NC_039243.1	325001	375000	327931	374004	-238.451	-238.662	1e-05	139	139	0.42337	0.464321
NC_039243.1_00350001_00400000	NC_039243.1	350001	400000	352159	395145	-199.269	-199.364	1e-05	109	109	0.190847	0.0883689
NC_039243.1_00375001_00425000	NC_039243.1	375001	425000	377178	422722	-122.119	-122.119	0	60	60	0	-0.220199
NC_039243.1_00400001_00450000	NC_039243.1	400001	450000	408129	448134	-190.601	-190.618	1e-05	111	111	0.0339872	-0.165248
NC_039243.1_00425001_00475000	NC_039243.1	425001	475000	430257	474859	-151.013	-151.631	0.0001	90	90	1.23532	1.77712
NC_039243.1_00450001_00500000	NC_039243.1	450001	500000	456071	499610	-142.469	-142.469	0	74	74	0	-0.220199
NC_039243.1_00475001_00525000	NC_039243.1	475001	525000	475109	524991	-160.659	-161.163	1e-05	84	84	1.0085	1.41038
NC_039243.1_00500001_00550000	NC_039243.1	500001	550000	501648	548884	-219.321	-219.321	0	142	142	0	-0.220199
NC_039243.1_00525001_00575000	NC_039243.1	525001	575000	525015	572163	-275.789	-275.789	0	169	169	0	-0.220199
NC_039243.1_00550001_00600000	NC_039243.1	550001	600000	550223	595910	-178.357	-178.357	0	92	92	0	-0.220199
NC_039243.1_00575001_00625000	NC_039243.1	575001	625000	575677	623160	-193.258	-193.258	0	91	91	0	-0.220199
NC_039243.1_00600001_00650000	NC_039243.1	600001	650000	600605	647946	-267.016	-267.016	0	136	136	0	-0.220199
NC_039243.1_00625001_00675000	NC_039243.1	625001	675000	626442	674286	-247.931	-247.931	0	161	161	0	-0.220199
NC_039243.1_00650001_00700000	NC_039243.1	650001	700000	654421	698734	-167.022	-167.022	0	122	122	0	-0.220199
NC_039243.1_00675001_00725000	NC_039243.1	675001	725000	677187	724159	-139.263	-139.433	1e-05	76	76	0.340941	0.331047
NC_039243.1_00700001_00750000	NC_039243.1	700001	750000	700766	749613	-113.982	-113.982	0	57	57	0	-0.220199
NC_039243.1_00725001_00775000	NC_039243.1	725001	775000	726911	774878	-78.7325	-79.6852	5e-05	44	44	1.90525	2.86028
NC_039243.1_00750001_00800000	NC_039243.1	750001	800000	750684	799230	-121.781	-121.781	0	64	64	0	-0.220199
NC_039243.1_00775001_00825000	NC_039243.1	775001	825000	775096	824985	-186.421	-186.421	0	105	105	0	-0.220199
NC_039243.1_00800001_00850000	NC_039243.1	800001	850000	802412	849268	-182.506	-182.506	0	97	97	0	-0.220199
NC_039243.1_00825001_00875000	NC_039243.1	825001	875000	825002	874956	-131.137	-131.137	0	55	55	0	-0.220199
NC_039243.1_00850001_00900000	NC_039243.1	850001	900000	852345	899856	-179.969	-179.969	0	97	97	0	-0.220199
NC_039243.1_00875001_00925000	NC_039243.1	875001	925000	876184	923492	-231.936	-231.936	0	127	127	0	-0.220199
NC_039243.1_00900001_00950000	NC_039243.1	900001	950000	900176	949923	-192.061	-192.061	0	103	103	0	-0.220199
NC_039243.1_00925001_00975000	NC_039243.1	925001	975000	927314	972651	-229.003	-229.003	1e-05	156	156	1.437e-10	-0.220199
NC_039243.1_00950001_01000000	NC_039243.1	950001	1000000	950713	998863	-268.55	-268.55	0	177	177	0	-0.220199
NC_039243.1_00975001_01025000	NC_039243.1	975001	1025000	975137	1024105	-314.916	-314.916	0	178	178	0	-0.220199
NC_039243.1_01000001_01050000	NC_039243.1	1000001	1050000	1000187	1043519	-298.389	-298.389	0	163	163	0	-0.220199
NC_039243.1_01025001_01075000	NC_039243.1	1025001	1075000	1025360	1069811	-94.0674	-94.0674	0	53	53	0	-0.220199
NC_039243.1_01050001_01100000	NC_039243.1	1050001	1100000	0	0				6	6
NC_039243.1_01075001_01125000	NC_039243.1	1075001	1125000	1083451	1106614	-14.7763	-14.7763	0	11	11	0	-0.220199
NC_039243.1_01100001_01150000	NC_039243.1	1100001	1150000	0	0				7	7
NC_039243.1_01125001_01175000	NC_039243.1	1125001	1175000	1157607	1174133	-35.1397	-35.1397	0	14	14	0	-0.220199
NC_039243.1_01150001_01200000	NC_039243.1	1150001	1200000	1157607	1186584	-44.0429	-44.0429	0	18	18	0	-0.220199
NC_039243.1_01175001_01225000	NC_039243.1	1175001	1225000	0	0				7	7
NC_039243.1_01200001_01250000	NC_039243.1	1200001	1250000	0	0				3	3
NC_039243.1_01225001_01275000	NC_039243.1	1225001	1275000	0	0				7	7
NC_039243.1_01250001_01300000	NC_039243.1	1250001	1300000	0	0				7	7
NC_039243.1_01275001_01325000	NC_039243.1	1275001	1325000	0	0				4	4
NC_039243.1_01300001_01350000	NC_039243.1	1300001	1350000	0	0				4	4
NC_039243.1_01325001_01375000	NC_039243.1	1325001	1375000	1365458	1365558	-11.4034	-11.4034	0	10	10	0	-0.220199
NC_039243.1_01350001_01400000	NC_039243.1	1350001	1400000	1365458	1365558	-11.4034	-11.4034	0	10	10	0	-0.220199
NC_039243.1_01375001_01425000	NC_039243.1	1375001	1425000	1400937	1401723	-21.3027	-21.3027	0	13	13	0	-0.220199
NC_039243.1_01400001_01450000	NC_039243.1	1400001	1450000	1400937	1444551	-23.3243	-23.3243	0	15	15	0	-0.220199
NC_039243.1_01425001_01475000	NC_039243.1	1425001	1475000	1444456	1454330	-20.5128	-20.5128	0	14	14	0	-0.220199
NC_039243.1_01450001_01500000	NC_039243.1	1450001	1500000	1454224	1454330	-18.4912	-18.4912	0	12	12	0	-0.220199
NC_039243.1_01475001_01525000	NC_039243.1	1475001	1525000	0	0				7	7
NC_039243.1_01500001_01550000	NC_039243.1	1500001	1550000	0	0				7	7
NC_039243.1_01525001_01575000	NC_039243.1	1525001	1575000	0	0				0	0
NC_039243.1_01550001_01600000	NC_039243.1	1550001	1600000	0	0				2	2
NC_039243.1_01575001_01625000	NC_039243.1	1575001	1625000	0	0				7	7
NC_039243.1_01600001_01650000	NC_039243.1	1600001	1650000	1611085	1645695	-21.5041	-21.5041	0	14	14	0	-0.220199
NC_039243.1_01625001_01675000	NC_039243.1	1625001	1675000	1645490	1659632	-21.7326	-21.7326	0	18	18	0	-0.220199
NC_039243.1_01650001_01700000	NC_039243.1	1650001	1700000	1656601	1699342	-47.0804	-47.0804	0	41	41	0	-0.220199
NC_039243.1_01675001_01725000	NC_039243.1	1675001	1725000	1676025	1718133	-45.1813	-45.1813	0	39	39	0	-0.220199
NC_039243.1_01700001_01750000	NC_039243.1	1700001	1750000	1717903	1746055	-16.1352	-16.1352	0	19	19	0	-0.220199
NC_039243.1_01725001_01775000	NC_039243.1	1725001	1775000	1740608	1752297	-22.4994	-22.4994	0	17	17	0	-0.220199
NC_039243.1_01750001_01800000	NC_039243.1	1750001	1800000	0	0				7	7
NC_039243.1_01775001_01825000	NC_039243.1	1775001	1825000	1798644	1823658	-27.2759	-27.2759	0	18	18	0	-0.220199
NC_039243.1_01800001_01850000	NC_039243.1	1800001	1850000	1818643	1849415	-86.8739	-86.8739	0	57	57	0	-0.220199
NC_039243.1_01825001_01875000	NC_039243.1	1825001	1875000	1828305	1874520	-200.963	-200.963	0	141	141	0	-0.220199
NC_039243.1_01850001_01900000	NC_039243.1	1850001	1900000	1851859	1899630	-226.359	-226.359	0	153	153	0	-0.220199
NC_039243.1_01875001_01925000	NC_039243.1	1875001	1925000	1875439	1924644	-165.278	-165.278	0	97	97	0	-0.220199
NC_039243.1_01900001_01950000	NC_039243.1	1900001	1950000	1900726	1949567	-207.038	-207.038	0	109	109	0	-0.220199
NC_039243.1_01925001_01975000	NC_039243.1	1925001	1975000	1925042	1974017	-183.365	-183.365	0	102	102	0	-0.220199
NC_039243.1_01950001_02000000	NC_039243.1	1950001	2000000	1950578	1999588	-154.052	-154.052	0	99	99	0	-0.220199
NC_039243.1_01975001_02025000	NC_039243.1	1975001	2025000	1977426	2024775	-226.104	-226.104	0	174	174	0	-0.220199
NC_039243.1_02000001_02050000	NC_039243.1	2000001	2050000	2000500	2049836	-204.042	-204.042	0	165	165	0	-0.220199
NC_039243.1_02025001_02075000	NC_039243.1	2025001	2075000	2025141	2073787	-144.55	-144.55	0	116	116	0	-0.220199
NC_039243.1_02050001_02100000	NC_039243.1	2050001	2100000	2050104	2098642	-135.982	-135.982	0	103	103	0	-0.220199
NC_039243.1_02075001_02125000	NC_039243.1	2075001	2125000	2075905	2124986	-140.681	-140.681	0	118	118	0	-0.220199
NC_039243.1_02100001_02150000	NC_039243.1	2100001	2150000	2100332	2149968	-201.384	-201.384	0	175	175	0	-0.220199
NC_039243.1_02125001_02175000	NC_039243.1	2125001	2175000	2125256	2173848	-220.826	-220.826	0	172	172	0	-0.220199
NC_039243.1_02150001_02200000	NC_039243.1	2150001	2200000	2150181	2196858	-234.773	-234.773	0	175	175	0	-0.220199
NC_039243.1_02175001_02225000	NC_039243.1	2175001	2225000	2176347	2224833	-300.777	-300.777	0	200	227	0	-0.220199
NC_039243.1_02200001_02250000	NC_039243.1	2200001	2250000	2200182	2241804	-239.405	-239.405	0	154	154	0	-0.220199
NC_039243.1_02225001_02275000	NC_039243.1	2225001	2275000	2225448	2263621	-85.7743	-85.7743	0	51	51	0	-0.220199
NC_039243.1_02250001_02300000	NC_039243.1	2250001	2300000	2250114	2275675	-38.8868	-38.8868	0	25	25	0	-0.220199
NC_039243.1_02275001_02325000	NC_039243.1	2275001	2325000	0	0				8	8
NC_039243.1_02300001_02350000	NC_039243.1	2300001	2350000	0	0				7	7
NC_039243.1_02325001_02375000	NC_039243.1	2325001	2375000	2351644	2366539	-33.6979	-33.6979	0	18	18	0	-0.220199
NC_039243.1_02350001_02400000	NC_039243.1	2350001	2400000	2351644	2392929	-62.8335	-62.8335	0	46	46	0	-0.220199
NC_039243.1_02375001_02425000	NC_039243.1	2375001	2425000	2375772	2424457	-65.5253	-65.5253	0	57	57	0	-0.220199
NC_039243.1_02400001_02450000	NC_039243.1	2400001	2450000	2405755	2448220	-52.6884	-52.6884	0	38	38	0	-0.220199
NC_039243.1_02425001_02475000	NC_039243.1	2425001	2475000	2432891	2472544	-38.6447	-38.6447	0	23	23	0	-0.220199
NC_039243.1_02450001_02500000	NC_039243.1	2450001	2500000	2463994	2494652	-51.0901	-51.0901	0	34	34	0	-0.220199
NC_039243.1_02475001_02525000	NC_039243.1	2475001	2525000	2491307	2524263	-46.5885	-46.5885	0	51	51	0	-0.220199
NC_039243.1_02500001_02550000	NC_039243.1	2500001	2550000	2506002	2524263	-17.8444	-17.8444	0	31	31	0	-0.220199
NC_039243.1_02525001_02575000	NC_039243.1	2525001	2575000	0	0				2	2
NC_039243.1_02550001_02600000	NC_039243.1	2550001	2600000	0	0				6	6
NC_039243.1_02575001_02625000	NC_039243.1	2575001	2625000	2597697	2620886	-38.5226	-38.5226	0	29	29	0	-0.220199
NC_039243.1_02600001_02650000	NC_039243.1	2600001	2650000	2601706	2649903	-47.6881	-47.6881	0	32	32	0	-0.220199
NC_039243.1_02625001_02675000	NC_039243.1	2625001	2675000	2635401	2674726	-30.7845	-30.7845	0	21	21	0	-0.220199
NC_039243.1_02650001_02700000	NC_039243.1	2650001	2700000	2652317	2699373	-105.618	-105.618	0	55	55	0	-0.220199
NC_039243.1_02675001_02725000	NC_039243.1	2675001	2725000	2677379	2724568	-152.614	-152.614	0	104	104	0	-0.220199
NC_039243.1_02700001_02750000	NC_039243.1	2700001	2750000	2701815	2749128	-129.115	-129.115	0	140	140	0	-0.220199
NC_039243.1_02725001_02775000	NC_039243.1	2725001	2775000	2728774	2772916	-110.065	-110.065	0	200	228	0	-0.220199
NC_039243.1_02750001_02800000	NC_039243.1	2750001	2800000	2751970	2781306	-66.3641	-66.3641	0	194	194	0	-0.220199
NC_039243.1_02775001_02825000	NC_039243.1	2775001	2825000	2775675	2822745	-78.5891	-78.5891	0	120	120	0	-0.220199
NC_039243.1_02800001_02850000	NC_039243.1	2800001	2850000	2800696	2834235	-73.1099	-73.1099	0	108	108	0	-0.220199
NC_039243.1_02825001_02875000	NC_039243.1	2825001	2875000	2826488	2873885	-72.1542	-72.1542	0	45	45	0	-0.220199
NC_039243.1_02850001_02900000	NC_039243.1	2850001	2900000	2857791	2899870	-59.7937	-59.7937	1e-05	97	97	1.86517e-05	-0.220169
NC_039243.1_02875001_02925000	NC_039243.1	2875001	2925000	2876393	2922537	-269.791	-269.791	0	200	276	0	-0.220199
NC_039243.1_02900001_02950000	NC_039243.1	2900001	2950000	2900557	2949968	-296.15	-296.15	0	200	264	0	-0.220199
NC_039243.1_02925001_02975000	NC_039243.1	2925001	2975000	2931992	2973723	-103.734	-103.734	0	177	177	0	-0.220199
NC_039243.1_02950001_03000000	NC_039243.1	2950001	3000000	2950029	2998059	-110.449	-110.449	0	200	240	0	-0.220199
NC_039243.1_02975001_03025000	NC_039243.1	2975001	3025000	2975664	3023177	-130.331	-130.331	0	161	161	0	-0.220199
NC_039243.1_03000001_03050000	NC_039243.1	3000001	3050000	3000597	3038070	-36.8958	-36.8958	0	64	64	0	-0.220199
NC_039243.1_03025001_03075000	NC_039243.1	3025001	3075000	3025678	3068403	-18.7353	-18.7353	0	54	54	0	-0.220199
NC_039243.1_03050001_03100000	NC_039243.1	3050001	3100000	3062903	3097097	-14.9487	-14.9487	0	27	27	0	-0.220199
NC_039243.1_03075001_03125000	NC_039243.1	3075001	3125000	3089371	3123081	-54.3595	-54.3595	0	28	28	0	-0.220199
NC_039243.1_03100001_03150000	NC_039243.1	3100001	3150000	3101478	3128198	-56.7492	-56.7492	0	30	30	0	-0.220199
NC_039243.1_03125001_03175000	NC_039243.1	3125001	3175000	3127996	3174724	-330.959	-331.219	1e-05	200	280	0.52062	0.621557
NC_039243.1_03150001_03200000	NC_039243.1	3150001	3200000	3150320	3199757	-320.534	-320.534	0	200	309	0	-0.220199
NC_039243.1_03175001_03225000	NC_039243.1	3175001	3225000	3176954	3218183	-199.709	-199.709	0	128	128	0	-0.220199
NC_039243.1_03200001_03250000	NC_039243.1	3200001	3250000	3200150	3234227	-159.677	-159.677	0	101	101	0	-0.220199
NC_039243.1_03225001_03275000	NC_039243.1	3225001	3275000	3233366	3274396	-137.482	-137.482	0	200	290	0	-0.220199
NC_039243.1_03250001_03300000	NC_039243.1	3250001	3300000	3254855	3284186	-212.78	-212.78	0	200	325	0	-0.220199
NC_039243.1_03275001_03325000	NC_039243.1	3275001	3325000	3276495	3324933	-329.839	-329.839	0	197	197	0	-0.220199
NC_039243.1_03300001_03350000	NC_039243.1	3300001	3350000	3305629	3349892	-282.011	-282.011	0	183	183	0	-0.220199
NC_039243.1_03325001_03375000	NC_039243.1	3325001	3375000	3325086	3374596	-76.9972	-76.9972	0	84	84	0	-0.220199
NC_039243.1_03350001_03400000	NC_039243.1	3350001	3400000	3350527	3399995	-65.5303	-65.9206	1e-05	72	72	0.780518	1.04177
NC_039243.1_03375001_03425000	NC_039243.1	3375001	3425000	3379231	3424441	-140.049	-140.049	0	84	84	0	-0.220199
NC_039243.1_03400001_03450000	NC_039243.1	3400001	3450000	3402231	3448588	-166.238	-166.238	0	86	86	0	-0.220199
NC_039243.1_03425001_03475000	NC_039243.1	3425001	3475000	3434631	3474419	-89.6712	-89.6712	0	200	228	0	-0.220199
NC_039243.1_03450001_03500000	NC_039243.1	3450001	3500000	3456598	3497402	-109.394	-109.394	0	200	222	0	-0.220199
NC_039243.1_03475001_03525000	NC_039243.1	3475001	3525000	3475307	3524748	-77.6407	-77.864	1e-05	79	79	0.446621	0.501913
NC_039243.1_03500001_03550000	NC_039243.1	3500001	3550000	3501389	3547776	-130.308	-130.308	0	105	105	0	-0.220199
NC_039243.1_03525001_03575000	NC_039243.1	3525001	3575000	3528343	3574256	-150.158	-150.158	0	137	137	0	-0.220199
NC_039243.1_03550001_03600000	NC_039243.1	3550001	3600000	3550944	3577011	-131.941	-131.941	0	97	97	0	-0.220199
NC_039243.1_03575001_03625000	NC_039243.1	3575001	3625000	0	0				5	5
NC_039243.1_03600001_03650000	NC_039243.1	3600001	3650000	0	0				3	3
NC_039243.1_03625001_03675000	NC_039243.1	3625001	3675000	0	0				3	3
NC_039243.1_03650001_03700000	NC_039243.1	3650001	3700000	0	0				0	0
NC_039243.1_03675001_03725000	NC_039243.1	3675001	3725000	3703792	3717799	-22.7802	-22.7802	0	13	13	0	-0.220199
NC_039243.1_03700001_03750000	NC_039243.1	3700001	3750000	3703792	3717799	-22.7802	-22.7802	0	13	13	0	-0.220199
NC_039243.1_03725001_03775000	NC_039243.1	3725001	3775000	0	0				0	0
NC_039243.1_03750001_03800000	NC_039243.1	3750001	3800000	0	0				3	3
NC_039243.1_03775001_03825000	NC_039243.1	3775001	3825000	3780933	3823477	-89.3623	-89.3623	0	77	77	0	-0.220199
NC_039243.1_03800001_03850000	NC_039243.1	3800001	3850000	3807402	3849591	-208.156	-208.185	1e-05	180	180	0.0589619	-0.124868
NC_039243.1_03825001_03875000	NC_039243.1	3825001	3875000	3826240	3874980	-232.353	-232.353	0	192	192	0	-0.220199
NC_039243.1_03850001_03900000	NC_039243.1	3850001	3900000	3850064	3898442	-155.688	-155.72	1e-05	145	145	0.0633203	-0.117821
NC_039243.1_03875001_03925000	NC_039243.1	3875001	3925000	3875027	3923040	-201.535	-201.535	0	171	171	0	-0.220199
NC_039243.1_03900001_03950000	NC_039243.1	3900001	3950000	3901189	3948989	-270.056	-270.056	0	187	187	0	-0.220199
NC_039243.1_03925001_03975000	NC_039243.1	3925001	3975000	3925503	3969416	-139.975	-139.975	0	89	89	0	-0.220199
NC_039243.1_03950001_04000000	NC_039243.1	3950001	4000000	3950604	3997334	-63.6348	-63.6348	0	33	33	0	-0.220199
NC_039243.1_03975001_04025000	NC_039243.1	3975001	4025000	3979241	4024449	-99.7401	-99.7401	0	94	94	0	-0.220199
NC_039243.1_04000001_04050000	NC_039243.1	4000001	4050000	4002448	4046777	-285.435	-285.435	0	200	232	0	-0.220199
NC_039243.1_04025001_04075000	NC_039243.1	4025001	4075000	4027903	4074245	-294.741	-294.741	1e-05	200	205	1.01995e-06	-0.220198
NC_039243.1_04050001_04100000	NC_039243.1	4050001	4100000	4053551	4099240	-82.3052	-82.3052	0	96	96	0	-0.220199
NC_039243.1_04075001_04125000	NC_039243.1	4075001	4125000	4075286	4123525	-58.2013	-58.2013	0	76	76	0	-0.220199
NC_039243.1_04100001_04150000	NC_039243.1	4100001	4150000	4102224	4149808	-59.0837	-59.0837	0	82	82	0	-0.220199
NC_039243.1_04125001_04175000	NC_039243.1	4125001	4175000	4129112	4170301	-82.0286	-82.0933	1e-05	116	116	0.129543	-0.0107492
NC_039243.1_04150001_04200000	NC_039243.1	4150001	4200000	4150999	4199879	-79.4229	-79.4229	0	129	129	0	-0.220199
NC_039243.1_04175001_04225000	NC_039243.1	4175001	4225000	4175352	4224959	-90.4882	-90.4882	0	136	136	0	-0.220199
NC_039243.1_04200001_04250000	NC_039243.1	4200001	4250000	4200012	4249149	-136.129	-136.153	1e-05	131	131	0.0479022	-0.142749
NC_039243.1_04225001_04275000	NC_039243.1	4225001	4275000	4225859	4273069	-83.6966	-83.6966	0	108	108	0	-0.220199
NC_039243.1_04250001_04300000	NC_039243.1	4250001	4300000	4250440	4299555	-56.362	-56.362	0	93	93	0	-0.220199
NC_039243.1_04275001_04325000	NC_039243.1	4275001	4325000	4275080	4323825	-62.0495	-62.0495	0	103	103	0	-0.220199
NC_039243.1_04300001_04350000	NC_039243.1	4300001	4350000	4302383	4332291	-26.0744	-26.1801	5e-05	63	63	0.211419	0.121631
NC_039243.1_04325001_04375000	NC_039243.1	4325001	4375000	0	0				8	8
NC_039243.1_04350001_04400000	NC_039243.1	4350001	4400000	0	0				4	4
NC_039243.1_04375001_04425000	NC_039243.1	4375001	4425000	4377380	4421097	-12.6613	-12.6613	0	11	11	0	-0.220199
NC_039243.1_04400001_04450000	NC_039243.1	4400001	4450000	4409023	4444703	-41.208	-41.208	0	30	30	0	-0.220199
NC_039243.1_04425001_04475000	NC_039243.1	4425001	4475000	4428221	4472617	-59.5193	-59.5193	0	37	37	0	-0.220199
NC_039243.1_04450001_04500000	NC_039243.1	4450001	4500000	4451278	4498470	-133.629	-133.629	0	79	79	0	-0.220199
NC_039243.1_04475001_04525000	NC_039243.1	4475001	4525000	4481975	4518876	-133.299	-134	1e-05	83	83	1.40067	2.04445
NC_039243.1_04500001_04550000	NC_039243.1	4500001	4550000	4500241	4540106	-35.3196	-35.3196	0	24	24	0	-0.220199
NC_039243.1_04525001_04575000	NC_039243.1	4525001	4575000	4533605	4573873	-23.0768	-23.0768	0	27	27	0	-0.220199
NC_039243.1_04550001_04600000	NC_039243.1	4550001	4600000	4550767	4599045	-31.9551	-31.9551	0	37	37	0	-0.220199
NC_039243.1_04575001_04625000	NC_039243.1	4575001	4625000	4575014	4621411	-18.1936	-18.1936	0	30	30	0	-0.220199
NC_039243.1_04600001_04650000	NC_039243.1	4600001	4650000	4609010	4648384	-12.9172	-12.9172	0	28	28	0	-0.220199
NC_039243.1_04625001_04675000	NC_039243.1	4625001	4675000	4626105	4673276	-82.508	-82.508	0	62	62	0	-0.220199
NC_039243.1_04650001_04700000	NC_039243.1	4650001	4700000	4650589	4695741	-113.616	-113.616	0	82	82	0	-0.220199
NC_039243.1_04675001_04725000	NC_039243.1	4675001	4725000	4685347	4724397	-151.365	-152.394	0.0001	100	100	2.05927	3.1093
NC_039243.1_04700001_04750000	NC_039243.1	4700001	4750000	4705723	4747901	-149.428	-149.428	1e-05	110	110	0.000159754	-0.219941
NC_039243.1_04725001_04775000	NC_039243.1	4725001	4775000	4725982	4768357	-50.8184	-50.8184	0	51	51	0	-0.220199
NC_039243.1_04750001_04800000	NC_039243.1	4750001	4800000	4755830	4799281	-29.447	-29.447	0	23	23	0	-0.220199
NC_039243.1_04775001_04825000	NC_039243.1	4775001	4825000	4778504	4822668	-162.364	-162.364	0	101	101	0	-0.220199
NC_039243.1_04800001_04850000	NC_039243.1	4800001	4850000	4802965	4839447	-162.161	-162.161	0	91	91	0	-0.220199
NC_039243.1_04825001_04875000	NC_039243.1	4825001	4875000	0	0				7	7
NC_039243.1_04850001_04900000	NC_039243.1	4850001	4900000	4866595	4892551	-101.721	-101.721	0	71	71	0	-0.220199
NC_039243.1_04875001_04925000	NC_039243.1	4875001	4925000	4879808	4922487	-126.344	-126.344	0	88	88	0	-0.220199
NC_039243.1_04900001_04950000	NC_039243.1	4900001	4950000	4904316	4949868	-57.2923	-57.2923	0	42	42	0	-0.220199
NC_039243.1_04925001_04975000	NC_039243.1	4925001	4975000	4925241	4974043	-92.6525	-92.6525	0	75	75	0	-0.220199
NC_039243.1_04950001_05000000	NC_039243.1	4950001	5000000	4950056	4993580	-97.0997	-97.1263	1e-05	81	81	0.053059	-0.134412
NC_039243.1_04975001_05025000	NC_039243.1	4975001	5025000	4976973	5020178	-74.4632	-74.4632	0	65	65	0	-0.220199
NC_039243.1_05000001_05050000	NC_039243.1	5000001	5050000	5006699	5048438	-124.111	-124.111	0	112	112	0	-0.220199
NC_039243.1_05025001_05075000	NC_039243.1	5025001	5075000	5025781	5074530	-126.99	-126.99	0	109	109	0	-0.220199
NC_039243.1_05050001_05100000	NC_039243.1	5050001	5100000	5051230	5098885	-124.38	-124.383	1e-05	101	101	0.00660874	-0.209514
NC_039243.1_05075001_05125000	NC_039243.1	5075001	5125000	5075545	5122327	-100.008	-100.008	0	77	77	0	-0.220199
NC_039243.1_05100001_05150000	NC_039243.1	5100001	5150000	5101664	5148064	-27.5115	-27.5115	0	38	38	0	-0.220199
NC_039243.1_05125001_05175000	NC_039243.1	5125001	5175000	5127393	5174775	-251.768	-251.768	0	200	284	0	-0.220199
NC_039243.1_05150001_05200000	NC_039243.1	5150001	5200000	5154867	5199937	-382.757	-382.757	0	200	626	0	-0.220199
NC_039243.1_05175001_05225000	NC_039243.1	5175001	5225000	5175336	5224660	-386.404	-386.404	0	200	546	0	-0.220199
NC_039243.1_05200001_05250000	NC_039243.1	5200001	5250000	5200035	5249884	-359.796	-359.796	0	200	580	0	-0.220199
NC_039243.1_05225001_05275000	NC_039243.1	5225001	5275000	5226167	5274163	-106.958	-106.958	1e-05	200	725	3.07009e-07	-0.220199
NC_039243.1_05250001_05300000	NC_039243.1	5250001	5300000	5250909	5299684	-84.797	-84.797	0	200	531	0	-0.220199
NC_039243.1_05275001_05325000	NC_039243.1	5275001	5325000	5275697	5323940	-371.136	-371.136	0	200	521	0	-0.220199
NC_039243.1_05300001_05350000	NC_039243.1	5300001	5350000	5301262	5349975	-140.42	-140.42	0	200	529	0	-0.220199
NC_039243.1_05325001_05375000	NC_039243.1	5325001	5375000	5325554	5372486	-86.854	-86.854	0	200	498	0	-0.220199
NC_039243.1_05350001_05400000	NC_039243.1	5350001	5400000	5350078	5391792	-334.74	-334.74	0	200	479	0	-0.220199
NC_039243.1_05375001_05425000	NC_039243.1	5375001	5425000	5377140	5424810	-284.126	-284.126	0	200	299	0	-0.220199
NC_039243.1_05400001_05450000	NC_039243.1	5400001	5450000	5406032	5449326	-201.992	-201.992	0	172	172	0	-0.220199
NC_039243.1_05425001_05475000	NC_039243.1	5425001	5475000	5425611	5474987	-76.2814	-76.2814	0	200	212	0	-0.220199
NC_039243.1_05450001_05500000	NC_039243.1	5450001	5500000	5457891	5499756	-67.0291	-67.0291	0	200	358	0	-0.220199
NC_039243.1_05475001_05525000	NC_039243.1	5475001	5525000	5475011	5521967	-93.1087	-93.1087	0	200	350	0	-0.220199
NC_039243.1_05500001_05550000	NC_039243.1	5500001	5550000	5500820	5549404	-144.296	-144.296	0	156	156	0	-0.220199
NC_039243.1_05525001_05575000	NC_039243.1	5525001	5575000	5526489	5571573	-88.083	-88.1222	5e-05	101	101	0.0785258	-0.0932359
NC_039243.1_05550001_05600000	NC_039243.1	5550001	5600000	5551100	5598235	-143.625	-143.625	0	135	135	0	-0.220199
NC_039243.1_05575001_05625000	NC_039243.1	5575001	5625000	5576972	5624501	-231.463	-231.463	0	183	183	0	-0.220199
NC_039243.1_05600001_05650000	NC_039243.1	5600001	5650000	5600513	5647458	-233.855	-233.855	0	198	198	0	-0.220199
NC_039243.1_05625001_05675000	NC_039243.1	5625001	5675000	5625086	5674155	-145.321	-145.321	0	200	247	0	-0.220199
NC_039243.1_05650001_05700000	NC_039243.1	5650001	5700000	5653140	5699981	-189.249	-189.249	0	200	412	0	-0.220199
NC_039243.1_05675001_05725000	NC_039243.1	5675001	5725000	5675419	5723499	-138.39	-138.39	0	200	585	0	-0.220199
NC_039243.1_05700001_05750000	NC_039243.1	5700001	5750000	5700007	5747408	-70.9543	-70.9543	0	200	367	0	-0.220199
NC_039243.1_05725001_05775000	NC_039243.1	5725001	5775000	5726741	5774783	-136.834	-136.834	0	200	527	0	-0.220199
NC_039243.1_05750001_05800000	NC_039243.1	5750001	5800000	5753779	5799112	-109.086	-109.086	0	200	811	0	-0.220199
NC_039243.1_05775001_05825000	NC_039243.1	5775001	5825000	5775232	5824557	-140.434	-140.434	0	200	789	0	-0.220199
NC_039243.1_05800001_05850000	NC_039243.1	5800001	5850000	5801308	5848897	-416.813	-416.813	0	200	956	0	-0.220199
NC_039243.1_05825001_05875000	NC_039243.1	5825001	5875000	5825664	5874587	-139.834	-139.834	0	200	715	0	-0.220199
NC_039243.1_05850001_05900000	NC_039243.1	5850001	5900000	5850821	5896059	-100.277	-100.277	0	200	634	0	-0.220199
NC_039243.1_05875001_05925000	NC_039243.1	5875001	5925000	5876204	5924689	-385.292	-385.292	0	200	781	0	-0.220199
NC_039243.1_05900001_05950000	NC_039243.1	5900001	5950000	5901654	5948746	-95.8146	-95.8146	0	200	913	0	-0.220199
NC_039243.1_05925001_05975000	NC_039243.1	5925001	5975000	5925165	5971666	-227.836	-227.836	0	200	910	0	-0.220199
NC_039243.1_05950001_06000000	NC_039243.1	5950001	6000000	5950050	5999993	-217.306	-217.306	0	200	850	0	-0.220199
NC_039243.1_05975001_06025000	NC_039243.1	5975001	6025000	5978492	6024952	-218.224	-218.224	0	200	877	0	-0.220199
NC_039243.1_06000001_06050000	NC_039243.1	6000001	6050000	6000852	6049986	-215.235	-215.235	0	200	769	0	-0.220199
NC_039243.1_06025001_06075000	NC_039243.1	6025001	6075000	6025002	6074244	-381.451	-382.111	1e-05	200	626	1.32195	1.91717
NC_039243.1_06050001_06100000	NC_039243.1	6050001	6100000	6050026	6099938	-380.727	-380.727	0	200	644	0	-0.220199
NC_039243.1_06075001_06125000	NC_039243.1	6075001	6125000	6076173	6122289	-406.234	-406.234	0	200	715	0	-0.220199
NC_039243.1_06100001_06150000	NC_039243.1	6100001	6150000	6100036	6149807	-194.523	-194.523	0	200	673	0	-0.220199
NC_039243.1_06125001_06175000	NC_039243.1	6125001	6175000	6125227	6174970	-385.445	-386.098	1e-05	200	846	1.3056	1.89074
NC_039243.1_06150001_06200000	NC_039243.1	6150001	6200000	6150793	6199154	-217.338	-217.339	1e-05	200	998	0.000550221	-0.21931
NC_039243.1_06175001_06225000	NC_039243.1	6175001	6225000	6175052	6224867	-150.019	-150.019	0	200	887	0	-0.220199
NC_039243.1_06200001_06250000	NC_039243.1	6200001	6250000	6200499	6249958	-413.184	-413.184	0	200	953	0	-0.220199
NC_039243.1_06225001_06275000	NC_039243.1	6225001	6275000	6225335	6274837	-220.774	-220.774	0	200	967	0	-0.220199
NC_039243.1_06250001_06300000	NC_039243.1	6250001	6300000	6250621	6298439	-213.976	-214.15	5e-05	200	726	0.347792	0.342123
NC_039243.1_06275001_06325000	NC_039243.1	6275001	6325000	6275186	6324912	-140.627	-140.627	0	200	497	0	-0.220199
NC_039243.1_06300001_06350000	NC_039243.1	6300001	6350000	6301826	6349727	-388.753	-388.793	1e-05	200	585	0.0795224	-0.0916246
NC_039243.1_06325001_06375000	NC_039243.1	6325001	6375000	6327855	6374554	-409.94	-411.128	5e-05	200	912	2.37687	3.62281
NC_039243.1_06350001_06400000	NC_039243.1	6350001	6400000	6350418	6396781	-113.43	-113.43	0	200	717	0	-0.220199
NC_039243.1_06375001_06425000	NC_039243.1	6375001	6425000	6375363	6422463	-120.913	-120.913	0	200	306	0	-0.220199
NC_039243.1_06400001_06450000	NC_039243.1	6400001	6450000	6403689	6445519	-338.647	-338.647	0	200	466	0	-0.220199
NC_039243.1_06425001_06475000	NC_039243.1	6425001	6475000	6426211	6471551	-347.77	-348.493	1e-05	200	394	1.44452	2.11535
NC_039243.1_06450001_06500000	NC_039243.1	6450001	6500000	6450124	6496069	-40.5277	-40.5277	0	64	64	0	-0.220199
NC_039243.1_06475001_06525000	NC_039243.1	6475001	6525000	6477272	6524875	-41.5712	-41.5712	0	75	75	0	-0.220199
NC_039243.1_06500001_06550000	NC_039243.1	6500001	6550000	6502723	6549040	-71.3316	-71.3316	0	200	318	0	-0.220199
NC_039243.1_06525001_06575000	NC_039243.1	6525001	6575000	6526869	6569172	-107.894	-107.946	1e-05	200	623	0.10447	-0.0512891
NC_039243.1_06550001_06600000	NC_039243.1	6550001	6600000	6550073	6599757	-332.271	-332.271	0	200	477	0	-0.220199
NC_039243.1_06575001_06625000	NC_039243.1	6575001	6625000	6575543	6624336	-354.347	-354.347	0	200	398	0	-0.220199
NC_039243.1_06600001_06650000	NC_039243.1	6600001	6650000	6600472	6649425	-90.5938	-90.5938	0	200	694	0	-0.220199
NC_039243.1_06625001_06675000	NC_039243.1	6625001	6675000	6625331	6674979	-93.0149	-93.0149	0	200	880	0	-0.220199
NC_039243.1_06650001_06700000	NC_039243.1	6650001	6700000	6651189	6699436	-382.2	-382.2	0	200	893	0	-0.220199
NC_039243.1_06675001_06725000	NC_039243.1	6675001	6725000	6675034	6722000	-373.071	-373.071	0	200	498	0	-0.220199
NC_039243.1_06700001_06750000	NC_039243.1	6700001	6750000	6700235	6749004	-151.723	-151.723	0	105	105	0	-0.220199
NC_039243.1_06725001_06775000	NC_039243.1	6725001	6775000	6730136	6773564	-102.936	-103.65	5e-05	74	74	1.4286	2.08962
NC_039243.1_06750001_06800000	NC_039243.1	6750001	6800000	6751416	6798720	-49.8763	-49.8763	0	39	39	0	-0.220199
NC_039243.1_06775001_06825000	NC_039243.1	6775001	6825000	6782273	6824079	-99.7809	-99.7809	0	47	47	0	-0.220199
NC_039243.1_06800001_06850000	NC_039243.1	6800001	6850000	6815682	6848828	-122.411	-122.411	0	61	61	0	-0.220199
NC_039243.1_06825001_06875000	NC_039243.1	6825001	6875000	6830132	6870140	-106.166	-106.166	0	76	76	0	-0.220199
NC_039243.1_06850001_06900000	NC_039243.1	6850001	6900000	6850073	6890691	-77.8805	-78.0776	1e-05	55	55	0.394288	0.417299
NC_039243.1_06875001_06925000	NC_039243.1	6875001	6925000	6890609	6922562	-43.8561	-44.2274	1e-05	37	37	0.7426	0.980463
NC_039243.1_06900001_06950000	NC_039243.1	6900001	6950000	6913683	6949316	-103.341	-103.341	0	83	83	0	-0.220199
NC_039243.1_06925001_06975000	NC_039243.1	6925001	6975000	6925085	6974894	-117.273	-117.273	1e-05	112	112	5.16422e-10	-0.220199
NC_039243.1_06950001_07000000	NC_039243.1	6950001	7000000	6954204	6998833	-89.0059	-89.0059	0	136	136	0	-0.220199
NC_039243.1_06975001_07025000	NC_039243.1	6975001	7025000	6975203	7024937	-50.0645	-50.0645	0	94	94	0	-0.220199
NC_039243.1_07000001_07050000	NC_039243.1	7000001	7050000	7001837	7043566	-31.3387	-31.3387	0	30	30	0	-0.220199
NC_039243.1_07025001_07075000	NC_039243.1	7025001	7075000	7025778	7068376	-25.6889	-25.6889	0	22	22	0	-0.220199
NC_039243.1_07050001_07100000	NC_039243.1	7050001	7100000	7056605	7099887	-160.633	-160.633	0	90	90	0	-0.220199
NC_039243.1_07075001_07125000	NC_039243.1	7075001	7125000	7092349	7122794	-187.846	-187.846	0	200	216	0	-0.220199
NC_039243.1_07100001_07150000	NC_039243.1	7100001	7150000	7100428	7149701	-355.527	-355.527	0	200	303	0	-0.220199
NC_039243.1_07125001_07175000	NC_039243.1	7125001	7175000	7125392	7171773	-369.999	-369.999	0	200	253	0	-0.220199
NC_039243.1_07150001_07200000	NC_039243.1	7150001	7200000	7150104	7199941	-115.742	-115.742	0	200	381	0	-0.220199
NC_039243.1_07175001_07225000	NC_039243.1	7175001	7225000	7175368	7224797	-77.1684	-77.1684	0	200	324	0	-0.220199
NC_039243.1_07200001_07250000	NC_039243.1	7200001	7250000	7200004	7237394	-52.38	-52.38	0	80	80	0	-0.220199
NC_039243.1_07225001_07275000	NC_039243.1	7225001	7275000	7226992	7259300	-43.5067	-43.5067	0	65	65	0	-0.220199
NC_039243.1_07250001_07300000	NC_039243.1	7250001	7300000	7259082	7288912	-51.9388	-51.9388	0	23	23	0	-0.220199
NC_039243.1_07275001_07325000	NC_039243.1	7275001	7325000	7281628	7317911	-57.6841	-57.6841	0	27	27	0	-0.220199
NC_039243.1_07300001_07350000	NC_039243.1	7300001	7350000	7311505	7317911	-40.3701	-40.3701	0	21	21	0	-0.220199
NC_039243.1_07325001_07375000	NC_039243.1	7325001	7375000	0	0				0	0
NC_039243.1_07350001_07400000	NC_039243.1	7350001	7400000	0	0				0	0
NC_039243.1_07375001_07425000	NC_039243.1	7375001	7425000	0	0				3	3
NC_039243.1_07400001_07450000	NC_039243.1	7400001	7450000	0	0				3	3
NC_039243.1_07425001_07475000	NC_039243.1	7425001	7475000	0	0				4	4
NC_039243.1_07450001_07500000	NC_039243.1	7450001	7500000	7473909	7498248	-62.2558	-62.5644	5e-05	44	44	0.617149	0.777629
NC_039243.1_07475001_07525000	NC_039243.1	7475001	7525000	7475383	7524997	-145.822	-145.822	0	92	92	0	-0.220199
NC_039243.1_07500001_07550000	NC_039243.1	7500001	7550000	7500668	7548253	-142.24	-142.24	0	88	88	0	-0.220199
NC_039243.1_07525001_07575000	NC_039243.1	7525001	7575000	7525246	7574121	-79.7225	-79.7225	0	54	54	0	-0.220199
NC_039243.1_07550001_07600000	NC_039243.1	7550001	7600000	7554683	7599906	-48.371	-48.371	0	26	26	0	-0.220199
NC_039243.1_07575001_07625000	NC_039243.1	7575001	7625000	7576995	7624989	-124.049	-124.049	1e-05	58	58	0.000327179	-0.21967
NC_039243.1_07600001_07650000	NC_039243.1	7600001	7650000	7600068	7649853	-223.506	-223.506	0	115	115	0	-0.220199
NC_039243.1_07625001_07675000	NC_039243.1	7625001	7675000	7625011	7669002	-194.036	-194.036	0	106	106	0	-0.220199
NC_039243.1_07650001_07700000	NC_039243.1	7650001	7700000	7650127	7696309	-87.1967	-87.2961	1e-05	45	45	0.198809	0.101242
NC_039243.1_07675001_07725000	NC_039243.1	7675001	7725000	0	0				9	9
NC_039243.1_07700001_07750000	NC_039243.1	7700001	7750000	0	0				5	5
NC_039243.1_07725001_07775000	NC_039243.1	7725001	7775000	7752387	7774772	-154.847	-154.847	0	94	94	0	-0.220199
NC_039243.1_07750001_07800000	NC_039243.1	7750001	7800000	7752387	7786938	-215.013	-215.013	0	134	134	0	-0.220199
NC_039243.1_07775001_07825000	NC_039243.1	7775001	7825000	7780332	7822644	-107.135	-107.135	0	74	74	0	-0.220199
NC_039243.1_07800001_07850000	NC_039243.1	7800001	7850000	7806326	7849121	-80.5068	-80.5086	1e-05	68	68	0.00377091	-0.214102
NC_039243.1_07825001_07875000	NC_039243.1	7825001	7875000	7825264	7867949	-67.9283	-68.1548	5e-05	71	71	0.452979	0.512194
NC_039243.1_07850001_07900000	NC_039243.1	7850001	7900000	7850565	7893931	-46.5275	-46.5275	0	43	43	0	-0.220199
NC_039243.1_07875001_07925000	NC_039243.1	7875001	7925000	7885039	7919906	-22.8634	-22.8634	0	10	10	0	-0.220199
NC_039243.1_07900001_07950000	NC_039243.1	7900001	7950000	7901911	7941217	-61.8711	-61.8711	0	31	31	0	-0.220199
NC_039243.1_07925001_07975000	NC_039243.1	7925001	7975000	7925258	7941217	-49.1926	-49.1926	0	27	27	0	-0.220199
NC_039243.1_07950001_08000000	NC_039243.1	7950001	8000000	0	0				1	1
NC_039243.1_07975001_08025000	NC_039243.1	7975001	8025000	7979988	8020893	-102.648	-102.648	0	62	62	0	-0.220199
NC_039243.1_08000001_08050000	NC_039243.1	8000001	8050000	8001512	8048023	-188.101	-188.101	0	117	117	0	-0.220199
NC_039243.1_08025001_08075000	NC_039243.1	8025001	8075000	8025625	8068172	-128.09	-128.09	0	84	84	0	-0.220199
NC_039243.1_08050001_08100000	NC_039243.1	8050001	8100000	8051730	8099267	-220.862	-220.862	0	119	119	0	-0.220199
NC_039243.1_08075001_08125000	NC_039243.1	8075001	8125000	8083388	8118559	-241.24	-241.24	0	119	119	0	-0.220199
NC_039243.1_08100001_08150000	NC_039243.1	8100001	8150000	8102991	8118559	-61.0092	-61.0092	0	28	28	0	-0.220199
NC_039243.1_08125001_08175000	NC_039243.1	8125001	8175000	8168159	8172886	-18.3305	-18.3305	0	11	11	0	-0.220199
NC_039243.1_08150001_08200000	NC_039243.1	8150001	8200000	8168159	8172886	-18.3305	-18.3305	0	11	11	0	-0.220199
NC_039243.1_08175001_08225000	NC_039243.1	8175001	8225000	0	0				1	1
NC_039243.1_08200001_08250000	NC_039243.1	8200001	8250000	8203639	8249837	-149.621	-149.968	1e-05	83	83	0.69476	0.903113
NC_039243.1_08225001_08275000	NC_039243.1	8225001	8275000	8239621	8271726	-294.044	-294.123	1e-05	200	228	0.158545	0.0361426
NC_039243.1_08250001_08300000	NC_039243.1	8250001	8300000	8251263	8299501	-252.87	-252.951	5e-05	200	204	0.16237	0.042327
NC_039243.1_08275001_08325000	NC_039243.1	8275001	8325000	8278147	8324747	-236.086	-236.086	0	175	175	0	-0.220199
NC_039243.1_08300001_08350000	NC_039243.1	8300001	8350000	8300076	8348840	-254.168	-254.168	0	200	211	0	-0.220199
NC_039243.1_08325001_08375000	NC_039243.1	8325001	8375000	8325437	8374156	-166.695	-166.695	0	133	133	0	-0.220199
NC_039243.1_08350001_08400000	NC_039243.1	8350001	8400000	8351922	8398602	-81.9565	-81.9922	1e-05	63	63	0.0713786	-0.104792
NC_039243.1_08375001_08425000	NC_039243.1	8375001	8425000	8375063	8423202	-65.9143	-65.9143	0	53	53	0	-0.220199
NC_039243.1_08400001_08450000	NC_039243.1	8400001	8450000	8404298	8445269	-104.748	-104.748	0	81	81	0	-0.220199
NC_039243.1_08425001_08475000	NC_039243.1	8425001	8475000	8425090	8470283	-89.2209	-89.2209	0	81	81	0	-0.220199
NC_039243.1_08450001_08500000	NC_039243.1	8450001	8500000	8464655	8499994	-35.0927	-35.0927	0	52	52	0	-0.220199
NC_039243.1_08475001_08525000	NC_039243.1	8475001	8525000	8491012	8524882	-51.5977	-51.5977	0	63	63	0	-0.220199
NC_039243.1_08500001_08550000	NC_039243.1	8500001	8550000	8500803	8548722	-80.0627	-80.0627	0	68	68	0	-0.220199
NC_039243.1_08525001_08575000	NC_039243.1	8525001	8575000	8525700	8573684	-79.436	-79.436	0	78	78	0	-0.220199
NC_039243.1_08550001_08600000	NC_039243.1	8550001	8600000	8550429	8598489	-90.7918	-90.7918	0	82	82	0	-0.220199
NC_039243.1_08575001_08625000	NC_039243.1	8575001	8625000	8575842	8623415	-121.058	-121.058	0	93	93	0	-0.220199
NC_039243.1_08600001_08650000	NC_039243.1	8600001	8650000	8600071	8649428	-130.235	-130.235	0	118	118	0	-0.220199
NC_039243.1_08625001_08675000	NC_039243.1	8625001	8675000	8625082	8674982	-285.989	-285.989	0	197	197	0	-0.220199
NC_039243.1_08650001_08700000	NC_039243.1	8650001	8700000	8650873	8699942	-358.217	-358.217	0	200	304	0	-0.220199
NC_039243.1_08675001_08725000	NC_039243.1	8675001	8725000	8675392	8723657	-275.26	-275.26	0	200	249	0	-0.220199
NC_039243.1_08700001_08750000	NC_039243.1	8700001	8750000	8705165	8749841	-154.132	-155.001	0.0001	178	178	1.73721	2.58859
NC_039243.1_08725001_08775000	NC_039243.1	8725001	8775000	8725146	8772855	-155.65	-155.65	1e-05	150	150	0.000991976	-0.218595
NC_039243.1_08750001_08800000	NC_039243.1	8750001	8800000	8751867	8799927	-130.099	-130.099	0	122	122	0	-0.220199
NC_039243.1_08775001_08825000	NC_039243.1	8775001	8825000	8775316	8823273	-169.148	-169.148	0	123	123	0	-0.220199
NC_039243.1_08800001_08850000	NC_039243.1	8800001	8850000	8802790	8849144	-143.593	-143.593	0	88	88	0	-0.220199
NC_039243.1_08825001_08875000	NC_039243.1	8825001	8875000	8827616	8874830	-120.392	-120.392	1e-05	83	83	0.000115012	-0.220013
NC_039243.1_08850001_08900000	NC_039243.1	8850001	8900000	8851330	8895947	-133.127	-133.127	0	92	92	0	-0.220199
NC_039243.1_08875001_08925000	NC_039243.1	8875001	8925000	8877261	8923578	-81.6776	-81.6776	0	63	63	0	-0.220199
NC_039243.1_08900001_08950000	NC_039243.1	8900001	8950000	8901140	8949932	-29.9471	-31.8571	0.0002	51	51	3.81997	5.95606
NC_039243.1_08925001_08975000	NC_039243.1	8925001	8975000	8928563	8974899	-21.5923	-21.5923	0	58	58	0	-0.220199
NC_039243.1_08950001_09000000	NC_039243.1	8950001	9000000	8951084	8999975	-54.0794	-54.1019	1e-05	79	79	0.045136	-0.147222
NC_039243.1_08975001_09025000	NC_039243.1	8975001	9025000	8977093	9023153	-49.151	-49.151	0	64	64	0	-0.220199
NC_039243.1_09000001_09050000	NC_039243.1	9000001	9050000	9000150	9035411	-60.0354	-60.0354	0	53	53	0	-0.220199
NC_039243.1_09025001_09075000	NC_039243.1	9025001	9075000	9025357	9072291	-54.2442	-54.2442	0	50	50	0	-0.220199
NC_039243.1_09050001_09100000	NC_039243.1	9050001	9100000	9052857	9098202	-28.6427	-28.6427	0	45	45	0	-0.220199
NC_039243.1_09075001_09125000	NC_039243.1	9075001	9125000	9078680	9123724	-51.8222	-51.8389	1e-05	71	71	0.0334897	-0.166052
NC_039243.1_09100001_09150000	NC_039243.1	9100001	9150000	9101018	9149751	-40.9239	-40.9239	0	68	68	0	-0.220199
NC_039243.1_09125001_09175000	NC_039243.1	9125001	9175000	9128869	9174508	-25.5331	-25.5331	0	47	47	0	-0.220199
NC_039243.1_09150001_09200000	NC_039243.1	9150001	9200000	9152473	9199382	-15.1175	-15.1175	0	37	37	0	-0.220199
NC_039243.1_09175001_09225000	NC_039243.1	9175001	9225000	9176576	9224528	-47.639	-47.639	0	83	83	0	-0.220199
NC_039243.1_09200001_09250000	NC_039243.1	9200001	9250000	9200746	9249230	-82.1467	-82.1467	0	98	98	0	-0.220199
NC_039243.1_09225001_09275000	NC_039243.1	9225001	9275000	9225217	9273538	-117.949	-119.057	0.0002	92	92	2.21698	3.3643
NC_039243.1_09250001_09300000	NC_039243.1	9250001	9300000	9250275	9299945	-137.125	-137.125	0	131	131	0	-0.220199
NC_039243.1_09275001_09325000	NC_039243.1	9275001	9325000	9276211	9323767	-122.432	-122.432	0	135	135	0	-0.220199
NC_039243.1_09300001_09350000	NC_039243.1	9300001	9350000	9300007	9349272	-163.503	-163.635	0.0001	148	148	0.264009	0.20666
NC_039243.1_09325001_09375000	NC_039243.1	9325001	9375000	9325142	9373662	-152.834	-152.834	0	139	139	0	-0.220199
NC_039243.1_09350001_09400000	NC_039243.1	9350001	9400000	9350167	9399647	-125.233	-125.401	1e-05	113	113	0.337357	0.325251
NC_039243.1_09375001_09425000	NC_039243.1	9375001	9425000	9375546	9424908	-152.997	-152.997	0	118	118	0	-0.220199
NC_039243.1_09400001_09450000	NC_039243.1	9400001	9450000	9400275	9445276	-174.294	-174.294	0	120	120	0	-0.220199
NC_039243.1_09425001_09475000	NC_039243.1	9425001	9475000	9425057	9474884	-188.756	-188.756	0	127	127	0	-0.220199
NC_039243.1_09450001_09500000	NC_039243.1	9450001	9500000	9451110	9499218	-143.597	-143.597	0	98	98	0	-0.220199
NC_039243.1_09475001_09525000	NC_039243.1	9475001	9525000	9478098	9524992	-157.348	-157.348	0	127	127	0	-0.220199
NC_039243.1_09500001_09550000	NC_039243.1	9500001	9550000	9500797	9549762	-153.914	-153.914	0	145	145	0	-0.220199
NC_039243.1_09525001_09575000	NC_039243.1	9525001	9575000	9525024	9574972	-110.063	-110.063	1e-05	103	103	4.1409e-06	-0.220193
NC_039243.1_09550001_09600000	NC_039243.1	9550001	9600000	9550448	9599904	-141.423	-141.423	0	127	127	0	-0.220199
NC_039243.1_09575001_09625000	NC_039243.1	9575001	9625000	9575141	9624916	-141.432	-141.432	0	155	155	0	-0.220199
NC_039243.1_09600001_09650000	NC_039243.1	9600001	9650000	9600525	9648669	-133.123	-133.123	0	165	165	0	-0.220199
NC_039243.1_09625001_09675000	NC_039243.1	9625001	9675000	9625148	9673993	-123.972	-123.993	1e-05	145	145	0.0411376	-0.153686
NC_039243.1_09650001_09700000	NC_039243.1	9650001	9700000	9650017	9699984	-154.199	-154.199	0	111	111	0	-0.220199
NC_039243.1_09675001_09725000	NC_039243.1	9675001	9725000	9676060	9722793	-192.044	-192.044	0	109	109	0	-0.220199
NC_039243.1_09700001_09750000	NC_039243.1	9700001	9750000	9700002	9748234	-106.956	-106.956	0	67	67	0	-0.220199
NC_039243.1_09725001_09775000	NC_039243.1	9725001	9775000	9728147	9774003	-26.349	-26.349	0	14	14	0	-0.220199
NC_039243.1_09750001_09800000	NC_039243.1	9750001	9800000	9760650	9799074	-42.9038	-42.9038	0	22	22	0	-0.220199
NC_039243.1_09775001_09825000	NC_039243.1	9775001	9825000	9780656	9821462	-116.702	-116.702	0	86	86	0	-0.220199
NC_039243.1_09800001_09850000	NC_039243.1	9800001	9850000	9800546	9848817	-128.298	-128.298	0	144	144	0	-0.220199
NC_039243.1_09825001_09875000	NC_039243.1	9825001	9875000	9825433	9874615	-148.831	-148.831	0	164	164	0	-0.220199
NC_039243.1_09850001_09900000	NC_039243.1	9850001	9900000	9850699	9899537	-170.601	-170.601	0	200	222	0	-0.220199
NC_039243.1_09875001_09925000	NC_039243.1	9875001	9925000	9875601	9924725	-161.775	-161.775	0	200	212	0	-0.220199
NC_039243.1_09900001_09950000	NC_039243.1	9900001	9950000	9900169	9949972	-263.552	-263.552	0	193	193	0	-0.220199
NC_039243.1_09925001_09975000	NC_039243.1	9925001	9975000	9925251	9974493	-251.149	-251.149	0	191	191	0	-0.220199
NC_039243.1_09950001_10000000	NC_039243.1	9950001	10000000	9950033	9998810	-86.6341	-86.6341	0	99	99	0	-0.220199
NC_039243.1_09975001_10025000	NC_039243.1	9975001	10025000	9979339	10022096	-49.2749	-49.2749	0	73	73	0	-0.220199
NC_039243.1_10000001_10050000	NC_039243.1	10000001	10050000	10000415	10049951	-124.469	-124.469	0	137	137	0	-0.220199
NC_039243.1_10025001_10075000	NC_039243.1	10025001	10075000	10025409	10074827	-149.601	-149.601	0	175	175	0	-0.220199
NC_039243.1_10050001_10100000	NC_039243.1	10050001	10100000	10050189	10099858	-191.687	-191.687	0	200	211	0	-0.220199
NC_039243.1_10075001_10125000	NC_039243.1	10075001	10125000	10075270	10122216	-193.578	-193.578	0	195	195	0	-0.220199
NC_039243.1_10100001_10150000	NC_039243.1	10100001	10150000	10100377	10149657	-149.378	-149.378	0	134	134	0	-0.220199
NC_039243.1_10125001_10175000	NC_039243.1	10125001	10175000	10132727	10173983	-177.563	-177.563	0	157	157	0	-0.220199
NC_039243.1_10150001_10200000	NC_039243.1	10150001	10200000	10150037	10199846	-158.488	-158.488	0	140	140	0	-0.220199
NC_039243.1_10175001_10225000	NC_039243.1	10175001	10225000	10176784	10222057	-48.6589	-48.6589	0	69	69	0	-0.220199
NC_039243.1_10200001_10250000	NC_039243.1	10200001	10250000	10203384	10249105	-50.9353	-50.9353	0	71	71	0	-0.220199
NC_039243.1_10225001_10275000	NC_039243.1	10225001	10275000	10226218	10274251	-39.0064	-39.0064	0	70	70	0	-0.220199
NC_039243.1_10250001_10300000	NC_039243.1	10250001	10300000	10251454	10298073	-58.8384	-59.369	5e-05	90	90	1.06128	1.49571
NC_039243.1_10275001_10325000	NC_039243.1	10275001	10325000	10276114	10320544	-64.1311	-64.1311	0	83	83	0	-0.220199
NC_039243.1_10300001_10350000	NC_039243.1	10300001	10350000	10302273	10348458	-69.8668	-69.8668	1e-05	71	71	4.00746e-12	-0.220199
NC_039243.1_10325001_10375000	NC_039243.1	10325001	10375000	10327206	10369706	-123.638	-124.257	0.0001	101	101	1.23636	1.77878
NC_039243.1_10350001_10400000	NC_039243.1	10350001	10400000	10352680	10399932	-159.327	-159.327	0	154	154	0	-0.220199
NC_039243.1_10375001_10425000	NC_039243.1	10375001	10425000	10376627	10422623	-148.858	-148.858	0	177	177	0	-0.220199
NC_039243.1_10400001_10450000	NC_039243.1	10400001	10450000	10400554	10449281	-152.831	-152.831	0	159	159	0	-0.220199
NC_039243.1_10425001_10475000	NC_039243.1	10425001	10475000	10425198	10473569	-156.208	-156.48	5e-05	131	131	0.543498	0.658547
NC_039243.1_10450001_10500000	NC_039243.1	10450001	10500000	10456744	10499990	-133.695	-133.695	0	134	134	0	-0.220199
NC_039243.1_10475001_10525000	NC_039243.1	10475001	10525000	10475412	10517105	-98.7207	-98.7207	0	128	128	0	-0.220199
NC_039243.1_10500001_10550000	NC_039243.1	10500001	10550000	10501056	10549864	-147.757	-148.08	5e-05	179	179	0.646389	0.824904
NC_039243.1_10525001_10575000	NC_039243.1	10525001	10575000	10526386	10574449	-181.165	-181.358	5e-05	200	257	0.384165	0.400932
NC_039243.1_10550001_10600000	NC_039243.1	10550001	10600000	10550206	10599151	-133.779	-133.78	1e-05	127	127	0.00147697	-0.217811
NC_039243.1_10575001_10625000	NC_039243.1	10575001	10625000	10575977	10619378	-9.00111	-9.00111	0	19	19	0	-0.220199
NC_039243.1_10600001_10650000	NC_039243.1	10600001	10650000	10609070	10640081	-15.307	-15.307	0	10	10	0	-0.220199
NC_039243.1_10625001_10675000	NC_039243.1	10625001	10675000	10629580	10671860	-161.087	-161.087	0	111	111	0	-0.220199
NC_039243.1_10650001_10700000	NC_039243.1	10650001	10700000	10658370	10687221	-160.823	-160.823	0	128	128	0	-0.220199
NC_039243.1_10675001_10725000	NC_039243.1	10675001	10725000	10675310	10687221	-12.5832	-12.5832	0	22	22	0	-0.220199
NC_039243.1_10700001_10750000	NC_039243.1	10700001	10750000	0	0				0	0
NC_039243.1_10725001_10775000	NC_039243.1	10725001	10775000	0	0				2	2
NC_039243.1_10750001_10800000	NC_039243.1	10750001	10800000	10755995	10795300	-99.6849	-99.6849	0	64	64	0	-0.220199
NC_039243.1_10775001_10825000	NC_039243.1	10775001	10825000	10792973	10808945	-168.34	-168.34	0	109	109	0	-0.220199
NC_039243.1_10800001_10850000	NC_039243.1	10800001	10850000	10802415	10808945	-70.6437	-70.6437	0	47	47	0	-0.220199
NC_039243.1_10825001_10875000	NC_039243.1	10825001	10875000	10854727	10859170	-23.4354	-23.4354	0	10	10	0	-0.220199
NC_039243.1_10850001_10900000	NC_039243.1	10850001	10900000	10854727	10859170	-23.4354	-23.4354	0	10	10	0	-0.220199
NC_039243.1_10875001_10925000	NC_039243.1	10875001	10925000	0	0				6	6
NC_039243.1_10900001_10950000	NC_039243.1	10900001	10950000	0	0				9	9
NC_039243.1_10925001_10975000	NC_039243.1	10925001	10975000	0	0				7	7
NC_039243.1_10950001_11000000	NC_039243.1	10950001	11000000	0	0				4	4
NC_039243.1_10975001_11025000	NC_039243.1	10975001	11025000	0	0				7	7
NC_039243.1_11000001_11050000	NC_039243.1	11000001	11050000	11014421	11025480	-7.63212	-7.63212	0	13	13	0	-0.220199
NC_039243.1_11025001_11075000	NC_039243.1	11025001	11075000	11025427	11067017	-18.5861	-18.5861	0	19	19	0	-0.220199
NC_039243.1_11050001_11100000	NC_039243.1	11050001	11100000	11058302	11086947	-29.049	-29.049	0	28	28	0	-0.220199
NC_039243.1_11075001_11125000	NC_039243.1	11075001	11125000	11077019	11113811	-19.0501	-19.0501	0	23	23	0	-0.220199
NC_039243.1_11100001_11150000	NC_039243.1	11100001	11150000	11109946	11133864	-22.2748	-22.2748	0	15	15	0	-0.220199
NC_039243.1_11125001_11175000	NC_039243.1	11125001	11175000	11127625	11158470	-62.866	-62.866	0	35	35	0	-0.220199
NC_039243.1_11150001_11200000	NC_039243.1	11150001	11200000	11152467	11196793	-73.6205	-73.6205	0	52	52	0	-0.220199
NC_039243.1_11175001_11225000	NC_039243.1	11175001	11225000	11186415	11224723	-130.556	-130.556	1e-05	70	70	0.00105008	-0.218501
NC_039243.1_11200001_11250000	NC_039243.1	11200001	11250000	11201936	11241858	-145.695	-145.695	0	69	69	0	-0.220199
NC_039243.1_11225001_11275000	NC_039243.1	11225001	11275000	11225193	11274224	-186.344	-187.108	1e-05	89	89	1.52654	2.24797
NC_039243.1_11250001_11300000	NC_039243.1	11250001	11300000	11250438	11295960	-168.345	-168.345	0	87	87	0	-0.220199
NC_039243.1_11275001_11325000	NC_039243.1	11275001	11325000	11276077	11322051	-56.0112	-56.0112	0	52	52	0	-0.220199
NC_039243.1_11300001_11350000	NC_039243.1	11300001	11350000	11302333	11349662	-51.0547	-51.0547	0	49	49	0	-0.220199
NC_039243.1_11325001_11375000	NC_039243.1	11325001	11375000	11327386	11374439	-36.5021	-36.5021	0	30	30	0	-0.220199
NC_039243.1_11350001_11400000	NC_039243.1	11350001	11400000	11362869	11380215	-18.9947	-18.9947	0	13	13	0	-0.220199
NC_039243.1_11375001_11425000	NC_039243.1	11375001	11425000	0	0				9	9
NC_039243.1_11400001_11450000	NC_039243.1	11400001	11450000	11400888	11449856	-34.1705	-34.1705	0	26	26	0	-0.220199
NC_039243.1_11425001_11475000	NC_039243.1	11425001	11475000	11431658	11449856	-14.4345	-14.4366	5e-05	18	18	0.00422797	-0.213363
NC_039243.1_11450001_11500000	NC_039243.1	11450001	11500000	0	0				5	5
NC_039243.1_11475001_11525000	NC_039243.1	11475001	11525000	11483201	11521990	-43.3693	-43.3693	0	25	25	0	-0.220199
NC_039243.1_11500001_11550000	NC_039243.1	11500001	11550000	11506513	11548203	-56.0458	-56.0458	0	31	31	0	-0.220199
NC_039243.1_11525001_11575000	NC_039243.1	11525001	11575000	11545453	11574616	-26.7246	-26.7246	0	20	20	0	-0.220199
NC_039243.1_11550001_11600000	NC_039243.1	11550001	11600000	11573126	11589974	-27.4981	-27.4981	0	27	27	0	-0.220199
NC_039243.1_11575001_11625000	NC_039243.1	11575001	11625000	11583862	11613735	-61.4279	-61.4279	0	46	46	0	-0.220199
NC_039243.1_11600001_11650000	NC_039243.1	11600001	11650000	11604448	11630737	-41.8713	-41.8713	0	29	29	0	-0.220199
NC_039243.1_11625001_11675000	NC_039243.1	11625001	11675000	11630737	11674874	-7.89125	-7.89125	0	20	20	0	-0.220199
NC_039243.1_11650001_11700000	NC_039243.1	11650001	11700000	11662447	11691276	-5.82192	-5.82192	0	30	30	0	-0.220199
NC_039243.1_11675001_11725000	NC_039243.1	11675001	11725000	11675383	11691276	-1.82033	-1.82033	0	11	11	0	-0.220199
NC_039243.1_11700001_11750000	NC_039243.1	11700001	11750000	0	0				1	1
NC_039243.1_11725001_11775000	NC_039243.1	11725001	11775000	11743804	11772851	-8.04636	-8.04636	0	10	10	0	-0.220199
NC_039243.1_11750001_11800000	NC_039243.1	11750001	11800000	11755052	11798387	-11.2034	-11.2034	0	23	23	0	-0.220199
NC_039243.1_11775001_11825000	NC_039243.1	11775001	11825000	11776841	11824187	-96.6596	-96.6596	0	108	108	0	-0.220199
NC_039243.1_11800001_11850000	NC_039243.1	11800001	11850000	11806664	11849939	-171.322	-171.322	0	152	152	0	-0.220199
NC_039243.1_11825001_11875000	NC_039243.1	11825001	11875000	11825311	11858823	-192.235	-192.235	0	152	152	0	-0.220199
NC_039243.1_11850001_11900000	NC_039243.1	11850001	11900000	11850028	11899040	-153.796	-153.796	0	141	141	0	-0.220199
NC_039243.1_11875001_11925000	NC_039243.1	11875001	11925000	11880579	11924451	-73.6462	-73.6462	0	87	87	0	-0.220199
NC_039243.1_11900001_11950000	NC_039243.1	11900001	11950000	11902836	11949883	-173.39	-173.702	5e-05	180	180	0.624961	0.79026
NC_039243.1_11925001_11975000	NC_039243.1	11925001	11975000	11925260	11974348	-206.042	-206.042	0	200	269	0	-0.220199
NC_039243.1_11950001_12000000	NC_039243.1	11950001	12000000	11950033	11999461	-191.178	-191.178	0	200	206	0	-0.220199
NC_039243.1_11975001_12025000	NC_039243.1	11975001	12025000	11976531	12024166	-149.107	-149.499	5e-05	172	172	0.784189	1.0477
NC_039243.1_12000001_12050000	NC_039243.1	12000001	12050000	12000088	12049933	-136.418	-136.418	0	140	140	0	-0.220199
NC_039243.1_12025001_12075000	NC_039243.1	12025001	12075000	12025628	12074669	-141.582	-141.582	0	107	107	0	-0.220199
NC_039243.1_12050001_12100000	NC_039243.1	12050001	12100000	12050150	12098489	-127.74	-127.74	0	113	113	0	-0.220199
NC_039243.1_12075001_12125000	NC_039243.1	12075001	12125000	12075077	12124970	-138.877	-138.877	0	151	151	0	-0.220199
NC_039243.1_12100001_12150000	NC_039243.1	12100001	12150000	12100936	12149850	-153.729	-153.729	0	167	167	0	-0.220199
NC_039243.1_12125001_12175000	NC_039243.1	12125001	12175000	12125069	12173195	-167.629	-167.629	0	190	190	0	-0.220199
NC_039243.1_12150001_12200000	NC_039243.1	12150001	12200000	12150083	12199848	-186.9	-186.9	1e-05	200	230	3.37991e-10	-0.220199
NC_039243.1_12175001_12225000	NC_039243.1	12175001	12225000	12175161	12224432	-174.991	-174.991	0	190	190	0	-0.220199
NC_039243.1_12200001_12250000	NC_039243.1	12200001	12250000	12200061	12249824	-164.196	-164.196	0	200	200	0	-0.220199
NC_039243.1_12225001_12275000	NC_039243.1	12225001	12275000	12225895	12274952	-177.039	-177.039	0	200	208	0	-0.220199
NC_039243.1_12250001_12300000	NC_039243.1	12250001	12300000	12250322	12299173	-198.694	-198.694	0	200	248	0	-0.220199
NC_039243.1_12275001_12325000	NC_039243.1	12275001	12325000	12275013	12324554	-182.975	-182.975	0	196	196	0	-0.220199
NC_039243.1_12300001_12350000	NC_039243.1	12300001	12350000	12300454	12349817	-150.036	-150.036	0	137	137	0	-0.220199
NC_039243.1_12325001_12375000	NC_039243.1	12325001	12375000	12325343	12372872	-185.774	-185.774	0	170	170	0	-0.220199
NC_039243.1_12350001_12400000	NC_039243.1	12350001	12400000	12350067	12399461	-159.011	-159.011	0	166	166	0	-0.220199
NC_039243.1_12375001_12425000	NC_039243.1	12375001	12425000	12375371	12424299	-153.481	-153.481	0	166	166	0	-0.220199
NC_039243.1_12400001_12450000	NC_039243.1	12400001	12450000	12401670	12448865	-129.79	-129.806	1e-05	141	141	0.0307075	-0.17055
NC_039243.1_12425001_12475000	NC_039243.1	12425001	12475000	12425124	12474851	-134.651	-134.66	1e-05	143	143	0.0196648	-0.188405
NC_039243.1_12450001_12500000	NC_039243.1	12450001	12500000	12450466	12498952	-145.449	-145.602	1e-05	161	161	0.30706	0.276265
NC_039243.1_12475001_12525000	NC_039243.1	12475001	12525000	12475030	12524853	-168.216	-168.216	0	177	177	0	-0.220199
NC_039243.1_12500001_12550000	NC_039243.1	12500001	12550000	12500871	12549388	-160.358	-160.358	0	143	143	0	-0.220199
NC_039243.1_12525001_12575000	NC_039243.1	12525001	12575000	12525059	12574142	-165.029	-165.029	0	172	172	0	-0.220199
NC_039243.1_12550001_12600000	NC_039243.1	12550001	12600000	12550471	12599957	-207.203	-207.203	0	200	224	0	-0.220199
NC_039243.1_12575001_12625000	NC_039243.1	12575001	12625000	12575818	12624647	-187.806	-187.806	0	200	218	0	-0.220199
NC_039243.1_12600001_12650000	NC_039243.1	12600001	12650000	12600065	12649744	-191.291	-191.291	0	200	212	0	-0.220199
NC_039243.1_12625001_12675000	NC_039243.1	12625001	12675000	12625535	12674712	-196.164	-197.04	5e-05	200	207	1.75287	2.6139
NC_039243.1_12650001_12700000	NC_039243.1	12650001	12700000	12650417	12699047	-157.384	-157.974	5e-05	175	175	1.17869	1.68555
NC_039243.1_12675001_12725000	NC_039243.1	12675001	12725000	12675796	12723671	-130.784	-131.076	0.0001	136	136	0.585417	0.726323
NC_039243.1_12700001_12750000	NC_039243.1	12700001	12750000	12700177	12749916	-131.29	-131.29	0	124	124	0	-0.220199
NC_039243.1_12725001_12775000	NC_039243.1	12725001	12775000	12725298	12771207	-69.2951	-69.2951	0	104	104	0	-0.220199
NC_039243.1_12750001_12800000	NC_039243.1	12750001	12800000	12750026	12799386	-29.4653	-29.4653	0	85	85	0	-0.220199
NC_039243.1_12775001_12825000	NC_039243.1	12775001	12825000	12778221	12821620	-109.6	-109.6	0	91	91	0	-0.220199
NC_039243.1_12800001_12850000	NC_039243.1	12800001	12850000	12804427	12841787	-113.302	-113.302	0	95	95	0	-0.220199
NC_039243.1_12825001_12875000	NC_039243.1	12825001	12875000	12825300	12870821	-53.3577	-53.3577	0	78	78	0	-0.220199
NC_039243.1_12850001_12900000	NC_039243.1	12850001	12900000	12851445	12896658	-34.0146	-34.0146	0	56	56	0	-0.220199
NC_039243.1_12875001_12925000	NC_039243.1	12875001	12925000	12876184	12924625	-13.8745	-13.8745	0	36	36	0	-0.220199
NC_039243.1_12900001_12950000	NC_039243.1	12900001	12950000	12904602	12948887	-18.4674	-18.4674	0	55	55	0	-0.220199
NC_039243.1_12925001_12975000	NC_039243.1	12925001	12975000	12926378	12974887	-16.6423	-16.6423	0	56	56	0	-0.220199
NC_039243.1_12950001_13000000	NC_039243.1	12950001	13000000	12953871	12999401	-31.9201	-31.9201	0	58	58	0	-0.220199
NC_039243.1_12975001_13025000	NC_039243.1	12975001	13025000	12976517	13021957	-65.8879	-65.8879	0	66	66	0	-0.220199
NC_039243.1_13000001_13050000	NC_039243.1	13000001	13050000	13001379	13047077	-49.1048	-49.1048	0	46	46	0	-0.220199
NC_039243.1_13025001_13075000	NC_039243.1	13025001	13075000	13025945	13074624	-17.208	-17.208	0	37	37	0	-0.220199
NC_039243.1_13050001_13100000	NC_039243.1	13050001	13100000	13050359	13099168	-17.2549	-17.2549	0	34	34	0	-0.220199
NC_039243.1_13075001_13125000	NC_039243.1	13075001	13125000	13081602	13120773	-15.025	-15.025	0	38	38	0	-0.220199
NC_039243.1_13100001_13150000	NC_039243.1	13100001	13150000	13100716	13146983	-10.0745	-10.0745	0	47	47	0	-0.220199
NC_039243.1_13125001_13175000	NC_039243.1	13125001	13175000	13125110	13172237	-25.6761	-25.6761	0	59	59	0	-0.220199
NC_039243.1_13150001_13200000	NC_039243.1	13150001	13200000	13151554	13197246	-26.5179	-26.5179	0	47	47	0	-0.220199
NC_039243.1_13175001_13225000	NC_039243.1	13175001	13225000	13175119	13224013	-54.8553	-54.8553	0	44	44	0	-0.220199
NC_039243.1_13200001_13250000	NC_039243.1	13200001	13250000	13214787	13249218	-113.737	-113.737	0	107	107	0	-0.220199
NC_039243.1_13225001_13275000	NC_039243.1	13225001	13275000	13225223	13274683	-148.711	-148.74	1e-05	165	165	0.0592956	-0.124328
NC_039243.1_13250001_13300000	NC_039243.1	13250001	13300000	13250257	13299499	-192.209	-192.502	1e-05	200	251	0.585777	0.726906
NC_039243.1_13275001_13325000	NC_039243.1	13275001	13325000	13275277	13324114	-208.144	-209.85	1e-05	200	256	3.41253	5.29729
NC_039243.1_13300001_13350000	NC_039243.1	13300001	13350000	13300274	13349971	-157.16	-157.16	0	166	166	0	-0.220199
NC_039243.1_13325001_13375000	NC_039243.1	13325001	13375000	13325032	13374950	-168.922	-168.922	0	190	190	0	-0.220199
NC_039243.1_13350001_13400000	NC_039243.1	13350001	13400000	13350110	13399829	-216.468	-216.468	0	200	214	0	-0.220199
NC_039243.1_13375001_13425000	NC_039243.1	13375001	13425000	13375114	13424267	-190.145	-190.151	1e-05	200	225	0.0128248	-0.199464
NC_039243.1_13400001_13450000	NC_039243.1	13400001	13450000	13400122	13449933	-158.113	-158.123	1e-05	200	216	0.0200313	-0.187812
NC_039243.1_13425001_13475000	NC_039243.1	13425001	13475000	13425065	13474770	-168.302	-168.302	0	196	196	0	-0.220199
NC_039243.1_13450001_13500000	NC_039243.1	13450001	13500000	13451186	13498479	-217.008	-217.008	0	200	214	0	-0.220199
NC_039243.1_13475001_13525000	NC_039243.1	13475001	13525000	13475178	13524972	-197.593	-197.593	0	175	175	0	-0.220199
NC_039243.1_13500001_13550000	NC_039243.1	13500001	13550000	13500561	13549934	-159.236	-159.236	0	157	157	0	-0.220199
NC_039243.1_13525001_13575000	NC_039243.1	13525001	13575000	13525128	13572337	-177.329	-177.34	5e-05	166	166	0.0211225	-0.186048
NC_039243.1_13550001_13600000	NC_039243.1	13550001	13600000	13550884	13599855	-217.795	-217.795	0	200	237	0	-0.220199
NC_039243.1_13575001_13625000	NC_039243.1	13575001	13625000	13575590	13624843	-194.671	-194.671	0	193	193	0	-0.220199
NC_039243.1_13600001_13650000	NC_039243.1	13600001	13650000	13600047	13646892	-180.177	-180.177	0	200	229	0	-0.220199
NC_039243.1_13625001_13675000	NC_039243.1	13625001	13675000	13625259	13674990	-222.257	-223.866	0.0001	200	356	3.21661	4.98053
NC_039243.1_13650001_13700000	NC_039243.1	13650001	13700000	13650421	13699999	-213.419	-213.419	0	200	277	0	-0.220199
NC_039243.1_13675001_13725000	NC_039243.1	13675001	13725000	13675052	13724862	-138.812	-138.812	0	178	178	0	-0.220199
NC_039243.1_13700001_13750000	NC_039243.1	13700001	13750000	13700027	13748940	-118.268	-118.268	0	149	149	0	-0.220199
NC_039243.1_13725001_13775000	NC_039243.1	13725001	13775000	13725034	13772707	-128.752	-131.157	5e-05	149	149	4.81105	7.55847
NC_039243.1_13750001_13800000	NC_039243.1	13750001	13800000	13750061	13798701	-159.843	-159.843	0	140	140	0	-0.220199
NC_039243.1_13775001_13825000	NC_039243.1	13775001	13825000	13775252	13824219	-162.303	-162.303	0	121	121	0	-0.220199
NC_039243.1_13800001_13850000	NC_039243.1	13800001	13850000	13801732	13849851	-128.766	-128.766	0	82	82	0	-0.220199
NC_039243.1_13825001_13875000	NC_039243.1	13825001	13875000	13826960	13874976	-283.965	-283.965	0	200	218	0	-0.220199
NC_039243.1_13850001_13900000	NC_039243.1	13850001	13900000	13850656	13898815	-265.706	-265.706	0	200	224	0	-0.220199
NC_039243.1_13875001_13925000	NC_039243.1	13875001	13925000	13875003	13924994	-180.67	-180.67	0	167	167	0	-0.220199
NC_039243.1_13900001_13950000	NC_039243.1	13900001	13950000	13900800	13949756	-253.815	-253.815	0	200	254	0	-0.220199
NC_039243.1_13925001_13975000	NC_039243.1	13925001	13975000	13925411	13973918	-221.961	-221.961	0	185	185	0	-0.220199
NC_039243.1_13950001_14000000	NC_039243.1	13950001	14000000	13950004	13999900	-145.364	-145.365	1e-05	132	132	0.000809354	-0.218891
NC_039243.1_13975001_14025000	NC_039243.1	13975001	14025000	13975216	14024731	-185.392	-185.813	5e-05	174	174	0.841125	1.13976
NC_039243.1_14000001_14050000	NC_039243.1	14000001	14050000	14000020	14048757	-189.679	-191.27	5e-05	199	199	3.18123	4.92332
NC_039243.1_14025001_14075000	NC_039243.1	14025001	14075000	14025337	14072807	-210.44	-210.44	0	200	200	0	-0.220199
NC_039243.1_14050001_14100000	NC_039243.1	14050001	14100000	14050125	14099758	-195.356	-195.356	0	170	170	0	-0.220199
NC_039243.1_14075001_14125000	NC_039243.1	14075001	14125000	14077150	14124344	-152.55	-152.55	0	151	151	0	-0.220199
NC_039243.1_14100001_14150000	NC_039243.1	14100001	14150000	14101182	14144968	-154.659	-154.659	0	168	168	0	-0.220199
NC_039243.1_14125001_14175000	NC_039243.1	14125001	14175000	14125181	14174865	-161.379	-161.379	1e-05	157	157	2.47849e-09	-0.220199
NC_039243.1_14150001_14200000	NC_039243.1	14150001	14200000	14151271	14197152	-160.718	-160.718	0	133	133	0	-0.220199
NC_039243.1_14175001_14225000	NC_039243.1	14175001	14225000	14175020	14224178	-181.989	-181.989	0	155	155	0	-0.220199
NC_039243.1_14200001_14250000	NC_039243.1	14200001	14250000	14200604	14248126	-202.403	-202.403	0	175	175	0	-0.220199
NC_039243.1_14225001_14275000	NC_039243.1	14225001	14275000	14225303	14274601	-176.516	-176.516	0	138	138	0	-0.220199
NC_039243.1_14250001_14300000	NC_039243.1	14250001	14300000	14255228	14298503	-225.849	-225.849	0	141	141	0	-0.220199
NC_039243.1_14275001_14325000	NC_039243.1	14275001	14325000	14275172	14324842	-223.57	-223.57	0	154	154	0	-0.220199
NC_039243.1_14300001_14350000	NC_039243.1	14300001	14350000	14301594	14349684	-175.569	-175.569	0	114	114	0	-0.220199
NC_039243.1_14325001_14375000	NC_039243.1	14325001	14375000	14326835	14374990	-176.983	-177.264	1e-05	200	270	0.561201	0.68717
NC_039243.1_14350001_14400000	NC_039243.1	14350001	14400000	14351378	14395699	-378.763	-378.763	0	200	501	0	-0.220199
NC_039243.1_14375001_14425000	NC_039243.1	14375001	14425000	14375069	14424604	-363.79	-363.79	0	200	356	0	-0.220199
NC_039243.1_14400001_14450000	NC_039243.1	14400001	14450000	14400524	14449999	-177.929	-177.929	0	130	130	0	-0.220199
NC_039243.1_14425001_14475000	NC_039243.1	14425001	14475000	14425321	14474992	-191.676	-191.676	0	152	152	0	-0.220199
NC_039243.1_14450001_14500000	NC_039243.1	14450001	14500000	14450007	14499055	-260.454	-260.454	0	200	210	0	-0.220199
NC_039243.1_14475001_14525000	NC_039243.1	14475001	14525000	14475012	14521533	-275.199	-275.199	0	176	176	0	-0.220199
NC_039243.1_14500001_14550000	NC_039243.1	14500001	14550000	14502531	14548155	-279.741	-279.741	0	164	164	0	-0.220199
NC_039243.1_14525001_14575000	NC_039243.1	14525001	14575000	14528786	14574650	-273.956	-273.956	0	157	157	0	-0.220199
NC_039243.1_14550001_14600000	NC_039243.1	14550001	14600000	14551627	14599782	-180.868	-180.868	0	114	114	0	-0.220199
NC_039243.1_14575001_14625000	NC_039243.1	14575001	14625000	14577722	14621017	-161.755	-161.755	0	114	114	0	-0.220199
NC_039243.1_14600001_14650000	NC_039243.1	14600001	14650000	14600163	14648539	-153.73	-153.73	0	93	93	0	-0.220199
NC_039243.1_14625001_14675000	NC_039243.1	14625001	14675000	14627373	14672909	-150.553	-150.555	1e-05	86	86	0.00401309	-0.213711
NC_039243.1_14650001_14700000	NC_039243.1	14650001	14700000	14651294	14699984	-188.43	-188.43	0	139	139	0	-0.220199
NC_039243.1_14675001_14725000	NC_039243.1	14675001	14725000	14676328	14724629	-191.065	-191.065	0	146	146	0	-0.220199
NC_039243.1_14700001_14750000	NC_039243.1	14700001	14750000	14700619	14749240	-150.556	-150.556	0	106	106	0	-0.220199
NC_039243.1_14725001_14775000	NC_039243.1	14725001	14775000	14727336	14774991	-176.684	-176.709	5e-05	140	140	0.0498113	-0.139663
NC_039243.1_14750001_14800000	NC_039243.1	14750001	14800000	14750360	14799890	-216.379	-216.379	0	156	156	0	-0.220199
NC_039243.1_14775001_14825000	NC_039243.1	14775001	14825000	14775818	14824906	-238.075	-238.075	0	148	148	0	-0.220199
NC_039243.1_14800001_14850000	NC_039243.1	14800001	14850000	14800120	14849789	-269.596	-269.596	0	177	177	0	-0.220199
NC_039243.1_14825001_14875000	NC_039243.1	14825001	14875000	14825128	14873187	-215.903	-215.903	0	148	148	0	-0.220199
NC_039243.1_14850001_14900000	NC_039243.1	14850001	14900000	14851355	14898963	-172.197	-172.197	0	124	124	0	-0.220199
NC_039243.1_14875001_14925000	NC_039243.1	14875001	14925000	14875582	14924861	-195.169	-195.169	0	126	126	0	-0.220199
NC_039243.1_14900001_14950000	NC_039243.1	14900001	14950000	14900028	14949870	-175.588	-175.588	0	102	102	0	-0.220199
NC_039243.1_14925001_14975000	NC_039243.1	14925001	14975000	14925896	14965675	-191.71	-191.71	0	111	111	0	-0.220199
NC_039243.1_14950001_15000000	NC_039243.1	14950001	15000000	14951560	14996458	-119.003	-119.003	0	74	74	0	-0.220199
NC_039243.1_14975001_15025000	NC_039243.1	14975001	15025000	14984901	15017857	-57.8323	-57.8323	0	43	43	0	-0.220199
NC_039243.1_15000001_15050000	NC_039243.1	15000001	15050000	15002303	15049814	-83.9868	-83.9868	0	57	57	0	-0.220199
NC_039243.1_15025001_15075000	NC_039243.1	15025001	15075000	15028276	15072312	-92.5724	-92.5724	0	54	54	0	-0.220199
NC_039243.1_15050001_15100000	NC_039243.1	15050001	15100000	15053329	15096783	-62.912	-62.912	0	40	40	0	-0.220199
NC_039243.1_15075001_15125000	NC_039243.1	15075001	15125000	15077931	15119827	-13.5402	-14.9821	0.0002	12	12	2.88372	4.4423
NC_039243.1_15100001_15150000	NC_039243.1	15100001	15150000	15118019	15145734	-25.5203	-25.5203	1e-05	20	20	2.50132e-10	-0.220199
NC_039243.1_15125001_15175000	NC_039243.1	15125001	15175000	15129293	15159114	-31.7149	-31.7149	0	31	31	0	-0.220199
NC_039243.1_15150001_15200000	NC_039243.1	15150001	15200000	15158565	15199963	-60.0798	-60.0798	0	73	73	0	-0.220199
NC_039243.1_15175001_15225000	NC_039243.1	15175001	15225000	15181246	15222871	-63.9831	-63.9831	0	74	74	0	-0.220199
NC_039243.1_15200001_15250000	NC_039243.1	15200001	15250000	15221618	15240312	-31.7124	-31.7124	0	19	19	0	-0.220199
NC_039243.1_15225001_15275000	NC_039243.1	15225001	15275000	15238795	15273699	-39.5877	-39.5877	0	29	29	0	-0.220199
NC_039243.1_15250001_15300000	NC_039243.1	15250001	15300000	15251584	15293060	-48.7228	-48.7228	0	40	40	0	-0.220199
NC_039243.1_15275001_15325000	NC_039243.1	15275001	15325000	15277185	15305079	-20.142	-20.142	0	18	18	0	-0.220199
NC_039243.1_15300001_15350000	NC_039243.1	15300001	15350000	0	0				6	6
NC_039243.1_15325001_15375000	NC_039243.1	15325001	15375000	15328151	15373619	-52.7281	-54.0186	0.0001	33	33	2.5811	3.95302
NC_039243.1_15350001_15400000	NC_039243.1	15350001	15400000	15360073	15373619	-49.2374	-49.2374	0	30	30	0	-0.220199
NC_039243.1_15375001_15425000	NC_039243.1	15375001	15425000	0	0				4	4
NC_039243.1_15400001_15450000	NC_039243.1	15400001	15450000	15407569	15439442	-27.0998	-29.0681	0.0002	23	23	3.93656	6.14457
NC_039243.1_15425001_15475000	NC_039243.1	15425001	15475000	15432797	15439442	-23.9418	-23.9418	0	19	19	0	-0.220199
NC_039243.1_15450001_15500000	NC_039243.1	15450001	15500000	15477913	15497207	-109.45	-109.45	0	81	81	0	-0.220199
NC_039243.1_15475001_15525000	NC_039243.1	15475001	15525000	15477913	15523670	-137.921	-137.941	1e-05	99	99	0.0395947	-0.156181
NC_039243.1_15500001_15550000	NC_039243.1	15500001	15550000	15508236	15543882	-63.6314	-63.6314	0	36	36	0	-0.220199
NC_039243.1_15525001_15575000	NC_039243.1	15525001	15575000	15535459	15543882	-34.6666	-35.14	1e-05	18	18	0.946885	1.31076
NC_039243.1_15550001_15600000	NC_039243.1	15550001	15600000	0	0				1	1
NC_039243.1_15575001_15625000	NC_039243.1	15575001	15625000	15590163	15618517	-16.026	-16.026	0	10	10	0	-0.220199
NC_039243.1_15600001_15650000	NC_039243.1	15600001	15650000	15606107	15633083	-19.8866	-19.8866	0	13	13	0	-0.220199
NC_039243.1_15625001_15675000	NC_039243.1	15625001	15675000	0	0				8	8
NC_039243.1_15650001_15700000	NC_039243.1	15650001	15700000	15651347	15697906	-31.5577	-31.5577	0	25	25	0	-0.220199
NC_039243.1_15675001_15725000	NC_039243.1	15675001	15725000	15676861	15718960	-34.4077	-34.4077	0	32	32	0	-0.220199
NC_039243.1_15700001_15750000	NC_039243.1	15700001	15750000	15703828	15743317	-74.915	-74.915	0	44	44	0	-0.220199
NC_039243.1_15725001_15775000	NC_039243.1	15725001	15775000	15729895	15774978	-303.838	-303.838	0	197	197	0	-0.220199
NC_039243.1_15750001_15800000	NC_039243.1	15750001	15800000	15761482	15796889	-312.984	-312.984	0	200	264	0	-0.220199
NC_039243.1_15775001_15825000	NC_039243.1	15775001	15825000	15775082	15824984	-204.053	-204.053	0	200	213	0	-0.220199
NC_039243.1_15800001_15850000	NC_039243.1	15800001	15850000	15804168	15828591	-83.6341	-83.6341	0	122	122	0	-0.220199
NC_039243.1_15825001_15875000	NC_039243.1	15825001	15875000	15825022	15874993	-20.4628	-20.4628	0	21	21	0	-0.220199
NC_039243.1_15850001_15900000	NC_039243.1	15850001	15900000	15874752	15892584	-50.6832	-50.6832	0	45	45	0	-0.220199
NC_039243.1_15875001_15925000	NC_039243.1	15875001	15925000	15875011	15922198	-132.463	-132.463	0	92	92	0	-0.220199
NC_039243.1_15900001_15950000	NC_039243.1	15900001	15950000	15920202	15941396	-94.1944	-94.1944	0	61	61	0	-0.220199
NC_039243.1_15925001_15975000	NC_039243.1	15925001	15975000	15933706	15974594	-37.2807	-37.4733	5e-05	36	36	0.385103	0.402448
NC_039243.1_15950001_16000000	NC_039243.1	15950001	16000000	15965567	15974594	-31.4458	-31.4458	0	34	34	0	-0.220199
NC_039243.1_15975001_16025000	NC_039243.1	15975001	16025000	0	0				0	0
NC_039243.1_16000001_16050000	NC_039243.1	16000001	16050000	16027285	16049287	-38.5109	-38.5109	0	28	28	0	-0.220199
NC_039243.1_16025001_16075000	NC_039243.1	16025001	16075000	16027285	16074911	-46.2346	-46.2346	0	31	31	0	-0.220199
NC_039243.1_16050001_16100000	NC_039243.1	16050001	16100000	16065797	16098102	-45.0599	-45.2009	5e-05	31	31	0.281932	0.235639
NC_039243.1_16075001_16125000	NC_039243.1	16075001	16125000	16087195	16116186	-41.6319	-41.6319	0	36	36	0	-0.220199
NC_039243.1_16100001_16150000	NC_039243.1	16100001	16150000	16106625	16135947	-21.08	-21.08	0	27	27	0	-0.220199
NC_039243.1_16125001_16175000	NC_039243.1	16125001	16175000	16126242	16172227	-136.227	-136.227	0	81	81	0	-0.220199
NC_039243.1_16150001_16200000	NC_039243.1	16150001	16200000	16151207	16199997	-139.208	-139.208	0	77	77	0	-0.220199
NC_039243.1_16175001_16225000	NC_039243.1	16175001	16225000	16179200	16220858	-77.275	-77.275	0	60	60	0	-0.220199
NC_039243.1_16200001_16250000	NC_039243.1	16200001	16250000	16200012	16249950	-234.094	-234.101	1e-05	171	171	0.0129814	-0.19921
NC_039243.1_16225001_16275000	NC_039243.1	16225001	16275000	16236533	16266879	-331.713	-331.713	0	200	258	0	-0.220199
NC_039243.1_16250001_16300000	NC_039243.1	16250001	16300000	16250066	16286430	-224.75	-224.75	0	134	134	0	-0.220199
NC_039243.1_16275001_16325000	NC_039243.1	16275001	16325000	16286372	16324820	-68.1488	-68.1488	0	50	50	0	-0.220199
NC_039243.1_16300001_16350000	NC_039243.1	16300001	16350000	16303385	16349147	-144.99	-144.99	0	93	93	0	-0.220199
NC_039243.1_16325001_16375000	NC_039243.1	16325001	16375000	16325277	16374772	-211.924	-212.488	0.0001	136	136	1.12688	1.60178
NC_039243.1_16350001_16400000	NC_039243.1	16350001	16400000	16350068	16398784	-205.101	-205.101	0	119	119	0	-0.220199
NC_039243.1_16375001_16425000	NC_039243.1	16375001	16425000	16375369	16424525	-244.338	-244.338	0	132	132	0	-0.220199
NC_039243.1_16400001_16450000	NC_039243.1	16400001	16450000	16400888	16449615	-330.436	-330.436	0	200	224	0	-0.220199
NC_039243.1_16425001_16475000	NC_039243.1	16425001	16475000	16425725	16473987	-312.51	-312.51	0	200	250	0	-0.220199
NC_039243.1_16450001_16500000	NC_039243.1	16450001	16500000	16452030	16495531	-216.504	-216.504	0	152	152	0	-0.220199
NC_039243.1_16475001_16525000	NC_039243.1	16475001	16525000	16476104	16523743	-77.1972	-77.1972	0	53	53	0	-0.220199
NC_039243.1_16500001_16550000	NC_039243.1	16500001	16550000	16501303	16549170	-108.933	-108.933	0	77	77	0	-0.220199
NC_039243.1_16525001_16575000	NC_039243.1	16525001	16575000	16527301	16573780	-136.793	-136.793	0	87	87	0	-0.220199
NC_039243.1_16550001_16600000	NC_039243.1	16550001	16600000	16550031	16598188	-130.967	-131.196	1e-05	79	79	0.456951	0.518615
NC_039243.1_16575001_16625000	NC_039243.1	16575001	16625000	16576146	16624985	-153.9	-154.529	5e-05	90	90	1.25746	1.81291
NC_039243.1_16600001_16650000	NC_039243.1	16600001	16650000	16600404	16637291	-132.746	-132.746	0	86	86	0	-0.220199
NC_039243.1_16625001_16675000	NC_039243.1	16625001	16675000	16625074	16674712	-157.654	-157.654	0	138	138	0	-0.220199
NC_039243.1_16650001_16700000	NC_039243.1	16650001	16700000	16650594	16697257	-178.387	-178.678	5e-05	150	150	0.581042	0.71925
NC_039243.1_16675001_16725000	NC_039243.1	16675001	16725000	16675884	16724920	-76.6915	-76.8325	5e-05	128	128	0.281956	0.235677
NC_039243.1_16700001_16750000	NC_039243.1	16700001	16750000	16700482	16749691	-48.1009	-48.1009	0	200	202	0	-0.220199
NC_039243.1_16725001_16775000	NC_039243.1	16725001	16775000	16725635	16774500	-64.0064	-64.0064	0	200	224	0	-0.220199
NC_039243.1_16750001_16800000	NC_039243.1	16750001	16800000	16750341	16799995	-293.655	-294.275	5e-05	158	158	1.24003	1.78473
NC_039243.1_16775001_16825000	NC_039243.1	16775001	16825000	16775274	16824972	-190.758	-190.758	0	124	124	0	-0.220199
NC_039243.1_16800001_16850000	NC_039243.1	16800001	16850000	16800382	16849614	-160.836	-162.653	0.0002	132	132	3.63315	5.65401
NC_039243.1_16825001_16875000	NC_039243.1	16825001	16875000	16825267	16873541	-115.978	-116.197	0.0002	153	153	0.437928	0.487858
NC_039243.1_16850001_16900000	NC_039243.1	16850001	16900000	16851897	16899165	-91.479	-91.479	0	120	120	0	-0.220199
NC_039243.1_16875001_16925000	NC_039243.1	16875001	16925000	16881947	16924824	-58.9278	-58.9278	0	49	49	0	-0.220199
NC_039243.1_16900001_16950000	NC_039243.1	16900001	16950000	16907246	16946966	-72.9358	-73.1436	1e-05	41	41	0.415545	0.451668
NC_039243.1_16925001_16975000	NC_039243.1	16925001	16975000	16925482	16972149	-151.619	-151.619	0	81	81	0	-0.220199
NC_039243.1_16950001_17000000	NC_039243.1	16950001	17000000	16950367	16994961	-141.261	-141.283	5e-05	83	83	0.0432835	-0.150217
NC_039243.1_16975001_17025000	NC_039243.1	16975001	17025000	16979762	17022889	-110.819	-110.819	0	85	85	0	-0.220199
NC_039243.1_17000001_17050000	NC_039243.1	17000001	17050000	17003267	17049481	-225.714	-225.714	0	141	141	0	-0.220199
NC_039243.1_17025001_17075000	NC_039243.1	17025001	17075000	17025483	17074957	-201.786	-201.786	0	122	122	0	-0.220199
NC_039243.1_17050001_17100000	NC_039243.1	17050001	17100000	17051267	17099569	-278.37	-278.37	0	199	199	0	-0.220199
NC_039243.1_17075001_17125000	NC_039243.1	17075001	17125000	17075250	17124793	-256.099	-256.099	0	199	199	0	-0.220199
NC_039243.1_17100001_17150000	NC_039243.1	17100001	17150000	17103197	17144179	-130.776	-132.402	0.0002	115	115	3.25199	5.03774
NC_039243.1_17125001_17175000	NC_039243.1	17125001	17175000	17126060	17174250	-164.819	-164.819	0	134	134	0	-0.220199
NC_039243.1_17150001_17200000	NC_039243.1	17150001	17200000	17153843	17199556	-149.64	-149.64	0	95	95	0	-0.220199
NC_039243.1_17175001_17225000	NC_039243.1	17175001	17225000	17182902	17210994	-182.756	-182.756	0	103	103	0	-0.220199
NC_039243.1_17200001_17250000	NC_039243.1	17200001	17250000	17200084	17238776	-125.791	-126.731	1e-05	72	72	1.88064	2.82049
NC_039243.1_17225001_17275000	NC_039243.1	17225001	17275000	0	0				9	9
NC_039243.1_17250001_17300000	NC_039243.1	17250001	17300000	17258613	17297142	-33.9806	-33.9806	0	30	30	0	-0.220199
NC_039243.1_17275001_17325000	NC_039243.1	17275001	17325000	17276170	17320824	-51.8964	-51.8964	0	40	40	0	-0.220199
NC_039243.1_17300001_17350000	NC_039243.1	17300001	17350000	17307835	17348655	-29.6313	-29.6313	0	18	18	0	-0.220199
NC_039243.1_17325001_17375000	NC_039243.1	17325001	17375000	17348655	17371283	-20.5096	-20.5096	0	18	18	0	-0.220199
NC_039243.1_17350001_17400000	NC_039243.1	17350001	17400000	17358903	17371283	-18.6002	-18.6002	0	17	17	0	-0.220199
NC_039243.1_17375001_17425000	NC_039243.1	17375001	17425000	17403818	17410624	-16.0101	-17.0098	5e-05	12	12	1.99941	3.01252
NC_039243.1_17400001_17450000	NC_039243.1	17400001	17450000	17403818	17438776	-25.3497	-25.3497	0	15	15	0	-0.220199
NC_039243.1_17425001_17475000	NC_039243.1	17425001	17475000	0	0				3	3
NC_039243.1_17450001_17500000	NC_039243.1	17450001	17500000	17494409	17494584	-34.5037	-34.5037	0	14	14	0	-0.220199
NC_039243.1_17475001_17525000	NC_039243.1	17475001	17525000	17494409	17512766	-39.7526	-39.7526	0	17	17	0	-0.220199
NC_039243.1_17500001_17550000	NC_039243.1	17500001	17550000	0	0				9	9
NC_039243.1_17525001_17575000	NC_039243.1	17525001	17575000	17529437	17572406	-20.5486	-20.5486	0	17	17	0	-0.220199
NC_039243.1_17550001_17600000	NC_039243.1	17550001	17600000	17561050	17572406	-9.3016	-9.3016	0	11	11	0	-0.220199
NC_039243.1_17575001_17625000	NC_039243.1	17575001	17625000	0	0				0	0
NC_039243.1_17600001_17650000	NC_039243.1	17600001	17650000	0	0				3	3
NC_039243.1_17625001_17675000	NC_039243.1	17625001	17675000	17634915	17660996	-24.3166	-24.3166	0	20	20	0	-0.220199
NC_039243.1_17650001_17700000	NC_039243.1	17650001	17700000	17659358	17694147	-24.3114	-24.3114	0	18	18	0	-0.220199
NC_039243.1_17675001_17725000	NC_039243.1	17675001	17725000	17694147	17720968	-50.8824	-50.8824	0	32	32	0	-0.220199
NC_039243.1_17700001_17750000	NC_039243.1	17700001	17750000	17701384	17742583	-67.4227	-67.4227	0	44	44	0	-0.220199
NC_039243.1_17725001_17775000	NC_039243.1	17725001	17775000	17729182	17774688	-56.425	-56.425	0	38	38	0	-0.220199
NC_039243.1_17750001_17800000	NC_039243.1	17750001	17800000	17760684	17782606	-50.8379	-50.8379	0	36	36	0	-0.220199
NC_039243.1_17775001_17825000	NC_039243.1	17775001	17825000	17782464	17812693	-20.2561	-20.2561	0	17	17	0	-0.220199
NC_039243.1_17800001_17850000	NC_039243.1	17800001	17850000	17812598	17846391	-24.444	-24.444	0	26	26	0	-0.220199
NC_039243.1_17825001_17875000	NC_039243.1	17825001	17875000	17834845	17874768	-57.1437	-57.1437	0	44	44	0	-0.220199
NC_039243.1_17850001_17900000	NC_039243.1	17850001	17900000	17856329	17899607	-47.798	-47.798	0	38	38	0	-0.220199
NC_039243.1_17875001_17925000	NC_039243.1	17875001	17925000	17897383	17917351	-50.8715	-50.8715	0	35	35	0	-0.220199
NC_039243.1_17900001_17950000	NC_039243.1	17900001	17950000	17900039	17943467	-71.3076	-71.3076	0	39	39	0	-0.220199
NC_039243.1_17925001_17975000	NC_039243.1	17925001	17975000	17933821	17943467	-27.8161	-28.4338	5e-05	18	18	1.23542	1.77727
NC_039243.1_17950001_18000000	NC_039243.1	17950001	18000000	0	0				2	2
NC_039243.1_17975001_18025000	NC_039243.1	17975001	18025000	17995762	18017611	-28.3089	-28.3089	0	17	17	0	-0.220199
NC_039243.1_18000001_18050000	NC_039243.1	18000001	18050000	18001719	18017611	-25.7857	-25.7857	0	15	15	0	-0.220199
NC_039243.1_18025001_18075000	NC_039243.1	18025001	18075000	18053113	18074083	-49.9817	-49.9817	0	24	24	0	-0.220199
NC_039243.1_18050001_18100000	NC_039243.1	18050001	18100000	18053113	18099554	-148.064	-148.064	0	69	69	0	-0.220199
NC_039243.1_18075001_18125000	NC_039243.1	18075001	18125000	18075070	18124964	-204.277	-204.277	1e-05	94	94	0.000245809	-0.219802
NC_039243.1_18100001_18150000	NC_039243.1	18100001	18150000	18100988	18148368	-175.567	-175.567	1e-05	87	87	0.00120252	-0.218255
NC_039243.1_18125001_18175000	NC_039243.1	18125001	18175000	18125196	18171039	-136.368	-139.487	5e-05	78	78	6.23828	9.86607
NC_039243.1_18150001_18200000	NC_039243.1	18150001	18200000	18152124	18199292	-146.762	-146.762	0	87	87	0	-0.220199
NC_039243.1_18175001_18225000	NC_039243.1	18175001	18225000	18175605	18224075	-174.524	-174.524	0	107	107	0	-0.220199
NC_039243.1_18200001_18250000	NC_039243.1	18200001	18250000	18200884	18248927	-193.614	-193.614	0	126	126	0	-0.220199
NC_039243.1_18225001_18275000	NC_039243.1	18225001	18275000	18225666	18274414	-194.758	-194.758	0	125	125	0	-0.220199
NC_039243.1_18250001_18300000	NC_039243.1	18250001	18300000	18251393	18292554	-171.353	-171.353	0	115	115	0	-0.220199
NC_039243.1_18275001_18325000	NC_039243.1	18275001	18325000	18275676	18324983	-224.184	-224.184	1e-05	157	157	2.32603e-10	-0.220199
NC_039243.1_18300001_18350000	NC_039243.1	18300001	18350000	18300454	18349850	-237.527	-237.527	0	162	162	0	-0.220199
NC_039243.1_18325001_18375000	NC_039243.1	18325001	18375000	18325001	18373565	-170.176	-170.176	0	114	114	0	-0.220199
NC_039243.1_18350001_18400000	NC_039243.1	18350001	18400000	18350608	18398589	-145.967	-145.967	1e-05	83	83	7.43367e-05	-0.220079
NC_039243.1_18375001_18425000	NC_039243.1	18375001	18425000	18376227	18424080	-255.551	-255.551	0	130	130	0	-0.220199
NC_039243.1_18400001_18450000	NC_039243.1	18400001	18450000	18400160	18449729	-232.498	-232.498	1e-05	124	124	2.84899e-10	-0.220199
NC_039243.1_18425001_18475000	NC_039243.1	18425001	18475000	18428144	18474846	-98.7159	-99.4656	1e-05	46	46	1.49937	2.20403
NC_039243.1_18450001_18500000	NC_039243.1	18450001	18500000	18450726	18493279	-70.849	-70.849	0	31	31	0	-0.220199
NC_039243.1_18475001_18525000	NC_039243.1	18475001	18525000	18476089	18514775	-39.8441	-39.8441	0	31	31	0	-0.220199
NC_039243.1_18500001_18550000	NC_039243.1	18500001	18550000	18514628	18514775	-13.7636	-13.7636	0	22	22	0	-0.220199
NC_039243.1_18525001_18575000	NC_039243.1	18525001	18575000	18565148	18572063	-30.3	-30.3	0	18	18	0	-0.220199
NC_039243.1_18550001_18600000	NC_039243.1	18550001	18600000	18565148	18598485	-89.4971	-89.4971	0	61	61	0	-0.220199
NC_039243.1_18575001_18625000	NC_039243.1	18575001	18625000	18578700	18618203	-72.3878	-72.3878	0	45	45	0	-0.220199
NC_039243.1_18600001_18650000	NC_039243.1	18600001	18650000	18601847	18648753	-33.9557	-33.9557	0	36	36	0	-0.220199
NC_039243.1_18625001_18675000	NC_039243.1	18625001	18675000	18636786	18669466	-59.8095	-59.8095	0	64	64	0	-0.220199
NC_039243.1_18650001_18700000	NC_039243.1	18650001	18700000	18660621	18698673	-93.666	-93.666	0	68	68	0	-0.220199
NC_039243.1_18675001_18725000	NC_039243.1	18675001	18725000	18678572	18721528	-94.2173	-94.2173	0	55	55	0	-0.220199
NC_039243.1_18700001_18750000	NC_039243.1	18700001	18750000	18713531	18749360	-21.2223	-21.2223	0	75	75	0	-0.220199
NC_039243.1_18725001_18775000	NC_039243.1	18725001	18775000	18725027	18763802	-19.1106	-19.1106	0	70	70	0	-0.220199
NC_039243.1_18750001_18800000	NC_039243.1	18750001	18800000	18750143	18763802	-16.243	-16.243	0	12	12	0	-0.220199
NC_039243.1_18775001_18825000	NC_039243.1	18775001	18825000	18812195	18823018	-16.8492	-16.8492	0	26	26	0	-0.220199
NC_039243.1_18800001_18850000	NC_039243.1	18800001	18850000	18812195	18846210	-39.5542	-39.5542	0	41	41	0	-0.220199
NC_039243.1_18825001_18875000	NC_039243.1	18825001	18875000	18830870	18872118	-84.9602	-84.9726	1e-05	71	71	0.0249249	-0.1799
NC_039243.1_18850001_18900000	NC_039243.1	18850001	18900000	18851446	18899509	-158.618	-158.618	0	115	115	0	-0.220199
NC_039243.1_18875001_18925000	NC_039243.1	18875001	18925000	18886000	18924848	-173.088	-173.088	0	123	123	0	-0.220199
NC_039243.1_18900001_18950000	NC_039243.1	18900001	18950000	18904119	18949209	-146.741	-146.741	0	131	131	0	-0.220199
NC_039243.1_18925001_18975000	NC_039243.1	18925001	18975000	18925076	18970979	-140.079	-140.079	0	113	113	0	-0.220199
NC_039243.1_18950001_19000000	NC_039243.1	18950001	19000000	18951384	18999663	-151.705	-151.705	0	142	142	0	-0.220199
NC_039243.1_18975001_19025000	NC_039243.1	18975001	19025000	18976167	19024381	-177.533	-178.155	0.0001	141	141	1.2426	1.78888
NC_039243.1_19000001_19050000	NC_039243.1	19000001	19050000	19000591	19049840	-163.542	-163.542	0	108	108	0	-0.220199
NC_039243.1_19025001_19075000	NC_039243.1	19025001	19075000	19025683	19072116	-134.059	-134.059	0	106	106	0	-0.220199
NC_039243.1_19050001_19100000	NC_039243.1	19050001	19100000	19051172	19099673	-149.55	-149.55	0	101	101	0	-0.220199
NC_039243.1_19075001_19125000	NC_039243.1	19075001	19125000	19076046	19124255	-135.973	-135.973	0	111	111	0	-0.220199
NC_039243.1_19100001_19150000	NC_039243.1	19100001	19150000	19100075	19149995	-129.424	-129.424	0	117	117	0	-0.220199
NC_039243.1_19125001_19175000	NC_039243.1	19125001	19175000	19129077	19173459	-121.459	-121.459	0	93	93	0	-0.220199
NC_039243.1_19150001_19200000	NC_039243.1	19150001	19200000	19150008	19199557	-106.15	-106.15	0	75	75	0	-0.220199
NC_039243.1_19175001_19225000	NC_039243.1	19175001	19225000	19175065	19221656	-128.03	-128.03	0	102	102	0	-0.220199
NC_039243.1_19200001_19250000	NC_039243.1	19200001	19250000	19201024	19248653	-117.052	-117.052	0	100	100	0	-0.220199
NC_039243.1_19225001_19275000	NC_039243.1	19225001	19275000	19228411	19272622	-143.37	-143.548	5e-05	111	111	0.35607	0.355507
NC_039243.1_19250001_19300000	NC_039243.1	19250001	19300000	19251615	19299999	-151.415	-152.264	0.0002	117	117	1.69911	2.52698
NC_039243.1_19275001_19325000	NC_039243.1	19275001	19325000	19275954	19323713	-174.408	-174.792	5e-05	129	129	0.768157	1.02178
NC_039243.1_19300001_19350000	NC_039243.1	19300001	19350000	19300418	19345615	-164.447	-164.447	0	110	110	0	-0.220199
NC_039243.1_19325001_19375000	NC_039243.1	19325001	19375000	19329010	19374768	-110.097	-110.233	1e-05	88	88	0.271596	0.218926
NC_039243.1_19350001_19400000	NC_039243.1	19350001	19400000	19353868	19395283	-134.024	-134.024	0	108	108	0	-0.220199
NC_039243.1_19375001_19425000	NC_039243.1	19375001	19425000	19376498	19424000	-121.737	-121.737	0	83	83	0	-0.220199
NC_039243.1_19400001_19450000	NC_039243.1	19400001	19450000	19400518	19445964	-104.328	-104.328	0	71	71	0	-0.220199
NC_039243.1_19425001_19475000	NC_039243.1	19425001	19475000	19426750	19473781	-145.906	-145.906	0	101	101	0	-0.220199
NC_039243.1_19450001_19500000	NC_039243.1	19450001	19500000	19453121	19499505	-154.741	-154.741	0	113	113	0	-0.220199
NC_039243.1_19475001_19525000	NC_039243.1	19475001	19525000	19479318	19518814	-132.082	-132.082	0	100	100	0	-0.220199
NC_039243.1_19500001_19550000	NC_039243.1	19500001	19550000	19501087	19542938	-108.599	-108.599	0	94	94	0	-0.220199
NC_039243.1_19525001_19575000	NC_039243.1	19525001	19575000	19536327	19573851	-101.423	-101.423	0	89	89	0	-0.220199
NC_039243.1_19550001_19600000	NC_039243.1	19550001	19600000	19550594	19597380	-183.337	-183.337	0	105	105	0	-0.220199
NC_039243.1_19575001_19625000	NC_039243.1	19575001	19625000	19581189	19624993	-195.976	-195.976	0	114	114	0	-0.220199
NC_039243.1_19600001_19650000	NC_039243.1	19600001	19650000	19605102	19648760	-171.441	-171.808	1e-05	105	105	0.732891	0.964764
NC_039243.1_19625001_19675000	NC_039243.1	19625001	19675000	19625429	19674643	-189.767	-190.177	5e-05	107	107	0.819523	1.10484
NC_039243.1_19650001_19700000	NC_039243.1	19650001	19700000	19651073	19697243	-304.059	-304.059	0	177	177	0	-0.220199
NC_039243.1_19675001_19725000	NC_039243.1	19675001	19725000	19675863	19724709	-354.754	-354.755	1e-05	200	277	0.00139801	-0.217939
NC_039243.1_19700001_19750000	NC_039243.1	19700001	19750000	19700894	19749833	-335.545	-335.545	0	200	201	0	-0.220199
NC_039243.1_19725001_19775000	NC_039243.1	19725001	19775000	19726874	19774741	-193.144	-193.238	1e-05	100	100	0.187085	0.0822857
NC_039243.1_19750001_19800000	NC_039243.1	19750001	19800000	19750183	19796978	-158.889	-158.889	0	84	84	0	-0.220199
NC_039243.1_19775001_19825000	NC_039243.1	19775001	19825000	19776684	19823886	-120.793	-120.793	0	68	68	0	-0.220199
NC_039243.1_19800001_19850000	NC_039243.1	19800001	19850000	19800275	19848543	-119.521	-119.521	0	76	76	0	-0.220199
NC_039243.1_19825001_19875000	NC_039243.1	19825001	19875000	19826419	19870846	-181.346	-181.346	0	117	117	0	-0.220199
NC_039243.1_19850001_19900000	NC_039243.1	19850001	19900000	19852309	19896823	-179.502	-179.502	0	113	113	0	-0.220199
NC_039243.1_19875001_19925000	NC_039243.1	19875001	19925000	19880639	19922485	-93.4757	-93.4757	0	57	57	0	-0.220199
NC_039243.1_19900001_19950000	NC_039243.1	19900001	19950000	19916291	19947581	-156.284	-156.284	0	94	94	0	-0.220199
NC_039243.1_19925001_19975000	NC_039243.1	19925001	19975000	19927051	19970194	-149.018	-149.018	0	91	91	0	-0.220199
NC_039243.1_19950001_20000000	NC_039243.1	19950001	20000000	19950299	19988317	-59.3348	-59.3349	1e-05	30	30	7.89052e-05	-0.220072
NC_039243.1_19975001_20025000	NC_039243.1	19975001	20025000	19979650	20024868	-127.297	-127.297	0	61	61	0	-0.220199
NC_039243.1_20000001_20050000	NC_039243.1	20000001	20050000	20003699	20044872	-190.964	-190.964	0	112	112	0	-0.220199
NC_039243.1_20025001_20075000	NC_039243.1	20025001	20075000	20025018	20074656	-147.951	-147.951	0	104	104	0	-0.220199
NC_039243.1_20050001_20100000	NC_039243.1	20050001	20100000	20050676	20099975	-151.926	-151.926	0	97	97	0	-0.220199
NC_039243.1_20075001_20125000	NC_039243.1	20075001	20125000	20076849	20124303	-196.871	-196.871	0	115	115	0	-0.220199
NC_039243.1_20100001_20150000	NC_039243.1	20100001	20150000	20100331	20149867	-158.361	-158.361	0	84	84	0	-0.220199
NC_039243.1_20125001_20175000	NC_039243.1	20125001	20175000	20130086	20168747	-55.7046	-55.7046	0	31	31	0	-0.220199
NC_039243.1_20150001_20200000	NC_039243.1	20150001	20200000	20152055	20196027	-57.6929	-57.6968	1e-05	24	24	0.00783426	-0.207533
NC_039243.1_20175001_20225000	NC_039243.1	20175001	20225000	20177334	20223150	-140.163	-140.163	0	68	68	0	-0.220199
NC_039243.1_20200001_20250000	NC_039243.1	20200001	20250000	20200314	20239744	-147.168	-147.168	0	76	76	0	-0.220199
NC_039243.1_20225001_20275000	NC_039243.1	20225001	20275000	20225927	20273777	-135.368	-135.368	0	73	73	0	-0.220199
NC_039243.1_20250001_20300000	NC_039243.1	20250001	20300000	20250157	20298142	-127.122	-127.122	0	64	64	0	-0.220199
NC_039243.1_20275001_20325000	NC_039243.1	20275001	20325000	20283275	20324963	-134.469	-134.469	0	60	60	0	-0.220199
NC_039243.1_20300001_20350000	NC_039243.1	20300001	20350000	20300801	20347970	-168.065	-168.065	0	91	91	0	-0.220199
NC_039243.1_20325001_20375000	NC_039243.1	20325001	20375000	20325409	20373872	-119.113	-119.905	0.0001	74	74	1.58431	2.34137
NC_039243.1_20350001_20400000	NC_039243.1	20350001	20400000	20350978	20399237	-114.051	-114.051	0	56	56	0	-0.220199
NC_039243.1_20375001_20425000	NC_039243.1	20375001	20425000	20375959	20422965	-160.609	-160.609	0	85	85	0	-0.220199
NC_039243.1_20400001_20450000	NC_039243.1	20400001	20450000	20401873	20448038	-185.659	-185.659	0	100	100	0	-0.220199
NC_039243.1_20425001_20475000	NC_039243.1	20425001	20475000	20425182	20474877	-122.337	-122.337	0	62	62	0	-0.220199
NC_039243.1_20450001_20500000	NC_039243.1	20450001	20500000	20453600	20495831	-93.2923	-93.2923	0	60	60	0	-0.220199
NC_039243.1_20475001_20525000	NC_039243.1	20475001	20525000	20478382	20522602	-112.579	-112.579	0	65	65	0	-0.220199
NC_039243.1_20500001_20550000	NC_039243.1	20500001	20550000	20500753	20549430	-94.9026	-94.9026	0	57	57	0	-0.220199
NC_039243.1_20525001_20575000	NC_039243.1	20525001	20575000	20526645	20574784	-98.1554	-98.1554	0	66	66	0	-0.220199
NC_039243.1_20550001_20600000	NC_039243.1	20550001	20600000	20556565	20591633	-79.0026	-79.0026	0	53	53	0	-0.220199
NC_039243.1_20575001_20625000	NC_039243.1	20575001	20625000	20575306	20624462	-164.423	-164.449	1e-05	88	88	0.0526452	-0.135081
NC_039243.1_20600001_20650000	NC_039243.1	20600001	20650000	20603989	20649183	-198.611	-198.611	0	115	115	0	-0.220199
NC_039243.1_20625001_20675000	NC_039243.1	20625001	20675000	20626289	20674117	-133.603	-133.603	0	79	79	0	-0.220199
NC_039243.1_20650001_20700000	NC_039243.1	20650001	20700000	20650698	20699217	-146.208	-146.208	0	88	88	0	-0.220199
NC_039243.1_20675001_20725000	NC_039243.1	20675001	20725000	20675007	20721949	-149.461	-149.554	5e-05	96	96	0.186152	0.0807778
NC_039243.1_20700001_20750000	NC_039243.1	20700001	20750000	20700553	20749444	-98.8867	-98.8867	0	56	56	0	-0.220199
NC_039243.1_20725001_20775000	NC_039243.1	20725001	20775000	20727023	20766854	-82.3862	-82.3862	0	44	44	0	-0.220199
NC_039243.1_20750001_20800000	NC_039243.1	20750001	20800000	20750857	20799652	-138.987	-138.987	0	72	72	0	-0.220199
NC_039243.1_20775001_20825000	NC_039243.1	20775001	20825000	20776429	20824519	-180.948	-180.948	0	93	93	0	-0.220199
NC_039243.1_20800001_20850000	NC_039243.1	20800001	20850000	20800055	20848353	-139.317	-139.317	0	81	81	0	-0.220199
NC_039243.1_20825001_20875000	NC_039243.1	20825001	20875000	20825157	20874326	-137.203	-137.203	0	83	83	0	-0.220199
NC_039243.1_20850001_20900000	NC_039243.1	20850001	20900000	20851028	20896644	-169.413	-169.413	0	85	85	0	-0.220199
NC_039243.1_20875001_20925000	NC_039243.1	20875001	20925000	20875145	20919031	-101.66	-105.037	0.0001	45	45	6.75468	10.701
NC_039243.1_20900001_20950000	NC_039243.1	20900001	20950000	20911896	20947368	-35.9767	-35.9767	0	15	15	0	-0.220199
NC_039243.1_20925001_20975000	NC_039243.1	20925001	20975000	20928909	20970237	-41.2292	-41.2292	0	22	22	0	-0.220199
NC_039243.1_20950001_21000000	NC_039243.1	20950001	21000000	20967492	20997403	-51.683	-51.683	0	32	32	0	-0.220199
NC_039243.1_20975001_21025000	NC_039243.1	20975001	21025000	20992447	21024127	-84.0949	-84.0949	0	52	52	0	-0.220199
NC_039243.1_21000001_21050000	NC_039243.1	21000001	21050000	21001536	21047375	-79.7643	-79.7643	0	49	49	0	-0.220199
NC_039243.1_21025001_21075000	NC_039243.1	21025001	21075000	21026042	21074940	-74.6028	-74.6028	0	37	37	0	-0.220199
NC_039243.1_21050001_21100000	NC_039243.1	21050001	21100000	21054619	21099865	-77.312	-77.312	0	36	36	0	-0.220199
NC_039243.1_21075001_21125000	NC_039243.1	21075001	21125000	21086778	21124532	-79.6142	-79.6142	0	41	41	0	-0.220199
NC_039243.1_21100001_21150000	NC_039243.1	21100001	21150000	21100119	21147630	-83.6306	-83.6306	0	50	50	0	-0.220199
NC_039243.1_21125001_21175000	NC_039243.1	21125001	21175000	21127612	21173284	-104.375	-104.375	0	58	58	0	-0.220199
NC_039243.1_21150001_21200000	NC_039243.1	21150001	21200000	21150880	21190458	-103.35	-103.35	0	52	52	0	-0.220199
NC_039243.1_21175001_21225000	NC_039243.1	21175001	21225000	21176410	21221943	-79.9642	-79.9642	0	35	35	0	-0.220199
NC_039243.1_21200001_21250000	NC_039243.1	21200001	21250000	21203884	21248807	-157.151	-157.151	1e-05	85	85	7.51459e-08	-0.220199
NC_039243.1_21225001_21275000	NC_039243.1	21225001	21275000	21228463	21273714	-168.988	-169.58	5e-05	91	91	1.18363	1.69354
NC_039243.1_21250001_21300000	NC_039243.1	21250001	21300000	21254784	21299886	-118.768	-118.768	0	63	63	0	-0.220199
NC_039243.1_21275001_21325000	NC_039243.1	21275001	21325000	21276643	21322185	-190.356	-190.356	0	121	121	0	-0.220199
NC_039243.1_21300001_21350000	NC_039243.1	21300001	21350000	21301056	21349337	-182.261	-182.261	0	150	150	0	-0.220199
NC_039243.1_21325001_21375000	NC_039243.1	21325001	21375000	21327276	21374671	-146.599	-146.599	0	125	125	0	-0.220199
NC_039243.1_21350001_21400000	NC_039243.1	21350001	21400000	21350271	21399079	-211.553	-211.553	0	131	131	0	-0.220199
NC_039243.1_21375001_21425000	NC_039243.1	21375001	21425000	21376063	21424020	-207.103	-207.103	0	112	112	0	-0.220199
NC_039243.1_21400001_21450000	NC_039243.1	21400001	21450000	21401134	21448370	-105.873	-105.873	0	59	59	0	-0.220199
NC_039243.1_21425001_21475000	NC_039243.1	21425001	21475000	21425960	21474716	-139.075	-139.075	0	73	73	0	-0.220199
NC_039243.1_21450001_21500000	NC_039243.1	21450001	21500000	21453069	21499049	-182.919	-182.919	0	102	102	0	-0.220199
NC_039243.1_21475001_21525000	NC_039243.1	21475001	21525000	21475077	21524779	-166.022	-166.022	0	105	105	0	-0.220199
NC_039243.1_21500001_21550000	NC_039243.1	21500001	21550000	21503753	21546964	-163.86	-163.86	0	103	103	0	-0.220199
NC_039243.1_21525001_21575000	NC_039243.1	21525001	21575000	21525290	21574929	-149.817	-149.817	0	86	86	0	-0.220199
NC_039243.1_21550001_21600000	NC_039243.1	21550001	21600000	21550998	21589836	-118.74	-118.74	0	62	62	0	-0.220199
NC_039243.1_21575001_21625000	NC_039243.1	21575001	21625000	21575071	21618661	-58.5501	-58.5501	0	27	27	0	-0.220199
NC_039243.1_21600001_21650000	NC_039243.1	21600001	21650000	21612967	21647005	-318.488	-318.536	1e-05	165	165	0.094543	-0.0673388
NC_039243.1_21625001_21675000	NC_039243.1	21625001	21675000	21628770	21647005	-309.18	-309.18	0	158	158	0	-0.220199
NC_039243.1_21650001_21700000	NC_039243.1	21650001	21700000	0	0				9	9
NC_039243.1_21675001_21725000	NC_039243.1	21675001	21725000	21681527	21724197	-82.2421	-82.9434	0.0001	45	45	1.40273	2.04778
NC_039243.1_21700001_21750000	NC_039243.1	21700001	21750000	21709575	21746151	-156.696	-157.789	1e-05	89	89	2.18512	3.31278
NC_039243.1_21725001_21775000	NC_039243.1	21725001	21775000	21726046	21771002	-159.304	-159.39	5e-05	106	106	0.170791	0.0559412
NC_039243.1_21750001_21800000	NC_039243.1	21750001	21800000	21750617	21799787	-119.739	-119.739	0	76	76	0	-0.220199
NC_039243.1_21775001_21825000	NC_039243.1	21775001	21825000	21777874	21822813	-73.7218	-73.7218	0	45	45	0	-0.220199
NC_039243.1_21800001_21850000	NC_039243.1	21800001	21850000	21800546	21849779	-116.118	-116.118	0	64	64	0	-0.220199
NC_039243.1_21825001_21875000	NC_039243.1	21825001	21875000	21827390	21871958	-132.596	-132.596	0	75	75	0	-0.220199
NC_039243.1_21850001_21900000	NC_039243.1	21850001	21900000	21850107	21899157	-118.235	-118.235	0	65	65	0	-0.220199
NC_039243.1_21875001_21925000	NC_039243.1	21875001	21925000	21875519	21915954	-122.566	-122.566	0	65	65	0	-0.220199
NC_039243.1_21900001_21950000	NC_039243.1	21900001	21950000	21900898	21949327	-117.044	-117.044	0	68	68	0	-0.220199
NC_039243.1_21925001_21975000	NC_039243.1	21925001	21975000	21933148	21974816	-145.996	-145.996	0	81	81	0	-0.220199
NC_039243.1_21950001_22000000	NC_039243.1	21950001	22000000	21950799	21999894	-168.35	-168.35	0	108	108	0	-0.220199
NC_039243.1_21975001_22025000	NC_039243.1	21975001	22025000	21977263	22024574	-134.77	-134.77	0	88	88	0	-0.220199
NC_039243.1_22000001_22050000	NC_039243.1	22000001	22050000	22000344	22048857	-107.83	-107.83	0	50	50	0	-0.220199
NC_039243.1_22025001_22075000	NC_039243.1	22025001	22075000	22026253	22074972	-89.6459	-89.6459	0	35	35	0	-0.220199
NC_039243.1_22050001_22100000	NC_039243.1	22050001	22100000	22059274	22097954	-113.592	-113.592	0	58	58	0	-0.220199
NC_039243.1_22075001_22125000	NC_039243.1	22075001	22125000	22075610	22123952	-132.421	-133.029	0.0001	69	69	1.2173	1.74797
NC_039243.1_22100001_22150000	NC_039243.1	22100001	22150000	22102827	22148976	-83.5288	-83.5288	0	34	34	0	-0.220199
NC_039243.1_22125001_22175000	NC_039243.1	22125001	22175000	22136990	22173999	-83.1319	-83.1319	0	40	40	0	-0.220199
NC_039243.1_22150001_22200000	NC_039243.1	22150001	22200000	22150691	22199475	-32.1722	-32.1722	0	95	95	0	-0.220199
NC_039243.1_22175001_22225000	NC_039243.1	22175001	22225000	22178411	22223490	-36.37	-36.37	1e-05	119	119	2.21956e-07	-0.220199
NC_039243.1_22200001_22250000	NC_039243.1	22200001	22250000	22200747	22247427	-114.113	-114.113	0	91	91	0	-0.220199
NC_039243.1_22225001_22275000	NC_039243.1	22225001	22275000	22233063	22271755	-157.891	-157.891	1e-05	109	109	1.15403e-05	-0.220181
NC_039243.1_22250001_22300000	NC_039243.1	22250001	22300000	22250690	22297295	-157.743	-157.743	0	96	96	0	-0.220199
NC_039243.1_22275001_22325000	NC_039243.1	22275001	22325000	22280198	22324646	-81.7886	-81.7886	0	39	39	0	-0.220199
NC_039243.1_22300001_22350000	NC_039243.1	22300001	22350000	22304040	22344890	-43.341	-43.341	0	21	21	0	-0.220199
NC_039243.1_22325001_22375000	NC_039243.1	22325001	22375000	22342966	22371747	-57.2503	-57.2503	0	27	27	0	-0.220199
NC_039243.1_22350001_22400000	NC_039243.1	22350001	22400000	22363519	22397550	-102.087	-102.087	1e-05	61	61	1.46385e-05	-0.220176
NC_039243.1_22375001_22425000	NC_039243.1	22375001	22425000	22375053	22415036	-141.046	-141.046	0	88	88	0	-0.220199
NC_039243.1_22400001_22450000	NC_039243.1	22400001	22450000	22405834	22443845	-143.703	-143.703	0	83	83	0	-0.220199
NC_039243.1_22425001_22475000	NC_039243.1	22425001	22475000	22430058	22473500	-132.914	-132.914	0	65	65	0	-0.220199
NC_039243.1_22450001_22500000	NC_039243.1	22450001	22500000	22450192	22499090	-112.613	-112.613	0	47	47	0	-0.220199
NC_039243.1_22475001_22525000	NC_039243.1	22475001	22525000	22476099	22522689	-103.233	-103.233	0	48	48	0	-0.220199
NC_039243.1_22500001_22550000	NC_039243.1	22500001	22550000	22503362	22549870	-135.865	-135.865	0	69	69	0	-0.220199
NC_039243.1_22525001_22575000	NC_039243.1	22525001	22575000	22525138	22573319	-237.477	-237.477	0	120	120	0	-0.220199
NC_039243.1_22550001_22600000	NC_039243.1	22550001	22600000	22550182	22598392	-245.983	-247.361	5e-05	122	122	2.75589	4.23562
NC_039243.1_22575001_22625000	NC_039243.1	22575001	22625000	22576048	22624272	-132.83	-132.83	0	59	59	0	-0.220199
NC_039243.1_22600001_22650000	NC_039243.1	22600001	22650000	22600560	22647695	-97.2748	-97.2748	0	41	41	0	-0.220199
NC_039243.1_22625001_22675000	NC_039243.1	22625001	22675000	22626534	22674170	-140.682	-140.682	0	73	73	0	-0.220199
NC_039243.1_22650001_22700000	NC_039243.1	22650001	22700000	22650969	22694551	-173.649	-174.159	5e-05	100	100	1.01901	1.42738
NC_039243.1_22675001_22725000	NC_039243.1	22675001	22725000	22676219	22722614	-178.789	-178.828	1e-05	84	84	0.0765835	-0.0963764
NC_039243.1_22700001_22750000	NC_039243.1	22700001	22750000	22703535	22747989	-174.243	-174.627	1e-05	74	74	0.767564	1.02083
NC_039243.1_22725001_22775000	NC_039243.1	22725001	22775000	22726749	22774900	-261.821	-261.821	0	128	128	0	-0.220199
NC_039243.1_22750001_22800000	NC_039243.1	22750001	22800000	22751024	22798794	-207.828	-207.866	1e-05	111	111	0.0757443	-0.0977331
NC_039243.1_22775001_22825000	NC_039243.1	22775001	22825000	22775223	22823069	-92.5252	-92.5316	1e-05	42	42	0.0127841	-0.199529
NC_039243.1_22800001_22850000	NC_039243.1	22800001	22850000	22802413	22849966	-179.032	-179.032	0	84	84	0	-0.220199
NC_039243.1_22825001_22875000	NC_039243.1	22825001	22875000	22826282	22873874	-185.808	-185.808	1e-05	88	88	0.00112658	-0.218378
NC_039243.1_22850001_22900000	NC_039243.1	22850001	22900000	22851501	22885564	-96.9044	-96.9044	0	45	45	0	-0.220199
NC_039243.1_22875001_22925000	NC_039243.1	22875001	22925000	22875118	22885564	-41.729	-41.729	0	23	23	0	-0.220199
NC_039243.1_22900001_22950000	NC_039243.1	22900001	22950000	0	0				1	1
NC_039243.1_22925001_22975000	NC_039243.1	22925001	22975000	0	0				1	1
NC_039243.1_22950001_23000000	NC_039243.1	22950001	23000000	0	0				0	0
NC_039243.1_22975001_23025000	NC_039243.1	22975001	23025000	0	0				0	0
NC_039243.1_23000001_23050000	NC_039243.1	23000001	23050000	0	0				0	0
NC_039243.1_23025001_23075000	NC_039243.1	23025001	23075000	0	0				2	2
NC_039243.1_23050001_23100000	NC_039243.1	23050001	23100000	0	0				2	2
NC_039243.1_23075001_23125000	NC_039243.1	23075001	23125000	0	0				0	0
NC_039243.1_23100001_23150000	NC_039243.1	23100001	23150000	0	0				5	5
NC_039243.1_23125001_23175000	NC_039243.1	23125001	23175000	0	0				5	5
NC_039243.1_23150001_23200000	NC_039243.1	23150001	23200000	0	0				0	0
NC_039243.1_23175001_23225000	NC_039243.1	23175001	23225000	0	0				0	0
NC_039243.1_23200001_23250000	NC_039243.1	23200001	23250000	0	0				0	0
NC_039243.1_23225001_23275000	NC_039243.1	23225001	23275000	0	0				0	0
NC_039243.1_23250001_23300000	NC_039243.1	23250001	23300000	0	0				0	0
NC_039243.1_23275001_23325000	NC_039243.1	23275001	23325000	0	0				0	0
NC_039243.1_23300001_23350000	NC_039243.1	23300001	23350000	0	0				0	0
NC_039243.1_23325001_23375000	NC_039243.1	23325001	23375000	0	0				0	0
NC_039243.1_23350001_23400000	NC_039243.1	23350001	23400000	0	0				0	0
NC_039243.1_23375001_23425000	NC_039243.1	23375001	23425000	0	0				0	0
NC_039243.1_23400001_23450000	NC_039243.1	23400001	23450000	0	0				0	0
NC_039243.1_23425001_23475000	NC_039243.1	23425001	23475000	0	0				0	0
NC_039243.1_23450001_23500000	NC_039243.1	23450001	23500000	0	0				3	3
NC_039243.1_23475001_23525000	NC_039243.1	23475001	23525000	0	0				3	3
NC_039243.1_23500001_23550000	NC_039243.1	23500001	23550000	0	0				2	2
NC_039243.1_23525001_23575000	NC_039243.1	23525001	23575000	0	0				6	6
NC_039243.1_23550001_23600000	NC_039243.1	23550001	23600000	0	0				5	5
NC_039243.1_23575001_23625000	NC_039243.1	23575001	23625000	0	0				1	1
NC_039243.1_23600001_23650000	NC_039243.1	23600001	23650000	0	0				0	0
NC_039243.1_23625001_23675000	NC_039243.1	23625001	23675000	0	0				1	1
NC_039243.1_23650001_23700000	NC_039243.1	23650001	23700000	0	0				1	1
NC_039243.1_23675001_23725000	NC_039243.1	23675001	23725000	0	0				0	0
NC_039243.1_23700001_23750000	NC_039243.1	23700001	23750000	0	0				0	0
NC_039243.1_23725001_23775000	NC_039243.1	23725001	23775000	0	0				0	0
NC_039243.1_23750001_23800000	NC_039243.1	23750001	23800000	0	0				0	0
NC_039243.1_23775001_23825000	NC_039243.1	23775001	23825000	0	0				0	0
NC_039243.1_23800001_23850000	NC_039243.1	23800001	23850000	0	0				0	0
NC_039243.1_23825001_23875000	NC_039243.1	23825001	23875000	0	0				2	2
NC_039243.1_23850001_23900000	NC_039243.1	23850001	23900000	0	0				9	9
NC_039243.1_23875001_23925000	NC_039243.1	23875001	23925000	0	0				7	7
NC_039243.1_23900001_23950000	NC_039243.1	23900001	23950000	0	0				0	0
NC_039243.1_23925001_23975000	NC_039243.1	23925001	23975000	23951406	23952710	-67.7583	-67.7583	0	48	48	0	-0.220199
NC_039243.1_23950001_24000000	NC_039243.1	23950001	24000000	23951406	23995705	-69.6697	-69.6697	0	52	52	0	-0.220199
NC_039243.1_23975001_24025000	NC_039243.1	23975001	24025000	0	0				4	4
NC_039243.1_24000001_24050000	NC_039243.1	24000001	24050000	0	0				0	0
NC_039243.1_24025001_24075000	NC_039243.1	24025001	24075000	0	0				0	0
NC_039243.1_24050001_24100000	NC_039243.1	24050001	24100000	24082715	24099678	-92.7844	-93.1118	1e-05	61	61	0.65496	0.838762
NC_039243.1_24075001_24125000	NC_039243.1	24075001	24125000	24082715	24111218	-129.65	-129.65	0	82	82	0	-0.220199
NC_039243.1_24100001_24150000	NC_039243.1	24100001	24150000	24101818	24135718	-43.5427	-43.8613	5e-05	28	28	0.637313	0.810231
NC_039243.1_24125001_24175000	NC_039243.1	24125001	24175000	24135650	24164936	-10.8905	-10.8905	0	14	14	0	-0.220199
NC_039243.1_24150001_24200000	NC_039243.1	24150001	24200000	24164884	24197322	-11.767	-11.767	0	14	14	0	-0.220199
NC_039243.1_24175001_24225000	NC_039243.1	24175001	24225000	24189948	24224705	-21.7574	-21.7574	0	24	24	0	-0.220199
NC_039243.1_24200001_24250000	NC_039243.1	24200001	24250000	24205567	24224705	-13.5582	-13.5582	0	17	17	0	-0.220199
NC_039243.1_24225001_24275000	NC_039243.1	24225001	24275000	0	0				0	0
NC_039243.1_24250001_24300000	NC_039243.1	24250001	24300000	0	0				0	0
NC_039243.1_24275001_24325000	NC_039243.1	24275001	24325000	24317027	24324949	-31.8415	-31.8415	0	19	19	0	-0.220199
NC_039243.1_24300001_24350000	NC_039243.1	24300001	24350000	24317027	24349917	-71.4516	-71.4516	0	44	44	0	-0.220199
NC_039243.1_24325001_24375000	NC_039243.1	24325001	24375000	24325545	24374562	-113.042	-113.042	0	65	65	0	-0.220199
NC_039243.1_24350001_24400000	NC_039243.1	24350001	24400000	24350723	24398654	-203.703	-208.012	5e-05	128	128	8.61828	13.7141
NC_039243.1_24375001_24425000	NC_039243.1	24375001	24425000	24375129	24423057	-206.978	-206.978	0	143	143	0	-0.220199
NC_039243.1_24400001_24450000	NC_039243.1	24400001	24450000	24400790	24449901	-133.394	-133.404	1e-05	110	110	0.0210902	-0.1861
NC_039243.1_24425001_24475000	NC_039243.1	24425001	24475000	24425449	24474519	-125.349	-125.351	1e-05	120	120	0.00263331	-0.215942
NC_039243.1_24450001_24500000	NC_039243.1	24450001	24500000	24450570	24499941	-146.469	-146.469	0	126	126	0	-0.220199
NC_039243.1_24475001_24525000	NC_039243.1	24475001	24525000	24475444	24524822	-128.08	-128.08	0	103	103	0	-0.220199
NC_039243.1_24500001_24550000	NC_039243.1	24500001	24550000	24500105	24549471	-106.166	-106.166	0	83	83	0	-0.220199
NC_039243.1_24525001_24575000	NC_039243.1	24525001	24575000	24526824	24574785	-89.4404	-89.4404	0	75	75	0	-0.220199
NC_039243.1_24550001_24600000	NC_039243.1	24550001	24600000	24550574	24597524	-138.559	-138.559	0	99	99	0	-0.220199
NC_039243.1_24575001_24625000	NC_039243.1	24575001	24625000	24575570	24624992	-299.707	-299.707	0	200	201	0	-0.220199
NC_039243.1_24600001_24650000	NC_039243.1	24600001	24650000	24602632	24649967	-325.423	-325.423	0	200	269	0	-0.220199
NC_039243.1_24625001_24675000	NC_039243.1	24625001	24675000	24625002	24667894	-312.994	-312.994	0	196	196	0	-0.220199
NC_039243.1_24650001_24700000	NC_039243.1	24650001	24700000	24650142	24692347	-177.647	-177.647	0	103	103	0	-0.220199
NC_039243.1_24675001_24725000	NC_039243.1	24675001	24725000	24676596	24724455	-140.164	-140.164	0	88	88	0	-0.220199
NC_039243.1_24700001_24750000	NC_039243.1	24700001	24750000	24700481	24749704	-160.914	-163.852	0.0002	137	137	5.87689	9.28177
NC_039243.1_24725001_24775000	NC_039243.1	24725001	24775000	24725346	24774967	-185.904	-185.904	0	170	170	0	-0.220199
NC_039243.1_24750001_24800000	NC_039243.1	24750001	24800000	24750198	24799899	-184.775	-184.775	0	150	150	0	-0.220199
NC_039243.1_24775001_24825000	NC_039243.1	24775001	24825000	24775188	24820252	-170.353	-170.353	0	140	140	0	-0.220199
NC_039243.1_24800001_24850000	NC_039243.1	24800001	24850000	24800647	24849736	-183.14	-183.14	0	140	140	0	-0.220199
NC_039243.1_24825001_24875000	NC_039243.1	24825001	24875000	24827728	24874007	-182.965	-182.965	0	125	125	0	-0.220199
NC_039243.1_24850001_24900000	NC_039243.1	24850001	24900000	24850141	24898294	-99.4823	-101.913	1e-05	73	73	4.86133	7.63977
NC_039243.1_24875001_24925000	NC_039243.1	24875001	24925000	24877200	24921491	-81.3443	-81.3443	0	58	58	0	-0.220199
NC_039243.1_24900001_24950000	NC_039243.1	24900001	24950000	24906150	24949103	-125.85	-125.85	0	94	94	0	-0.220199
NC_039243.1_24925001_24975000	NC_039243.1	24925001	24975000	24925261	24969321	-128.589	-128.589	0	99	99	0	-0.220199
NC_039243.1_24950001_25000000	NC_039243.1	24950001	25000000	24952204	24999106	-135.293	-135.293	0	91	91	0	-0.220199
NC_039243.1_24975001_25025000	NC_039243.1	24975001	25025000	24975540	25020511	-170.944	-170.995	1e-05	153	153	0.102396	-0.0546411
NC_039243.1_25000001_25050000	NC_039243.1	25000001	25050000	25001427	25048362	-174.166	-174.166	0	170	170	0	-0.220199
NC_039243.1_25025001_25075000	NC_039243.1	25025001	25075000	25025685	25074988	-168.976	-168.976	0	145	145	0	-0.220199
NC_039243.1_25050001_25100000	NC_039243.1	25050001	25100000	25051121	25099920	-191.542	-191.542	0	145	145	0	-0.220199
NC_039243.1_25075001_25125000	NC_039243.1	25075001	25125000	25075008	25124018	-192.279	-192.279	0	147	147	0	-0.220199
NC_039243.1_25100001_25150000	NC_039243.1	25100001	25150000	25100078	25149548	-181.534	-181.534	0	135	135	0	-0.220199
NC_039243.1_25125001_25175000	NC_039243.1	25125001	25175000	25125130	25174561	-185.888	-185.888	0	131	131	0	-0.220199
NC_039243.1_25150001_25200000	NC_039243.1	25150001	25200000	25150409	25194397	-239.66	-239.66	0	154	154	0	-0.220199
NC_039243.1_25175001_25225000	NC_039243.1	25175001	25225000	25175070	25222601	-193.106	-193.106	0	122	122	0	-0.220199
NC_039243.1_25200001_25250000	NC_039243.1	25200001	25250000	25200930	25240923	-103.785	-103.785	0	70	70	0	-0.220199
NC_039243.1_25225001_25275000	NC_039243.1	25225001	25275000	25225712	25269010	-56.7871	-56.7871	0	35	35	0	-0.220199
NC_039243.1_25250001_25300000	NC_039243.1	25250001	25300000	25255629	25269010	-22.5025	-22.5025	1e-05	14	14	2.62423e-07	-0.220199
NC_039243.1_25275001_25325000	NC_039243.1	25275001	25325000	25307747	25324419	-19.7329	-19.7329	0	28	28	0	-0.220199
NC_039243.1_25300001_25350000	NC_039243.1	25300001	25350000	25307747	25340482	-21.4165	-21.4165	0	30	30	0	-0.220199
NC_039243.1_25325001_25375000	NC_039243.1	25325001	25375000	25340460	25373884	-86.1718	-86.1718	0	47	47	0	-0.220199
NC_039243.1_25350001_25400000	NC_039243.1	25350001	25400000	25352023	25380649	-111.076	-111.114	1e-05	66	66	0.0749602	-0.099001
NC_039243.1_25375001_25425000	NC_039243.1	25375001	25425000	25375502	25414133	-54.3036	-54.3036	0	43	43	0	-0.220199
NC_039243.1_25400001_25450000	NC_039243.1	25400001	25450000	25411708	25430164	-31.2362	-31.2362	0	28	28	0	-0.220199
NC_039243.1_25425001_25475000	NC_039243.1	25425001	25475000	25430094	25460821	-5.68465	-5.68465	0	12	12	0	-0.220199
NC_039243.1_25450001_25500000	NC_039243.1	25450001	25500000	25460793	25479487	-8.60133	-8.60133	0	10	10	0	-0.220199
NC_039243.1_25475001_25525000	NC_039243.1	25475001	25525000	0	0				4	4
NC_039243.1_25500001_25550000	NC_039243.1	25500001	25550000	0	0				0	0
NC_039243.1_25525001_25575000	NC_039243.1	25525001	25575000	0	0				0	0
NC_039243.1_25550001_25600000	NC_039243.1	25550001	25600000	0	0				6	6
NC_039243.1_25575001_25625000	NC_039243.1	25575001	25625000	25580944	25624537	-23.8591	-23.8591	0	12	12	0	-0.220199
NC_039243.1_25600001_25650000	NC_039243.1	25600001	25650000	25614606	25631994	-28.9241	-28.9241	0	15	15	0	-0.220199
NC_039243.1_25625001_25675000	NC_039243.1	25625001	25675000	25626451	25656204	-19.5213	-19.5213	0	13	13	0	-0.220199
NC_039243.1_25650001_25700000	NC_039243.1	25650001	25700000	0	0				4	4
NC_039243.1_25675001_25725000	NC_039243.1	25675001	25725000	0	0				8	8
NC_039243.1_25700001_25750000	NC_039243.1	25700001	25750000	25702621	25737478	-28.6299	-28.6299	0	13	13	0	-0.220199
NC_039243.1_25725001_25775000	NC_039243.1	25725001	25775000	25725105	25772658	-85.0234	-85.0234	0	47	47	0	-0.220199
NC_039243.1_25750001_25800000	NC_039243.1	25750001	25800000	25755647	25799803	-202.484	-202.484	0	118	118	0	-0.220199
NC_039243.1_25775001_25825000	NC_039243.1	25775001	25825000	25777504	25823808	-205.536	-205.536	0	107	107	0	-0.220199
NC_039243.1_25800001_25850000	NC_039243.1	25800001	25850000	25803389	25848772	-144.524	-144.524	1e-05	69	69	1.20292e-06	-0.220197
NC_039243.1_25825001_25875000	NC_039243.1	25825001	25875000	25826383	25874207	-149.273	-149.273	0	72	72	0	-0.220199
NC_039243.1_25850001_25900000	NC_039243.1	25850001	25900000	25851314	25897146	-126.961	-126.961	0	60	60	0	-0.220199
NC_039243.1_25875001_25925000	NC_039243.1	25875001	25925000	25875597	25921978	-86.3708	-86.3708	0	38	38	0	-0.220199
NC_039243.1_25900001_25950000	NC_039243.1	25900001	25950000	25907070	25948033	-109.983	-109.983	0	48	48	0	-0.220199
NC_039243.1_25925001_25975000	NC_039243.1	25925001	25975000	25925671	25974150	-147.849	-147.849	1e-05	73	73	3.17345e-05	-0.220148
NC_039243.1_25950001_26000000	NC_039243.1	25950001	26000000	25950842	25999320	-143.853	-143.853	0	75	75	0	-0.220199
NC_039243.1_25975001_26025000	NC_039243.1	25975001	26025000	25976062	26021724	-109.507	-109.507	0	52	52	0	-0.220199
NC_039243.1_26000001_26050000	NC_039243.1	26000001	26050000	26000498	26048323	-134.809	-134.809	0	53	53	0	-0.220199
NC_039243.1_26025001_26075000	NC_039243.1	26025001	26075000	26025728	26074918	-158.186	-158.186	0	67	67	0	-0.220199
NC_039243.1_26050001_26100000	NC_039243.1	26050001	26100000	26052518	26098993	-124.807	-124.807	0	65	65	0	-0.220199
NC_039243.1_26075001_26125000	NC_039243.1	26075001	26125000	26075667	26124548	-158.836	-158.836	0	90	90	0	-0.220199
NC_039243.1_26100001_26150000	NC_039243.1	26100001	26150000	26100923	26149719	-160.241	-160.241	0	93	93	0	-0.220199
NC_039243.1_26125001_26175000	NC_039243.1	26125001	26175000	26126096	26171243	-169.293	-169.293	0	88	88	0	-0.220199
NC_039243.1_26150001_26200000	NC_039243.1	26150001	26200000	26150318	26199178	-147.575	-147.576	1e-05	66	66	0.000562938	-0.219289
NC_039243.1_26175001_26225000	NC_039243.1	26175001	26225000	26177939	26223841	-122.404	-122.428	1e-05	50	50	0.0477123	-0.143056
NC_039243.1_26200001_26250000	NC_039243.1	26200001	26250000	26200161	26249431	-143.229	-143.229	1e-05	62	62	1.81689e-05	-0.22017
NC_039243.1_26225001_26275000	NC_039243.1	26225001	26275000	26225112	26273613	-127.897	-127.945	1e-05	59	59	0.0946618	-0.0671467
NC_039243.1_26250001_26300000	NC_039243.1	26250001	26300000	26250955	26299017	-157.516	-157.534	5e-05	76	76	0.0360763	-0.16187
NC_039243.1_26275001_26325000	NC_039243.1	26275001	26325000	26277658	26324448	-138.47	-138.47	0	73	73	0	-0.220199
NC_039243.1_26300001_26350000	NC_039243.1	26300001	26350000	26300440	26349989	-118.669	-118.669	0	108	108	0	-0.220199
NC_039243.1_26325001_26375000	NC_039243.1	26325001	26375000	26325331	26373709	-210.071	-210.071	0	197	197	0	-0.220199
NC_039243.1_26350001_26400000	NC_039243.1	26350001	26400000	26350073	26398758	-311.044	-311.044	0	149	149	0	-0.220199
NC_039243.1_26375001_26425000	NC_039243.1	26375001	26425000	26375619	26417555	-141.564	-141.564	0	73	73	0	-0.220199
NC_039243.1_26400001_26450000	NC_039243.1	26400001	26450000	26402672	26449154	-183.216	-183.216	0	116	116	0	-0.220199
NC_039243.1_26425001_26475000	NC_039243.1	26425001	26475000	26425251	26474978	-213.808	-213.808	0	121	121	0	-0.220199
NC_039243.1_26450001_26500000	NC_039243.1	26450001	26500000	26450485	26499915	-195.789	-195.789	0	93	93	0	-0.220199
NC_039243.1_26475001_26525000	NC_039243.1	26475001	26525000	26478188	26524419	-141.099	-141.099	0	69	69	0	-0.220199
NC_039243.1_26500001_26550000	NC_039243.1	26500001	26550000	26503951	26549495	-126.555	-126.555	0	109	109	0	-0.220199
NC_039243.1_26525001_26575000	NC_039243.1	26525001	26575000	26525464	26570447	-126.127	-126.127	1e-05	142	142	6.12509e-06	-0.220189
NC_039243.1_26550001_26600000	NC_039243.1	26550001	26600000	26551027	26599936	-138.153	-138.153	0	140	140	0	-0.220199
NC_039243.1_26575001_26625000	NC_039243.1	26575001	26625000	26576730	26624969	-186.539	-186.539	0	167	167	0	-0.220199
NC_039243.1_26600001_26650000	NC_039243.1	26600001	26650000	26601756	26649995	-184.794	-184.794	0	149	149	0	-0.220199
NC_039243.1_26625001_26675000	NC_039243.1	26625001	26675000	26625334	26674148	-150.572	-150.691	1e-05	144	144	0.238857	0.165993
NC_039243.1_26650001_26700000	NC_039243.1	26650001	26700000	26650969	26699859	-138.457	-138.457	0	157	157	0	-0.220199
NC_039243.1_26675001_26725000	NC_039243.1	26675001	26725000	26675431	26721798	-108.662	-108.662	0	146	146	0	-0.220199
NC_039243.1_26700001_26750000	NC_039243.1	26700001	26750000	26700246	26749856	-84.207	-84.207	0	96	96	0	-0.220199
NC_039243.1_26725001_26775000	NC_039243.1	26725001	26775000	26744920	26766558	-61.3203	-61.3203	0	65	65	0	-0.220199
NC_039243.1_26750001_26800000	NC_039243.1	26750001	26800000	26750409	26797598	-43.7508	-43.7508	0	44	44	0	-0.220199
NC_039243.1_26775001_26825000	NC_039243.1	26775001	26825000	26780500	26824786	-70.8993	-70.8993	0	78	78	0	-0.220199
NC_039243.1_26800001_26850000	NC_039243.1	26800001	26850000	26802370	26844058	-67.3775	-67.3775	0	105	105	0	-0.220199
NC_039243.1_26825001_26875000	NC_039243.1	26825001	26875000	26828827	26874893	-59.7901	-59.8061	1e-05	87	87	0.0320526	-0.168375
NC_039243.1_26850001_26900000	NC_039243.1	26850001	26900000	26850533	26898985	-122.467	-122.467	0	139	139	0	-0.220199
NC_039243.1_26875001_26925000	NC_039243.1	26875001	26925000	26875447	26924940	-115.032	-115.032	0	108	108	0	-0.220199
NC_039243.1_26900001_26950000	NC_039243.1	26900001	26950000	26900229	26947946	-103.102	-103.102	0	73	73	0	-0.220199
NC_039243.1_26925001_26975000	NC_039243.1	26925001	26975000	26925040	26972494	-141.13	-141.814	5e-05	103	103	1.36877	1.99288
NC_039243.1_26950001_27000000	NC_039243.1	26950001	27000000	26950686	26999865	-110.329	-110.329	0	80	80	0	-0.220199
NC_039243.1_26975001_27025000	NC_039243.1	26975001	27025000	26976850	27023226	-116.414	-116.414	0	82	82	0	-0.220199
NC_039243.1_27000001_27050000	NC_039243.1	27000001	27050000	27001023	27049111	-127.392	-127.392	0	76	76	0	-0.220199
NC_039243.1_27025001_27075000	NC_039243.1	27025001	27075000	27025812	27072631	-152.043	-152.043	0	94	94	0	-0.220199
NC_039243.1_27050001_27100000	NC_039243.1	27050001	27100000	27050035	27099962	-210.556	-210.556	0	134	134	0	-0.220199
NC_039243.1_27075001_27125000	NC_039243.1	27075001	27125000	27075893	27124879	-222.049	-222.049	0	139	139	0	-0.220199
NC_039243.1_27100001_27150000	NC_039243.1	27100001	27150000	27103559	27149518	-179.261	-179.261	0	120	120	0	-0.220199
NC_039243.1_27125001_27175000	NC_039243.1	27125001	27175000	27125062	27174434	-170.995	-170.995	0	105	105	0	-0.220199
NC_039243.1_27150001_27200000	NC_039243.1	27150001	27200000	27150266	27199952	-166.836	-166.836	0	94	94	0	-0.220199
NC_039243.1_27175001_27225000	NC_039243.1	27175001	27225000	27178596	27223149	-205.598	-205.598	0	114	114	0	-0.220199
NC_039243.1_27200001_27250000	NC_039243.1	27200001	27250000	27200041	27243785	-207.454	-207.454	0	111	111	0	-0.220199
NC_039243.1_27225001_27275000	NC_039243.1	27225001	27275000	27226925	27274231	-145.507	-145.507	0	67	67	0	-0.220199
NC_039243.1_27250001_27300000	NC_039243.1	27250001	27300000	27250093	27296538	-153.879	-153.879	0	86	86	0	-0.220199
NC_039243.1_27275001_27325000	NC_039243.1	27275001	27325000	27277635	27316800	-129.828	-129.828	0	76	76	0	-0.220199
NC_039243.1_27300001_27350000	NC_039243.1	27300001	27350000	27300202	27336708	-62.0463	-62.0463	0	30	30	0	-0.220199
NC_039243.1_27325001_27375000	NC_039243.1	27325001	27375000	27336606	27369305	-32.9017	-32.9017	0	17	17	0	-0.220199
NC_039243.1_27350001_27400000	NC_039243.1	27350001	27400000	27362218	27384738	-29.426	-29.426	0	15	15	0	-0.220199
NC_039243.1_27375001_27425000	NC_039243.1	27375001	27425000	0	0				4	4
NC_039243.1_27400001_27450000	NC_039243.1	27400001	27450000	27425870	27435844	-25.6336	-25.6336	0	16	16	0	-0.220199
NC_039243.1_27425001_27475000	NC_039243.1	27425001	27475000	27425870	27471582	-34.8096	-34.8096	0	25	25	0	-0.220199
NC_039243.1_27450001_27500000	NC_039243.1	27450001	27500000	0	0				9	9
NC_039243.1_27475001_27525000	NC_039243.1	27475001	27525000	27502912	27517651	-14.3973	-14.3973	0	11	11	0	-0.220199
NC_039243.1_27500001_27550000	NC_039243.1	27500001	27550000	27502912	27535661	-22.7275	-22.7275	0	18	18	0	-0.220199
NC_039243.1_27525001_27575000	NC_039243.1	27525001	27575000	0	0				7	7
NC_039243.1_27550001_27600000	NC_039243.1	27550001	27600000	0	0				0	0
NC_039243.1_27575001_27625000	NC_039243.1	27575001	27625000	0	0				0	0
NC_039243.1_27600001_27650000	NC_039243.1	27600001	27650000	0	0				7	7
NC_039243.1_27625001_27675000	NC_039243.1	27625001	27675000	27638402	27670265	-12.8117	-12.8117	0	12	12	0	-0.220199
NC_039243.1_27650001_27700000	NC_039243.1	27650001	27700000	27670193	27679044	-11.0781	-11.0781	0	15	15	0	-0.220199
NC_039243.1_27675001_27725000	NC_039243.1	27675001	27725000	27676678	27679044	-8.70313	-8.70313	0	10	10	0	-0.220199
NC_039243.1_27700001_27750000	NC_039243.1	27700001	27750000	0	0				5	5
NC_039243.1_27725001_27775000	NC_039243.1	27725001	27775000	0	0				5	5
NC_039243.1_27750001_27800000	NC_039243.1	27750001	27800000	0	0				0	0
NC_039243.1_27775001_27825000	NC_039243.1	27775001	27825000	0	0				0	0
NC_039243.1_27800001_27850000	NC_039243.1	27800001	27850000	27844127	27844194	-5.65734	-5.65734	0	13	13	0	-0.220199
NC_039243.1_27825001_27875000	NC_039243.1	27825001	27875000	27844127	27872330	-16.2226	-16.2226	0	18	18	0	-0.220199
NC_039243.1_27850001_27900000	NC_039243.1	27850001	27900000	27852254	27897559	-32.5731	-32.5731	0	14	14	0	-0.220199
NC_039243.1_27875001_27925000	NC_039243.1	27875001	27925000	27881780	27924472	-116.123	-116.123	1e-05	75	75	5.95891e-07	-0.220198
NC_039243.1_27900001_27950000	NC_039243.1	27900001	27950000	27903657	27949777	-148.096	-148.712	5e-05	110	110	1.23201	1.77176
NC_039243.1_27925001_27975000	NC_039243.1	27925001	27975000	27925244	27972719	-161.622	-162.224	5e-05	116	116	1.20343	1.72555
NC_039243.1_27950001_28000000	NC_039243.1	27950001	28000000	27950155	27999781	-171.021	-171.021	0	143	143	0	-0.220199
NC_039243.1_27975001_28025000	NC_039243.1	27975001	28025000	27976980	28023939	-150.173	-150.173	0	127	127	0	-0.220199
NC_039243.1_28000001_28050000	NC_039243.1	28000001	28050000	28000140	28047553	-152.102	-152.102	0	137	137	0	-0.220199
NC_039243.1_28025001_28075000	NC_039243.1	28025001	28075000	28025171	28069797	-145.312	-145.312	0	131	131	0	-0.220199
NC_039243.1_28050001_28100000	NC_039243.1	28050001	28100000	28050905	28099973	-152.789	-152.816	5e-05	108	108	0.0535984	-0.13354
NC_039243.1_28075001_28125000	NC_039243.1	28075001	28125000	28075326	28106716	-121.658	-121.658	0	73	73	0	-0.220199
NC_039243.1_28100001_28150000	NC_039243.1	28100001	28150000	28100075	28148898	-76.6393	-76.6393	0	56	56	0	-0.220199
NC_039243.1_28125001_28175000	NC_039243.1	28125001	28175000	28126023	28173987	-140.876	-140.878	1e-05	108	108	0.00408881	-0.213588
NC_039243.1_28150001_28200000	NC_039243.1	28150001	28200000	28151325	28199717	-196.759	-197.045	1e-05	140	140	0.57118	0.703304
NC_039243.1_28175001_28225000	NC_039243.1	28175001	28225000	28178907	28217704	-278.079	-278.079	0	174	174	0	-0.220199
NC_039243.1_28200001_28250000	NC_039243.1	28200001	28250000	28200822	28249649	-212.374	-212.374	0	116	116	0	-0.220199
NC_039243.1_28225001_28275000	NC_039243.1	28225001	28275000	28230532	28273138	-93.9679	-93.9757	1e-05	47	47	0.0157191	-0.194784
NC_039243.1_28250001_28300000	NC_039243.1	28250001	28300000	28252623	28298800	-143.508	-143.508	0	71	71	0	-0.220199
NC_039243.1_28275001_28325000	NC_039243.1	28275001	28325000	28279092	28324819	-183.336	-183.345	1e-05	92	92	0.0185689	-0.190176
NC_039243.1_28300001_28350000	NC_039243.1	28300001	28350000	28303746	28349729	-250.432	-250.432	0	131	131	0	-0.220199
NC_039243.1_28325001_28375000	NC_039243.1	28325001	28375000	28325070	28371588	-216.35	-217.128	1e-05	117	117	1.55549	2.29477
NC_039243.1_28350001_28400000	NC_039243.1	28350001	28400000	28350393	28399988	-165.42	-165.42	0	89	89	0	-0.220199
NC_039243.1_28375001_28425000	NC_039243.1	28375001	28425000	28375228	28422972	-193.944	-193.944	0	114	114	0	-0.220199
NC_039243.1_28400001_28450000	NC_039243.1	28400001	28450000	28401212	28449742	-185.28	-185.28	0	108	108	0	-0.220199
NC_039243.1_28425001_28475000	NC_039243.1	28425001	28475000	28425030	28473158	-156.584	-156.584	0	97	97	0	-0.220199
NC_039243.1_28450001_28500000	NC_039243.1	28450001	28500000	28450170	28497512	-157.829	-157.829	0	99	99	0	-0.220199
NC_039243.1_28475001_28525000	NC_039243.1	28475001	28525000	28475169	28524061	-142.835	-142.835	0	85	85	0	-0.220199
NC_039243.1_28500001_28550000	NC_039243.1	28500001	28550000	28501024	28549996	-134.267	-134.267	0	66	66	0	-0.220199
NC_039243.1_28525001_28575000	NC_039243.1	28525001	28575000	28526401	28572868	-138.353	-138.353	0	72	72	0	-0.220199
NC_039243.1_28550001_28600000	NC_039243.1	28550001	28600000	28550798	28599667	-161.35	-161.35	0	98	98	0	-0.220199
NC_039243.1_28575001_28625000	NC_039243.1	28575001	28625000	28575344	28622306	-156.383	-156.383	0	89	89	0	-0.220199
NC_039243.1_28600001_28650000	NC_039243.1	28600001	28650000	28600319	28649794	-166.293	-166.293	0	100	100	0	-0.220199
NC_039243.1_28625001_28675000	NC_039243.1	28625001	28675000	28625699	28674294	-195.228	-195.228	0	120	120	0	-0.220199
NC_039243.1_28650001_28700000	NC_039243.1	28650001	28700000	28650459	28699085	-158.123	-158.123	0	99	99	0	-0.220199
NC_039243.1_28675001_28725000	NC_039243.1	28675001	28725000	28676212	28724923	-150.805	-152.371	5e-05	93	93	3.13151	4.84293
NC_039243.1_28700001_28750000	NC_039243.1	28700001	28750000	28700262	28749563	-179.259	-179.259	1e-05	102	102	0.000102538	-0.220033
NC_039243.1_28725001_28775000	NC_039243.1	28725001	28775000	28725548	28774998	-174.378	-174.378	0	95	95	0	-0.220199
NC_039243.1_28750001_28800000	NC_039243.1	28750001	28800000	28751048	28799636	-224.44	-224.44	0	133	133	0	-0.220199
NC_039243.1_28775001_28825000	NC_039243.1	28775001	28825000	28775096	28824878	-249.845	-249.845	0	132	132	0	-0.220199
NC_039243.1_28800001_28850000	NC_039243.1	28800001	28850000	28801418	28846728	-164.542	-164.542	0	69	69	0	-0.220199
NC_039243.1_28825001_28875000	NC_039243.1	28825001	28875000	28825895	28874736	-163.955	-163.955	0	84	84	0	-0.220199
NC_039243.1_28850001_28900000	NC_039243.1	28850001	28900000	28851157	28899610	-172.409	-172.409	0	89	89	0	-0.220199
NC_039243.1_28875001_28925000	NC_039243.1	28875001	28925000	28875319	28921367	-110.288	-110.288	0	57	57	0	-0.220199
NC_039243.1_28900001_28950000	NC_039243.1	28900001	28950000	28901819	28949918	-130.776	-130.776	0	76	76	0	-0.220199
NC_039243.1_28925001_28975000	NC_039243.1	28925001	28975000	28927167	28974657	-175.339	-175.339	0	109	109	0	-0.220199
NC_039243.1_28950001_29000000	NC_039243.1	28950001	29000000	28950013	28998765	-220.207	-220.207	1e-05	126	126	0.000325947	-0.219672
NC_039243.1_28975001_29025000	NC_039243.1	28975001	29025000	28976215	29024909	-231.023	-231.023	0	124	124	0	-0.220199
NC_039243.1_29000001_29050000	NC_039243.1	29000001	29050000	29002452	29047984	-212.268	-212.268	0	111	111	0	-0.220199
NC_039243.1_29025001_29075000	NC_039243.1	29025001	29075000	29025955	29074263	-234.036	-234.036	0	125	125	0	-0.220199
NC_039243.1_29050001_29100000	NC_039243.1	29050001	29100000	29053197	29098939	-199.439	-199.441	1e-05	122	122	0.00406954	-0.213619
NC_039243.1_29075001_29125000	NC_039243.1	29075001	29125000	29076487	29122630	-147.053	-147.053	0	88	88	0	-0.220199
NC_039243.1_29100001_29150000	NC_039243.1	29100001	29150000	29100412	29149975	-134.812	-134.812	0	70	70	0	-0.220199
NC_039243.1_29125001_29175000	NC_039243.1	29125001	29175000	29125249	29168735	-112.066	-112.066	0	74	74	0	-0.220199
NC_039243.1_29150001_29200000	NC_039243.1	29150001	29200000	29150054	29199915	-175.679	-175.679	0	95	95	0	-0.220199
NC_039243.1_29175001_29225000	NC_039243.1	29175001	29225000	29177397	29208373	-166.892	-166.892	0	79	79	0	-0.220199
NC_039243.1_29200001_29250000	NC_039243.1	29200001	29250000	29201984	29208373	-47.0032	-47.0032	0	24	24	0	-0.220199
NC_039243.1_29225001_29275000	NC_039243.1	29225001	29275000	29253256	29266873	-26.1133	-26.1133	0	28	28	0	-0.220199
NC_039243.1_29250001_29300000	NC_039243.1	29250001	29300000	29253256	29298261	-45.1122	-45.1122	0	48	48	0	-0.220199
NC_039243.1_29275001_29325000	NC_039243.1	29275001	29325000	29279055	29308177	-60.4183	-60.4183	0	53	53	0	-0.220199
NC_039243.1_29300001_29350000	NC_039243.1	29300001	29350000	29300379	29340132	-45.6609	-45.6609	0	36	36	0	-0.220199
NC_039243.1_29325001_29375000	NC_039243.1	29325001	29375000	0	0				4	4
NC_039243.1_29350001_29400000	NC_039243.1	29350001	29400000	0	0				1	1
NC_039243.1_29375001_29425000	NC_039243.1	29375001	29425000	0	0				0	0
NC_039243.1_29400001_29450000	NC_039243.1	29400001	29450000	29441649	29446946	-11.3632	-11.3632	0	10	10	0	-0.220199
NC_039243.1_29425001_29475000	NC_039243.1	29425001	29475000	29441649	29470507	-23.5488	-23.5488	0	17	17	0	-0.220199
NC_039243.1_29450001_29500000	NC_039243.1	29450001	29500000	0	0				7	7
NC_039243.1_29475001_29525000	NC_039243.1	29475001	29525000	0	0				1	1
NC_039243.1_29500001_29550000	NC_039243.1	29500001	29550000	0	0				1	1
NC_039243.1_29525001_29575000	NC_039243.1	29525001	29575000	0	0				0	0
NC_039243.1_29550001_29600000	NC_039243.1	29550001	29600000	0	0				1	1
NC_039243.1_29575001_29625000	NC_039243.1	29575001	29625000	0	0				1	1
NC_039243.1_29600001_29650000	NC_039243.1	29600001	29650000	0	0				0	0
NC_039243.1_29625001_29675000	NC_039243.1	29625001	29675000	0	0				0	0
NC_039243.1_29650001_29700000	NC_039243.1	29650001	29700000	0	0				6	6
NC_039243.1_29675001_29725000	NC_039243.1	29675001	29725000	29686936	29721447	-14.6612	-14.6612	0	10	10	0	-0.220199
NC_039243.1_29700001_29750000	NC_039243.1	29700001	29750000	0	0				4	4
NC_039243.1_29725001_29775000	NC_039243.1	29725001	29775000	0	0				2	2
NC_039243.1_29750001_29800000	NC_039243.1	29750001	29800000	29754388	29794043	-61.4569	-61.9095	0.0001	42	42	0.905183	1.24333
NC_039243.1_29775001_29825000	NC_039243.1	29775001	29825000	29776428	29794043	-57.8306	-57.8306	0	40	40	0	-0.220199
NC_039243.1_29800001_29850000	NC_039243.1	29800001	29850000	29826662	29848244	-14.399	-14.399	0	10	10	0	-0.220199
NC_039243.1_29825001_29875000	NC_039243.1	29825001	29875000	29826662	29866052	-34.7529	-34.7529	0	20	20	0	-0.220199
NC_039243.1_29850001_29900000	NC_039243.1	29850001	29900000	29865871	29893452	-36.82	-36.82	0	28	28	0	-0.220199
NC_039243.1_29875001_29925000	NC_039243.1	29875001	29925000	29875363	29918045	-25.0377	-25.0377	0	35	35	0	-0.220199
NC_039243.1_29900001_29950000	NC_039243.1	29900001	29950000	29906413	29918045	-8.57161	-8.57161	0	17	17	0	-0.220199
NC_039243.1_29925001_29975000	NC_039243.1	29925001	29975000	0	0				0	0
NC_039243.1_29950001_30000000	NC_039243.1	29950001	30000000	0	0				0	0
NC_039243.1_29975001_30025000	NC_039243.1	29975001	30025000	0	0				0	0
NC_039243.1_30000001_30050000	NC_039243.1	30000001	30050000	0	0				0	0
NC_039243.1_30025001_30075000	NC_039243.1	30025001	30075000	0	0				0	0
NC_039243.1_30050001_30100000	NC_039243.1	30050001	30100000	0	0				0	0
NC_039243.1_30075001_30125000	NC_039243.1	30075001	30125000	0	0				0	0
NC_039243.1_30100001_30150000	NC_039243.1	30100001	30150000	0	0				1	1
NC_039243.1_30125001_30175000	NC_039243.1	30125001	30175000	0	0				4	4
NC_039243.1_30150001_30200000	NC_039243.1	30150001	30200000	30165768	30197847	-12.7798	-12.7798	0	19	19	0	-0.220199
NC_039243.1_30175001_30225000	NC_039243.1	30175001	30225000	30178252	30222672	-48.8036	-48.8036	1e-05	47	47	5.44004e-07	-0.220198
NC_039243.1_30200001_30250000	NC_039243.1	30200001	30250000	30201444	30243921	-64.3915	-64.3915	0	68	68	0	-0.220199
NC_039243.1_30225001_30275000	NC_039243.1	30225001	30275000	30226452	30274594	-46.2565	-46.2565	0	73	73	0	-0.220199
NC_039243.1_30250001_30300000	NC_039243.1	30250001	30300000	30251289	30297413	-32.8532	-32.8532	0	59	59	0	-0.220199
NC_039243.1_30275001_30325000	NC_039243.1	30275001	30325000	30276852	30323219	-38.4842	-38.4842	0	36	36	0	-0.220199
NC_039243.1_30300001_30350000	NC_039243.1	30300001	30350000	30301939	30348043	-47.2409	-47.2409	0	38	38	0	-0.220199
NC_039243.1_30325001_30375000	NC_039243.1	30325001	30375000	30326475	30358278	-26.05	-26.05	0	27	27	0	-0.220199
NC_039243.1_30350001_30400000	NC_039243.1	30350001	30400000	0	0				2	2
NC_039243.1_30375001_30425000	NC_039243.1	30375001	30425000	0	0				4	4
NC_039243.1_30400001_30450000	NC_039243.1	30400001	30450000	0	0				4	4
NC_039243.1_30425001_30475000	NC_039243.1	30425001	30475000	0	0				1	1
NC_039243.1_30450001_30500000	NC_039243.1	30450001	30500000	0	0				2	2
NC_039243.1_30475001_30525000	NC_039243.1	30475001	30525000	30493640	30519415	-24.7879	-24.7879	0	23	23	0	-0.220199
NC_039243.1_30500001_30550000	NC_039243.1	30500001	30550000	30513029	30543871	-57.6325	-57.6325	0	46	46	0	-0.220199
NC_039243.1_30525001_30575000	NC_039243.1	30525001	30575000	30536861	30567240	-44.4772	-44.4772	0	32	32	0	-0.220199
NC_039243.1_30550001_30600000	NC_039243.1	30550001	30600000	30559288	30596666	-15.1424	-15.1424	0	10	10	0	-0.220199
NC_039243.1_30575001_30625000	NC_039243.1	30575001	30625000	0	0				3	3
NC_039243.1_30600001_30650000	NC_039243.1	30600001	30650000	30624309	30642680	-17.3383	-17.3383	0	10	10	0	-0.220199
NC_039243.1_30625001_30675000	NC_039243.1	30625001	30675000	30625024	30660988	-57.8645	-57.8645	0	38	38	0	-0.220199
NC_039243.1_30650001_30700000	NC_039243.1	30650001	30700000	30651734	30696269	-91.4169	-91.4169	0	65	65	0	-0.220199
NC_039243.1_30675001_30725000	NC_039243.1	30675001	30725000	30684426	30724651	-85.454	-85.454	0	74	74	0	-0.220199
NC_039243.1_30700001_30750000	NC_039243.1	30700001	30750000	30708815	30744339	-57.0398	-57.0398	0	51	51	0	-0.220199
NC_039243.1_30725001_30775000	NC_039243.1	30725001	30775000	30728350	30755230	-42.6325	-42.6325	0	32	32	0	-0.220199
NC_039243.1_30750001_30800000	NC_039243.1	30750001	30800000	30751789	30755230	-23.7671	-23.7671	0	19	19	0	-0.220199
NC_039243.1_30775001_30825000	NC_039243.1	30775001	30825000	30809803	30822238	-45.6479	-45.6479	0	29	29	0	-0.220199
NC_039243.1_30800001_30850000	NC_039243.1	30800001	30850000	30809803	30822238	-45.6479	-45.6479	0	29	29	0	-0.220199
NC_039243.1_30825001_30875000	NC_039243.1	30825001	30875000	30852375	30874043	-11.1945	-11.1945	0	11	11	0	-0.220199
NC_039243.1_30850001_30900000	NC_039243.1	30850001	30900000	30852375	30891772	-13.2917	-13.2917	0	12	12	0	-0.220199
NC_039243.1_30875001_30925000	NC_039243.1	30875001	30925000	0	0				4	4
NC_039243.1_30900001_30950000	NC_039243.1	30900001	30950000	0	0				3	3
NC_039243.1_30925001_30975000	NC_039243.1	30925001	30975000	0	0				0	0
NC_039243.1_30950001_31000000	NC_039243.1	30950001	31000000	0	0				0	0
NC_039243.1_30975001_31025000	NC_039243.1	30975001	31025000	0	0				4	4
NC_039243.1_31000001_31050000	NC_039243.1	31000001	31050000	0	0				9	9
NC_039243.1_31025001_31075000	NC_039243.1	31025001	31075000	0	0				5	5
NC_039243.1_31050001_31100000	NC_039243.1	31050001	31100000	0	0				0	0
NC_039243.1_31075001_31125000	NC_039243.1	31075001	31125000	0	0				0	0
NC_039243.1_31100001_31150000	NC_039243.1	31100001	31150000	0	0				0	0
NC_039243.1_31125001_31175000	NC_039243.1	31125001	31175000	31155760	31157605	-27.1094	-27.1094	0	19	19	0	-0.220199
NC_039243.1_31150001_31200000	NC_039243.1	31150001	31200000	31155760	31157605	-27.1094	-27.1094	0	19	19	0	-0.220199
NC_039243.1_31175001_31225000	NC_039243.1	31175001	31225000	0	0				0	0
NC_039243.1_31200001_31250000	NC_039243.1	31200001	31250000	0	0				0	0
NC_039243.1_31225001_31275000	NC_039243.1	31225001	31275000	31258034	31274245	-25.0222	-25.0222	0	19	19	0	-0.220199
NC_039243.1_31250001_31300000	NC_039243.1	31250001	31300000	31258034	31298208	-46.3915	-46.3915	0	28	28	0	-0.220199
NC_039243.1_31275001_31325000	NC_039243.1	31275001	31325000	31289967	31307882	-28.776	-28.776	0	12	12	0	-0.220199
NC_039243.1_31300001_31350000	NC_039243.1	31300001	31350000	0	0				3	3
NC_039243.1_31325001_31375000	NC_039243.1	31325001	31375000	31367376	31373219	-27.6526	-27.6526	0	16	16	0	-0.220199
NC_039243.1_31350001_31400000	NC_039243.1	31350001	31400000	31367376	31395274	-44.5094	-44.5343	1e-05	31	31	0.0497378	-0.139782
NC_039243.1_31375001_31425000	NC_039243.1	31375001	31425000	31375633	31415930	-46.6452	-46.6452	0	30	30	0	-0.220199
NC_039243.1_31400001_31450000	NC_039243.1	31400001	31450000	31405387	31443846	-29.7163	-29.7163	0	19	19	0	-0.220199
NC_039243.1_31425001_31475000	NC_039243.1	31425001	31475000	31426166	31474645	-13.1851	-13.1851	0	14	14	0	-0.220199
NC_039243.1_31450001_31500000	NC_039243.1	31450001	31500000	31451073	31498435	-23.1797	-23.1797	0	22	22	0	-0.220199
NC_039243.1_31475001_31525000	NC_039243.1	31475001	31525000	31477257	31521239	-16.556	-16.556	0	21	21	0	-0.220199
NC_039243.1_31500001_31550000	NC_039243.1	31500001	31550000	31506494	31540849	-10.8271	-10.8271	0	16	16	0	-0.220199
NC_039243.1_31525001_31575000	NC_039243.1	31525001	31575000	31533025	31566661	-15.618	-15.618	0	15	15	0	-0.220199
NC_039243.1_31550001_31600000	NC_039243.1	31550001	31600000	31555129	31588660	-15.1092	-15.1092	0	12	12	0	-0.220199
NC_039243.1_31575001_31625000	NC_039243.1	31575001	31625000	0	0				4	4
NC_039243.1_31600001_31650000	NC_039243.1	31600001	31650000	0	0				0	0
NC_039243.1_31625001_31675000	NC_039243.1	31625001	31675000	0	0				0	0
NC_039243.1_31650001_31700000	NC_039243.1	31650001	31700000	0	0				0	0
NC_039243.1_31675001_31725000	NC_039243.1	31675001	31725000	0	0				0	0
NC_039243.1_31700001_31750000	NC_039243.1	31700001	31750000	31738855	31746134	-11.5933	-11.5933	0	12	12	0	-0.220199
NC_039243.1_31725001_31775000	NC_039243.1	31725001	31775000	31738855	31746134	-11.5933	-11.5933	0	12	12	0	-0.220199
NC_039243.1_31750001_31800000	NC_039243.1	31750001	31800000	0	0				0	0
NC_039243.1_31775001_31825000	NC_039243.1	31775001	31825000	31812680	31812830	-9.81757	-9.81757	0	11	11	0	-0.220199
NC_039243.1_31800001_31850000	NC_039243.1	31800001	31850000	31812680	31834190	-15.387	-15.387	0	23	23	0	-0.220199
NC_039243.1_31825001_31875000	NC_039243.1	31825001	31875000	31832672	31872750	-11.7022	-11.7022	0	18	18	0	-0.220199
NC_039243.1_31850001_31900000	NC_039243.1	31850001	31900000	31870533	31880334	-10.2121	-10.2121	0	13	13	0	-0.220199
NC_039243.1_31875001_31925000	NC_039243.1	31875001	31925000	31875175	31902719	-12.6593	-12.6593	0	15	15	0	-0.220199
NC_039243.1_31900001_31950000	NC_039243.1	31900001	31950000	0	0				8	8
NC_039243.1_31925001_31975000	NC_039243.1	31925001	31975000	0	0				0	0
NC_039243.1_31950001_32000000	NC_039243.1	31950001	32000000	0	0				4	4
NC_039243.1_31975001_32025000	NC_039243.1	31975001	32025000	0	0				5	5
NC_039243.1_32000001_32050000	NC_039243.1	32000001	32050000	0	0				4	4
NC_039243.1_32025001_32075000	NC_039243.1	32025001	32075000	32034877	32073399	-13.0816	-13.0816	0	13	13	0	-0.220199
NC_039243.1_32050001_32100000	NC_039243.1	32050001	32100000	32057359	32098564	-38.0686	-38.0686	0	25	25	0	-0.220199
NC_039243.1_32075001_32125000	NC_039243.1	32075001	32125000	32090108	32119294	-33.8527	-33.8527	0	17	17	0	-0.220199
NC_039243.1_32100001_32150000	NC_039243.1	32100001	32150000	0	0				5	5
NC_039243.1_32125001_32175000	NC_039243.1	32125001	32175000	32148520	32171607	-29.5674	-29.5674	0	22	22	0	-0.220199
NC_039243.1_32150001_32200000	NC_039243.1	32150001	32200000	32167809	32198332	-34.8762	-34.8762	0	27	27	0	-0.220199
NC_039243.1_32175001_32225000	NC_039243.1	32175001	32225000	32198171	32212920	-17.704	-17.704	0	26	26	0	-0.220199
NC_039243.1_32200001_32250000	NC_039243.1	32200001	32250000	32200416	32212920	-10.6773	-10.6773	0	18	18	0	-0.220199
NC_039243.1_32225001_32275000	NC_039243.1	32225001	32275000	32252045	32272989	-3.42341	-3.42341	0	12	12	0	-0.220199
NC_039243.1_32250001_32300000	NC_039243.1	32250001	32300000	32252045	32292931	-21.593	-21.593	0	33	33	0	-0.220199
NC_039243.1_32275001_32325000	NC_039243.1	32275001	32325000	32275138	32292931	-19.9686	-19.9686	0	21	21	0	-0.220199
NC_039243.1_32300001_32350000	NC_039243.1	32300001	32350000	0	0				5	5
NC_039243.1_32325001_32375000	NC_039243.1	32325001	32375000	32330152	32371797	-55.739	-55.739	0	44	44	0	-0.220199
NC_039243.1_32350001_32400000	NC_039243.1	32350001	32400000	32358291	32399165	-84.329	-84.329	0	75	75	0	-0.220199
NC_039243.1_32375001_32425000	NC_039243.1	32375001	32425000	32375100	32424210	-85.3177	-85.7146	0.0002	80	80	0.793776	1.06321
NC_039243.1_32400001_32450000	NC_039243.1	32400001	32450000	32402482	32449890	-127.076	-127.076	0	145	145	0	-0.220199
NC_039243.1_32425001_32475000	NC_039243.1	32425001	32475000	32427619	32474644	-171.311	-171.311	0	191	191	0	-0.220199
NC_039243.1_32450001_32500000	NC_039243.1	32450001	32500000	32450021	32498841	-127.849	-127.849	0	121	121	0	-0.220199
NC_039243.1_32475001_32525000	NC_039243.1	32475001	32525000	32478325	32517858	-89.3179	-89.3179	0	69	69	0	-0.220199
NC_039243.1_32500001_32550000	NC_039243.1	32500001	32550000	32500032	32548208	-79.7168	-79.9842	1e-05	52	52	0.534909	0.64466
NC_039243.1_32525001_32575000	NC_039243.1	32525001	32575000	32545987	32568649	-23.9168	-23.9168	0	20	20	0	-0.220199
NC_039243.1_32550001_32600000	NC_039243.1	32550001	32600000	32553059	32593030	-45.6839	-45.6839	0	34	34	0	-0.220199
NC_039243.1_32575001_32625000	NC_039243.1	32575001	32625000	32581578	32623816	-114.543	-114.543	0	81	81	0	-0.220199
NC_039243.1_32600001_32650000	NC_039243.1	32600001	32650000	32600161	32649806	-141.206	-141.206	0	123	123	0	-0.220199
NC_039243.1_32625001_32675000	NC_039243.1	32625001	32675000	32625161	32674351	-156.596	-156.596	0	144	144	0	-0.220199
NC_039243.1_32650001_32700000	NC_039243.1	32650001	32700000	32650325	32699934	-153.509	-153.509	0	163	163	0	-0.220199
NC_039243.1_32675001_32725000	NC_039243.1	32675001	32725000	32676685	32724383	-143.659	-143.659	0	177	177	0	-0.220199
NC_039243.1_32700001_32750000	NC_039243.1	32700001	32750000	32700111	32737090	-135.464	-136.097	0.0001	129	129	1.26503	1.82514
NC_039243.1_32725001_32775000	NC_039243.1	32725001	32775000	32726046	32774919	-138.82	-138.82	0	88	88	0	-0.220199
NC_039243.1_32750001_32800000	NC_039243.1	32750001	32800000	32754478	32793105	-94.1458	-94.1458	0	52	52	0	-0.220199
NC_039243.1_32775001_32825000	NC_039243.1	32775001	32825000	32777918	32823033	-40.5375	-40.5375	0	23	23	0	-0.220199
NC_039243.1_32800001_32850000	NC_039243.1	32800001	32850000	32800730	32845160	-59.2312	-59.6826	0.0001	34	34	0.902867	1.23959
NC_039243.1_32825001_32875000	NC_039243.1	32825001	32875000	32827479	32874322	-51.8599	-51.8599	0	35	35	0	-0.220199
NC_039243.1_32850001_32900000	NC_039243.1	32850001	32900000	32851515	32894712	-74.4302	-74.4302	0	48	48	0	-0.220199
NC_039243.1_32875001_32925000	NC_039243.1	32875001	32925000	32875403	32903146	-58.4552	-58.4552	0	35	35	0	-0.220199
NC_039243.1_32900001_32950000	NC_039243.1	32900001	32950000	0	0				6	6
NC_039243.1_32925001_32975000	NC_039243.1	32925001	32975000	0	0				0	0
NC_039243.1_32950001_33000000	NC_039243.1	32950001	33000000	0	0				0	0
NC_039243.1_32975001_33025000	NC_039243.1	32975001	33025000	0	0				0	0
NC_039243.1_33000001_33050000	NC_039243.1	33000001	33050000	0	0				0	0
NC_039243.1_33025001_33075000	NC_039243.1	33025001	33075000	0	0				0	0
NC_039243.1_33050001_33100000	NC_039243.1	33050001	33100000	0	0				0	0
NC_039243.1_33075001_33125000	NC_039243.1	33075001	33125000	0	0				0	0
NC_039243.1_33100001_33150000	NC_039243.1	33100001	33150000	0	0				0	0
NC_039243.1_33125001_33175000	NC_039243.1	33125001	33175000	0	0				0	0
NC_039243.1_33150001_33200000	NC_039243.1	33150001	33200000	0	0				0	0
NC_039243.1_33175001_33225000	NC_039243.1	33175001	33225000	0	0				0	0
NC_039243.1_33200001_33250000	NC_039243.1	33200001	33250000	0	0				0	0
NC_039243.1_33225001_33275000	NC_039243.1	33225001	33275000	0	0				0	0
NC_039243.1_33250001_33300000	NC_039243.1	33250001	33300000	0	0				0	0
NC_039243.1_33275001_33325000	NC_039243.1	33275001	33325000	0	0				0	0
NC_039243.1_33300001_33350000	NC_039243.1	33300001	33350000	0	0				0	0
NC_039243.1_33325001_33375000	NC_039243.1	33325001	33375000	0	0				0	0
NC_039243.1_33350001_33400000	NC_039243.1	33350001	33400000	0	0				0	0
NC_039243.1_33375001_33425000	NC_039243.1	33375001	33425000	0	0				0	0
NC_039243.1_33400001_33450000	NC_039243.1	33400001	33450000	0	0				0	0
NC_039243.1_33425001_33475000	NC_039243.1	33425001	33475000	0	0				0	0
NC_039243.1_33450001_33500000	NC_039243.1	33450001	33500000	0	0				0	0
NC_039243.1_33475001_33525000	NC_039243.1	33475001	33525000	0	0				0	0
NC_039243.1_33500001_33550000	NC_039243.1	33500001	33550000	0	0				0	0
NC_039243.1_33525001_33575000	NC_039243.1	33525001	33575000	0	0				0	0
NC_039243.1_33550001_33600000	NC_039243.1	33550001	33600000	0	0				0	0
NC_039243.1_33575001_33625000	NC_039243.1	33575001	33625000	0	0				0	0
NC_039243.1_33600001_33650000	NC_039243.1	33600001	33650000	0	0				0	0
NC_039243.1_33625001_33675000	NC_039243.1	33625001	33675000	0	0				8	8
NC_039243.1_33650001_33700000	NC_039243.1	33650001	33700000	0	0				8	8
NC_039243.1_33675001_33725000	NC_039243.1	33675001	33725000	0	0				0	0
NC_039243.1_33700001_33750000	NC_039243.1	33700001	33750000	0	0				0	0
NC_039243.1_33725001_33775000	NC_039243.1	33725001	33775000	0	0				0	0
NC_039243.1_33750001_33800000	NC_039243.1	33750001	33800000	0	0				0	0
NC_039243.1_33775001_33825000	NC_039243.1	33775001	33825000	0	0				0	0
NC_039243.1_33800001_33850000	NC_039243.1	33800001	33850000	0	0				0	0
NC_039243.1_33825001_33875000	NC_039243.1	33825001	33875000	0	0				0	0
NC_039243.1_33850001_33900000	NC_039243.1	33850001	33900000	0	0				0	0
NC_039243.1_33875001_33925000	NC_039243.1	33875001	33925000	0	0				1	1
NC_039243.1_33900001_33950000	NC_039243.1	33900001	33950000	0	0				1	1
NC_039243.1_33925001_33975000	NC_039243.1	33925001	33975000	0	0				0	0
NC_039243.1_33950001_34000000	NC_039243.1	33950001	34000000	0	0				9	9
NC_039243.1_33975001_34025000	NC_039243.1	33975001	34025000	33989196	34006246	-28.1297	-28.1297	0	15	15	0	-0.220199
NC_039243.1_34000001_34050000	NC_039243.1	34000001	34050000	0	0				6	6
NC_039243.1_34025001_34075000	NC_039243.1	34025001	34075000	0	0				0	0
NC_039243.1_34050001_34100000	NC_039243.1	34050001	34100000	0	0				0	0
NC_039243.1_34075001_34125000	NC_039243.1	34075001	34125000	0	0				0	0
NC_039243.1_34100001_34150000	NC_039243.1	34100001	34150000	0	0				0	0
NC_039243.1_34125001_34175000	NC_039243.1	34125001	34175000	0	0				0	0
NC_039243.1_34150001_34200000	NC_039243.1	34150001	34200000	0	0				7	7
NC_039243.1_34175001_34225000	NC_039243.1	34175001	34225000	0	0				7	7
NC_039243.1_34200001_34250000	NC_039243.1	34200001	34250000	0	0				0	0
NC_039243.1_34225001_34275000	NC_039243.1	34225001	34275000	0	0				0	0
NC_039243.1_34250001_34300000	NC_039243.1	34250001	34300000	0	0				0	0
NC_039243.1_34275001_34325000	NC_039243.1	34275001	34325000	0	0				0	0
NC_039243.1_34300001_34350000	NC_039243.1	34300001	34350000	0	0				0	0
NC_039243.1_34325001_34375000	NC_039243.1	34325001	34375000	0	0				0	0
NC_039243.1_34350001_34400000	NC_039243.1	34350001	34400000	0	0				1	1
NC_039243.1_34375001_34425000	NC_039243.1	34375001	34425000	0	0				1	1
NC_039243.1_34400001_34450000	NC_039243.1	34400001	34450000	0	0				0	0
NC_039243.1_34425001_34475000	NC_039243.1	34425001	34475000	0	0				0	0
NC_039243.1_34450001_34500000	NC_039243.1	34450001	34500000	0	0				7	7
NC_039243.1_34475001_34525000	NC_039243.1	34475001	34525000	0	0				7	7
NC_039243.1_34500001_34550000	NC_039243.1	34500001	34550000	0	0				0	0
NC_039243.1_34525001_34575000	NC_039243.1	34525001	34575000	0	0				0	0
NC_039243.1_34550001_34600000	NC_039243.1	34550001	34600000	0	0				6	6
NC_039243.1_34575001_34625000	NC_039243.1	34575001	34625000	34579024	34612211	-21.9524	-21.9524	0	11	11	0	-0.220199
NC_039243.1_34600001_34650000	NC_039243.1	34600001	34650000	34601475	34646921	-63.7239	-63.7239	0	38	38	0	-0.220199
NC_039243.1_34625001_34675000	NC_039243.1	34625001	34675000	34626807	34674693	-89.5994	-89.5994	0	59	59	0	-0.220199
NC_039243.1_34650001_34700000	NC_039243.1	34650001	34700000	34656490	34699548	-102.291	-102.291	0	64	64	0	-0.220199
NC_039243.1_34675001_34725000	NC_039243.1	34675001	34725000	34675408	34724053	-119.416	-119.416	0	64	64	0	-0.220199
NC_039243.1_34700001_34750000	NC_039243.1	34700001	34750000	34701994	34744217	-67.427	-67.427	0	33	33	0	-0.220199
NC_039243.1_34725001_34775000	NC_039243.1	34725001	34775000	0	0				7	7
NC_039244.1_00000001_00050000	NC_039244.1	1	50000	0	0				7	7
NC_039244.1_00025001_00075000	NC_039244.1	25001	75000	35718	71258	-36.5624	-37.2999	0.0002	19	19	1.47501	0.374993
NC_039244.1_00050001_00100000	NC_039244.1	50001	100000	53806	95166	-43.4002	-43.4002	0	21	21	0	-0.311028
NC_039244.1_00075001_00125000	NC_039244.1	75001	125000	77667	121575	-35.5493	-35.5493	0	16	16	0	-0.311028
NC_039244.1_00100001_00150000	NC_039244.1	100001	150000	0	0				9	9
NC_039244.1_00125001_00175000	NC_039244.1	125001	175000	141115	164529	-25.2127	-25.2127	0	10	10	0	-0.311028
NC_039244.1_00150001_00200000	NC_039244.1	150001	200000	155711	199170	-31.705	-31.705	0	14	14	0	-0.311028
NC_039244.1_00175001_00225000	NC_039244.1	175001	225000	187354	223602	-26.0059	-26.0059	0	10	10	0	-0.311028
NC_039244.1_00200001_00250000	NC_039244.1	200001	250000	200625	247489	-36.3717	-36.3717	0	15	15	0	-0.311028
NC_039244.1_00225001_00275000	NC_039244.1	225001	275000	229227	268873	-23.1381	-23.1381	0	11	11	0	-0.311028
NC_039244.1_00250001_00300000	NC_039244.1	250001	300000	0	0				6	6
NC_039244.1_00275001_00325000	NC_039244.1	275001	325000	0	0				9	9
NC_039244.1_00300001_00350000	NC_039244.1	300001	350000	307744	340920	-18.0805	-18.0805	0	14	14	0	-0.311028
NC_039244.1_00325001_00375000	NC_039244.1	325001	375000	330276	352751	-16.4232	-16.4232	0	12	12	0	-0.311028
NC_039244.1_00350001_00400000	NC_039244.1	350001	400000	0	0				2	2
NC_039244.1_00375001_00425000	NC_039244.1	375001	425000	0	0				5	5
NC_039244.1_00400001_00450000	NC_039244.1	400001	450000	0	0				5	5
NC_039244.1_00425001_00475000	NC_039244.1	425001	475000	467096	474791	-97.1159	-97.1159	0	46	46	0	-0.311028
NC_039244.1_00450001_00500000	NC_039244.1	450001	500000	467096	498487	-161.639	-161.639	0	79	79	0	-0.311028
NC_039244.1_00475001_00525000	NC_039244.1	475001	525000	475897	512851	-113.547	-114.142	0.0001	55	55	1.18859	0.241777
NC_039244.1_00500001_00550000	NC_039244.1	500001	550000	501083	533797	-84.7148	-84.7148	0	41	41	0	-0.311028
NC_039244.1_00525001_00575000	NC_039244.1	525001	575000	525143	573407	-73.9104	-73.9104	0	33	33	0	-0.311028
NC_039244.1_00550001_00600000	NC_039244.1	550001	600000	550860	598733	-98.7796	-98.7796	0	46	46	0	-0.311028
NC_039244.1_00575001_00625000	NC_039244.1	575001	625000	575604	609794	-81.3926	-81.3926	0	42	42	0	-0.311028
NC_039244.1_00600001_00650000	NC_039244.1	600001	650000	604668	609794	-19.0267	-19.0267	0	10	10	0	-0.311028
NC_039244.1_00625001_00675000	NC_039244.1	625001	675000	0	0				8	8
NC_039244.1_00650001_00700000	NC_039244.1	650001	700000	0	0				8	8
NC_039244.1_00675001_00725000	NC_039244.1	675001	725000	716227	724551	-48.3617	-48.3617	0	22	22	0	-0.311028
NC_039244.1_00700001_00750000	NC_039244.1	700001	750000	716227	749468	-172.231	-172.231	0	93	93	0	-0.311028
NC_039244.1_00725001_00775000	NC_039244.1	725001	775000	725103	772738	-253.375	-253.64	1e-05	134	134	0.529251	-0.0648765
NC_039244.1_00750001_00800000	NC_039244.1	750001	800000	750249	797997	-236.174	-236.174	0	113	113	0	-0.311028
NC_039244.1_00775001_00825000	NC_039244.1	775001	825000	775359	823278	-188.05	-188.05	0	89	89	0	-0.311028
NC_039244.1_00800001_00850000	NC_039244.1	800001	850000	800451	841588	-156.348	-156.348	0	73	73	0	-0.311028
NC_039244.1_00825001_00875000	NC_039244.1	825001	875000	826686	841588	-74.2296	-74.928	0.0001	34	34	1.39683	0.33863
NC_039244.1_00850001_00900000	NC_039244.1	850001	900000	883945	897861	-46.8038	-46.8038	0	27	27	0	-0.311028
NC_039244.1_00875001_00925000	NC_039244.1	875001	925000	883945	920119	-119.044	-119.044	0	70	70	0	-0.311028
NC_039244.1_00900001_00950000	NC_039244.1	900001	950000	900105	927333	-80.5647	-80.5647	0	46	46	0	-0.311028
NC_039244.1_00925001_00975000	NC_039244.1	925001	975000	0	0				5	5
NC_039244.1_00950001_01000000	NC_039244.1	950001	1000000	968622	999400	-71.666	-71.8921	5e-05	35	35	0.452107	-0.100756
NC_039244.1_00975001_01025000	NC_039244.1	975001	1025000	982556	1024672	-161.069	-161.069	0	80	80	0	-0.311028
NC_039244.1_01000001_01050000	NC_039244.1	1000001	1050000	1002787	1032116	-120.531	-121.619	0.0002	58	58	2.1761	0.701067
NC_039244.1_01025001_01075000	NC_039244.1	1025001	1075000	1025979	1074999	-66.0015	-66.6483	0.0002	33	33	1.29368	0.290657
NC_039244.1_01050001_01100000	NC_039244.1	1050001	1100000	1057834	1095097	-362.073	-362.073	0	182	182	0	-0.311028
NC_039244.1_01075001_01125000	NC_039244.1	1075001	1125000	1075043	1116186	-384.41	-384.41	0	200	239	0	-0.311028
NC_039244.1_01100001_01150000	NC_039244.1	1100001	1150000	1101342	1145526	-165.374	-165.374	1e-05	103	103	0.00039969	-0.310842
NC_039244.1_01125001_01175000	NC_039244.1	1125001	1175000	1126595	1173191	-97.7747	-97.7747	0	52	52	0	-0.311028
NC_039244.1_01150001_01200000	NC_039244.1	1150001	1200000	1157453	1197372	-129.241	-129.241	0	75	75	0	-0.311028
NC_039244.1_01175001_01225000	NC_039244.1	1175001	1225000	1175826	1224925	-174.272	-174.272	0	113	113	0	-0.311028
NC_039244.1_01200001_01250000	NC_039244.1	1200001	1250000	1200426	1233921	-159.569	-159.569	0	96	96	0	-0.311028
NC_039244.1_01225001_01275000	NC_039244.1	1225001	1275000	1225107	1273212	-58.744	-59.6208	5e-05	35	35	1.75349	0.504512
NC_039244.1_01250001_01300000	NC_039244.1	1250001	1300000	1252111	1295982	-19.1367	-19.1367	0	14	14	0	-0.311028
NC_039244.1_01275001_01325000	NC_039244.1	1275001	1325000	1293875	1305316	-10.2717	-11.889	0.0004	11	11	3.23461	1.19337
NC_039244.1_01300001_01350000	NC_039244.1	1300001	1350000	0	0				5	5
NC_039244.1_01325001_01375000	NC_039244.1	1325001	1375000	0	0				5	5
NC_039244.1_01350001_01400000	NC_039244.1	1350001	1400000	1373332	1399399	-35.9643	-36.1279	5e-05	18	18	0.327135	-0.158879
NC_039244.1_01375001_01425000	NC_039244.1	1375001	1425000	1387167	1420100	-64.3996	-64.3996	0	33	33	0	-0.311028
NC_039244.1_01400001_01450000	NC_039244.1	1400001	1450000	1408365	1444752	-36.0369	-36.0369	0	19	19	0	-0.311028
NC_039244.1_01425001_01475000	NC_039244.1	1425001	1475000	0	0				8	8
NC_039244.1_01450001_01500000	NC_039244.1	1450001	1500000	1450456	1492736	-34.4328	-34.4328	0	16	16	0	-0.311028
NC_039244.1_01475001_01525000	NC_039244.1	1475001	1525000	1476339	1524553	-40.4932	-40.4932	0	28	28	0	-0.311028
NC_039244.1_01500001_01550000	NC_039244.1	1500001	1550000	1510066	1540032	-37.3369	-37.3369	0	27	27	0	-0.311028
NC_039244.1_01525001_01575000	NC_039244.1	1525001	1575000	1526368	1570310	-46.1801	-46.1801	0	27	27	0	-0.311028
NC_039244.1_01550001_01600000	NC_039244.1	1550001	1600000	1556873	1591461	-38.9042	-38.9042	0	24	24	0	-0.311028
NC_039244.1_01575001_01625000	NC_039244.1	1575001	1625000	1580001	1624988	-31.776	-31.9643	5e-05	19	19	0.376607	-0.13587
NC_039244.1_01600001_01650000	NC_039244.1	1600001	1650000	1603856	1649156	-199.632	-200.322	5e-05	107	107	1.37856	0.330131
NC_039244.1_01625001_01675000	NC_039244.1	1625001	1675000	1625690	1672088	-216.667	-216.667	0	116	116	0	-0.311028
NC_039244.1_01650001_01700000	NC_039244.1	1650001	1700000	1650821	1698937	-71.5394	-71.5394	0	37	37	0	-0.311028
NC_039244.1_01675001_01725000	NC_039244.1	1675001	1725000	1679067	1705217	-30.669	-31.6861	0.0001	16	16	2.03414	0.635038
NC_039244.1_01700001_01750000	NC_039244.1	1700001	1750000	0	0				3	3
NC_039244.1_01725001_01775000	NC_039244.1	1725001	1775000	0	0				3	3
NC_039244.1_01750001_01800000	NC_039244.1	1750001	1800000	0	0				9	9
NC_039244.1_01775001_01825000	NC_039244.1	1775001	1825000	1794295	1817684	-53.137	-53.3315	5e-05	25	25	0.388921	-0.130143
NC_039244.1_01800001_01850000	NC_039244.1	1800001	1850000	1800418	1849940	-60.9899	-60.9899	0	30	30	0	-0.311028
NC_039244.1_01825001_01875000	NC_039244.1	1825001	1875000	1826559	1862808	-42.9394	-42.9394	0	23	23	0	-0.311028
NC_039244.1_01850001_01900000	NC_039244.1	1850001	1900000	1854136	1894464	-34.8344	-34.8344	0	18	18	0	-0.311028
NC_039244.1_01875001_01925000	NC_039244.1	1875001	1925000	1888172	1902518	-16.7716	-17.1227	1e-05	10	10	0.702211	0.0155663
NC_039244.1_01900001_01950000	NC_039244.1	1900001	1950000	0	0				2	2
NC_039244.1_01925001_01975000	NC_039244.1	1925001	1975000	0	0				0	0
NC_039244.1_01950001_02000000	NC_039244.1	1950001	2000000	0	0				0	0
NC_039244.1_01975001_02025000	NC_039244.1	1975001	2025000	0	0				2	2
NC_039244.1_02000001_02050000	NC_039244.1	2000001	2050000	0	0				6	6
NC_039244.1_02025001_02075000	NC_039244.1	2025001	2075000	0	0				8	8
NC_039244.1_02050001_02100000	NC_039244.1	2050001	2100000	0	0				5	5
NC_039244.1_02075001_02125000	NC_039244.1	2075001	2125000	0	0				3	3
NC_039244.1_02100001_02150000	NC_039244.1	2100001	2150000	0	0				7	7
NC_039244.1_02125001_02175000	NC_039244.1	2125001	2175000	0	0				8	8
NC_039244.1_02150001_02200000	NC_039244.1	2150001	2200000	2164963	2198146	-25.2461	-25.2461	0	17	17	0	-0.311028
NC_039244.1_02175001_02225000	NC_039244.1	2175001	2225000	2179925	2220322	-51.8116	-51.8116	0	33	33	0	-0.311028
NC_039244.1_02200001_02250000	NC_039244.1	2200001	2250000	2210397	2232764	-36.5601	-39.3755	0.0006	26	26	5.63071	2.30778
NC_039244.1_02225001_02275000	NC_039244.1	2225001	2275000	2232272	2271092	-13.7621	-13.7621	0	10	10	0	-0.311028
NC_039244.1_02250001_02300000	NC_039244.1	2250001	2300000	0	0				9	9
NC_039244.1_02275001_02325000	NC_039244.1	2275001	2325000	0	0				6	6
NC_039244.1_02300001_02350000	NC_039244.1	2300001	2350000	0	0				6	6
NC_039244.1_02325001_02375000	NC_039244.1	2325001	2375000	0	0				6	6
NC_039244.1_02350001_02400000	NC_039244.1	2350001	2400000	2377156	2395626	-21.5531	-25.3271	0.0002	15	15	7.54813	3.19957
NC_039244.1_02375001_02425000	NC_039244.1	2375001	2425000	2377156	2418013	-56.7442	-56.7442	0	40	40	0	-0.311028
NC_039244.1_02400001_02450000	NC_039244.1	2400001	2450000	2400961	2441289	-55.7876	-55.7876	0	43	43	0	-0.311028
NC_039244.1_02425001_02475000	NC_039244.1	2425001	2475000	2426617	2472037	-50.6546	-50.6546	0	42	42	0	-0.311028
NC_039244.1_02450001_02500000	NC_039244.1	2450001	2500000	2453949	2481316	-37.7538	-38.6124	1e-05	26	26	1.71722	0.487644
NC_039244.1_02475001_02525000	NC_039244.1	2475001	2525000	0	0				3	3
NC_039244.1_02500001_02550000	NC_039244.1	2500001	2550000	0	0				1	1
NC_039244.1_02525001_02575000	NC_039244.1	2525001	2575000	0	0				6	6
NC_039244.1_02550001_02600000	NC_039244.1	2550001	2600000	2568139	2595840	-26.8686	-26.8686	0	14	14	0	-0.311028
NC_039244.1_02575001_02625000	NC_039244.1	2575001	2625000	2587248	2610688	-23.3608	-23.3608	0	12	12	0	-0.311028
NC_039244.1_02600001_02650000	NC_039244.1	2600001	2650000	0	0				4	4
NC_039244.1_02625001_02675000	NC_039244.1	2625001	2675000	0	0				8	8
NC_039244.1_02650001_02700000	NC_039244.1	2650001	2700000	2652929	2699041	-30.7255	-30.7255	0	20	20	0	-0.311028
NC_039244.1_02675001_02725000	NC_039244.1	2675001	2725000	2687191	2724089	-30.4302	-30.4302	0	17	17	0	-0.311028
NC_039244.1_02700001_02750000	NC_039244.1	2700001	2750000	0	0				5	5
NC_039244.1_02725001_02775000	NC_039244.1	2725001	2775000	0	0				6	6
NC_039244.1_02750001_02800000	NC_039244.1	2750001	2800000	2758907	2799535	-171.952	-171.952	0	95	95	0	-0.311028
NC_039244.1_02775001_02825000	NC_039244.1	2775001	2825000	2775855	2824921	-380.08	-380.08	0	200	239	0	-0.311028
NC_039244.1_02800001_02850000	NC_039244.1	2800001	2850000	2800113	2849132	-373.382	-373.382	0	200	286	0	-0.311028
NC_039244.1_02825001_02875000	NC_039244.1	2825001	2875000	2825060	2874827	-359.093	-359.093	0	200	202	0	-0.311028
NC_039244.1_02850001_02900000	NC_039244.1	2850001	2900000	2850215	2899370	-241.181	-241.181	0	125	125	0	-0.311028
NC_039244.1_02875001_02925000	NC_039244.1	2875001	2925000	2875859	2924925	-290.332	-290.67	5e-05	159	159	0.676028	0.00338881
NC_039244.1_02900001_02950000	NC_039244.1	2900001	2950000	2900688	2949338	-318.331	-318.331	0	186	186	0	-0.311028
NC_039244.1_02925001_02975000	NC_039244.1	2925001	2975000	2925023	2974897	-376.816	-376.816	0	200	246	0	-0.311028
NC_039244.1_02950001_03000000	NC_039244.1	2950001	3000000	2950165	2999507	-384.193	-384.207	1e-05	200	265	0.0286052	-0.297724
NC_039244.1_02975001_03025000	NC_039244.1	2975001	3025000	2975187	3024199	-346.383	-346.394	1e-05	191	191	0.0213597	-0.301094
NC_039244.1_03000001_03050000	NC_039244.1	3000001	3050000	3000323	3047561	-256.443	-256.443	0	161	161	0	-0.311028
NC_039244.1_03025001_03075000	NC_039244.1	3025001	3075000	3025265	3074554	-234.426	-234.426	0	136	136	0	-0.311028
NC_039244.1_03050001_03100000	NC_039244.1	3050001	3100000	3052381	3099680	-290.286	-290.303	1e-05	154	154	0.0332429	-0.295567
NC_039244.1_03075001_03125000	NC_039244.1	3075001	3125000	3075749	3124844	-323.406	-324.058	5e-05	175	175	1.30301	0.294993
NC_039244.1_03100001_03150000	NC_039244.1	3100001	3150000	3101043	3149961	-306.863	-307.498	5e-05	165	165	1.27034	0.2798
NC_039244.1_03125001_03175000	NC_039244.1	3125001	3175000	3126390	3173898	-307.022	-307.022	0	158	158	0	-0.311028
NC_039244.1_03150001_03200000	NC_039244.1	3150001	3200000	3150586	3198870	-271.078	-271.078	0	127	127	0	-0.311028
NC_039244.1_03175001_03225000	NC_039244.1	3175001	3225000	3176217	3224975	-209.23	-209.23	0	94	94	0	-0.311028
NC_039244.1_03200001_03250000	NC_039244.1	3200001	3250000	3201077	3249563	-212.644	-212.644	0	98	98	0	-0.311028
NC_039244.1_03225001_03275000	NC_039244.1	3225001	3275000	3227506	3274964	-379.652	-379.652	0	155	155	0	-0.311028
NC_039244.1_03250001_03300000	NC_039244.1	3250001	3300000	3250410	3299772	-419.604	-419.604	0	186	186	0	-0.311028
NC_039244.1_03275001_03325000	NC_039244.1	3275001	3325000	3275192	3323510	-340.531	-340.531	0	188	188	0	-0.311028
NC_039244.1_03300001_03350000	NC_039244.1	3300001	3350000	3300602	3349923	-318.078	-318.078	0	179	179	0	-0.311028
NC_039244.1_03325001_03375000	NC_039244.1	3325001	3375000	3327327	3374279	-331.62	-331.62	0	169	169	0	-0.311028
NC_039244.1_03350001_03400000	NC_039244.1	3350001	3400000	3352388	3399562	-341.241	-341.241	0	175	175	0	-0.311028
NC_039244.1_03375001_03425000	NC_039244.1	3375001	3425000	3375150	3423703	-308.971	-308.971	1e-05	171	171	7.3721e-06	-0.311025
NC_039244.1_03400001_03450000	NC_039244.1	3400001	3450000	3400308	3448987	-302.585	-302.585	0	155	155	0	-0.311028
NC_039244.1_03425001_03475000	NC_039244.1	3425001	3475000	3425402	3474197	-284.34	-284.34	0	139	139	0	-0.311028
NC_039244.1_03450001_03500000	NC_039244.1	3450001	3500000	3450299	3499424	-180.471	-180.471	0	82	82	0	-0.311028
NC_039244.1_03475001_03525000	NC_039244.1	3475001	3525000	3475663	3513000	-48.1162	-48.1162	0	18	18	0	-0.311028
NC_039244.1_03500001_03550000	NC_039244.1	3500001	3550000	3500691	3536580	-33.6248	-33.6248	0	13	13	0	-0.311028
NC_039244.1_03525001_03575000	NC_039244.1	3525001	3575000	3528405	3570303	-38.2918	-38.2918	0	21	21	0	-0.311028
NC_039244.1_03550001_03600000	NC_039244.1	3550001	3600000	3554447	3595141	-38.3224	-38.3224	0	22	22	0	-0.311028
NC_039244.1_03575001_03625000	NC_039244.1	3575001	3625000	3589928	3623666	-172.388	-173.506	1e-05	93	93	2.23516	0.728533
NC_039244.1_03600001_03650000	NC_039244.1	3600001	3650000	3604932	3649002	-341.121	-341.121	0	194	194	0	-0.311028
NC_039244.1_03625001_03675000	NC_039244.1	3625001	3675000	3626401	3674949	-386.077	-386.077	0	200	209	0	-0.311028
NC_039244.1_03650001_03700000	NC_039244.1	3650001	3700000	3650636	3699706	-308.28	-309.197	1e-05	200	209	1.83352	0.54173
NC_039244.1_03675001_03725000	NC_039244.1	3675001	3725000	3675162	3724871	-269.384	-269.384	0	186	186	0	-0.311028
NC_039244.1_03700001_03750000	NC_039244.1	3700001	3750000	3700013	3741687	-312.027	-312.027	0	174	174	0	-0.311028
NC_039244.1_03725001_03775000	NC_039244.1	3725001	3775000	3725239	3774997	-349.121	-349.121	0	200	230	0	-0.311028
NC_039244.1_03750001_03800000	NC_039244.1	3750001	3800000	3759331	3799418	-411.155	-411.155	0	200	349	0	-0.311028
NC_039244.1_03775001_03825000	NC_039244.1	3775001	3825000	3775062	3823275	-367.548	-367.548	0	200	244	0	-0.311028
NC_039244.1_03800001_03850000	NC_039244.1	3800001	3850000	3801413	3840452	-55.7928	-55.7928	0	34	34	0	-0.311028
NC_039244.1_03825001_03875000	NC_039244.1	3825001	3875000	0	0				7	7
NC_039244.1_03850001_03900000	NC_039244.1	3850001	3900000	3855501	3898803	-22.955	-22.955	0	12	12	0	-0.311028
NC_039244.1_03875001_03925000	NC_039244.1	3875001	3925000	3895390	3909491	-24.0772	-24.0772	0	11	11	0	-0.311028
NC_039244.1_03900001_03950000	NC_039244.1	3900001	3950000	0	0				5	5
NC_039244.1_03925001_03975000	NC_039244.1	3925001	3975000	0	0				9	9
NC_039244.1_03950001_04000000	NC_039244.1	3950001	4000000	0	0				7	7
NC_039244.1_03975001_04025000	NC_039244.1	3975001	4025000	0	0				7	7
NC_039244.1_04000001_04050000	NC_039244.1	4000001	4050000	4002936	4047069	-26.5412	-26.5412	0	12	12	0	-0.311028
NC_039244.1_04025001_04075000	NC_039244.1	4025001	4075000	4034925	4066377	-33.2045	-33.2045	0	17	17	0	-0.311028
NC_039244.1_04050001_04100000	NC_039244.1	4050001	4100000	4056489	4099472	-168.044	-168.044	0	93	93	0	-0.311028
NC_039244.1_04075001_04125000	NC_039244.1	4075001	4125000	4075974	4124518	-313.556	-313.556	0	200	200	0	-0.311028
NC_039244.1_04100001_04150000	NC_039244.1	4100001	4150000	4100965	4149345	-296.853	-296.853	0	200	220	0	-0.311028
NC_039244.1_04125001_04175000	NC_039244.1	4125001	4175000	4125252	4174970	-285.625	-285.984	5e-05	145	145	0.718553	0.0231671
NC_039244.1_04150001_04200000	NC_039244.1	4150001	4200000	4150662	4199884	-330.582	-330.582	0	152	152	0	-0.311028
NC_039244.1_04175001_04225000	NC_039244.1	4175001	4225000	4175823	4223707	-343.047	-343.047	0	200	216	0	-0.311028
NC_039244.1_04200001_04250000	NC_039244.1	4200001	4250000	4201027	4249684	-260.048	-260.048	0	169	169	0	-0.311028
NC_039244.1_04225001_04275000	NC_039244.1	4225001	4275000	4225145	4274931	-334.475	-334.475	1e-05	200	212	1.47363e-08	-0.311028
NC_039244.1_04250001_04300000	NC_039244.1	4250001	4300000	4250309	4298798	-377.115	-377.115	0	200	264	0	-0.311028
NC_039244.1_04275001_04325000	NC_039244.1	4275001	4325000	4275237	4324945	-346.306	-346.306	0	200	209	0	-0.311028
NC_039244.1_04300001_04350000	NC_039244.1	4300001	4350000	4300302	4348919	-334.54	-334.54	0	200	213	0	-0.311028
NC_039244.1_04325001_04375000	NC_039244.1	4325001	4375000	4325175	4374842	-375.037	-375.037	0	200	212	0	-0.311028
NC_039244.1_04350001_04400000	NC_039244.1	4350001	4400000	4350004	4396917	-390.915	-390.915	0	200	208	0	-0.311028
NC_039244.1_04375001_04425000	NC_039244.1	4375001	4425000	4375287	4423754	-351.179	-351.179	0	186	186	0	-0.311028
NC_039244.1_04400001_04450000	NC_039244.1	4400001	4450000	4403723	4449219	-344.784	-344.784	0	200	523	0	-0.311028
NC_039244.1_04425001_04475000	NC_039244.1	4425001	4475000	4426823	4474369	-350.464	-350.464	0	200	607	0	-0.311028
NC_039244.1_04450001_04500000	NC_039244.1	4450001	4500000	4451181	4498728	-344.861	-344.861	0	200	265	0	-0.311028
NC_039244.1_04475001_04525000	NC_039244.1	4475001	4525000	4475140	4506848	-260.342	-260.342	0	150	150	0	-0.311028
NC_039244.1_04500001_04550000	NC_039244.1	4500001	4550000	4500220	4549531	-150.337	-150.337	0	72	72	0	-0.311028
NC_039244.1_04525001_04575000	NC_039244.1	4525001	4575000	4540804	4573973	-99.9969	-100.001	1e-05	50	50	0.00893171	-0.306874
NC_039244.1_04550001_04600000	NC_039244.1	4550001	4600000	4551383	4599227	-87.1552	-87.1552	0	55	55	0	-0.311028
NC_039244.1_04575001_04625000	NC_039244.1	4575001	4625000	4575582	4624121	-114.369	-114.369	0	72	72	0	-0.311028
NC_039244.1_04600001_04650000	NC_039244.1	4600001	4650000	4606994	4648736	-84.5196	-84.5196	0	60	60	0	-0.311028
NC_039244.1_04625001_04675000	NC_039244.1	4625001	4675000	4627948	4650989	-32.3659	-32.3659	0	25	25	0	-0.311028
NC_039244.1_04650001_04700000	NC_039244.1	4650001	4700000	4650989	4698646	-96.081	-96.081	0	43	43	0	-0.311028
NC_039244.1_04675001_04725000	NC_039244.1	4675001	4725000	4686187	4722284	-112.085	-117.023	0.0006	68	68	9.87636	4.28242
NC_039244.1_04700001_04750000	NC_039244.1	4700001	4750000	4700246	4749742	-73.8071	-73.8071	0	68	68	0	-0.311028
NC_039244.1_04725001_04775000	NC_039244.1	4725001	4775000	4725146	4769184	-78.5633	-78.5633	0	70	70	0	-0.311028
NC_039244.1_04750001_04800000	NC_039244.1	4750001	4800000	4752827	4798868	-50.418	-50.418	0	43	43	0	-0.311028
NC_039244.1_04775001_04825000	NC_039244.1	4775001	4825000	4781907	4824990	-86.2046	-88.0779	0.0001	61	61	3.7466	1.4315
NC_039244.1_04800001_04850000	NC_039244.1	4800001	4850000	4800388	4849305	-153.983	-153.983	0	121	121	0	-0.311028
NC_039244.1_04825001_04875000	NC_039244.1	4825001	4875000	4825042	4874847	-109.353	-109.445	5e-05	90	90	0.184469	-0.225233
NC_039244.1_04850001_04900000	NC_039244.1	4850001	4900000	4862443	4895769	-179.53	-179.53	0	99	99	0	-0.311028
NC_039244.1_04875001_04925000	NC_039244.1	4875001	4925000	4875008	4916016	-195.571	-195.571	0	106	106	0	-0.311028
NC_039244.1_04900001_04950000	NC_039244.1	4900001	4950000	4905537	4949572	-178.8	-178.8	0	112	112	0	-0.311028
NC_039244.1_04925001_04975000	NC_039244.1	4925001	4975000	4925534	4972890	-250.752	-250.752	0	158	158	0	-0.311028
NC_039244.1_04950001_05000000	NC_039244.1	4950001	5000000	4950440	4999185	-266.031	-266.031	0	191	191	0	-0.311028
NC_039244.1_04975001_05025000	NC_039244.1	4975001	5025000	4975849	5024928	-295.659	-295.714	1e-05	200	234	0.11082	-0.259487
NC_039244.1_05000001_05050000	NC_039244.1	5000001	5050000	5000076	5049850	-309.324	-309.324	0	200	304	0	-0.311028
NC_039244.1_05025001_05075000	NC_039244.1	5025001	5075000	5025144	5074880	-280.174	-280.174	0	200	287	0	-0.311028
NC_039244.1_05050001_05100000	NC_039244.1	5050001	5100000	5050035	5099957	-308.544	-308.544	0	200	236	0	-0.311028
NC_039244.1_05075001_05125000	NC_039244.1	5075001	5125000	5075018	5124879	-316.012	-316.077	1e-05	200	252	0.129482	-0.250807
NC_039244.1_05100001_05150000	NC_039244.1	5100001	5150000	5100072	5149257	-305.869	-305.869	0	171	171	0	-0.311028
NC_039244.1_05125001_05175000	NC_039244.1	5125001	5175000	5125379	5174623	-278.42	-278.42	0	150	150	0	-0.311028
NC_039244.1_05150001_05200000	NC_039244.1	5150001	5200000	5150143	5198623	-242.34	-242.34	0	141	141	0	-0.311028
NC_039244.1_05175001_05225000	NC_039244.1	5175001	5225000	5175027	5223302	-223.439	-225.373	0.0002	156	156	3.8688	1.48833
NC_039244.1_05200001_05250000	NC_039244.1	5200001	5250000	5202289	5249895	-278.934	-278.934	0	200	206	0	-0.311028
NC_039244.1_05225001_05275000	NC_039244.1	5225001	5275000	5229863	5274058	-217.462	-217.462	0	139	139	0	-0.311028
NC_039244.1_05250001_05300000	NC_039244.1	5250001	5300000	5250012	5279690	-139.347	-139.347	0	78	78	0	-0.311028
NC_039244.1_05275001_05325000	NC_039244.1	5275001	5325000	5275092	5279690	-74.3448	-74.3448	0	41	41	0	-0.311028
NC_039244.1_05300001_05350000	NC_039244.1	5300001	5350000	5333977	5349129	-47.116	-47.116	0	30	30	0	-0.311028
NC_039244.1_05325001_05375000	NC_039244.1	5325001	5375000	5333977	5373989	-98.2555	-98.2555	0	60	60	0	-0.311028
NC_039244.1_05350001_05400000	NC_039244.1	5350001	5400000	5361305	5399161	-139.539	-139.539	0	80	80	0	-0.311028
NC_039244.1_05375001_05425000	NC_039244.1	5375001	5425000	5375433	5423943	-165.471	-166.174	0.0001	94	94	1.40698	0.343353
NC_039244.1_05400001_05450000	NC_039244.1	5400001	5450000	5400353	5446862	-99.1008	-99.1008	0	48	48	0	-0.311028
NC_039244.1_05425001_05475000	NC_039244.1	5425001	5475000	5433957	5474641	-127.74	-127.74	0	67	67	0	-0.311028
NC_039244.1_05450001_05500000	NC_039244.1	5450001	5500000	5450643	5498774	-239.561	-239.561	0	139	139	0	-0.311028
NC_039244.1_05475001_05525000	NC_039244.1	5475001	5525000	5475686	5520722	-162.351	-162.351	0	93	93	0	-0.311028
NC_039244.1_05500001_05550000	NC_039244.1	5500001	5550000	5500862	5548442	-56.7552	-57.1229	5e-05	29	29	0.735209	0.0309134
NC_039244.1_05525001_05575000	NC_039244.1	5525001	5575000	5528533	5572058	-86.6447	-86.6447	0	39	39	0	-0.311028
NC_039244.1_05550001_05600000	NC_039244.1	5550001	5600000	5551112	5598358	-88.7702	-88.7702	0	42	42	0	-0.311028
NC_039244.1_05575001_05625000	NC_039244.1	5575001	5625000	5575867	5624985	-91.2032	-91.2032	0	49	49	0	-0.311028
NC_039244.1_05600001_05650000	NC_039244.1	5600001	5650000	5600611	5643352	-115.718	-115.718	0	69	69	0	-0.311028
NC_039244.1_05625001_05675000	NC_039244.1	5625001	5675000	5625004	5674624	-97.9993	-97.9993	0	69	69	0	-0.311028
NC_039244.1_05650001_05700000	NC_039244.1	5650001	5700000	5655449	5695423	-96.343	-96.343	0	68	68	0	-0.311028
NC_039244.1_05675001_05725000	NC_039244.1	5675001	5725000	5678831	5717881	-76.3233	-76.3233	0	46	46	0	-0.311028
NC_039244.1_05700001_05750000	NC_039244.1	5700001	5750000	5706303	5717881	-21.9925	-23.8543	0.0001	12	12	3.72364	1.42082
NC_039244.1_05725001_05775000	NC_039244.1	5725001	5775000	0	0				2	2
NC_039244.1_05750001_05800000	NC_039244.1	5750001	5800000	0	0				2	2
NC_039244.1_05775001_05825000	NC_039244.1	5775001	5825000	0	0				9	9
NC_039244.1_05800001_05850000	NC_039244.1	5800001	5850000	5800948	5848687	-80.2475	-80.2475	0	45	45	0	-0.311028
NC_039244.1_05825001_05875000	NC_039244.1	5825001	5875000	5826263	5855477	-66.3515	-66.3515	1e-05	38	38	2.99019e-09	-0.311028
NC_039244.1_05850001_05900000	NC_039244.1	5850001	5900000	5853821	5892700	-19.32	-19.32	0	11	11	0	-0.311028
NC_039244.1_05875001_05925000	NC_039244.1	5875001	5925000	5877816	5922552	-18.6933	-18.6933	0	12	12	0	-0.311028
NC_039244.1_05900001_05950000	NC_039244.1	5900001	5950000	0	0				4	4
NC_039244.1_05925001_05975000	NC_039244.1	5925001	5975000	0	0				6	6
NC_039244.1_05950001_06000000	NC_039244.1	5950001	6000000	5953308	5999725	-93.4879	-93.4879	0	60	60	0	-0.311028
NC_039244.1_05975001_06025000	NC_039244.1	5975001	6025000	5985606	6021958	-102.962	-102.962	0	71	71	0	-0.311028
NC_039244.1_06000001_06050000	NC_039244.1	6000001	6050000	6000095	6046952	-31.1411	-31.1411	0	22	22	0	-0.311028
NC_039244.1_06025001_06075000	NC_039244.1	6025001	6075000	6033182	6073477	-36.6966	-36.6966	0	20	20	0	-0.311028
NC_039244.1_06050001_06100000	NC_039244.1	6050001	6100000	6052648	6099821	-44.0073	-44.0073	0	30	30	0	-0.311028
NC_039244.1_06075001_06125000	NC_039244.1	6075001	6125000	6082139	6111960	-22.0598	-23.3878	0.0006	19	19	2.6559	0.924219
NC_039244.1_06100001_06150000	NC_039244.1	6100001	6150000	6109531	6148989	-19.9826	-19.9826	0	12	12	0	-0.311028
NC_039244.1_06125001_06175000	NC_039244.1	6125001	6175000	6129813	6168350	-16.6643	-18.3347	0.0001	11	11	3.34083	1.24277
NC_039244.1_06150001_06200000	NC_039244.1	6150001	6200000	0	0				7	7
NC_039244.1_06175001_06225000	NC_039244.1	6175001	6225000	6196155	6203538	-20.673	-20.673	0	12	12	0	-0.311028
NC_039244.1_06200001_06250000	NC_039244.1	6200001	6250000	0	0				7	7
NC_039244.1_06225001_06275000	NC_039244.1	6225001	6275000	0	0				1	1
NC_039244.1_06250001_06300000	NC_039244.1	6250001	6300000	6274677	6283140	-74.5896	-74.5896	0	43	43	0	-0.311028
NC_039244.1_06275001_06325000	NC_039244.1	6275001	6325000	6276716	6319844	-89.8848	-89.8848	0	50	50	0	-0.311028
NC_039244.1_06300001_06350000	NC_039244.1	6300001	6350000	6319706	6349490	-117.789	-117.789	0	68	68	0	-0.311028
NC_039244.1_06325001_06375000	NC_039244.1	6325001	6375000	6326216	6371940	-149.706	-149.706	0	95	95	0	-0.311028
NC_039244.1_06350001_06400000	NC_039244.1	6350001	6400000	6351061	6397071	-93.3549	-93.3549	0	56	56	0	-0.311028
NC_039244.1_06375001_06425000	NC_039244.1	6375001	6425000	6379184	6397071	-41.4602	-41.7507	1e-05	21	21	0.581088	-0.0407675
NC_039244.1_06400001_06450000	NC_039244.1	6400001	6450000	6425134	6437637	-110.787	-111.15	5e-05	65	65	0.726187	0.0267174
NC_039244.1_06425001_06475000	NC_039244.1	6425001	6475000	6425134	6473297	-112.002	-113.142	1e-05	66	66	2.27983	0.74931
NC_039244.1_06450001_06500000	NC_039244.1	6450001	6500000	0	0				1	1
NC_039244.1_06475001_06525000	NC_039244.1	6475001	6525000	0	0				0	0
NC_039244.1_06500001_06550000	NC_039244.1	6500001	6550000	0	0				1	1
NC_039244.1_06525001_06575000	NC_039244.1	6525001	6575000	0	0				6	6
NC_039244.1_06550001_06600000	NC_039244.1	6550001	6600000	0	0				6	6
NC_039244.1_06575001_06625000	NC_039244.1	6575001	6625000	6595572	6611085	-61.1156	-61.1156	0	41	41	0	-0.311028
NC_039244.1_06600001_06650000	NC_039244.1	6600001	6650000	6606582	6611085	-58.7121	-58.7121	0	40	40	0	-0.311028
NC_039244.1_06625001_06675000	NC_039244.1	6625001	6675000	0	0				3	3
NC_039244.1_06650001_06700000	NC_039244.1	6650001	6700000	6670581	6698012	-142.625	-142.625	0	70	70	0	-0.311028
NC_039244.1_06675001_06725000	NC_039244.1	6675001	6725000	6675066	6723043	-413.9	-413.9	0	200	364	0	-0.311028
NC_039244.1_06700001_06750000	NC_039244.1	6700001	6750000	6701096	6749878	-442.129	-442.129	0	200	352	0	-0.311028
NC_039244.1_06725001_06775000	NC_039244.1	6725001	6775000	6726484	6773076	-291.781	-291.781	0	120	120	0	-0.311028
NC_039244.1_06750001_06800000	NC_039244.1	6750001	6800000	6750032	6798688	-251.429	-251.429	0	130	130	0	-0.311028
NC_039244.1_06775001_06825000	NC_039244.1	6775001	6825000	6778313	6824906	-425.386	-425.409	1e-05	200	265	0.0461098	-0.289583
NC_039244.1_06800001_06850000	NC_039244.1	6800001	6850000	6803060	6849933	-458.306	-458.306	0	200	339	0	-0.311028
NC_039244.1_06825001_06875000	NC_039244.1	6825001	6875000	6826125	6872953	-434.035	-434.035	0	200	313	0	-0.311028
NC_039244.1_06850001_06900000	NC_039244.1	6850001	6900000	6851032	6898054	-449.322	-449.322	0	200	226	0	-0.311028
NC_039244.1_06875001_06925000	NC_039244.1	6875001	6925000	6875170	6922388	-290.4	-290.518	1e-05	128	128	0.237818	-0.20042
NC_039244.1_06900001_06950000	NC_039244.1	6900001	6950000	6900355	6943139	-240.63	-240.675	1e-05	124	124	0.0896272	-0.269343
NC_039244.1_06925001_06975000	NC_039244.1	6925001	6975000	6926312	6971790	-195.216	-195.836	0.0001	108	108	1.23909	0.265264
NC_039244.1_06950001_07000000	NC_039244.1	6950001	7000000	6953613	6999923	-315.723	-315.723	0	157	157	0	-0.311028
NC_039244.1_06975001_07025000	NC_039244.1	6975001	7025000	6979338	7001209	-218.248	-218.248	0	100	100	0	-0.311028
NC_039244.1_07000001_07050000	NC_039244.1	7000001	7050000	7000084	7048523	-105.001	-105.087	5e-05	44	44	0.172656	-0.230727
NC_039244.1_07025001_07075000	NC_039244.1	7025001	7075000	7026227	7074884	-241.022	-241.022	0	92	92	0	-0.311028
NC_039244.1_07050001_07100000	NC_039244.1	7050001	7100000	7051106	7099850	-337.397	-338.643	5e-05	149	149	2.49295	0.84843
NC_039244.1_07075001_07125000	NC_039244.1	7075001	7125000	7075479	7124997	-427.5	-427.5	0	200	235	0	-0.311028
NC_039244.1_07100001_07150000	NC_039244.1	7100001	7150000	7101773	7149290	-397.996	-397.996	0	200	202	0	-0.311028
NC_039244.1_07125001_07175000	NC_039244.1	7125001	7175000	7125020	7174480	-264.942	-264.942	0	137	137	0	-0.311028
NC_039244.1_07150001_07200000	NC_039244.1	7150001	7200000	7150129	7199644	-300.306	-300.306	0	163	163	0	-0.311028
NC_039244.1_07175001_07225000	NC_039244.1	7175001	7225000	7176629	7224964	-333.564	-335.324	1e-05	175	175	3.52058	1.32638
NC_039244.1_07200001_07250000	NC_039244.1	7200001	7250000	7200814	7249432	-293.449	-293.677	5e-05	138	138	0.455257	-0.0992907
NC_039244.1_07225001_07275000	NC_039244.1	7225001	7275000	7225105	7273153	-277.201	-277.214	5e-05	139	139	0.0251768	-0.299319
NC_039244.1_07250001_07300000	NC_039244.1	7250001	7300000	7250618	7294395	-273.955	-273.955	0	140	140	0	-0.311028
NC_039244.1_07275001_07325000	NC_039244.1	7275001	7325000	7275462	7294395	-116.655	-116.655	0	55	55	0	-0.311028
NC_039244.1_07300001_07350000	NC_039244.1	7300001	7350000	0	0				0	0
NC_039244.1_07325001_07375000	NC_039244.1	7325001	7375000	7372460	7374781	-51.7098	-51.7098	0	31	31	0	-0.311028
NC_039244.1_07350001_07400000	NC_039244.1	7350001	7400000	7372460	7399873	-292.767	-292.767	0	200	223	0	-0.311028
NC_039244.1_07375001_07425000	NC_039244.1	7375001	7425000	7377200	7424357	-412.36	-412.36	0	200	718	0	-0.311028
NC_039244.1_07400001_07450000	NC_039244.1	7400001	7450000	7400652	7449633	-435.421	-435.421	0	200	1015	0	-0.311028
NC_039244.1_07425001_07475000	NC_039244.1	7425001	7475000	7425316	7473162	-449.136	-449.136	0	200	865	0	-0.311028
NC_039244.1_07450001_07500000	NC_039244.1	7450001	7500000	7450232	7498709	-430.502	-430.502	0	200	528	0	-0.311028
NC_039244.1_07475001_07525000	NC_039244.1	7475001	7525000	7475217	7524422	-382.839	-382.839	0	200	436	0	-0.311028
NC_039244.1_07500001_07550000	NC_039244.1	7500001	7550000	7502236	7544433	-392.686	-392.686	0	200	614	0	-0.311028
NC_039244.1_07525001_07575000	NC_039244.1	7525001	7575000	7525192	7574842	-374.156	-374.156	0	200	458	0	-0.311028
NC_039244.1_07550001_07600000	NC_039244.1	7550001	7600000	7550895	7599987	-210.802	-210.802	0	200	255	0	-0.311028
NC_039244.1_07575001_07625000	NC_039244.1	7575001	7625000	7575549	7624981	-96.5392	-96.5392	0	200	435	0	-0.311028
NC_039244.1_07600001_07650000	NC_039244.1	7600001	7650000	7600578	7648980	-155.485	-155.485	0	200	752	0	-0.311028
NC_039244.1_07625001_07675000	NC_039244.1	7625001	7675000	7625028	7674958	-441.276	-441.276	0	200	777	0	-0.311028
NC_039244.1_07650001_07700000	NC_039244.1	7650001	7700000	7651048	7699938	-452.216	-452.216	0	200	689	0	-0.311028
NC_039244.1_07675001_07725000	NC_039244.1	7675001	7725000	7675393	7724988	-411.571	-411.571	0	200	567	0	-0.311028
NC_039244.1_07700001_07750000	NC_039244.1	7700001	7750000	7700232	7748652	-417.614	-417.614	0	200	353	0	-0.311028
NC_039244.1_07725001_07775000	NC_039244.1	7725001	7775000	7725007	7774414	-404.119	-404.119	0	200	232	0	-0.311028
NC_039244.1_07750001_07800000	NC_039244.1	7750001	7800000	7751217	7799998	-435.624	-435.624	0	200	255	0	-0.311028
NC_039244.1_07775001_07825000	NC_039244.1	7775001	7825000	7775570	7824817	-97.6423	-97.6423	0	200	577	0	-0.311028
NC_039244.1_07800001_07850000	NC_039244.1	7800001	7850000	7800087	7849770	-127.173	-127.173	0	200	1038	0	-0.311028
NC_039244.1_07825001_07875000	NC_039244.1	7825001	7875000	7826186	7874704	-164.492	-164.492	0	200	1209	0	-0.311028
NC_039244.1_07850001_07900000	NC_039244.1	7850001	7900000	7850035	7899967	-100.474	-100.474	0	200	1264	0	-0.311028
NC_039244.1_07875001_07925000	NC_039244.1	7875001	7925000	7875088	7924766	-62.262	-62.262	0	200	1255	0	-0.311028
NC_039244.1_07900001_07950000	NC_039244.1	7900001	7950000	7900004	7949781	-162.203	-162.203	1e-05	200	1187	9.13625e-08	-0.311028
NC_039244.1_07925001_07975000	NC_039244.1	7925001	7975000	7927967	7968811	-71.6902	-71.9392	1e-05	200	949	0.497909	-0.0794534
NC_039244.1_07950001_08000000	NC_039244.1	7950001	8000000	7950002	7999924	-156.494	-156.494	0	200	625	0	-0.311028
NC_039244.1_07975001_08025000	NC_039244.1	7975001	8025000	7975198	8024261	-428.03	-428.03	0	200	479	0	-0.311028
NC_039244.1_08000001_08050000	NC_039244.1	8000001	8050000	8000005	8049790	-429.889	-429.889	0	200	547	0	-0.311028
NC_039244.1_08025001_08075000	NC_039244.1	8025001	8075000	8025120	8074966	-154.517	-154.517	0	200	719	0	-0.311028
NC_039244.1_08050001_08100000	NC_039244.1	8050001	8100000	8050717	8096464	-461.199	-461.199	0	200	592	0	-0.311028
NC_039244.1_08075001_08125000	NC_039244.1	8075001	8125000	8075731	8124919	-391.647	-391.647	0	200	319	0	-0.311028
NC_039244.1_08100001_08150000	NC_039244.1	8100001	8150000	8101625	8149813	-429.106	-429.106	0	200	376	0	-0.311028
NC_039244.1_08125001_08175000	NC_039244.1	8125001	8175000	8128194	8170070	-445.863	-445.863	0	200	611	0	-0.311028
NC_039244.1_08150001_08200000	NC_039244.1	8150001	8200000	8150390	8198923	-395.034	-395.034	0	200	476	0	-0.311028
NC_039244.1_08175001_08225000	NC_039244.1	8175001	8225000	8175560	8224480	-408.124	-408.124	0	200	563	0	-0.311028
NC_039244.1_08200001_08250000	NC_039244.1	8200001	8250000	8201753	8249228	-416.556	-416.556	1e-05	200	608	5.8191e-05	-0.311001
NC_039244.1_08225001_08275000	NC_039244.1	8225001	8275000	8226138	8258892	-199.403	-199.403	0	200	268	0	-0.311028
NC_039244.1_08250001_08300000	NC_039244.1	8250001	8300000	8250207	8299428	-260.737	-260.737	0	151	151	0	-0.311028
NC_039244.1_08275001_08325000	NC_039244.1	8275001	8325000	8283152	8324283	-210.849	-211.234	0.0001	121	121	0.768836	0.0465533
NC_039244.1_08300001_08350000	NC_039244.1	8300001	8350000	8307171	8349991	-151.134	-151.134	0	92	92	0	-0.311028
NC_039244.1_08325001_08375000	NC_039244.1	8325001	8375000	8325807	8373405	-219.491	-219.491	0	136	136	0	-0.311028
NC_039244.1_08350001_08400000	NC_039244.1	8350001	8400000	8350061	8396174	-194.903	-196.6	1e-05	113	113	3.39351	1.26727
NC_039244.1_08375001_08425000	NC_039244.1	8375001	8425000	8375695	8424625	-157.743	-157.743	0	84	84	0	-0.311028
NC_039244.1_08400001_08450000	NC_039244.1	8400001	8450000	8400851	8449922	-176.092	-176.092	0	92	92	0	-0.311028
NC_039244.1_08425001_08475000	NC_039244.1	8425001	8475000	8425525	8473787	-123.684	-123.717	1e-05	60	60	0.065574	-0.28053
NC_039244.1_08450001_08500000	NC_039244.1	8450001	8500000	8452452	8499992	-155.335	-157.932	5e-05	84	84	5.19403	2.10469
NC_039244.1_08475001_08525000	NC_039244.1	8475001	8525000	8476513	8523636	-213.888	-215.044	0.0001	137	137	2.31293	0.764706
NC_039244.1_08500001_08550000	NC_039244.1	8500001	8550000	8500555	8540135	-127.582	-127.59	1e-05	89	89	0.0172239	-0.303018
NC_039244.1_08525001_08575000	NC_039244.1	8525001	8575000	8525922	8572197	-36.9794	-36.9794	0	16	16	0	-0.311028
NC_039244.1_08550001_08600000	NC_039244.1	8550001	8600000	8570618	8598332	-48.328	-48.328	0	30	30	0	-0.311028
NC_039244.1_08575001_08625000	NC_039244.1	8575001	8625000	8576870	8623011	-126.758	-126.843	0.0001	79	79	0.171082	-0.231459
NC_039244.1_08600001_08650000	NC_039244.1	8600001	8650000	8605041	8649697	-127.17	-127.17	0	86	86	0	-0.311028
NC_039244.1_08625001_08675000	NC_039244.1	8625001	8675000	8632120	8670948	-152.486	-152.486	0	110	110	0	-0.311028
NC_039244.1_08650001_08700000	NC_039244.1	8650001	8700000	8650192	8695998	-153.335	-153.335	0	110	110	0	-0.311028
NC_039244.1_08675001_08725000	NC_039244.1	8675001	8725000	8675558	8724065	-86.7619	-89.0381	0.0001	62	62	4.55241	1.80627
NC_039244.1_08700001_08750000	NC_039244.1	8700001	8750000	8703337	8748465	-105.574	-106.558	0.0001	63	63	1.96918	0.604829
NC_039244.1_08725001_08775000	NC_039244.1	8725001	8775000	8725305	8773724	-78.8071	-78.8071	0	44	44	0	-0.311028
NC_039244.1_08750001_08800000	NC_039244.1	8750001	8800000	8753719	8799814	-121.014	-121.014	0	163	163	0	-0.311028
NC_039244.1_08775001_08825000	NC_039244.1	8775001	8825000	8775894	8824887	-145.923	-145.923	0	187	187	0	-0.311028
NC_039244.1_08800001_08850000	NC_039244.1	8800001	8850000	8800300	8848272	-159.807	-159.955	5e-05	79	79	0.296091	-0.173318
NC_039244.1_08825001_08875000	NC_039244.1	8825001	8875000	8826325	8872347	-178.214	-178.548	5e-05	104	104	0.669707	0.000448856
NC_039244.1_08850001_08900000	NC_039244.1	8850001	8900000	8851396	8899383	-207.265	-207.265	0	126	126	0	-0.311028
NC_039244.1_08875001_08925000	NC_039244.1	8875001	8925000	8875293	8904123	-121.234	-121.234	0	75	75	0	-0.311028
NC_039244.1_08900001_08950000	NC_039244.1	8900001	8950000	8901535	8949802	-110.859	-110.859	0	56	56	0	-0.311028
NC_039244.1_08925001_08975000	NC_039244.1	8925001	8975000	8929787	8974939	-120.505	-120.505	0	71	71	0	-0.311028
NC_039244.1_08950001_09000000	NC_039244.1	8950001	9000000	8950959	8999056	-115.116	-115.116	0	90	90	0	-0.311028
NC_039244.1_08975001_09025000	NC_039244.1	8975001	9025000	8975191	9023863	-132.825	-132.825	0	107	107	0	-0.311028
NC_039244.1_09000001_09050000	NC_039244.1	9000001	9050000	9000150	9049459	-89.4806	-89.4806	0	76	76	0	-0.311028
NC_039244.1_09025001_09075000	NC_039244.1	9025001	9075000	9026274	9074378	-124.571	-124.571	0	78	78	0	-0.311028
NC_039244.1_09050001_09100000	NC_039244.1	9050001	9100000	9050401	9099882	-106.854	-106.854	0	62	62	0	-0.311028
NC_039244.1_09075001_09125000	NC_039244.1	9075001	9125000	9075157	9124065	-297.483	-297.483	0	177	177	0	-0.311028
NC_039244.1_09100001_09150000	NC_039244.1	9100001	9150000	9101037	9149287	-79.6858	-80.2112	0.0002	200	328	1.05068	0.177639
NC_039244.1_09125001_09175000	NC_039244.1	9125001	9175000	9125001	9170640	-37.4537	-37.4537	0	187	187	0	-0.311028
NC_039244.1_09150001_09200000	NC_039244.1	9150001	9200000	9150887	9199813	-116.872	-116.872	0	60	60	0	-0.311028
NC_039244.1_09175001_09225000	NC_039244.1	9175001	9225000	9176679	9220893	-200.065	-200.065	0	128	128	0	-0.311028
NC_039244.1_09200001_09250000	NC_039244.1	9200001	9250000	9201255	9249992	-269.607	-269.607	0	200	217	0	-0.311028
NC_039244.1_09225001_09275000	NC_039244.1	9225001	9275000	9229027	9274635	-275.465	-275.465	0	200	226	0	-0.311028
NC_039244.1_09250001_09300000	NC_039244.1	9250001	9300000	9252459	9299833	-335.996	-335.996	0	200	398	0	-0.311028
NC_039244.1_09275001_09325000	NC_039244.1	9275001	9325000	9275656	9324409	-179.758	-179.758	0	200	366	0	-0.311028
NC_039244.1_09300001_09350000	NC_039244.1	9300001	9350000	9301597	9349433	-157.16	-157.16	0	200	241	0	-0.311028
NC_039244.1_09325001_09375000	NC_039244.1	9325001	9375000	9326778	9374841	-298.447	-298.447	0	200	264	0	-0.311028
NC_039244.1_09350001_09400000	NC_039244.1	9350001	9400000	9350124	9398526	-157.924	-157.924	0	187	187	0	-0.311028
NC_039244.1_09375001_09425000	NC_039244.1	9375001	9425000	9387721	9424953	-216.426	-216.643	5e-05	200	433	0.433285	-0.10951
NC_039244.1_09400001_09450000	NC_039244.1	9400001	9450000	9400120	9449195	-228.539	-228.539	0	200	714	0	-0.311028
NC_039244.1_09425001_09475000	NC_039244.1	9425001	9475000	9430345	9474958	-155.707	-156.301	1e-05	200	769	1.18616	0.240649
NC_039244.1_09450001_09500000	NC_039244.1	9450001	9500000	9450510	9499532	-155.708	-155.797	5e-05	200	544	0.177712	-0.228375
NC_039244.1_09475001_09525000	NC_039244.1	9475001	9525000	9475332	9524869	-376.572	-376.572	0	200	325	0	-0.311028
NC_039244.1_09500001_09550000	NC_039244.1	9500001	9550000	9500959	9549461	-404.146	-405.104	1e-05	200	333	1.91575	0.579979
NC_039244.1_09525001_09575000	NC_039244.1	9525001	9575000	9525275	9568145	-377.486	-377.486	1e-05	200	270	3.08874e-06	-0.311027
NC_039244.1_09550001_09600000	NC_039244.1	9550001	9600000	9558961	9599995	-362.653	-362.653	0	200	329	0	-0.311028
NC_039244.1_09575001_09625000	NC_039244.1	9575001	9625000	9577149	9624352	-431.405	-431.405	0	200	714	0	-0.311028
NC_039244.1_09600001_09650000	NC_039244.1	9600001	9650000	9600045	9649469	-465.93	-465.93	0	200	766	0	-0.311028
NC_039244.1_09625001_09675000	NC_039244.1	9625001	9675000	9625433	9673509	-419.797	-419.797	0	200	332	0	-0.311028
NC_039244.1_09650001_09700000	NC_039244.1	9650001	9700000	9650036	9699828	-303.677	-303.696	1e-05	133	133	0.0383384	-0.293197
NC_039244.1_09675001_09725000	NC_039244.1	9675001	9725000	9678746	9724881	-353.523	-354.12	1e-05	154	154	1.19483	0.244682
NC_039244.1_09700001_09750000	NC_039244.1	9700001	9750000	9700050	9749968	-403.511	-406.075	5e-05	200	226	5.12783	2.0739
NC_039244.1_09725001_09775000	NC_039244.1	9725001	9775000	9725333	9774766	-384.958	-384.958	0	200	206	0	-0.311028
NC_039244.1_09750001_09800000	NC_039244.1	9750001	9800000	9752186	9796002	-201.768	-201.768	0	95	95	0	-0.311028
NC_039244.1_09775001_09825000	NC_039244.1	9775001	9825000	9776099	9824115	-192.801	-192.801	0	94	94	0	-0.311028
NC_039244.1_09800001_09850000	NC_039244.1	9800001	9850000	9804413	9849411	-217.751	-217.751	0	118	118	0	-0.311028
NC_039244.1_09825001_09875000	NC_039244.1	9825001	9875000	9827471	9874963	-298.696	-298.771	1e-05	168	168	0.150547	-0.24101
NC_039244.1_09850001_09900000	NC_039244.1	9850001	9900000	9850404	9899338	-343.102	-344.218	0.0001	181	181	2.23223	0.72717
NC_039244.1_09875001_09925000	NC_039244.1	9875001	9925000	9875023	9924826	-387.78	-387.78	0	186	186	0	-0.311028
NC_039244.1_09900001_09950000	NC_039244.1	9900001	9950000	9902448	9947158	-393.673	-393.673	0	200	242	0	-0.311028
NC_039244.1_09925001_09975000	NC_039244.1	9925001	9975000	9925284	9973935	-159.137	-159.176	1e-05	200	312	0.0775514	-0.27496
NC_039244.1_09950001_10000000	NC_039244.1	9950001	10000000	9950896	9996966	-232.572	-232.572	0	200	316	0	-0.311028
NC_039244.1_09975001_10025000	NC_039244.1	9975001	10025000	9975159	10024063	-394.713	-394.713	0	200	258	0	-0.311028
NC_039244.1_10000001_10050000	NC_039244.1	10000001	10050000	10000034	10048193	-444.172	-444.172	0	200	469	0	-0.311028
NC_039244.1_10025001_10075000	NC_039244.1	10025001	10075000	10026886	10074995	-453.453	-453.453	0	200	754	0	-0.311028
NC_039244.1_10050001_10100000	NC_039244.1	10050001	10100000	10050125	10097610	-419.833	-419.833	0	200	572	0	-0.311028
NC_039244.1_10075001_10125000	NC_039244.1	10075001	10125000	10076840	10124996	-412.657	-415.102	5e-05	200	513	4.8894	1.963
NC_039244.1_10100001_10150000	NC_039244.1	10100001	10150000	10100161	10149838	-233.608	-233.608	0	200	691	0	-0.311028
NC_039244.1_10125001_10175000	NC_039244.1	10125001	10175000	10125050	10169012	-225.326	-225.326	0	200	545	0	-0.311028
NC_039244.1_10150001_10200000	NC_039244.1	10150001	10200000	10150188	10197274	-352.859	-352.859	0	200	296	0	-0.311028
NC_039244.1_10175001_10225000	NC_039244.1	10175001	10225000	10177304	10224878	-355.16	-355.16	0	200	236	0	-0.311028
NC_039244.1_10200001_10250000	NC_039244.1	10200001	10250000	10200027	10245653	-286.667	-286.667	0	175	175	0	-0.311028
NC_039244.1_10225001_10275000	NC_039244.1	10225001	10275000	10225090	10274570	-147.594	-147.595	1e-05	89	89	0.000242824	-0.310915
NC_039244.1_10250001_10300000	NC_039244.1	10250001	10300000	10252677	10299808	-132.71	-133.056	5e-05	78	78	0.692309	0.0109611
NC_039244.1_10275001_10325000	NC_039244.1	10275001	10325000	10277685	10324509	-85.2172	-85.2172	0	53	53	0	-0.311028
NC_039244.1_10300001_10350000	NC_039244.1	10300001	10350000	10302112	10346664	-117.904	-117.904	0	86	86	0	-0.311028
NC_039244.1_10325001_10375000	NC_039244.1	10325001	10375000	10325440	10374435	-197.885	-197.885	0	120	120	0	-0.311028
NC_039244.1_10350001_10400000	NC_039244.1	10350001	10400000	10350956	10390781	-155.413	-155.418	1e-05	79	79	0.010386	-0.306198
NC_039244.1_10375001_10425000	NC_039244.1	10375001	10425000	10377380	10424244	-30.4024	-30.4024	0	15	15	0	-0.311028
NC_039244.1_10400001_10450000	NC_039244.1	10400001	10450000	10424244	10449910	-42.3831	-42.3831	0	21	21	0	-0.311028
NC_039244.1_10425001_10475000	NC_039244.1	10425001	10475000	10427959	10473846	-165.11	-165.11	0	81	81	0	-0.311028
NC_039244.1_10450001_10500000	NC_039244.1	10450001	10500000	10450277	10499262	-216.187	-216.41	0.0001	98	98	0.446064	-0.103566
NC_039244.1_10475001_10525000	NC_039244.1	10475001	10525000	10475463	10520364	-212.984	-212.984	0	97	97	0	-0.311028
NC_039244.1_10500001_10550000	NC_039244.1	10500001	10550000	10506738	10549971	-222.04	-222.04	0	100	100	0	-0.311028
NC_039244.1_10525001_10575000	NC_039244.1	10525001	10575000	10525537	10573787	-268.096	-268.096	0	116	116	0	-0.311028
NC_039244.1_10550001_10600000	NC_039244.1	10550001	10600000	10550061	10599596	-329.262	-329.262	0	150	150	0	-0.311028
NC_039244.1_10575001_10625000	NC_039244.1	10575001	10625000	10576419	10624879	-242.858	-242.858	0	102	102	0	-0.311028
NC_039244.1_10600001_10650000	NC_039244.1	10600001	10650000	10600503	10646585	-227.271	-227.785	1e-05	96	96	1.02842	0.167285
NC_039244.1_10625001_10675000	NC_039244.1	10625001	10675000	10626037	10674911	-245.493	-245.493	0	106	106	0	-0.311028
NC_039244.1_10650001_10700000	NC_039244.1	10650001	10700000	10653198	10699611	-315.854	-317.642	0.0001	146	146	3.57638	1.35233
NC_039244.1_10675001_10725000	NC_039244.1	10675001	10725000	10675060	10724921	-445.598	-445.679	5e-05	200	224	0.161004	-0.236146
NC_039244.1_10700001_10750000	NC_039244.1	10700001	10750000	10701073	10749899	-387.593	-387.593	0	200	222	0	-0.311028
NC_039244.1_10725001_10775000	NC_039244.1	10725001	10775000	10725959	10773588	-371.149	-371.149	0	178	178	0	-0.311028
NC_039244.1_10750001_10800000	NC_039244.1	10750001	10800000	10750264	10798909	-316.015	-316.015	0	135	135	0	-0.311028
NC_039244.1_10775001_10825000	NC_039244.1	10775001	10825000	10775894	10824770	-307.876	-307.876	0	133	133	0	-0.311028
NC_039244.1_10800001_10850000	NC_039244.1	10800001	10850000	10801877	10849854	-394.972	-394.972	0	175	175	0	-0.311028
NC_039244.1_10825001_10875000	NC_039244.1	10825001	10875000	10825009	10874580	-343.924	-343.924	0	151	151	0	-0.311028
NC_039244.1_10850001_10900000	NC_039244.1	10850001	10900000	10850386	10899787	-169.52	-171.108	5e-05	72	72	3.17585	1.16604
NC_039244.1_10875001_10925000	NC_039244.1	10875001	10925000	10879036	10921107	-131.527	-131.778	1e-05	57	57	0.501399	-0.0778301
NC_039244.1_10900001_10950000	NC_039244.1	10900001	10950000	10902092	10944235	-202.054	-202.054	0	128	128	0	-0.311028
NC_039244.1_10925001_10975000	NC_039244.1	10925001	10975000	10925339	10971934	-239.815	-239.815	0	151	151	0	-0.311028
NC_039244.1_10950001_11000000	NC_039244.1	10950001	11000000	10950625	10999404	-376.601	-376.601	0	200	241	0	-0.311028
NC_039244.1_10975001_11025000	NC_039244.1	10975001	11025000	10975194	11024049	-400.965	-400.965	0	200	277	0	-0.311028
NC_039244.1_11000001_11050000	NC_039244.1	11000001	11050000	11000316	11049842	-323.982	-323.982	0	158	158	0	-0.311028
NC_039244.1_11025001_11075000	NC_039244.1	11025001	11075000	11025341	11074281	-380.815	-380.815	0	176	176	0	-0.311028
NC_039244.1_11050001_11100000	NC_039244.1	11050001	11100000	11050338	11097508	-409.379	-409.379	0	200	218	0	-0.311028
NC_039244.1_11075001_11125000	NC_039244.1	11075001	11125000	11076737	11124143	-348.634	-348.634	0	200	215	0	-0.311028
NC_039244.1_11100001_11150000	NC_039244.1	11100001	11150000	11101400	11149508	-385.593	-385.593	0	200	218	0	-0.311028
NC_039244.1_11125001_11175000	NC_039244.1	11125001	11175000	11129151	11174199	-382.657	-382.657	0	177	177	0	-0.311028
NC_039244.1_11150001_11200000	NC_039244.1	11150001	11200000	11156606	11199896	-304.16	-304.187	1e-05	135	135	0.0543903	-0.285732
NC_039244.1_11175001_11225000	NC_039244.1	11175001	11225000	11175345	11224903	-412.238	-412.238	0	179	179	0	-0.311028
NC_039244.1_11200001_11250000	NC_039244.1	11200001	11250000	11200126	11249512	-402.173	-402.173	0	200	238	0	-0.311028
NC_039244.1_11225001_11275000	NC_039244.1	11225001	11275000	11225294	11273729	-415.907	-415.907	0	200	219	0	-0.311028
NC_039244.1_11250001_11300000	NC_039244.1	11250001	11300000	11250267	11299994	-391.96	-397.421	0.0002	199	199	10.9229	4.76914
NC_039244.1_11275001_11325000	NC_039244.1	11275001	11325000	11277016	11324974	-393.509	-393.539	1e-05	200	221	0.0611992	-0.282565
NC_039244.1_11300001_11350000	NC_039244.1	11300001	11350000	11300005	11349884	-357.974	-357.974	0	183	183	0	-0.311028
NC_039244.1_11325001_11375000	NC_039244.1	11325001	11375000	11325120	11374680	-303.691	-303.691	0	141	141	0	-0.311028
NC_039244.1_11350001_11400000	NC_039244.1	11350001	11400000	11351281	11399397	-363.353	-363.353	0	157	157	0	-0.311028
NC_039244.1_11375001_11425000	NC_039244.1	11375001	11425000	11375006	11424874	-454.621	-454.621	0	200	201	0	-0.311028
NC_039244.1_11400001_11450000	NC_039244.1	11400001	11450000	11401389	11449532	-380.212	-380.212	0	173	173	0	-0.311028
NC_039244.1_11425001_11475000	NC_039244.1	11425001	11475000	11431563	11474246	-403.1	-403.1	0	183	183	0	-0.311028
NC_039244.1_11450001_11500000	NC_039244.1	11450001	11500000	11450298	11496120	-419.334	-419.382	0.0001	193	193	0.0955682	-0.26658
NC_039244.1_11475001_11525000	NC_039244.1	11475001	11525000	11476687	11524991	-230.512	-230.512	0	117	117	0	-0.311028
NC_039244.1_11500001_11550000	NC_039244.1	11500001	11550000	11503365	11549008	-257.349	-258.477	5e-05	160	160	2.25614	0.738292
NC_039244.1_11525001_11575000	NC_039244.1	11525001	11575000	11525036	11574423	-319.961	-320.579	5e-05	198	198	1.23576	0.263718
NC_039244.1_11550001_11600000	NC_039244.1	11550001	11600000	11550414	11599839	-242.043	-242.043	0	128	128	0	-0.311028
NC_039244.1_11575001_11625000	NC_039244.1	11575001	11625000	11577120	11622338	-166.542	-166.587	5e-05	95	95	0.0898735	-0.269229
NC_039244.1_11600001_11650000	NC_039244.1	11600001	11650000	11600084	11649853	-201.809	-202.297	1e-05	112	112	0.976519	0.143146
NC_039244.1_11625001_11675000	NC_039244.1	11625001	11675000	11625479	11670943	-186.672	-187.766	5e-05	102	102	2.18794	0.706573
NC_039244.1_11650001_11700000	NC_039244.1	11650001	11700000	11650226	11689578	-136.114	-136.988	5e-05	74	74	1.74804	0.501977
NC_039244.1_11675001_11725000	NC_039244.1	11675001	11725000	11675253	11708894	-71.984	-71.984	0	38	38	0	-0.311028
NC_039244.1_11700001_11750000	NC_039244.1	11700001	11750000	0	0				9	9
NC_039244.1_11725001_11775000	NC_039244.1	11725001	11775000	11730956	11774247	-25.8463	-25.8463	0	22	22	0	-0.311028
NC_039244.1_11750001_11800000	NC_039244.1	11750001	11800000	11757090	11799677	-61.0323	-61.0323	0	54	54	0	-0.311028
NC_039244.1_11775001_11825000	NC_039244.1	11775001	11825000	11782777	11807893	-42.8928	-42.8928	0	37	37	0	-0.311028
NC_039244.1_11800001_11850000	NC_039244.1	11800001	11850000	0	0				2	2
NC_039244.1_11825001_11875000	NC_039244.1	11825001	11875000	11861398	11874791	-33.1741	-33.1741	0	19	19	0	-0.311028
NC_039244.1_11850001_11900000	NC_039244.1	11850001	11900000	11861398	11895346	-82.7243	-82.7243	0	55	55	0	-0.311028
NC_039244.1_11875001_11925000	NC_039244.1	11875001	11925000	11880007	11919575	-73.2875	-73.2875	0	55	55	0	-0.311028
NC_039244.1_11900001_11950000	NC_039244.1	11900001	11950000	11901420	11946806	-87.958	-87.9643	1e-05	69	69	0.0125065	-0.305212
NC_039244.1_11925001_11975000	NC_039244.1	11925001	11975000	11927127	11974017	-106.694	-106.694	0	74	74	0	-0.311028
NC_039244.1_11950001_12000000	NC_039244.1	11950001	12000000	11953617	11991752	-47.3076	-47.3076	0	28	28	0	-0.311028
NC_039244.1_11975001_12025000	NC_039244.1	11975001	12025000	11983968	12020112	-30.1546	-30.1546	0	23	23	0	-0.311028
NC_039244.1_12000001_12050000	NC_039244.1	12000001	12050000	12003827	12040185	-50.9534	-50.9534	0	43	43	0	-0.311028
NC_039244.1_12025001_12075000	NC_039244.1	12025001	12075000	12033497	12068040	-46.7793	-46.7793	0	45	45	0	-0.311028
NC_039244.1_12050001_12100000	NC_039244.1	12050001	12100000	12053090	12084719	-30.2055	-30.3793	5e-05	37	37	0.347612	-0.149356
NC_039244.1_12075001_12125000	NC_039244.1	12075001	12125000	12077039	12112419	-35.2149	-35.2149	0	36	36	0	-0.311028
NC_039244.1_12100001_12150000	NC_039244.1	12100001	12150000	12106588	12149711	-81.2075	-81.2075	0	66	66	0	-0.311028
NC_039244.1_12125001_12175000	NC_039244.1	12125001	12175000	12138358	12174251	-58.5927	-58.5927	0	50	50	0	-0.311028
NC_039244.1_12150001_12200000	NC_039244.1	12150001	12200000	0	0				5	5
NC_039244.1_12175001_12225000	NC_039244.1	12175001	12225000	12193840	12206211	-22.7479	-22.7479	0	13	13	0	-0.311028
NC_039244.1_12200001_12250000	NC_039244.1	12200001	12250000	12204823	12249622	-192.131	-192.131	0	104	104	0	-0.311028
NC_039244.1_12225001_12275000	NC_039244.1	12225001	12275000	12228074	12274845	-363.025	-363.025	0	200	331	0	-0.311028
NC_039244.1_12250001_12300000	NC_039244.1	12250001	12300000	12250757	12299650	-375.09	-376.419	1e-05	200	367	2.65876	0.925549
NC_039244.1_12275001_12325000	NC_039244.1	12275001	12325000	12275213	12323737	-351.077	-351.077	0	200	248	0	-0.311028
NC_039244.1_12300001_12350000	NC_039244.1	12300001	12350000	12300280	12344177	-327.726	-327.726	0	198	198	0	-0.311028
NC_039244.1_12325001_12375000	NC_039244.1	12325001	12375000	12325448	12374775	-296.059	-296.059	0	187	187	0	-0.311028
NC_039244.1_12350001_12400000	NC_039244.1	12350001	12400000	12356339	12397702	-343.525	-343.525	0	200	230	0	-0.311028
NC_039244.1_12375001_12425000	NC_039244.1	12375001	12425000	12375059	12415840	-224.49	-225.585	5e-05	135	135	2.18972	0.707397
NC_039244.1_12400001_12450000	NC_039244.1	12400001	12450000	12400899	12415840	-21.2848	-21.2848	0	14	14	0	-0.311028
NC_039244.1_12425001_12475000	NC_039244.1	12425001	12475000	0	0				6	6
NC_039244.1_12450001_12500000	NC_039244.1	12450001	12500000	12452354	12493001	-33.7378	-33.7378	0	16	16	0	-0.311028
NC_039244.1_12475001_12525000	NC_039244.1	12475001	12525000	12491737	12516595	-30.7351	-30.7351	0	17	17	0	-0.311028
NC_039244.1_12500001_12550000	NC_039244.1	12500001	12550000	12501789	12549718	-28.6375	-28.6375	0	14	14	0	-0.311028
NC_039244.1_12525001_12575000	NC_039244.1	12525001	12575000	12531330	12559417	-38.5883	-38.5883	0	25	25	0	-0.311028
NC_039244.1_12550001_12600000	NC_039244.1	12550001	12600000	12550130	12559417	-22.0358	-22.0358	0	18	18	0	-0.311028
NC_039244.1_12575001_12625000	NC_039244.1	12575001	12625000	0	0				2	2
NC_039244.1_12600001_12650000	NC_039244.1	12600001	12650000	12609325	12648326	-94.2357	-94.2357	0	39	39	0	-0.311028
NC_039244.1_12625001_12675000	NC_039244.1	12625001	12675000	12636965	12659541	-115.182	-115.557	1e-05	48	48	0.750748	0.0381405
NC_039244.1_12650001_12700000	NC_039244.1	12650001	12700000	12650372	12699734	-44.3534	-44.3534	0	22	22	0	-0.311028
NC_039244.1_12675001_12725000	NC_039244.1	12675001	12725000	12677512	12722087	-85.7188	-85.7188	0	44	44	0	-0.311028
NC_039244.1_12700001_12750000	NC_039244.1	12700001	12750000	12702776	12725065	-73.065	-73.241	5e-05	34	34	0.351926	-0.147349
NC_039244.1_12725001_12775000	NC_039244.1	12725001	12775000	0	0				9	9
NC_039244.1_12750001_12800000	NC_039244.1	12750001	12800000	0	0				8	8
NC_039244.1_12775001_12825000	NC_039244.1	12775001	12825000	0	0				5	5
NC_039244.1_12800001_12850000	NC_039244.1	12800001	12850000	12824309	12836111	-28.6123	-28.6123	0	10	10	0	-0.311028
NC_039244.1_12825001_12875000	NC_039244.1	12825001	12875000	0	0				5	5
NC_039244.1_12850001_12900000	NC_039244.1	12850001	12900000	0	0				0	0
NC_039244.1_12875001_12925000	NC_039244.1	12875001	12925000	0	0				0	0
NC_039244.1_12900001_12950000	NC_039244.1	12900001	12950000	0	0				0	0
NC_039244.1_12925001_12975000	NC_039244.1	12925001	12975000	12958467	12974234	-18.7037	-18.7037	0	10	10	0	-0.311028
NC_039244.1_12950001_13000000	NC_039244.1	12950001	13000000	12958467	12998225	-36.7706	-36.9395	5e-05	19	19	0.337902	-0.153872
NC_039244.1_12975001_13025000	NC_039244.1	12975001	13025000	12976261	13023732	-50.8557	-50.8557	0	25	25	0	-0.311028
NC_039244.1_13000001_13050000	NC_039244.1	13000001	13050000	13005303	13044622	-52.4504	-52.9496	5e-05	25	25	0.998545	0.15339
NC_039244.1_13025001_13075000	NC_039244.1	13025001	13075000	13025826	13074473	-33.5989	-33.5989	0	15	15	0	-0.311028
NC_039244.1_13050001_13100000	NC_039244.1	13050001	13100000	13060324	13099350	-58.4825	-58.4825	0	31	31	0	-0.311028
NC_039244.1_13075001_13125000	NC_039244.1	13075001	13125000	13079679	13121578	-170.995	-170.995	0	77	77	0	-0.311028
NC_039244.1_13100001_13150000	NC_039244.1	13100001	13150000	13100010	13129706	-129.096	-129.096	0	53	53	0	-0.311028
NC_039244.1_13125001_13175000	NC_039244.1	13125001	13175000	0	0				1	1
NC_039244.1_13150001_13200000	NC_039244.1	13150001	13200000	0	0				0	0
NC_039244.1_13175001_13225000	NC_039244.1	13175001	13225000	13211793	13224244	-35.4649	-35.4649	0	14	14	0	-0.311028
NC_039244.1_13200001_13250000	NC_039244.1	13200001	13250000	13211793	13238222	-55.7619	-55.7619	0	21	21	0	-0.311028
NC_039244.1_13225001_13275000	NC_039244.1	13225001	13275000	13227104	13274673	-101.744	-101.744	0	52	52	0	-0.311028
NC_039244.1_13250001_13300000	NC_039244.1	13250001	13300000	13262040	13298952	-195.658	-195.658	0	132	132	0	-0.311028
NC_039244.1_13275001_13325000	NC_039244.1	13275001	13325000	13275050	13324142	-245.528	-245.528	0	200	201	0	-0.311028
NC_039244.1_13300001_13350000	NC_039244.1	13300001	13350000	13300436	13349976	-246.843	-246.843	0	200	214	0	-0.311028
NC_039244.1_13325001_13375000	NC_039244.1	13325001	13375000	13325522	13374118	-253.7	-257.41	0.0002	200	215	7.41991	3.13993
NC_039244.1_13350001_13400000	NC_039244.1	13350001	13400000	13350062	13399799	-241.08	-241.08	0	200	206	0	-0.311028
NC_039244.1_13375001_13425000	NC_039244.1	13375001	13425000	13375107	13422387	-228.477	-228.477	0	200	204	0	-0.311028
NC_039244.1_13400001_13450000	NC_039244.1	13400001	13450000	13400167	13449958	-239.29	-240.028	1e-05	200	279	1.4751	0.375033
NC_039244.1_13425001_13475000	NC_039244.1	13425001	13475000	13425346	13474971	-229.241	-229.241	0	200	280	0	-0.311028
NC_039244.1_13450001_13500000	NC_039244.1	13450001	13500000	13450999	13499291	-248.978	-254.819	5e-05	200	249	11.682	5.12222
NC_039244.1_13475001_13525000	NC_039244.1	13475001	13525000	13475097	13524761	-233.685	-233.685	0	200	271	0	-0.311028
NC_039244.1_13500001_13550000	NC_039244.1	13500001	13550000	13500014	13547107	-232.775	-232.775	0	200	233	0	-0.311028
NC_039244.1_13525001_13575000	NC_039244.1	13525001	13575000	13525019	13569111	-204.42	-204.42	0	144	144	0	-0.311028
NC_039244.1_13550001_13600000	NC_039244.1	13550001	13600000	13550630	13569111	-76.2075	-76.2075	0	47	47	0	-0.311028
NC_039244.1_13575001_13625000	NC_039244.1	13575001	13625000	13615014	13624745	-53.2716	-53.2716	0	33	33	0	-0.311028
NC_039244.1_13600001_13650000	NC_039244.1	13600001	13650000	13615014	13649912	-246.77	-246.77	0	190	190	0	-0.311028
NC_039244.1_13625001_13675000	NC_039244.1	13625001	13675000	13627086	13674227	-220.495	-223.331	0.0001	181	181	5.67163	2.32682
NC_039244.1_13650001_13700000	NC_039244.1	13650001	13700000	13650311	13697624	-74.2819	-74.964	0.0002	46	46	1.36426	0.323482
NC_039244.1_13675001_13725000	NC_039244.1	13675001	13725000	13678249	13721005	-82.4773	-82.6386	1e-05	67	67	0.322463	-0.161053
NC_039244.1_13700001_13750000	NC_039244.1	13700001	13750000	13701063	13749725	-74.9373	-74.9373	0	62	62	0	-0.311028
NC_039244.1_13725001_13775000	NC_039244.1	13725001	13775000	13743746	13774999	-163.36	-163.36	0	108	108	0	-0.311028
NC_039244.1_13750001_13800000	NC_039244.1	13750001	13800000	13750918	13797315	-226.196	-226.196	0	170	170	0	-0.311028
NC_039244.1_13775001_13825000	NC_039244.1	13775001	13825000	13776126	13824955	-263.972	-263.972	0	200	208	0	-0.311028
NC_039244.1_13800001_13850000	NC_039244.1	13800001	13850000	13801641	13849036	-280.915	-280.915	0	200	255	0	-0.311028
NC_039244.1_13825001_13875000	NC_039244.1	13825001	13875000	13825222	13874818	-283.688	-284.19	5e-05	200	266	1.00401	0.155931
NC_039244.1_13850001_13900000	NC_039244.1	13850001	13900000	13850624	13899639	-362.71	-362.71	0	200	310	0	-0.311028
NC_039244.1_13875001_13925000	NC_039244.1	13875001	13925000	13875334	13924107	-391.58	-391.915	1e-05	200	338	0.669437	0.000323256
NC_039244.1_13900001_13950000	NC_039244.1	13900001	13950000	13900362	13949994	-403.829	-403.829	0	200	326	0	-0.311028
NC_039244.1_13925001_13975000	NC_039244.1	13925001	13975000	13925951	13974499	-403.297	-403.297	0	200	308	0	-0.311028
NC_039244.1_13950001_14000000	NC_039244.1	13950001	14000000	13950767	13999669	-420.686	-420.686	0	200	277	0	-0.311028
NC_039244.1_13975001_14025000	NC_039244.1	13975001	14025000	13975538	14024878	-387.89	-387.89	0	200	235	0	-0.311028
NC_039244.1_14000001_14050000	NC_039244.1	14000001	14050000	14001086	14049815	-387.679	-387.679	0	200	269	0	-0.311028
NC_039244.1_14025001_14075000	NC_039244.1	14025001	14075000	14025476	14074968	-395.227	-395.824	5e-05	200	287	1.19351	0.244065
NC_039244.1_14050001_14100000	NC_039244.1	14050001	14100000	14050166	14099581	-391.075	-391.075	0	200	307	0	-0.311028
NC_039244.1_14075001_14125000	NC_039244.1	14075001	14125000	14075068	14122934	-433.346	-433.346	0	200	320	0	-0.311028
NC_039244.1_14100001_14150000	NC_039244.1	14100001	14150000	14100716	14149826	-420.538	-427.266	0.0002	200	221	13.4569	5.94771
NC_039244.1_14125001_14175000	NC_039244.1	14125001	14175000	14125136	14174853	-401.475	-402.108	5e-05	192	192	1.26632	0.277929
NC_039244.1_14150001_14200000	NC_039244.1	14150001	14200000	14150072	14199186	-414.807	-414.807	0	200	206	0	-0.311028
NC_039244.1_14175001_14225000	NC_039244.1	14175001	14225000	14175022	14224245	-373.137	-373.137	0	162	162	0	-0.311028
NC_039244.1_14200001_14250000	NC_039244.1	14200001	14250000	14200085	14248778	-221.462	-221.469	1e-05	92	92	0.013521	-0.30474
NC_039244.1_14225001_14275000	NC_039244.1	14225001	14275000	14225571	14248778	-59.2147	-59.8353	5e-05	26	26	1.24122	0.266259
NC_039244.1_14250001_14300000	NC_039244.1	14250001	14300000	0	0				0	0
NC_039244.1_14275001_14325000	NC_039244.1	14275001	14325000	0	0				1	1
NC_039244.1_14300001_14350000	NC_039244.1	14300001	14350000	14324453	14342620	-51.6421	-51.6421	0	19	19	0	-0.311028
NC_039244.1_14325001_14375000	NC_039244.1	14325001	14375000	14335931	14342620	-48.8341	-48.8349	1e-05	18	18	0.00149448	-0.310333
NC_039244.1_14350001_14400000	NC_039244.1	14350001	14400000	0	0				0	0
NC_039244.1_14375001_14425000	NC_039244.1	14375001	14425000	0	0				0	0
NC_039244.1_14400001_14450000	NC_039244.1	14400001	14450000	0	0				2	2
NC_039244.1_14425001_14475000	NC_039244.1	14425001	14475000	14446148	14474627	-153.131	-153.131	0	69	69	0	-0.311028
NC_039244.1_14450001_14500000	NC_039244.1	14450001	14500000	14450284	14499887	-289.501	-289.501	0	137	137	0	-0.311028
NC_039244.1_14475001_14525000	NC_039244.1	14475001	14525000	14476268	14524478	-302.777	-302.777	0	136	136	0	-0.311028
NC_039244.1_14500001_14550000	NC_039244.1	14500001	14550000	14500367	14549878	-337.135	-337.455	5e-05	145	145	0.640984	-0.01291
NC_039244.1_14525001_14575000	NC_039244.1	14525001	14575000	14525114	14574622	-443.709	-443.709	0	200	251	0	-0.311028
NC_039244.1_14550001_14600000	NC_039244.1	14550001	14600000	14550710	14599814	-226.574	-227.378	1e-05	200	291	1.60752	0.43662
NC_039244.1_14575001_14625000	NC_039244.1	14575001	14625000	14575381	14624002	-423.869	-423.869	0	200	209	0	-0.311028
NC_039244.1_14600001_14650000	NC_039244.1	14600001	14650000	14600747	14649844	-362.742	-362.742	0	168	168	0	-0.311028
NC_039244.1_14625001_14675000	NC_039244.1	14625001	14675000	14625046	14674360	-405.738	-405.738	0	185	185	0	-0.311028
NC_039244.1_14650001_14700000	NC_039244.1	14650001	14700000	14650080	14699986	-373.637	-373.637	0	180	180	0	-0.311028
NC_039244.1_14675001_14725000	NC_039244.1	14675001	14725000	14675155	14724980	-347.254	-347.51	5e-05	194	194	0.512212	-0.0728011
NC_039244.1_14700001_14750000	NC_039244.1	14700001	14750000	14700021	14749884	-378.841	-379.896	5e-05	200	238	2.11072	0.670658
NC_039244.1_14725001_14775000	NC_039244.1	14725001	14775000	14725180	14774731	-396.413	-402.519	0.0001	200	219	12.2109	5.36822
NC_039244.1_14750001_14800000	NC_039244.1	14750001	14800000	14750016	14799061	-425.095	-425.609	1e-05	200	205	1.02765	0.166928
NC_039244.1_14775001_14825000	NC_039244.1	14775001	14825000	14775231	14824410	-410.737	-410.737	0	200	236	0	-0.311028
NC_039244.1_14800001_14850000	NC_039244.1	14800001	14850000	14800891	14849952	-431.717	-431.717	0	200	237	0	-0.311028
NC_039244.1_14825001_14875000	NC_039244.1	14825001	14875000	14825570	14874808	-436.35	-436.669	1e-05	200	213	0.638874	-0.0138913
NC_039244.1_14850001_14900000	NC_039244.1	14850001	14900000	14850157	14898337	-386.576	-386.576	0	200	322	0	-0.311028
NC_039244.1_14875001_14925000	NC_039244.1	14875001	14925000	14875240	14922415	-323.505	-323.505	0	200	236	0	-0.311028
NC_039244.1_14900001_14950000	NC_039244.1	14900001	14950000	14902166	14922415	-29.4424	-29.4424	0	23	23	0	-0.311028
NC_039244.1_14925001_14975000	NC_039244.1	14925001	14975000	14958282	14964898	-30.3231	-30.3231	0	16	16	0	-0.311028
NC_039244.1_14950001_15000000	NC_039244.1	14950001	15000000	14958282	14964898	-30.3231	-30.3231	0	16	16	0	-0.311028
NC_039244.1_14975001_15025000	NC_039244.1	14975001	15025000	15016503	15024641	-123.197	-131.266	0.0001	109	109	16.1379	7.19462
NC_039244.1_15000001_15050000	NC_039244.1	15000001	15050000	15016503	15027308	-156.411	-157.041	5e-05	146	146	1.26113	0.275516
NC_039244.1_15025001_15075000	NC_039244.1	15025001	15075000	15025589	15027308	-34.1188	-34.1188	0	37	37	0	-0.311028
NC_039244.1_15050001_15100000	NC_039244.1	15050001	15100000	15084429	15098799	-33.9204	-33.9204	0	16	16	0	-0.311028
NC_039244.1_15075001_15125000	NC_039244.1	15075001	15125000	15084429	15119663	-80.428	-80.4596	5e-05	38	38	0.0633295	-0.281574
NC_039244.1_15100001_15150000	NC_039244.1	15100001	15150000	15101970	15149288	-87.4343	-87.4343	0	44	44	0	-0.311028
NC_039244.1_15125001_15175000	NC_039244.1	15125001	15175000	15146084	15174735	-169.04	-169.377	1e-05	98	98	0.673017	0.00198859
NC_039244.1_15150001_15200000	NC_039244.1	15150001	15200000	15150393	15199380	-243.201	-244.6	5e-05	143	143	2.79851	0.990546
NC_039244.1_15175001_15225000	NC_039244.1	15175001	15225000	15175087	15224693	-255.731	-255.731	0	153	153	0	-0.311028
[truncated: 110,142 more rows]
