# Supplementary material for: Polymorphisms and Expression Characteristics of the ZSWIM7 Gene Are Associated with the Fertility of Male Allotetraploid of Red Crucian Carp × Common Carp
Source: Animals (Basel). 2026 Jan 22;16(2):352. doi: 10.3390/ani16020352 (PMC12838221; doi:10.3390/ani16020352)
Supplement: Supplementary file 1 [file animals-16-00352-s001.zip › Supplementary Table S8.xlsx]

## Sheet: Table S8
Table S8. Genome-wide FST scan results using the diploid goldfish reference genome.
CHROM	BIN_START	BIN_END	N_VARIANTS	WEIGHTED_FST	MEAN_FST
Chr1	1	50000	1548	-0.00492415	-0.00653145
Chr1	10001	60000	2012	-0.00381924	-0.0049619
Chr1	20001	70000	2082	0.000473039	-0.00103986
Chr1	30001	80000	2150	7.84597e-05	-0.00128173
Chr1	40001	90000	1996	0.00120796	-0.000789479
Chr1	50001	100000	1960	0.00226697	9.96235e-05
Chr1	60001	110000	2024	0.00382886	0.00188613
Chr1	70001	120000	2113	-0.000608102	-0.0019
Chr1	80001	130000	2153	1.55246e-05	-0.00197557
Chr1	90001	140000	2323	-0.00579689	-0.00633496
Chr1	100001	150000	2339	-0.00583767	-0.00615812
Chr1	110001	160000	2346	-0.00699558	-0.00798975
Chr1	120001	170000	2340	-0.00574133	-0.00639246
Chr1	130001	180000	2381	-0.00558296	-0.00608501
Chr1	140001	190000	2292	-0.00205324	-0.00354442
Chr1	150001	200000	2416	-0.00232417	-0.00377364
Chr1	160001	210000	2279	-2.16586e-05	-0.00235513
Chr1	170001	220000	2254	-0.000408028	-0.0029286
Chr1	180001	230000	2083	-0.00207249	-0.00444379
Chr1	190001	240000	2188	-0.00302419	-0.00438924
Chr1	200001	250000	2234	-0.00308333	-0.00410682
Chr1	210001	260000	2304	-0.00780233	-0.00757927
Chr1	220001	270000	2275	-0.00864311	-0.00898792
Chr1	230001	280000	2259	-0.00723443	-0.00808336
Chr1	240001	290000	2084	-0.00585536	-0.00737486
Chr1	250001	300000	1792	-0.0081147	-0.010241
Chr1	260001	310000	1736	-0.00637582	-0.00893708
Chr1	270001	320000	1776	-0.00591186	-0.00825745
Chr1	280001	330000	1697	-0.00683093	-0.00874994
Chr1	290001	340000	1718	-0.00925016	-0.011218
Chr1	300001	350000	2085	-0.00673817	-0.00874486
Chr1	310001	360000	1892	-0.0083222	-0.0101853
Chr1	320001	370000	1856	-0.00480637	-0.00702433
Chr1	330001	380000	1837	-0.00390488	-0.00607131
Chr1	340001	390000	1595	-0.00282433	-0.0045977
Chr1	350001	400000	1368	-0.00173498	-0.00355615
Chr1	360001	410000	1353	0.00140636	-0.0016069
Chr1	370001	420000	1267	0.000730297	-0.00211731
Chr1	380001	430000	1263	-0.00166238	-0.00386854
Chr1	390001	440000	1540	-0.00434248	-0.00574464
Chr1	400001	450000	1280	-0.00468018	-0.00656291
Chr1	410001	460000	1436	-0.00640144	-0.00671101
Chr1	420001	470000	1480	-0.00923291	-0.00887222
Chr1	430001	480000	1586	-0.010949	-0.0106881
Chr1	440001	490000	1616	-0.00890505	-0.00921612
Chr1	450001	500000	1789	-0.00856533	-0.00873202
Chr1	460001	510000	1879	-0.0068101	-0.00739726
Chr1	470001	520000	2005	-0.000670349	-0.00310505
Chr1	480001	530000	1979	-0.00111706	-0.00325401
Chr1	490001	540000	2049	0.00045019	-0.00168251
Chr1	500001	550000	2150	-0.00074915	-0.00265911
Chr1	510001	560000	2043	-0.00103505	-0.00302955
Chr1	520001	570000	1963	-0.00579878	-0.00637331
Chr1	530001	580000	2089	-0.00450147	-0.00496352
Chr1	540001	590000	2145	-0.00751839	-0.00803781
Chr1	550001	600000	1920	-0.00667889	-0.00796402
Chr1	560001	610000	1943	-0.010172	-0.0105642
Chr1	570001	620000	1690	-0.00981296	-0.0107474
Chr1	580001	630000	1523	-0.0107724	-0.011253
Chr1	590001	640000	1365	-0.00915787	-0.008536
Chr1	600001	650000	1598	-0.00856062	-0.00746308
Chr1	610001	660000	1569	-0.00345573	-0.0042846
Chr1	620001	670000	1736	-0.00385686	-0.0039056
Chr1	630001	680000	1675	-0.00398488	-0.00477517
Chr1	640001	690000	1516	-0.0054504	-0.00662241
Chr1	650001	700000	1493	-0.00780292	-0.00866356
Chr1	660001	710000	1637	-0.00916251	-0.00940744
Chr1	670001	720000	1442	-0.00902942	-0.0104454
Chr1	680001	730000	1407	-0.00821395	-0.00938503
Chr1	690001	740000	1554	-0.00919702	-0.00961
Chr1	700001	750000	1230	-0.00679737	-0.00725368
Chr1	710001	760000	822	-0.0077239	-0.00676966
Chr1	720001	770000	825	-0.0101074	-0.00980655
Chr1	730001	780000	943	-0.00665872	-0.00662976
Chr1	740001	790000	951	-0.0020316	-0.00386987
Chr1	750001	800000	1152	-0.00192685	-0.00295071
Chr1	760001	810000	1251	-0.00213772	-0.00427098
Chr1	770001	820000	1512	-0.00541531	-0.00670024
Chr1	780001	830000	1536	-0.00615161	-0.00778152
Chr1	790001	840000	1349	-0.00699694	-0.00744322
Chr1	800001	850000	1231	-0.0106419	-0.0110376
Chr1	810001	860000	1346	-0.0103005	-0.00933904
Chr1	820001	870000	1223	-0.00656343	-0.00629951
Chr1	830001	880000	1261	-0.00629568	-0.00551527
Chr1	840001	890000	1469	-0.00759519	-0.00722834
Chr1	850001	900000	1648	-0.00287262	-0.00258495
Chr1	860001	910000	1848	-0.00229318	-0.00248586
Chr1	870001	920000	1912	-0.00298855	-0.00331344
Chr1	880001	930000	1943	0.000888457	-0.00107585
Chr1	890001	940000	1770	0.000265573	-0.00139621
Chr1	900001	950000	1625	-0.00400363	-0.00514736
Chr1	910001	960000	1408	-0.00725183	-0.00835768
Chr1	920001	970000	1373	-0.00910552	-0.00809062
Chr1	930001	980000	1214	-0.0199696	-0.0148042
Chr1	940001	990000	1426	-0.0192501	-0.0146206
Chr1	950001	1000000	1471	-0.0188609	-0.0150192
Chr1	960001	1010000	1424	-0.0185516	-0.0147661
Chr1	970001	1020000	1317	-0.0168311	-0.014189
Chr1	980001	1030000	1271	-0.0136095	-0.0126495
Chr1	990001	1040000	1236	-0.0102595	-0.00958142
Chr1	1000001	1050000	1054	-0.00861532	-0.0085323
Chr1	1010001	1060000	857	-0.0067884	-0.00723577
Chr1	1020001	1070000	777	-0.00595473	-0.00723089
Chr1	1030001	1080000	899	-0.00479332	-0.00233227
Chr1	1040001	1090000	894	-0.00471506	-0.00208443
Chr1	1050001	1100000	1181	-0.00714778	-0.0030145
Chr1	1060001	1110000	1497	-0.00204268	-3.66519e-05
Chr1	1070001	1120000	1784	-0.00192932	0.000590089
Chr1	1080001	1130000	1842	-0.00215955	-6.14308e-05
Chr1	1090001	1140000	1964	0.000932708	0.0015945
Chr1	1100001	1150000	2094	0.002478	0.00181538
Chr1	1110001	1160000	1963	0.000100402	0.000759856
Chr1	1120001	1170000	1700	0.000889601	0.000863589
Chr1	1130001	1180000	1668	-3.33927e-05	-0.000144744
Chr1	1140001	1190000	1489	-0.00122851	-0.00147998
Chr1	1150001	1200000	1574	-0.00361673	-0.0031526
Chr1	1160001	1210000	1667	-0.00296739	-0.00275093
Chr1	1170001	1220000	1783	-0.00170355	-0.00086542
Chr1	1180001	1230000	1802	0.000497188	0.00169258
Chr1	1190001	1240000	1747	0.00523291	0.00678151
Chr1	1200001	1250000	1574	0.00970162	0.0111312
Chr1	1210001	1260000	1676	0.0109434	0.0113782
Chr1	1220001	1270000	1788	0.00860703	0.00829701
Chr1	1230001	1280000	1786	0.00755885	0.00633235
Chr1	1240001	1290000	1920	0.000424501	0.000286603
Chr1	1250001	1300000	2102	-0.000374625	-0.000867253
Chr1	1260001	1310000	2121	-0.00169473	-0.00235656
Chr1	1270001	1320000	2195	-0.000845288	-0.00154313
Chr1	1280001	1330000	2282	-0.0026992	-0.00285839
Chr1	1290001	1340000	2343	-0.00279638	-0.00331908
Chr1	1300001	1350000	2049	-0.00254616	-0.00326092
Chr1	1310001	1360000	2086	-0.00352992	-0.00394163
Chr1	1320001	1370000	2013	-0.00586737	-0.00640768
Chr1	1330001	1380000	1866	-0.00435123	-0.00518245
Chr1	1340001	1390000	1836	-0.00183409	-0.0035431
Chr1	1350001	1400000	1957	-0.00207175	-0.00342824
Chr1	1360001	1410000	1920	-0.00303647	-0.00434683
Chr1	1370001	1420000	1906	-0.00243476	-0.00379445
Chr1	1380001	1430000	1852	-0.00313931	-0.00545586
Chr1	1390001	1440000	1911	-0.00463637	-0.00590945
Chr1	1400001	1450000	1786	-0.00538539	-0.00691734
Chr1	1410001	1460000	1822	-0.00388648	-0.00500816
Chr1	1420001	1470000	1866	-0.00374839	-0.00466054
Chr1	1430001	1480000	2004	-0.00351769	-0.00393511
Chr1	1440001	1490000	1988	-0.0040957	-0.00456415
Chr1	1450001	1500000	2054	-0.00532005	-0.00523076
Chr1	1460001	1510000	1977	-0.00675161	-0.00668586
Chr1	1470001	1520000	1894	-0.00643902	-0.00615453
Chr1	1480001	1530000	1914	-0.00568981	-0.00471005
Chr1	1490001	1540000	1761	-0.00551903	-0.00461928
Chr1	1500001	1550000	1862	-0.00535603	-0.00479291
Chr1	1510001	1560000	1849	-0.0049731	-0.00506433
Chr1	1520001	1570000	1974	-0.00258882	-0.00446253
Chr1	1530001	1580000	1873	-0.00231498	-0.00536296
Chr1	1540001	1590000	1980	-0.00305866	-0.00578555
Chr1	1550001	1600000	1993	-0.00318211	-0.00591517
Chr1	1560001	1610000	2041	-0.00094137	-0.00294544
Chr1	1570001	1620000	1931	-0.00320601	-0.00380859
Chr1	1580001	1630000	2054	-0.00397842	-0.00428042
Chr1	1590001	1640000	1833	-0.00403607	-0.00416073
Chr1	1600001	1650000	1720	-0.0011488	-0.00219307
Chr1	1610001	1660000	1795	-0.00306048	-0.0053687
Chr1	1620001	1670000	1775	-0.00235229	-0.00511217
Chr1	1630001	1680000	1626	-0.00344636	-0.00589658
Chr1	1640001	1690000	1855	-0.0028774	-0.00520367
Chr1	1650001	1700000	2121	-0.00289291	-0.0043479
Chr1	1660001	1710000	2060	-0.0028846	-0.00331344
Chr1	1670001	1720000	2125	-0.00242302	-0.00280946
Chr1	1680001	1730000	2010	-0.00123742	-0.00153317
Chr1	1690001	1740000	2083	-0.00215564	-0.00247468
Chr1	1700001	1750000	1931	-0.00288027	-0.00273066
Chr1	1710001	1760000	1710	-0.00225455	-0.00238214
Chr1	1720001	1770000	1820	-0.00484712	-0.00432656
Chr1	1730001	1780000	2034	-0.00474353	-0.00504474
Chr1	1740001	1790000	1866	-0.00394225	-0.00349194
Chr1	1750001	1800000	1628	-0.00524009	-0.0047142
Chr1	1760001	1810000	2003	-0.00497793	-0.00441825
Chr1	1770001	1820000	1633	-0.00413969	-0.00382047
Chr1	1780001	1830000	1579	-0.00432681	-0.00401217
Chr1	1790001	1840000	1718	-0.00396604	-0.00505266
Chr1	1800001	1850000	1851	-0.00414185	-0.00550888
Chr1	1810001	1860000	1675	-0.00426957	-0.0057396
Chr1	1820001	1870000	2125	-0.00507523	-0.00642416
Chr1	1830001	1880000	2338	-0.00432401	-0.00618454
Chr1	1840001	1890000	2215	-0.00490974	-0.00607002
Chr1	1850001	1900000	2072	-0.00179125	-0.00369308
Chr1	1860001	1910000	2033	-0.00312105	-0.00511262
Chr1	1870001	1920000	1951	-0.00386782	-0.00554376
Chr1	1880001	1930000	1905	-0.00384159	-0.00469076
Chr1	1890001	1940000	2036	-0.00531572	-0.00595296
Chr1	1900001	1950000	2259	-0.0051401	-0.00668766
Chr1	1910001	1960000	2247	-0.00495888	-0.00622869
Chr1	1920001	1970000	2075	-0.00180105	-0.00437361
Chr1	1930001	1980000	1976	-0.000443975	-0.0033045
Chr1	1940001	1990000	1950	0.00171774	-0.00265852
Chr1	1950001	2000000	1927	-0.0010003	-0.00420696
Chr1	1960001	2010000	2064	-0.00100061	-0.00453496
Chr1	1970001	2020000	2281	-0.00100077	-0.00273282
Chr1	1980001	2030000	2188	-0.00436573	-0.00534998
Chr1	1990001	2040000	2071	-0.0043628	-0.00436872
Chr1	2000001	2050000	1982	-0.00436434	-0.00389251
Chr1	2010001	2060000	1813	-0.00465528	-0.00418453
Chr1	2020001	2070000	1542	-0.00736368	-0.0072158
Chr1	2030001	2080000	1745	-0.00455427	-0.00521538
Chr1	2040001	2090000	1523	-0.00498333	-0.0061272
Chr1	2050001	2100000	1516	-0.0052482	-0.00683501
Chr1	2060001	2110000	1582	-0.00342209	-0.00584082
Chr1	2070001	2120000	1659	-0.00351861	-0.00591104
Chr1	2080001	2130000	1580	-0.00318525	-0.00609821
Chr1	2090001	2140000	1763	-0.00289026	-0.0056554
Chr1	2100001	2150000	1911	-0.00142639	-0.00399657
Chr1	2110001	2160000	1922	-0.000790314	-0.00272141
Chr1	2120001	2170000	2059	-5.27244e-05	-0.00243028
Chr1	2130001	2180000	1995	-0.00233713	-0.00395366
Chr1	2140001	2190000	2020	-0.00278088	-0.00473141
Chr1	2150001	2200000	1933	-0.00349411	-0.0063115
Chr1	2160001	2210000	1869	-0.00350853	-0.00784748
Chr1	2170001	2220000	1853	-0.00623825	-0.0096895
Chr1	2180001	2230000	2007	-0.00408606	-0.00740849
Chr1	2190001	2240000	1849	-0.00402935	-0.00722842
Chr1	2200001	2250000	1786	-0.0062367	-0.00847613
Chr1	2210001	2260000	1862	-0.00388378	-0.005537
Chr1	2220001	2270000	1647	-0.00132912	-0.00325092
Chr1	2230001	2280000	1343	-0.000244333	-0.00307311
Chr1	2240001	2290000	1476	-0.000499361	-0.00239992
Chr1	2250001	2300000	1605	0.00155764	-0.000225509
Chr1	2260001	2310000	1771	-0.00220813	-0.00296309
Chr1	2270001	2320000	1917	-0.00258641	-0.00360573
Chr1	2280001	2330000	2206	-0.00461871	-0.00539389
Chr1	2290001	2340000	2259	-0.00401931	-0.00523908
Chr1	2300001	2350000	2176	-0.00537291	-0.00601398
Chr1	2310001	2360000	1933	-0.00637743	-0.00607117
Chr1	2320001	2370000	1786	-0.00457549	-0.00515664
Chr1	2330001	2380000	1438	-0.00303714	-0.00368386
Chr1	2340001	2390000	1425	-0.00281775	-0.00340099
Chr1	2350001	2400000	1471	-0.000297796	-0.00161185
Chr1	2360001	2410000	1480	0.000511142	-0.00213373
Chr1	2370001	2420000	1546	-0.00212298	-0.003168
Chr1	2380001	2430000	1720	-0.00190425	-0.00263925
Chr1	2390001	2440000	1689	-0.000358551	-0.0014837
Chr1	2400001	2450000	1428	-0.0015806	-0.00251316
Chr1	2410001	2460000	1363	-0.00155078	-0.00267752
Chr1	2420001	2470000	1491	-0.00263616	-0.00234976
Chr1	2430001	2480000	1594	-0.00409605	-0.00358986
Chr1	2440001	2490000	1784	-0.00839869	-0.00742174
Chr1	2450001	2500000	2116	-0.00666778	-0.00622132
Chr1	2460001	2510000	2150	-0.00828738	-0.00752242
Chr1	2470001	2520000	2045	-0.00856963	-0.00896339
Chr1	2480001	2530000	2070	-0.00776493	-0.00922381
Chr1	2490001	2540000	1946	-0.00586899	-0.00795585
Chr1	2500001	2550000	1732	-0.00566017	-0.00806616
Chr1	2510001	2560000	1458	-0.00391363	-0.00667801
Chr1	2520001	2570000	1538	-0.00148929	-0.00491749
Chr1	2530001	2580000	1553	-0.0017123	-0.00416654
Chr1	2540001	2590000	1591	-0.00235925	-0.00406231
Chr1	2550001	2600000	1727	-0.0023544	-0.00418826
Chr1	2560001	2610000	1986	-0.00264048	-0.00412844
Chr1	2570001	2620000	1998	-0.00217486	-0.00367752
Chr1	2580001	2630000	1852	-0.00199411	-0.00341247
Chr1	2590001	2640000	1468	-0.00121623	-0.00273268
Chr1	2600001	2650000	1115	-0.00172942	-0.00317908
Chr1	2610001	2660000	925	-0.00304997	-0.00506937
Chr1	2620001	2670000	529	-0.00418112	-0.00771907
Chr1	2630001	2680000	297	-0.0163879	-0.0194856
Chr1	2640001	2690000	295	-0.0163492	-0.0194596
Chr1	2650001	2700000	576	-0.000924185	-0.00761423
Chr1	2660001	2710000	652	0.00717707	-0.00182241
Chr1	2670001	2720000	826	0.0020297	-0.00236458
Chr1	2680001	2730000	859	0.00825189	-0.000331911
Chr1	2690001	2740000	1026	0.00618089	-0.000967526
Chr1	2700001	2750000	1100	-0.000620309	-0.00158078
Chr1	2710001	2760000	1288	-0.00182422	-0.00234798
Chr1	2720001	2770000	1221	-0.00231853	-0.00282646
Chr1	2730001	2780000	1393	-6.95584e-05	-0.00146864
Chr1	2740001	2790000	1388	-0.000989231	-0.00196438
Chr1	2750001	2800000	1007	-0.00227559	-0.00334725
Chr1	2760001	2810000	846	-0.0017309	-0.00320071
Chr1	2770001	2820000	977	-0.00184246	-0.00286698
Chr1	2780001	2830000	845	-0.00356606	-0.00377455
Chr1	2790001	2840000	722	-0.00208382	-0.00289269
Chr1	2800001	2850000	703	-0.00217654	-0.00279043
Chr1	2810001	2860000	632	-0.00577684	-0.00546497
Chr1	2820001	2870000	540	-0.00711962	-0.00605561
Chr1	2830001	2880000	606	-0.000250618	-0.00143635
Chr1	2840001	2890000	992	-0.00438641	-0.00490343
Chr1	2850001	2900000	1351	-0.00261714	-0.0036589
Chr1	2860001	2910000	1570	-0.00276424	-0.00300496
Chr1	2870001	2920000	1721	-0.000460231	-0.00190213
Chr1	2880001	2930000	1797	-0.000432075	-0.00226869
Chr1	2890001	2940000	1700	0.00130559	-0.000254208
Chr1	2900001	2950000	1903	0.00279029	0.00127333
Chr1	2910001	2960000	1820	0.00358383	0.00175608
Chr1	2920001	2970000	2004	0.00352382	0.000270464
Chr1	2930001	2980000	2332	0.0022551	-1.38658e-05
Chr1	2940001	2990000	2383	0.00284206	-6.6936e-05
Chr1	2950001	3000000	2170	0.0013162	-0.00133322
Chr1	2960001	3010000	2139	0.00157602	-0.00201974
Chr1	2970001	3020000	1866	-0.00025133	-0.00174974
Chr1	2980001	3030000	1687	-0.00177539	-0.00318893
Chr1	2990001	3040000	1729	-0.00336074	-0.00438843
Chr1	3000001	3050000	1424	-0.00384181	-0.00491093
Chr1	3010001	3060000	1191	-0.00366727	-0.0036135
Chr1	3020001	3070000	1199	-0.00524442	-0.00561377
Chr1	3030001	3080000	755	-0.00687023	-0.00728944
Chr1	3040001	3090000	470	-0.00699569	-0.00798252
Chr1	3050001	3100000	736	-0.0105853	-0.0106487
Chr1	3060001	3110000	979	-0.0119045	-0.0121298
Chr1	3070001	3120000	916	-0.0138352	-0.0132219
Chr1	3080001	3130000	1082	-0.0194975	-0.0172614
Chr1	3090001	3140000	1074	-0.0244892	-0.0206297
Chr1	3100001	3150000	963	-0.0282565	-0.0248848
Chr1	3110001	3160000	1254	-0.0221121	-0.0197
Chr1	3120001	3170000	1401	-0.019267	-0.01715
Chr1	3130001	3180000	1685	-0.00956512	-0.00924298
Chr1	3140001	3190000	1753	-0.00763043	-0.00756907
Chr1	3150001	3200000	1739	-0.00482912	-0.00498549
Chr1	3160001	3210000	1568	-0.00223041	-0.00341359
Chr1	3170001	3220000	1410	-0.00101123	-0.00203836
Chr1	3180001	3230000	1038	0.0103899	-0.000760873
Chr1	3190001	3240000	995	0.0163787	0.00187825
Chr1	3200001	3250000	839	0.0204991	0.00338327
Chr1	3210001	3260000	749	0.0193637	0.00119148
Chr1	3220001	3270000	1109	0.00887107	-0.0010026
Chr1	3230001	3280000	1530	-0.00380715	-0.004158
Chr1	3240001	3290000	1589	-0.00756592	-0.00461371
Chr1	3250001	3300000	1619	-0.0110161	-0.00702032
Chr1	3260001	3310000	1602	-0.0109659	-0.00686449
Chr1	3270001	3320000	1470	-0.00906526	-0.0054127
Chr1	3280001	3330000	1332	-0.00799802	-0.00530586
Chr1	3290001	3340000	1203	-0.0091982	-0.00737521
Chr1	3300001	3350000	1602	-0.0050535	-0.00526848
Chr1	3310001	3360000	1593	-0.00388315	-0.00543105
Chr1	3320001	3370000	1535	-0.00502482	-0.00667876
Chr1	3330001	3380000	1593	-0.00436462	-0.00674086
Chr1	3340001	3390000	1917	-0.00127888	-0.00425575
Chr1	3350001	3400000	1631	0.00414233	-0.00211252
Chr1	3360001	3410000	1549	0.00126808	-0.0049924
Chr1	3370001	3420000	1493	-0.00330402	-0.00820527
Chr1	3380001	3430000	1168	-0.011969	-0.0137842
Chr1	3390001	3440000	960	-0.0257696	-0.0280763
Chr1	3400001	3450000	997	-0.0212936	-0.0273315
Chr1	3410001	3460000	933	-0.00839713	-0.0185684
Chr1	3420001	3470000	1103	-0.00206388	-0.0137565
Chr1	3430001	3480000	1124	0.00141474	-0.0118679
Chr1	3440001	3490000	927	0.00848028	-0.00393502
Chr1	3450001	3500000	971	-0.00425948	-0.00689358
Chr1	3460001	3510000	1113	-0.00680076	-0.0074424
Chr1	3470001	3520000	857	0.00258934	-0.000127425
Chr1	3480001	3530000	1038	0.00800014	0.00392516
Chr1	3490001	3540000	1436	0.0057932	0.00222177
Chr1	3500001	3550000	1397	0.00728351	0.00195881
Chr1	3510001	3560000	1556	0.000927523	-0.0013365
Chr1	3520001	3570000	1720	-0.000852835	-0.00274394
Chr1	3530001	3580000	1775	0.000474595	-0.00257729
Chr1	3540001	3590000	1380	-0.000540186	-0.003401
Chr1	3550001	3600000	1252	-0.00218738	-0.0064142
Chr1	3560001	3610000	864	0.0046166	-0.00512421
Chr1	3570001	3620000	531	-0.00453674	-0.0183673
Chr1	3580001	3630000	182	-0.0446278	-0.0640675
Chr1	3590001	3640000	217	0.023306	-0.0514275
Chr1	3600001	3650000	164	0.0128974	-0.0658654
Chr1	3610001	3660000	201	-0.0193478	-0.084256
Chr1	3620001	3670000	217	-0.0388006	-0.0968461
Chr1	3630001	3680000	259	-0.0231167	-0.0828035
Chr1	3640001	3690000	247	-0.107706	-0.123622
Chr1	3650001	3700000	223	-0.100802	-0.124474
Chr1	3660001	3710000	215	-0.0974935	-0.113872
Chr1	3670001	3720000	221	-0.0841365	-0.0948587
Chr1	3680001	3730000	186	-0.117933	-0.114857
Chr1	3690001	3740000	212	-0.114141	-0.108166
Chr1	3700001	3750000	232	-0.122448	-0.101964
Chr1	3710001	3760000	263	-0.13157	-0.109751
Chr1	3720001	3770000	207	-0.166745	-0.148812
Chr1	3730001	3780000	198	-0.16711	-0.147577
Chr1	3740001	3790000	259	-0.142141	-0.158435
Chr1	3750001	3800000	290	-0.160332	-0.181381
Chr1	3760001	3810000	276	-0.11451	-0.169931
Chr1	3770001	3820000	601	-0.0501609	-0.0723304
Chr1	3780001	3830000	921	-0.0424152	-0.0522292
Chr1	3790001	3840000	1044	-0.0168355	-0.0226936
Chr1	3800001	3850000	1120	0.00502195	-0.00808243
Chr1	3810001	3860000	1229	-0.00322393	-0.00511658
Chr1	3820001	3870000	1337	-0.00360076	-0.00354022
Chr1	3830001	3880000	1677	-0.000588315	-0.000323349
Chr1	3840001	3890000	1859	-0.0029364	-0.00227556
Chr1	3850001	3900000	2281	-0.00496091	-0.00533003
Chr1	3860001	3910000	2793	-0.00395497	-0.00484847
Chr1	3870001	3920000	2740	-0.00403209	-0.00517955
Chr1	3880001	3930000	2290	-0.00418138	-0.00632836
Chr1	3890001	3940000	1867	-0.00346924	-0.00593176
Chr1	3900001	3950000	1450	-0.00104211	-0.00308758
Chr1	3910001	3960000	775	-0.00311598	-0.00447759
Chr1	3920001	3970000	402	-0.00312117	-0.00619751
Chr1	3930001	3980000	315	-0.00600043	-0.00573185
Chr1	3940001	3990000	462	-0.00901299	-0.00842377
Chr1	3950001	4000000	443	-0.00846749	-0.00751723
Chr1	3960001	4010000	549	-0.00651227	-0.00639661
Chr1	3970001	4020000	833	-0.000255862	-0.00184404
Chr1	3980001	4030000	1056	0.00479543	0.00131303
Chr1	3990001	4040000	1366	0.00348481	0.001831
Chr1	4000001	4050000	1556	0.00352601	0.00237638
Chr1	4010001	4060000	1612	0.00262619	0.0015534
Chr1	4020001	4070000	1592	0.000889634	0.000439569
Chr1	4030001	4080000	1440	-0.00126829	-0.00042153
Chr1	4040001	4090000	1388	-0.00343141	-0.00159949
Chr1	4050001	4100000	1581	-0.00148517	-0.00168802
Chr1	4060001	4110000	1710	-0.000987099	-0.000843622
Chr1	4070001	4120000	1683	-0.000581046	-0.000944856
Chr1	4080001	4130000	1764	-0.00171863	-0.00207011
Chr1	4090001	4140000	1710	0.000155959	-0.000615687
Chr1	4100001	4150000	1618	0.00102147	-0.000151423
Chr1	4110001	4160000	1502	-0.000718005	-0.00159313
Chr1	4120001	4170000	1661	-0.00184773	-0.00222888
Chr1	4130001	4180000	1720	-0.00340154	-0.00499624
Chr1	4140001	4190000	1645	-0.00510707	-0.00659659
Chr1	4150001	4200000	1610	-0.00861471	-0.00923554
Chr1	4160001	4210000	1827	-0.00566392	-0.00689119
Chr1	4170001	4220000	1423	-0.0062985	-0.0079547
Chr1	4180001	4230000	1213	-0.00376504	-0.00450769
Chr1	4190001	4240000	1229	-0.00272709	-0.00318915
Chr1	4200001	4250000	1232	5.10547e-05	-0.000145925
Chr1	4210001	4260000	1092	0.00182233	0.000508341
Chr1	4220001	4270000	1379	0.00052214	-0.00016745
Chr1	4230001	4280000	1507	-0.000391476	-0.00121043
Chr1	4240001	4290000	1451	0.000378951	-0.0015352
Chr1	4250001	4300000	1267	-0.000844838	-0.00296733
Chr1	4260001	4310000	1351	-0.00407637	-0.00373887
Chr1	4270001	4320000	1484	-0.00452185	-0.00511556
Chr1	4280001	4330000	1564	-0.00508084	-0.00573484
Chr1	4290001	4340000	1434	-0.00335073	-0.00421128
Chr1	4300001	4350000	1231	-0.00334666	-0.00390706
Chr1	4310001	4360000	873	-0.00403512	-0.00516488
Chr1	4320001	4370000	465	-0.00257499	-0.00337887
Chr1	4330001	4380000	195	-0.00320439	0.00101661
Chr1	4340001	4390000	105	-0.0225268	-0.0184335
Chr1	4350001	4400000	106	-0.0232264	-0.0198319
Chr1	4360001	4410000	125	-0.0208617	-0.0132223
Chr1	4370001	4420000	346	-0.00955259	-0.00721766
Chr1	4380001	4430000	498	-0.00364891	-0.00199527
Chr1	4390001	4440000	511	-0.00355052	-0.00177416
Chr1	4400001	4450000	689	-0.00436015	-0.00222259
Chr1	4410001	4460000	813	-0.00665887	-0.00461483
Chr1	4420001	4470000	726	-0.00559069	-0.00423876
Chr1	4430001	4480000	666	-0.00464628	-0.0042491
Chr1	4440001	4490000	746	-0.00409794	-0.00395916
Chr1	4450001	4500000	761	-0.00378545	-0.00465624
Chr1	4460001	4510000	905	-0.000817208	-0.0024732
Chr1	4470001	4520000	876	-0.000432881	-0.00102579
Chr1	4480001	4530000	1075	0.00101363	-0.000678103
Chr1	4490001	4540000	1103	-0.000260579	-0.00229419
Chr1	4500001	4550000	1042	0.000184887	-0.00115637
Chr1	4510001	4560000	920	0.000875031	0.000331718
Chr1	4520001	4570000	1106	-0.00195925	-0.00184388
Chr1	4530001	4580000	972	-0.00623703	-0.00416173
Chr1	4540001	4590000	1243	-0.00531655	-0.0034309
Chr1	4550001	4600000	1326	-0.00394205	-0.00280203
Chr1	4560001	4610000	1330	-0.00293637	-0.00315471
Chr1	4570001	4620000	1174	-0.00277219	-0.00380864
Chr1	4580001	4630000	1253	-0.00383789	-0.00472776
Chr1	4590001	4640000	1081	-0.000416937	-0.00307353
Chr1	4600001	4650000	1077	0.000607744	-0.00371875
Chr1	4610001	4660000	1023	-0.00278869	-0.00665943
Chr1	4620001	4670000	1069	-0.00237121	-0.0057304
Chr1	4630001	4680000	843	0.00439622	-0.00277285
Chr1	4640001	4690000	740	-0.00147405	-0.00916183
Chr1	4650001	4700000	745	-0.00408153	-0.00936956
Chr1	4660001	4710000	801	-0.00874258	-0.0118905
Chr1	4670001	4720000	671	-0.0144927	-0.015367
Chr1	4680001	4730000	699	-0.024766	-0.020433
Chr1	4690001	4740000	842	-0.0168181	-0.0151984
Chr1	4700001	4750000	900	-0.0192663	-0.0172471
Chr1	4710001	4760000	964	-0.00930011	-0.0120308
Chr1	4720001	4770000	1038	-0.00713305	-0.0103686
Chr1	4730001	4780000	1138	-0.00575168	-0.0088617
Chr1	4740001	4790000	1014	-0.00170515	-0.00412192
Chr1	4750001	4800000	839	-0.000869668	-0.00361149
Chr1	4760001	4810000	807	-0.00844778	-0.0122045
Chr1	4770001	4820000	769	-0.0140743	-0.0185907
Chr1	4780001	4830000	860	-0.0200506	-0.0222108
Chr1	4790001	4840000	763	-0.0260946	-0.0291709
Chr1	4800001	4850000	680	-0.0129159	-0.0277717
Chr1	4810001	4860000	485	-0.0126873	-0.025307
Chr1	4820001	4870000	437	0.0103318	-0.0212827
Chr1	4830001	4880000	201	0.051861	-0.0265878
Chr1	4840001	4890000	526	0.00969425	-0.0198243
Chr1	4850001	4900000	868	-0.00764543	-0.0171931
Chr1	4860001	4910000	1164	-0.00777354	-0.015871
Chr1	4870001	4920000	1501	-0.00141111	-0.00989024
Chr1	4880001	4930000	1675	-0.000449962	-0.00758759
Chr1	4890001	4940000	1299	0.00350076	-0.00602752
Chr1	4900001	4950000	1026	0.00827054	-0.00563676
Chr1	4910001	4960000	1151	0.0134877	-0.000764174
Chr1	4920001	4970000	1089	-0.0041892	-0.00568897
Chr1	4930001	4980000	1378	-0.00210337	-0.00379043
Chr1	4940001	4990000	1497	-0.00328288	-0.00478846
Chr1	4950001	5000000	1563	-0.00607423	-0.00704754
Chr1	4960001	5010000	1293	-0.0112567	-0.00973047
Chr1	4970001	5020000	1314	-0.00808682	-0.00801447
Chr1	4980001	5030000	1231	-0.00992878	-0.00889812
Chr1	4990001	5040000	1328	-0.00857375	-0.00726334
Chr1	5000001	5050000	1399	-0.00366668	-0.00369417
Chr1	5010001	5060000	1357	-0.00240863	-0.00286377
Chr1	5020001	5070000	1108	-0.0013087	-0.00150908
Chr1	5030001	5080000	1072	0.00138203	-0.000631753
Chr1	5040001	5090000	1172	0.00345809	0.00121894
Chr1	5050001	5100000	1361	0.000849464	-0.00141837
Chr1	5060001	5110000	1317	0.000436832	-0.00168545
Chr1	5070001	5120000	1219	0.00056957	-0.00219889
Chr1	5080001	5130000	1060	0.000809801	-0.00253462
Chr1	5090001	5140000	1180	0.000942811	-0.00144888
Chr1	5100001	5150000	1187	0.00126628	0.000110943
Chr1	5110001	5160000	1549	0.000147978	-0.000198669
Chr1	5120001	5170000	1962	0.000156192	-0.000467374
Chr1	5130001	5180000	2045	-0.00139441	-0.00110051
Chr1	5140001	5190000	2005	-0.00212343	-0.00120177
Chr1	5150001	5200000	2117	-0.000967387	-0.000131126
Chr1	5160001	5210000	2016	-0.000974455	-0.000173478
Chr1	5170001	5220000	1910	-0.00205546	-0.000615262
Chr1	5180001	5230000	1964	-0.0022722	-0.00117638
Chr1	5190001	5240000	2163	-0.00340505	-0.0024565
Chr1	5200001	5250000	2103	-0.00296243	-0.00158138
Chr1	5210001	5260000	2065	-0.00105949	-8.35224e-05
Chr1	5220001	5270000	2203	-0.00118112	-0.00014473
Chr1	5230001	5280000	2122	0.000467571	0.001897
Chr1	5240001	5290000	1762	0.00033658	0.00142674
Chr1	5250001	5300000	1791	0.00245327	0.00285513
Chr1	5260001	5310000	1841	-0.000429784	0.000244025
Chr1	5270001	5320000	1663	0.00301693	0.00331342
Chr1	5280001	5330000	1543	0.00242355	0.00280807
Chr1	5290001	5340000	1669	0.00368917	0.00346502
Chr1	5300001	5350000	1454	-0.000247512	0.00121451
Chr1	5310001	5360000	1439	0.00177169	0.00471427
Chr1	5320001	5370000	1720	0.00245819	0.00471831
Chr1	5330001	5380000	1811	0.000992862	0.00278127
Chr1	5340001	5390000	1737	0.00128231	0.00342842
Chr1	5350001	5400000	1608	0.00241603	0.00425508
Chr1	5360001	5410000	1448	0.00266786	0.00354132
Chr1	5370001	5420000	1291	0.00027984	0.00153795
Chr1	5380001	5430000	1362	0.00241012	0.00387245
Chr1	5390001	5440000	1420	0.0050469	0.00502015
Chr1	5400001	5450000	1612	0.00439107	0.0036155
Chr1	5410001	5460000	1798	0.00495665	0.00342778
Chr1	5420001	5470000	1794	0.00300067	0.00189839
Chr1	5430001	5480000	1757	0.00127044	0.000217122
Chr1	5440001	5490000	1708	-0.00117222	-0.00107264
Chr1	5450001	5500000	1814	-0.00224335	-0.00192254
Chr1	5460001	5510000	1853	-0.00393933	-0.00280568
Chr1	5470001	5520000	1841	-0.00283531	-0.00174006
Chr1	5480001	5530000	1914	-0.00212968	-0.0017687
Chr1	5490001	5540000	2077	-0.00269475	-0.00173986
Chr1	5500001	5550000	2108	-0.00175807	-0.00133847
Chr1	5510001	5560000	2243	-0.00223418	-0.00189273
Chr1	5520001	5570000	2267	-0.00326942	-0.00276889
Chr1	5530001	5580000	2160	-0.00323185	-0.00234191
Chr1	5540001	5590000	2159	-0.00363178	-0.00299138
Chr1	5550001	5600000	2104	-0.00581275	-0.00396986
Chr1	5560001	5610000	1900	-0.00564981	-0.00362606
Chr1	5570001	5620000	1855	-0.00327541	-0.00208451
Chr1	5580001	5630000	1960	-0.00283187	-0.0015653
Chr1	5590001	5640000	1768	-0.000786638	0.000481934
Chr1	5600001	5650000	1682	0.000502673	0.000988541
Chr1	5610001	5660000	1702	-0.000246364	-0.000233463
Chr1	5620001	5670000	1783	-0.000976991	-0.000851007
Chr1	5630001	5680000	1659	0.00148948	0.000732494
Chr1	5640001	5690000	1790	-0.000674113	-0.00098789
Chr1	5650001	5700000	1895	0.00272678	0.00198233
Chr1	5660001	5710000	1891	0.00396369	0.00315697
Chr1	5670001	5720000	1771	0.00403942	0.0039824
Chr1	5680001	5730000	1866	0.00171107	0.00220034
Chr1	5690001	5740000	1770	0.00508262	0.00509257
Chr1	5700001	5750000	1700	0.00169704	0.00233402
Chr1	5710001	5760000	1755	0.000959592	0.0020174
Chr1	5720001	5770000	1927	-0.000498048	0.000920492
Chr1	5730001	5780000	2205	-0.0021208	-0.000916215
Chr1	5740001	5790000	2450	-0.00171334	-0.00109287
Chr1	5750001	5800000	2513	-0.00245573	-0.00198094
Chr1	5760001	5810000	2581	-0.00360135	-0.00328741
Chr1	5770001	5820000	2533	-0.00295893	-0.00317782
Chr1	5780001	5830000	2339	-0.0016219	-0.00160114
Chr1	5790001	5840000	2304	-0.00424098	-0.0034856
Chr1	5800001	5850000	2193	-0.00215146	-0.00126905
Chr1	5810001	5860000	1994	-0.000467005	0.000463188
Chr1	5820001	5870000	1699	0.000107258	0.00101666
Chr1	5830001	5880000	1720	0.00173875	0.00198346
Chr1	5840001	5890000	1502	0.00287642	0.00326854
Chr1	5850001	5900000	1618	0.000941815	0.00129348
Chr1	5860001	5910000	1753	0.00171715	0.00272964
Chr1	5870001	5920000	2052	0.000748149	0.0015261
Chr1	5880001	5930000	2119	-0.00241639	-0.00106948
Chr1	5890001	5940000	2293	-0.00155217	-0.000294016
Chr1	5900001	5950000	2286	-0.00147568	-0.000253235
Chr1	5910001	5960000	2363	-0.00218033	-0.00142906
Chr1	5920001	5970000	2350	-0.00184791	-0.00138413
Chr1	5930001	5980000	2305	-0.00157255	-0.00143156
Chr1	5940001	5990000	2252	-0.00223516	-0.00224123
Chr1	5950001	6000000	2339	-0.00134728	-0.0012283
Chr1	5960001	6010000	2407	-0.00228135	-0.00208594
Chr1	5970001	6020000	2349	-0.00213946	-0.00141697
Chr1	5980001	6030000	2368	-0.000467779	-0.00024703
Chr1	5990001	6040000	2394	-0.00119453	-0.00130474
Chr1	6000001	6050000	2248	-0.000510401	-0.00125184
Chr1	6010001	6060000	2096	0.000608693	-0.000498884
Chr1	6020001	6070000	2129	-0.00108228	-0.00231683
Chr1	6030001	6080000	2124	-0.00265391	-0.00295085
Chr1	6040001	6090000	2023	-0.00176342	-0.00202888
Chr1	6050001	6100000	2026	-0.00394676	-0.00397624
Chr1	6060001	6110000	2056	-0.00451577	-0.0034269
Chr1	6070001	6120000	1823	-0.00392413	-0.00255147
Chr1	6080001	6130000	1891	-0.002325	-0.00187226
Chr1	6090001	6140000	2043	-0.00348293	-0.00282569
Chr1	6100001	6150000	2061	-0.00460032	-0.00368212
Chr1	6110001	6160000	2039	-0.00344859	-0.00376763
Chr1	6120001	6170000	2431	-0.00275954	-0.00279021
Chr1	6130001	6180000	2356	-0.00290753	-0.0028959
Chr1	6140001	6190000	2271	-0.003624	-0.0035428
Chr1	6150001	6200000	2350	-0.00175971	-0.0021024
Chr1	6160001	6210000	2453	-0.00257786	-0.00239518
Chr1	6170001	6220000	2449	-0.00273636	-0.00282266
Chr1	6180001	6230000	2487	-0.000867858	-0.00152283
Chr1	6190001	6240000	2498	0.000376557	-0.000372161
Chr1	6200001	6250000	2612	0.000168735	-0.000576852
Chr1	6210001	6260000	2475	0.00155759	0.000455657
Chr1	6220001	6270000	2387	0.0016958	-9.59674e-05
Chr1	6230001	6280000	2447	-0.000347738	-0.00105159
Chr1	6240001	6290000	2475	-0.0011712	-0.00131446
Chr1	6250001	6300000	1981	-0.000726609	-0.00113881
Chr1	6260001	6310000	1977	-0.00143806	-0.00116638
Chr1	6270001	6320000	1793	0.000734536	0.000685354
Chr1	6280001	6330000	1710	-0.000803591	-0.000691842
Chr1	6290001	6340000	1781	-0.000534622	-0.00141713
Chr1	6300001	6350000	2187	-0.00253335	-0.00264956
Chr1	6310001	6360000	2125	-0.0025628	-0.00247309
Chr1	6320001	6370000	2349	-0.00435469	-0.00359504
Chr1	6330001	6380000	2393	-0.00468479	-0.00418737
Chr1	6340001	6390000	1985	-0.00478835	-0.00383221
Chr1	6350001	6400000	1537	-0.00335802	-0.00275365
Chr1	6360001	6410000	1333	-0.00496332	-0.00491772
Chr1	6370001	6420000	1093	-0.00603174	-0.004764
Chr1	6380001	6430000	889	-0.00064578	0.000214344
Chr1	6390001	6440000	1281	0.0015918	0.00133126
Chr1	6400001	6450000	1640	0.00122526	0.00155239
Chr1	6410001	6460000	2020	0.0020509	0.00149554
Chr1	6420001	6470000	2104	0.00408721	0.00389272
Chr1	6430001	6480000	2101	0.00381719	0.0030727
Chr1	6440001	6490000	2070	0.0019834	0.00102113
Chr1	6450001	6500000	2150	0.00330392	0.00195244
Chr1	6460001	6510000	2069	0.00273416	0.00187055
Chr1	6470001	6520000	2060	-6.94286e-05	-0.00143909
Chr1	6480001	6530000	2257	-0.00167098	-0.00303718
Chr1	6490001	6540000	2140	-0.00100461	-0.00224435
Chr1	6500001	6550000	2096	-0.00399688	-0.00507523
Chr1	6510001	6560000	2208	-0.00290273	-0.00361127
Chr1	6520001	6570000	2421	-0.00182498	-0.00210153
Chr1	6530001	6580000	2265	0.000353656	0.000871111
Chr1	6540001	6590000	2227	0.000345919	0.00106743
Chr1	6550001	6600000	2126	0.00243648	0.0032842
Chr1	6560001	6610000	2104	0.00201704	0.00281517
Chr1	6570001	6620000	1969	0.00134602	0.00210265
Chr1	6580001	6630000	2015	-0.000521402	-0.000259022
Chr1	6590001	6640000	2146	0.000274748	0.000188459
Chr1	6600001	6650000	2202	0.00270324	0.00161015
Chr1	6610001	6660000	2172	0.00253213	0.00126868
Chr1	6620001	6670000	2133	0.00347737	0.00210703
Chr1	6630001	6680000	2204	0.00555026	0.00427753
Chr1	6640001	6690000	2210	0.00313188	0.00223942
Chr1	6650001	6700000	2151	0.00119486	0.000750516
Chr1	6660001	6710000	1942	0.00115964	0.000862654
Chr1	6670001	6720000	1564	0.00154729	0.000658196
Chr1	6680001	6730000	1192	-0.0111506	-0.00946764
Chr1	6690001	6740000	860	-0.0148969	-0.0113453
Chr1	6700001	6750000	777	-0.0188667	-0.0123082
Chr1	6710001	6760000	1123	-0.0150248	-0.0117935
Chr1	6720001	6770000	1354	-0.0121412	-0.0093484
Chr1	6730001	6780000	1519	-0.0049042	-0.00477539
Chr1	6740001	6790000	1566	-0.00319055	-0.00383311
Chr1	6750001	6800000	1504	-0.00570687	-0.00640561
Chr1	6760001	6810000	1108	0.0022149	-0.00385574
Chr1	6770001	6820000	1419	0.00121931	-0.00417903
Chr1	6780001	6830000	1428	0.00771952	-0.000137704
Chr1	6790001	6840000	1403	0.00933654	0.0010291
Chr1	6800001	6850000	1353	0.00340886	-0.00282039
Chr1	6810001	6860000	1415	-0.00512203	-0.00763725
Chr1	6820001	6870000	1262	-0.00939457	-0.010624
Chr1	6830001	6880000	1114	-0.0202334	-0.0178826
Chr1	6840001	6890000	985	-0.0224047	-0.0208074
Chr1	6850001	6900000	848	-0.0103362	-0.0145438
Chr1	6860001	6910000	677	-0.0184456	-0.0221401
Chr1	6870001	6920000	519	-0.0179236	-0.0219193
Chr1	6880001	6930000	628	-0.00921775	-0.0109625
Chr1	6890001	6940000	802	-0.0127972	-0.00956171
Chr1	6900001	6950000	1060	-0.0137044	-0.00715605
Chr1	6910001	6960000	1311	-0.00122924	-0.000720204
Chr1	6920001	6970000	1349	-0.00498954	-0.00261823
Chr1	6930001	6980000	1543	-0.00131016	-0.00217004
Chr1	6940001	6990000	1705	7.29812e-05	-0.00157969
Chr1	6950001	7000000	1908	-0.00242707	-0.00364101
Chr1	6960001	7010000	1883	-0.00453098	-0.00564794
Chr1	6970001	7020000	1926	-0.00435713	-0.0057623
Chr1	6980001	7030000	1770	-0.0120379	-0.0120674
Chr1	6990001	7040000	1624	-0.0194731	-0.0177763
Chr1	7000001	7050000	1343	-0.0199336	-0.0188996
Chr1	7010001	7060000	1287	-0.0184084	-0.0167104
Chr1	7020001	7070000	1196	-0.0222068	-0.027966
Chr1	7030001	7080000	1047	-0.0342544	-0.0396636
Chr1	7040001	7090000	1027	-0.0494751	-0.0552337
Chr1	7050001	7100000	1451	-0.0388186	-0.0423312
Chr1	7060001	7110000	1284	-0.0444164	-0.0499734
Chr1	7070001	7120000	1371	-0.0404342	-0.0380794
Chr1	7080001	7130000	1548	-0.0249407	-0.0236352
Chr1	7090001	7140000	1834	-0.00649263	-0.00847088
Chr1	7100001	7150000	1338	-0.00449657	-0.00774524
Chr1	7110001	7160000	1408	-0.00340353	-0.00612953
Chr1	7120001	7170000	1448	-0.00202875	-0.00475104
Chr1	7130001	7180000	1472	-0.00318685	-0.00444249
Chr1	7140001	7190000	1347	-0.00391952	-0.00434823
Chr1	7150001	7200000	1534	-0.00490027	-0.00484731
Chr1	7160001	7210000	1442	-0.00709455	-0.00657965
Chr1	7170001	7220000	1344	-0.00992275	-0.00906222
Chr1	7180001	7230000	1236	-0.00697754	-0.00839552
Chr1	7190001	7240000	1184	-0.00786964	-0.00976669
Chr1	7200001	7250000	930	-0.0165986	-0.0175197
Chr1	7210001	7260000	924	-0.016435	-0.0177499
Chr1	7220001	7270000	710	-0.0157752	-0.0175257
Chr1	7230001	7280000	613	-0.0223157	-0.0214794
Chr1	7240001	7290000	534	-0.0298333	-0.031185
Chr1	7250001	7300000	520	-0.0225452	-0.030709
Chr1	7260001	7310000	507	-0.033735	-0.0390794
Chr1	7270001	7320000	538	-0.0331845	-0.0381052
Chr1	7280001	7330000	415	-0.0286343	-0.0468269
Chr1	7290001	7340000	209	-0.0430301	-0.0699555
Chr1	7300001	7350000	173	-0.0216089	-0.0579139
Chr1	7310001	7360000	161	0.0322104	-0.0251944
Chr1	7320001	7370000	133	-0.0137926	-0.0811718
Chr1	7330001	7380000	139	0.0290286	-0.0614155
Chr1	7340001	7390000	185	0.010913	-0.0557579
Chr1	7350001	7400000	199	-0.00512223	-0.0485688
Chr1	7360001	7410000	201	0.0395158	-0.0284072
Chr1	7370001	7420000	235	0.0572747	-0.0040141
Chr1	7380001	7430000	341	-0.013095	-0.0249922
Chr1	7390001	7440000	375	-0.000881132	-0.0185632
Chr1	7400001	7450000	457	-0.0110237	-0.0281793
Chr1	7410001	7460000	610	-0.0559292	-0.0425466
Chr1	7420001	7470000	592	-0.0747608	-0.0516062
Chr1	7430001	7480000	862	-0.0286075	-0.0269286
Chr1	7440001	7490000	1250	-0.0190584	-0.0194009
Chr1	7450001	7500000	1525	-0.015951	-0.0149031
Chr1	7460001	7510000	1578	-0.00509386	-0.00656779
Chr1	7470001	7520000	1897	-0.00131837	-0.00318488
Chr1	7480001	7530000	1684	-0.00787295	-0.00859116
Chr1	7490001	7540000	1656	-0.00343817	-0.00646631
Chr1	7500001	7550000	1478	-0.001576	-0.00517401
Chr1	7510001	7560000	1423	-0.0111969	-0.0130113
Chr1	7520001	7570000	1280	-0.012453	-0.0141694
Chr1	7530001	7580000	1336	-0.0101305	-0.0119697
Chr1	7540001	7590000	1173	-0.0164858	-0.0171954
Chr1	7550001	7600000	1304	-0.0129604	-0.0140335
Chr1	7560001	7610000	1488	-0.00392517	-0.00544914
Chr1	7570001	7620000	1629	-0.00295495	-0.00475167
Chr1	7580001	7630000	1764	-0.00161967	-0.00367781
Chr1	7590001	7640000	1745	-0.0019707	-0.0030231
Chr1	7600001	7650000	1479	-0.00358332	-0.00454472
Chr1	7610001	7660000	1146	-0.00690266	-0.00728195
Chr1	7620001	7670000	1012	-0.00151779	-0.00281128
Chr1	7630001	7680000	692	-0.00671056	-0.00813799
Chr1	7640001	7690000	477	-0.0186322	-0.0183413
Chr1	7650001	7700000	480	-0.00276885	-0.014903
Chr1	7660001	7710000	470	0.00571033	-0.0126983
Chr1	7670001	7720000	247	-0.00724784	-0.0389115
Chr1	7680001	7730000	212	0.0109729	-0.0233105
Chr1	7690001	7740000	172	0.0170218	-0.0349002
Chr1	7700001	7750000	111	-0.0252218	-0.0520295
Chr1	7710001	7760000	223	-0.0309769	-0.0321206
Chr1	7720001	7770000	395	-0.0107332	-0.0143345
Chr1	7730001	7780000	572	-0.00148562	-0.00597096
Chr1	7740001	7790000	828	0.00508703	0.00115656
Chr1	7750001	7800000	1011	0.00906426	-0.00166704
Chr1	7760001	7810000	940	-8.78604e-05	-0.00872858
Chr1	7770001	7820000	1232	-0.00134562	-0.00847717
Chr1	7780001	7830000	1507	0.0017073	-0.00660758
Chr1	7790001	7840000	1836	0.000610668	-0.00586552
Chr1	7800001	7850000	2178	-0.00179781	-0.00464602
Chr1	7810001	7860000	2607	0.00240686	-0.000790296
Chr1	7820001	7870000	2547	0.0045135	0.000925814
Chr1	7830001	7880000	2102	0.00335351	0.00031472
Chr1	7840001	7890000	1599	0.0130245	0.00453457
Chr1	7850001	7900000	1090	0.0178343	0.00581217
Chr1	7860001	7910000	650	0.0308882	0.0112356
Chr1	7870001	7920000	222	0.0681311	0.0132071
Chr1	7880001	7930000	260	0.0492224	0.00792444
Chr1	7890001	7940000	302	-0.0337706	-0.0313946
Chr1	7900001	7950000	294	-0.0312409	-0.0334617
Chr1	7910001	7960000	295	-0.0199682	-0.0424894
Chr1	7920001	7970000	326	-0.00638656	-0.0351336
Chr1	7930001	7980000	287	-0.0100169	-0.0417453
Chr1	7940001	7990000	160	0.0433018	-0.0227256
Chr1	7950001	8000000	171	0.0174676	-0.0306969
Chr1	7960001	8010000	243	-0.0387129	-0.0537815
Chr1	7970001	8020000	315	-0.042599	-0.0429904
Chr1	7980001	8030000	566	-0.00934833	-0.0165601
Chr1	7990001	8040000	941	-0.0234399	-0.0243016
Chr1	8000001	8050000	1123	-0.0128208	-0.0186068
Chr1	8010001	8060000	1046	-0.00671224	-0.0123336
Chr1	8020001	8070000	971	-0.00786889	-0.0134301
Chr1	8030001	8080000	720	-0.02095	-0.0217316
Chr1	8040001	8090000	477	0.00612466	-0.00216617
Chr1	8050001	8100000	394	-0.00896266	-0.00605406
Chr1	8060001	8110000	406	-0.00300135	-0.00333673
Chr1	8070001	8120000	587	0.000192145	-0.0021113
Chr1	8080001	8130000	574	0.00439343	1.14794e-05
Chr1	8090001	8140000	478	-0.0169933	-0.015757
Chr1	8100001	8150000	439	-0.00440699	-0.00573522
Chr1	8110001	8160000	448	-0.0131805	-0.012883
Chr1	8120001	8170000	291	-0.0402346	-0.0450715
Chr1	8130001	8180000	309	-0.0586559	-0.0621452
Chr1	8140001	8190000	280	-0.0453084	-0.0519638
Chr1	8150001	8200000	238	-0.0605816	-0.069227
Chr1	8160001	8210000	171	-0.0757193	-0.0832896
Chr1	8170001	8220000	153	-0.025021	-0.0401574
Chr1	8180001	8230000	236	-0.040769	-0.0409201
Chr1	8190001	8240000	306	-0.0350182	-0.0356162
Chr1	8200001	8250000	937	-0.0126524	-0.0137718
Chr1	8210001	8260000	1322	-0.00917468	-0.0113402
Chr1	8220001	8270000	1915	-0.00850417	-0.00841088
Chr1	8230001	8280000	2047	-0.00350924	-0.00461416
Chr1	8240001	8290000	2507	-0.00552504	-0.00567073
Chr1	8250001	8300000	2525	-0.00700726	-0.00687584
Chr1	8260001	8310000	2512	-0.00744435	-0.00762028
Chr1	8270001	8320000	2257	-0.00823121	-0.00879291
Chr1	8280001	8330000	2328	-0.00768326	-0.00872354
Chr1	8290001	8340000	2203	-0.00546425	-0.0066811
Chr1	8300001	8350000	1974	-0.00408035	-0.00620414
Chr1	8310001	8360000	1925	-0.00329297	-0.00446393
Chr1	8320001	8370000	2111	-0.00406431	-0.00534881
Chr1	8330001	8380000	2246	-0.00595457	-0.00632514
Chr1	8340001	8390000	2263	-0.00612752	-0.00682876
Chr1	8350001	8400000	2350	-0.00481964	-0.00554153
Chr1	8360001	8410000	2279	-0.00623467	-0.00696775
Chr1	8370001	8420000	2101	-0.00536016	-0.00605952
Chr1	8380001	8430000	2136	-0.0043732	-0.00541814
Chr1	8390001	8440000	2061	-0.00237033	-0.00357259
Chr1	8400001	8450000	1632	-0.00434592	-0.00534483
Chr1	8410001	8460000	1365	-0.00253759	-0.00371573
Chr1	8420001	8470000	1152	-9.91404e-05	-0.00261543
Chr1	8430001	8480000	746	0.0030246	0.000104061
Chr1	8440001	8490000	382	-0.00212234	-0.00422953
Chr1	8450001	8500000	348	0.00446648	0.000289778
Chr1	8460001	8510000	636	-0.00736356	-0.00320792
Chr1	8470001	8520000	855	-0.00567515	-0.00397454
Chr1	8480001	8530000	1369	-0.00263491	-0.00310211
Chr1	8490001	8540000	1905	-0.000773566	-0.00143194
Chr1	8500001	8550000	2298	-0.00290513	-0.00397076
Chr1	8510001	8560000	2512	0.00070535	-0.00232649
Chr1	8520001	8570000	2870	-0.00105632	-0.00292482
Chr1	8530001	8580000	2754	-0.000279987	-0.0022254
Chr1	8540001	8590000	2554	-0.000734629	-0.00250699
Chr1	8550001	8600000	2611	0.000485088	-0.000588164
Chr1	8560001	8610000	2728	-0.00139829	-0.00159965
Chr1	8570001	8620000	2521	-0.0002847	-0.000426148
Chr1	8580001	8630000	2559	-0.000339202	-0.000178768
Chr1	8590001	8640000	2685	-0.000674324	-0.00088869
Chr1	8600001	8650000	2686	-0.00136454	-0.00185661
Chr1	8610001	8660000	2560	-0.00296093	-0.00364261
Chr1	8620001	8670000	2367	-0.00487959	-0.00587069
Chr1	8630001	8680000	2078	-0.00767259	-0.00831256
Chr1	8640001	8690000	1786	-0.00926369	-0.00948084
Chr1	8650001	8700000	1876	-0.0078758	-0.0072866
Chr1	8660001	8710000	1827	-0.00259096	-0.00373802
Chr1	8670001	8720000	1911	-0.00219561	-0.00381857
Chr1	8680001	8730000	2288	-0.000889998	-0.00354641
Chr1	8690001	8740000	2507	-0.00209407	-0.00505552
Chr1	8700001	8750000	2503	-0.00392615	-0.00651811
Chr1	8710001	8760000	2563	-0.00715963	-0.00892114
Chr1	8720001	8770000	2645	-0.00665948	-0.00815618
Chr1	8730001	8780000	2450	-0.00681826	-0.0079655
Chr1	8740001	8790000	2457	-0.00746154	-0.0082603
Chr1	8750001	8800000	2398	-0.00906012	-0.0093404
Chr1	8760001	8810000	2265	-0.00741073	-0.00907675
Chr1	8770001	8820000	2421	-0.00653385	-0.00823733
Chr1	8780001	8830000	2369	-0.00844116	-0.010183
Chr1	8790001	8840000	2415	-0.0073926	-0.00945144
Chr1	8800001	8850000	2264	-0.00585658	-0.00897251
Chr1	8810001	8860000	2259	-0.00608493	-0.00811178
Chr1	8820001	8870000	2226	-0.00476207	-0.0086714
Chr1	8830001	8880000	2359	-0.00430283	-0.00832363
Chr1	8840001	8890000	2414	-0.00591524	-0.00965734
Chr1	8850001	8900000	2339	-0.00593311	-0.010203
Chr1	8860001	8910000	2265	-0.00615674	-0.00991936
Chr1	8870001	8920000	1989	-0.00753241	-0.00968868
Chr1	8880001	8930000	1879	-0.00435849	-0.00594145
Chr1	8890001	8940000	1905	-0.00235305	-0.00337495
Chr1	8900001	8950000	2035	-0.0019361	-0.00183474
Chr1	8910001	8960000	1983	-0.00010729	-0.000219651
Chr1	8920001	8970000	2161	-0.00125446	-0.00122596
Chr1	8930001	8980000	2406	-0.00330596	-0.00343839
Chr1	8940001	8990000	2385	-0.00301544	-0.00341575
Chr1	8950001	9000000	2441	-0.000479233	-0.00110056
Chr1	8960001	9010000	2717	-0.000760275	-0.00179811
Chr1	8970001	9020000	2679	-0.000602009	-0.00113536
Chr1	8980001	9030000	2246	-0.000261234	-0.00112667
Chr1	8990001	9040000	1847	0.00163811	8.13089e-05
Chr1	9000001	9050000	1378	-0.00165266	-0.00283219
Chr1	9010001	9060000	1272	-0.00440723	-0.00367631
Chr1	9020001	9070000	1318	-0.00587482	-0.00532973
Chr1	9030001	9080000	1464	-0.00444236	-0.00469569
Chr1	9040001	9090000	1789	-0.00279694	-0.00315282
Chr1	9050001	9100000	2118	-0.000384362	-0.00110397
Chr1	9060001	9110000	2182	-0.000324778	-0.00167034
Chr1	9070001	9120000	2053	0.000465339	-0.00167309
Chr1	9080001	9130000	2219	0.00112785	-0.00113695
Chr1	9090001	9140000	2192	0.000791975	-0.00105204
Chr1	9100001	9150000	2231	-0.00126496	-0.00324174
Chr1	9110001	9160000	2228	-0.000676136	-0.00248999
Chr1	9120001	9170000	2125	0.000112951	-0.00138191
Chr1	9130001	9180000	2345	-0.00111881	-0.00206732
Chr1	9140001	9190000	2199	-0.00191837	-0.00350692
Chr1	9150001	9200000	2028	-0.00191167	-0.00271923
Chr1	9160001	9210000	1808	-0.00228423	-0.00302837
Chr1	9170001	9220000	1873	-0.00173275	-0.00210896
Chr1	9180001	9230000	1624	-0.00281413	-0.0024555
Chr1	9190001	9240000	1791	-0.00112509	-0.00101246
Chr1	9200001	9250000	2039	-0.0042473	-0.00400642
Chr1	9210001	9260000	2306	-0.00553288	-0.00548444
Chr1	9220001	9270000	2360	-0.00538447	-0.00670825
Chr1	9230001	9280000	2330	-0.00592117	-0.00699853
Chr1	9240001	9290000	2221	-0.00665117	-0.00729359
Chr1	9250001	9300000	2168	-0.00373508	-0.00506367
Chr1	9260001	9310000	1950	-0.00398961	-0.00588967
Chr1	9270001	9320000	1891	-0.00690563	-0.0076437
Chr1	9280001	9330000	1794	-0.00562283	-0.00666769
Chr1	9290001	9340000	1855	-0.00702899	-0.00792533
Chr1	9300001	9350000	1789	-0.00887084	-0.00759409
Chr1	9310001	9360000	1910	-0.00797433	-0.00703472
Chr1	9320001	9370000	1927	0.00126521	-0.00225638
Chr1	9330001	9380000	2108	2.59123e-05	-0.00309991
Chr1	9340001	9390000	2181	-0.000546511	-0.00416216
Chr1	9350001	9400000	2264	-0.00209912	-0.00641807
Chr1	9360001	9410000	2195	-0.00217278	-0.00600051
Chr1	9370001	9420000	2207	-0.00675001	-0.00863655
Chr1	9380001	9430000	2239	-0.00724227	-0.00900325
Chr1	9390001	9440000	2327	-0.00685176	-0.00797693
Chr1	9400001	9450000	2172	-0.00492778	-0.00591385
Chr1	9410001	9460000	2103	-0.00384856	-0.00493179
Chr1	9420001	9470000	2179	-0.00534598	-0.006093
Chr1	9430001	9480000	1908	-0.00293309	-0.00491576
Chr1	9440001	9490000	1637	-0.00175285	-0.00509592
Chr1	9450001	9500000	1834	-0.0052448	-0.00796719
Chr1	9460001	9510000	2142	-0.00649191	-0.00904868
Chr1	9470001	9520000	2163	-0.00641781	-0.00885386
Chr1	9480001	9530000	2295	-0.00893464	-0.0100833
Chr1	9490001	9540000	2261	-0.0099094	-0.0100899
Chr1	9500001	9550000	2210	-0.00595763	-0.00683896
Chr1	9510001	9560000	2005	-0.00590414	-0.00726986
Chr1	9520001	9570000	2019	-0.00524529	-0.00654245
Chr1	9530001	9580000	2239	-0.00382232	-0.0053189
Chr1	9540001	9590000	2464	-0.00552464	-0.00693816
Chr1	9550001	9600000	2516	-0.00847192	-0.00951042
Chr1	9560001	9610000	2588	-0.00838952	-0.00912004
Chr1	9570001	9620000	2653	-0.0079231	-0.00874483
Chr1	9580001	9630000	2520	-0.00843607	-0.00917727
Chr1	9590001	9640000	2639	-0.00528282	-0.00613015
Chr1	9600001	9650000	2648	-0.0048443	-0.00536157
Chr1	9610001	9660000	2829	-0.00468663	-0.00507569
Chr1	9620001	9670000	2619	-0.00496751	-0.00545293
Chr1	9630001	9680000	2347	-0.00503539	-0.00583982
Chr1	9640001	9690000	2072	-0.00803791	-0.00784745
Chr1	9650001	9700000	1722	-0.010627	-0.0101767
Chr1	9660001	9710000	1222	-0.0114749	-0.0103543
Chr1	9670001	9720000	994	-0.0105808	-0.00961458
Chr1	9680001	9730000	1036	-0.00951326	-0.00824687
Chr1	9690001	9740000	817	-0.00860785	-0.0085112
Chr1	9700001	9750000	666	-0.000581253	-0.00302941
Chr1	9710001	9760000	527	-0.00121585	-0.00389075
Chr1	9720001	9770000	383	-0.00659096	-0.00675768
Chr1	9730001	9780000	109	-0.00859203	-0.00874311
Chr1	9740001	9790000	32	0.0151088	0.0026787
Chr1	9750001	9800000	236	0.00355404	0.00549629
Chr1	9760001	9810000	619	-0.00201442	-0.00297124
Chr1	9770001	9820000	903	-0.00610478	-0.0066312
Chr1	9780001	9830000	1213	-0.0067442	-0.00692763
Chr1	9790001	9840000	1498	-0.00667328	-0.00681961
Chr1	9800001	9850000	1750	-0.00510288	-0.00581784
Chr1	9810001	9860000	1704	-0.00535689	-0.00560329
Chr1	9820001	9870000	1828	-0.00411579	-0.00477482
Chr1	9830001	9880000	2036	-0.00013619	-0.0019427
Chr1	9840001	9890000	2320	-0.000739554	-0.00230466
Chr1	9850001	9900000	2432	-0.00363793	-0.00444223
Chr1	9860001	9910000	2696	-0.00162733	-0.0024951
Chr1	9870001	9920000	2769	-0.00155636	-0.0024068
Chr1	9880001	9930000	2541	-0.00432591	-0.00475
Chr1	9890001	9940000	2145	-0.0039035	-0.00456008
Chr1	9900001	9950000	1736	-0.00335568	-0.00492885
Chr1	9910001	9960000	1670	-0.00476016	-0.00654887
Chr1	9920001	9970000	1772	-0.00299938	-0.00462715
Chr1	9930001	9980000	1961	-0.003839	-0.00505703
Chr1	9940001	9990000	2314	-0.00351253	-0.0050044
Chr1	9950001	10000000	2416	-0.00348097	-0.00457541
Chr1	9960001	10010000	2287	-0.00424486	-0.00460498
Chr1	9970001	10020000	2199	-0.00480798	-0.00525159
Chr1	9980001	10030000	2151	-0.00184929	-0.00302964
Chr1	9990001	10040000	2016	-0.00132796	-0.00239424
Chr1	10000001	10050000	2214	-0.000741699	-0.00225987
Chr1	10010001	10060000	2452	-0.001205	-0.00305092
Chr1	10020001	10070000	2150	-0.00127763	-0.00314308
Chr1	10030001	10080000	2114	-0.00435825	-0.00513734
Chr1	10040001	10090000	2131	-0.00400203	-0.0049461
Chr1	10050001	10100000	2168	-0.00334902	-0.00354927
Chr1	10060001	10110000	1741	-0.00387562	-0.00396069
Chr1	10070001	10120000	1921	-0.00308442	-0.00331503
Chr1	10080001	10130000	1620	-0.00129879	-0.00231582
Chr1	10090001	10140000	1648	-0.00341735	-0.0026993
Chr1	10100001	10150000	1667	-0.00473074	-0.00394474
Chr1	10110001	10160000	1772	-0.00487698	-0.00394884
Chr1	10120001	10170000	1734	-0.0068063	-0.00519746
Chr1	10130001	10180000	2000	-0.00353866	-0.00214868
Chr1	10140001	10190000	2069	-0.00219039	-0.00185206
Chr1	10150001	10200000	1949	-0.00129425	-0.00098457
Chr1	10160001	10210000	1959	-0.00160633	-0.00146773
Chr1	10170001	10220000	1885	0.000625308	0.000663852
Chr1	10180001	10230000	1812	-0.00206495	-0.00133218
Chr1	10190001	10240000	1837	-0.00114014	-0.000271015
Chr1	10200001	10250000	1891	-0.00251836	-0.00153718
Chr1	10210001	10260000	1711	-0.0010259	0.000527338
Chr1	10220001	10270000	1939	0.000795749	0.00159477
Chr1	10230001	10280000	2087	-5.11469e-05	-5.65288e-06
Chr1	10240001	10290000	1942	-0.00207257	-0.00186049
Chr1	10250001	10300000	1926	-0.00027466	-0.00158313
Chr1	10260001	10310000	2061	-0.000252477	-0.00157667
Chr1	10270001	10320000	2033	-0.00232088	-0.00333999
Chr1	10280001	10330000	1917	-0.00273806	-0.0032543
Chr1	10290001	10340000	1855	-0.00170721	-0.00236945
Chr1	10300001	10350000	1806	-0.00388792	-0.00305011
Chr1	10310001	10360000	1578	-0.00468941	-0.0038416
Chr1	10320001	10370000	1263	-0.00677785	-0.00588508
Chr1	10330001	10380000	1056	-0.00667983	-0.00580002
Chr1	10340001	10390000	1072	-0.0062718	-0.00683955
Chr1	10350001	10400000	1215	-0.000229752	-0.00295266
Chr1	10360001	10410000	1480	-0.00230914	-0.00402992
Chr1	10370001	10420000	1839	-0.00218622	-0.00404321
Chr1	10380001	10430000	2253	-0.00286981	-0.00400283
Chr1	10390001	10440000	2412	-0.00411952	-0.0045036
Chr1	10400001	10450000	2153	-0.00627472	-0.00620538
Chr1	10410001	10460000	2383	-0.00492405	-0.00499164
Chr1	10420001	10470000	2328	-0.00460964	-0.00441237
Chr1	10430001	10480000	2156	-0.00411584	-0.00402026
Chr1	10440001	10490000	2216	-0.00354493	-0.00333086
Chr1	10450001	10500000	2456	-0.00344603	-0.00379398
Chr1	10460001	10510000	2520	-0.0032267	-0.00356851
Chr1	10470001	10520000	2433	-0.00436831	-0.00455963
Chr1	10480001	10530000	2637	-0.00299037	-0.00318041
Chr1	10490001	10540000	2556	-0.00319999	-0.00335274
Chr1	10500001	10550000	2650	-0.00250248	-0.00226678
Chr1	10510001	10560000	2611	-0.00260824	-0.00190905
Chr1	10520001	10570000	2717	1.78137e-05	0.000168748
Chr1	10530001	10580000	2629	-0.00111315	-0.00135596
Chr1	10540001	10590000	2584	-0.000885326	-0.00120545
Chr1	10550001	10600000	2400	-0.000687056	-0.00082199
Chr1	10560001	10610000	2073	0.000266229	-0.000591256
Chr1	10570001	10620000	1604	-0.00215887	-0.00238857
Chr1	10580001	10630000	1136	-0.00135186	-0.0011327
Chr1	10590001	10640000	1038	0.00109694	0.00136226
Chr1	10600001	10650000	620	0.0014242	0.00193776
Chr1	10610001	10660000	674	0.00517844	0.00411114
Chr1	10620001	10670000	1007	0.00111257	0.0019626
Chr1	10630001	10680000	1459	-0.000690085	0.000843875
Chr1	10640001	10690000	1452	-0.000114471	0.00239882
Chr1	10650001	10700000	1479	0.00132786	0.00281136
Chr1	10660001	10710000	1173	-0.00142778	0.00144088
Chr1	10670001	10720000	946	0.00491982	0.00382408
Chr1	10680001	10730000	876	0.0117397	0.00982113
Chr1	10690001	10740000	1025	0.0155407	0.0149667
Chr1	10700001	10750000	1444	0.0165713	0.0160624
Chr1	10710001	10760000	1713	0.0280679	0.0224066
Chr1	10720001	10770000	1744	0.03651	0.0248859
Chr1	10730001	10780000	1477	0.0595403	0.0360008
Chr1	10740001	10790000	1148	0.105804	0.0575779
Chr1	10750001	10800000	1074	0.128479	0.0664619
Chr1	10760001	10810000	1060	0.126641	0.0610253
Chr1	10770001	10820000	961	0.133476	0.0697228
Chr1	10780001	10830000	905	0.112679	0.0611781
Chr1	10790001	10840000	817	0.0782846	0.0432244
Chr1	10800001	10850000	474	0.0964914	0.0472388
Chr1	10810001	10860000	358	0.114315	0.0566398
Chr1	10820001	10870000	394	0.0828282	0.044721
Chr1	10830001	10880000	533	0.0698987	0.03846
Chr1	10840001	10890000	817	0.0431094	0.0297252
Chr1	10850001	10900000	1263	0.0342049	0.0246729
Chr1	10860001	10910000	1566	0.0237556	0.0211345
Chr1	10870001	10920000	1943	0.0167821	0.0171207
Chr1	10880001	10930000	2111	0.0136865	0.0150411
Chr1	10890001	10940000	1984	0.0133793	0.0153138
Chr1	10900001	10950000	1949	0.0141788	0.0146392
Chr1	10910001	10960000	1961	0.0121878	0.0125457
Chr1	10920001	10970000	1693	0.01336	0.0126203
Chr1	10930001	10980000	1484	0.0192592	0.0163471
Chr1	10940001	10990000	1563	0.0222569	0.0175373
Chr1	10950001	11000000	1497	0.0188108	0.0183071
Chr1	10960001	11010000	1222	0.0210611	0.0189095
Chr1	10970001	11020000	1286	0.0215049	0.0189444
Chr1	10980001	11030000	1438	0.0204841	0.0174366
Chr1	10990001	11040000	1408	0.0229173	0.0213077
Chr1	11000001	11050000	1186	0.0273383	0.0247138
Chr1	11010001	11060000	1340	0.0245749	0.0239754
Chr1	11020001	11070000	1461	0.0222858	0.0222042
Chr1	11030001	11080000	1553	0.0137593	0.0160828
Chr1	11040001	11090000	1738	0.006018	0.00757545
Chr1	11050001	11100000	2004	0.00929081	0.0105429
Chr1	11060001	11110000	2076	0.0081193	0.00878516
Chr1	11070001	11120000	2144	0.0111899	0.0107531
Chr1	11080001	11130000	2254	0.0129865	0.0123552
Chr1	11090001	11140000	2274	0.0122114	0.0117677
Chr1	11100001	11150000	2353	0.00512958	0.00531517
Chr1	11110001	11160000	2331	0.00768869	0.00757302
Chr1	11120001	11170000	2136	0.00453313	0.0043765
Chr1	11130001	11180000	2059	0.00560765	0.00571637
Chr1	11140001	11190000	1959	0.00772149	0.0070185
Chr1	11150001	11200000	1816	0.0136134	0.0118963
Chr1	11160001	11210000	1862	0.0100411	0.00925851
Chr1	11170001	11220000	2056	0.00709138	0.00697525
Chr1	11180001	11230000	2043	0.00353942	0.00352807
Chr1	11190001	11240000	2045	0.00124409	0.00163864
Chr1	11200001	11250000	2042	-0.00274876	-0.00361695
Chr1	11210001	11260000	2049	-0.00445165	-0.00557452
Chr1	11220001	11270000	2120	-0.00468619	-0.00564661
Chr1	11230001	11280000	1980	-0.00605833	-0.00668396
Chr1	11240001	11290000	1905	-0.00403075	-0.00534499
Chr1	11250001	11300000	1930	-0.00263026	-0.00321077
Chr1	11260001	11310000	1900	-0.000900736	-0.000828855
Chr1	11270001	11320000	1817	0.000669316	0.00133423
Chr1	11280001	11330000	2061	0.00217699	0.00342585
Chr1	11290001	11340000	2161	0.00302785	0.00560777
Chr1	11300001	11350000	2172	0.00257907	0.00582313
Chr1	11310001	11360000	2268	0.00272461	0.00635085
Chr1	11320001	11370000	2305	0.00137272	0.00558666
Chr1	11330001	11380000	2073	0.00246781	0.00626874
Chr1	11340001	11390000	2072	0.000292987	0.00353579
Chr1	11350001	11400000	2063	0.000405	0.00380029
Chr1	11360001	11410000	2034	0.002363	0.00506893
Chr1	11370001	11420000	2193	0.00205658	0.00407789
Chr1	11380001	11430000	2378	0.00168287	0.00411186
Chr1	11390001	11440000	2383	0.00198176	0.00496265
Chr1	11400001	11450000	2394	0.00192965	0.00486888
Chr1	11410001	11460000	2285	0.00165413	0.00524418
Chr1	11420001	11470000	2209	0.00150485	0.0050903
Chr1	11430001	11480000	2066	0.000990612	0.00418484
Chr1	11440001	11490000	2045	0.00247005	0.00434634
Chr1	11450001	11500000	1681	0.00361605	0.00527323
Chr1	11460001	11510000	1748	0.000611819	0.00182979
Chr1	11470001	11520000	1721	0.00267263	0.00414436
Chr1	11480001	11530000	1731	0.0067818	0.0084247
Chr1	11490001	11540000	1692	0.00483456	0.00803994
Chr1	11500001	11550000	1853	0.00467757	0.00814862
Chr1	11510001	11560000	1619	0.00632553	0.0103553
Chr1	11520001	11570000	1588	0.00910163	0.0122427
Chr1	11530001	11580000	1561	0.00575458	0.0083281
Chr1	11540001	11590000	1631	0.00456877	0.00682166
Chr1	11550001	11600000	1819	0.00339445	0.00541305
Chr1	11560001	11610000	2062	0.00043908	0.00189959
Chr1	11570001	11620000	1772	-0.000980048	0.0010682
Chr1	11580001	11630000	1447	-0.00328869	-0.000491581
Chr1	11590001	11640000	1034	-0.00285035	-0.000516789
Chr1	11600001	11650000	641	-0.0051175	-0.00262788
Chr1	11610001	11660000	203	0.0104655	0.0117212
Chr1	11620001	11670000	283	-0.00487344	0.000150746
Chr1	11630001	11680000	529	-0.00702727	-0.0040751
Chr1	11640001	11690000	709	-0.00137828	-0.000201814
Chr1	11650001	11700000	766	-0.00116593	0.000449777
Chr1	11660001	11710000	764	-0.00120819	0.000360581
Chr1	11670001	11720000	492	0.0019687	0.00092774
Chr1	11680001	11730000	249	0.015357	0.0107386
Chr1	11690001	11740000	72	0.0239925	0.0123948
Chr1	11700001	11750000	36	0.0394236	0.0161499
Chr1	11710001	11760000	163	-0.00170708	0.00213681
Chr1	11720001	11770000	503	-0.00353978	-0.00215793
Chr1	11730001	11780000	811	-0.00116926	-0.000913997
Chr1	11740001	11790000	1121	0.000922767	0.00120314
Chr1	11750001	11800000	1568	0.00152775	0.00143036
Chr1	11760001	11810000	2090	-0.00050048	-0.000825682
Chr1	11770001	11820000	2336	-0.000179455	-0.000134026
Chr1	11780001	11830000	2487	-0.00199074	-0.00210667
Chr1	11790001	11840000	2651	-0.00312585	-0.00359602
Chr1	11800001	11850000	2380	-0.00501503	-0.00520922
Chr1	11810001	11860000	2203	-0.0050566	-0.00516406
Chr1	11820001	11870000	1609	-0.0070094	-0.00711437
Chr1	11830001	11880000	1179	-0.0069475	-0.00670975
Chr1	11840001	11890000	1145	-0.005103	-0.00410569
Chr1	11850001	11900000	1120	-0.00293369	-0.00298597
Chr1	11860001	11910000	953	0.000253956	-0.00123511
Chr1	11870001	11920000	1209	-0.000875598	-0.0020938
Chr1	11880001	11930000	1472	-0.00030963	-0.00136943
Chr1	11890001	11940000	1605	-0.00297377	-0.0041032
Chr1	11900001	11950000	1837	-0.00390012	-0.00485541
Chr1	11910001	11960000	1977	-0.00265089	-0.00331595
Chr1	11920001	11970000	2190	-0.00101559	-0.00222054
Chr1	11930001	11980000	2400	-0.000860439	-0.0012569
Chr1	11940001	11990000	2298	0.000498759	0.000366763
Chr1	11950001	12000000	2139	0.000667375	0.000363248
Chr1	11960001	12010000	2090	-0.00193911	-0.00207144
Chr1	11970001	12020000	2175	-0.00334154	-0.00229657
Chr1	11980001	12030000	1741	-0.00403652	-0.00374542
Chr1	11990001	12040000	1713	-0.00413074	-0.00461101
Chr1	12000001	12050000	1846	-0.00241741	-0.00238037
Chr1	12010001	12060000	1697	0.000797182	0.00031344
Chr1	12020001	12070000	1700	0.0021849	0.000225882
Chr1	12030001	12080000	2051	0.00125562	-0.000350837
Chr1	12040001	12090000	2086	0.00133215	-0.000287081
Chr1	12050001	12100000	2174	-0.000130171	-0.00197945
Chr1	12060001	12110000	2387	-0.00198021	-0.00324237
Chr1	12070001	12120000	2323	-0.00226226	-0.00306551
Chr1	12080001	12130000	2360	-0.000953598	-0.00194236
Chr1	12090001	12140000	2018	-0.0016566	-0.0021803
Chr1	12100001	12150000	2053	-0.000694437	-0.00159642
Chr1	12110001	12160000	2165	-2.34459e-05	-0.000499954
Chr1	12120001	12170000	2251	-0.00025022	-0.00112208
Chr1	12130001	12180000	2280	-0.000319573	-0.000466639
Chr1	12140001	12190000	2568	-9.30499e-05	-0.000618784
Chr1	12150001	12200000	2578	-0.00158262	-0.00179559
Chr1	12160001	12210000	2662	-0.00132827	-0.00262647
Chr1	12170001	12220000	2673	-0.000688717	-0.00243062
Chr1	12180001	12230000	2644	-0.00225668	-0.00464243
Chr1	12190001	12240000	2744	-0.00185877	-0.00365531
Chr1	12200001	12250000	2813	-0.00174845	-0.00345344
Chr1	12210001	12260000	2630	-0.00230279	-0.00308387
Chr1	12220001	12270000	2491	-0.0037022	-0.00364374
Chr1	12230001	12280000	2601	-0.00374227	-0.00373752
Chr1	12240001	12290000	2682	-0.00434173	-0.00446881
Chr1	12250001	12300000	2683	-0.0023826	-0.00301719
Chr1	12260001	12310000	2730	-0.00335618	-0.00436816
Chr1	12270001	12320000	2742	-0.00381194	-0.00481566
Chr1	12280001	12330000	2634	-0.00408292	-0.00466808
Chr1	12290001	12340000	2434	-0.00462463	-0.00521297
Chr1	12300001	12350000	2347	-0.00597312	-0.00576102
Chr1	12310001	12360000	2259	-0.00529644	-0.00456768
Chr1	12320001	12370000	2306	-0.00379682	-0.00322839
Chr1	12330001	12380000	2336	-0.00297254	-0.00279796
Chr1	12340001	12390000	2398	-0.00300205	-0.00333542
Chr1	12350001	12400000	2474	-0.00411865	-0.00451201
Chr1	12360001	12410000	2541	-0.00334669	-0.00408785
Chr1	12370001	12420000	2481	-0.0046323	-0.00509868
Chr1	12380001	12430000	2407	-0.00577456	-0.00609387
Chr1	12390001	12440000	2329	-0.00538114	-0.00535033
Chr1	12400001	12450000	2241	-0.00313771	-0.0034541
Chr1	12410001	12460000	2081	-0.00413435	-0.00426714
Chr1	12420001	12470000	2062	-0.00412051	-0.00467514
Chr1	12430001	12480000	2180	-0.00281827	-0.00380798
Chr1	12440001	12490000	2231	-0.00192867	-0.00276179
Chr1	12450001	12500000	2179	-0.00255998	-0.00372992
Chr1	12460001	12510000	2217	-0.00275645	-0.00344064
Chr1	12470001	12520000	2247	-0.0015116	-0.00210675
Chr1	12480001	12530000	2350	-0.000722988	-0.000717082
Chr1	12490001	12540000	2263	-0.00203807	-0.00214635
Chr1	12500001	12550000	1977	-0.00179581	-0.00153381
Chr1	12510001	12560000	2121	-0.00223482	-0.00279101
Chr1	12520001	12570000	2016	-0.00454774	-0.00452529
Chr1	12530001	12580000	1765	-0.00596387	-0.00656749
Chr1	12540001	12590000	1737	-0.00812226	-0.00784725
Chr1	12550001	12600000	2115	-0.00895622	-0.00798373
Chr1	12560001	12610000	2043	-0.00900561	-0.00782445
Chr1	12570001	12620000	2211	-0.00619238	-0.00555885
Chr1	12580001	12630000	2306	-0.00648038	-0.00601475
Chr1	12590001	12640000	2507	-0.0037721	-0.00436259
Chr1	12600001	12650000	2497	-0.00353197	-0.00492355
Chr1	12610001	12660000	2624	-0.00258611	-0.00410516
Chr1	12620001	12670000	2641	-0.00354078	-0.00516478
Chr1	12630001	12680000	2736	-0.00205009	-0.00346186
Chr1	12640001	12690000	2686	-0.00199637	-0.00325317
Chr1	12650001	12700000	2665	-0.00107045	-0.00222626
Chr1	12660001	12710000	2504	-0.00126643	-0.00208906
Chr1	12670001	12720000	2403	-0.00129499	-0.00250645
Chr1	12680001	12730000	2256	-0.00400871	-0.00511449
Chr1	12690001	12740000	2229	-0.0041948	-0.0051301
Chr1	12700001	12750000	2323	-0.00529284	-0.00561264
Chr1	12710001	12760000	2362	-0.00373815	-0.00461627
Chr1	12720001	12770000	2300	-0.00355449	-0.00396892
Chr1	12730001	12780000	2228	-0.00134844	-0.00132579
Chr1	12740001	12790000	2154	-0.00214361	-0.00162257
Chr1	12750001	12800000	1802	-0.00154851	-0.00108061
Chr1	12760001	12810000	1852	-0.00391836	-0.00298154
Chr1	12770001	12820000	2061	-0.00388387	-0.00299121
Chr1	12780001	12830000	2133	-0.00404233	-0.00301566
Chr1	12790001	12840000	2077	-0.00396013	-0.00329153
Chr1	12800001	12850000	2315	-0.00337333	-0.00299489
Chr1	12810001	12860000	2312	-0.00288521	-0.00217238
Chr1	12820001	12870000	2248	-0.00362394	-0.0026583
Chr1	12830001	12880000	2366	-0.00314811	-0.00262618
Chr1	12840001	12890000	2546	-0.00280559	-0.00239754
Chr1	12850001	12900000	2461	-0.00238586	-0.00167326
Chr1	12860001	12910000	2294	-0.00203065	-0.00167094
Chr1	12870001	12920000	2247	-0.000773475	-0.000348448
Chr1	12880001	12930000	2193	-0.00185739	-0.00148814
Chr1	12890001	12940000	2090	-0.00397931	-0.0030388
Chr1	12900001	12950000	2098	-0.0031218	-0.00298195
Chr1	12910001	12960000	2121	-0.0040461	-0.00306845
Chr1	12920001	12970000	1934	-0.00357917	-0.00354229
Chr1	12930001	12980000	1889	-0.00194767	-0.00183914
Chr1	12940001	12990000	1889	0.00079798	0.000877568
Chr1	12950001	13000000	2065	-0.00126805	-0.00094593
Chr1	12960001	13010000	2018	4.81903e-05	-0.000236442
Chr1	12970001	13020000	2156	-0.000373368	0.000723895
Chr1	12980001	13030000	2233	-0.0015767	-0.0010589
Chr1	12990001	13040000	2282	-0.00301299	-0.00223507
Chr1	13000001	13050000	2104	0.000702599	0.00125502
Chr1	13010001	13060000	2228	-0.00134081	-0.000461625
Chr1	13020001	13070000	2220	-0.00127828	-0.000889816
Chr1	13030001	13080000	2225	0.00193103	0.00220675
Chr1	13040001	13090000	2257	0.00223316	0.00173657
Chr1	13050001	13100000	2406	-0.000617089	-0.000325907
Chr1	13060001	13110000	2403	0.000300282	0.000428941
Chr1	13070001	13120000	2491	-0.000442781	-0.000538457
Chr1	13080001	13130000	2342	-0.00323329	-0.00269315
Chr1	13090001	13140000	2212	-0.00281121	-0.00207789
Chr1	13100001	13150000	2106	-0.0017338	-0.00138952
Chr1	13110001	13160000	2009	-0.000804633	-0.000844721
Chr1	13120001	13170000	1939	0.00134517	0.0013124
Chr1	13130001	13180000	1937	0.00179115	0.00204021
Chr1	13140001	13190000	2033	0.0024199	0.00215932
Chr1	13150001	13200000	1824	0.00272969	0.00255524
Chr1	13160001	13210000	1490	0.00279537	0.00294614
Chr1	13170001	13220000	1094	0.00169906	0.00142128
Chr1	13180001	13230000	1150	-0.000352525	-0.00144601
Chr1	13190001	13240000	1041	-0.000401796	-0.00188376
Chr1	13200001	13250000	1158	-0.0068868	-0.00737615
Chr1	13210001	13260000	1340	-0.00776083	-0.0088445
Chr1	13220001	13270000	1714	-0.0074503	-0.00836546
Chr1	13230001	13280000	1636	-0.00816931	-0.00910748
Chr1	13240001	13290000	1602	-0.00951893	-0.00992286
Chr1	13250001	13300000	1629	-0.00705783	-0.00869337
Chr1	13260001	13310000	1857	-0.003814	-0.00608544
Chr1	13270001	13320000	1885	-0.00435649	-0.00601164
Chr1	13280001	13330000	1897	-0.00440688	-0.00625244
Chr1	13290001	13340000	2067	-0.00188751	-0.00425569
Chr1	13300001	13350000	1907	-0.000547145	-0.00328741
Chr1	13310001	13360000	1900	-0.00217162	-0.00399623
Chr1	13320001	13370000	1955	-0.00270277	-0.00475324
Chr1	13330001	13380000	1898	-0.00203627	-0.00418382
Chr1	13340001	13390000	1845	-0.00667648	-0.00751193
Chr1	13350001	13400000	2133	-0.00619165	-0.00687156
Chr1	13360001	13410000	2331	-0.00598547	-0.00730375
Chr1	13370001	13420000	2440	-0.00561748	-0.00677934
Chr1	13380001	13430000	2507	-0.00630554	-0.00713527
Chr1	13390001	13440000	2610	-0.00614865	-0.00674581
Chr1	13400001	13450000	2670	-0.00668688	-0.00696085
Chr1	13410001	13460000	2490	-0.00756724	-0.00747532
Chr1	13420001	13470000	2288	-0.00794021	-0.00826665
Chr1	13430001	13480000	2423	-0.0057065	-0.00684765
Chr1	13440001	13490000	2479	-0.00417527	-0.00539963
Chr1	13450001	13500000	2379	-0.0033818	-0.00527226
Chr1	13460001	13510000	2402	-0.00220061	-0.00421772
Chr1	13470001	13520000	2389	-0.00162196	-0.00350525
Chr1	13480001	13530000	2387	-0.0019991	-0.00348535
Chr1	13490001	13540000	2284	-0.000175532	-0.0020737
Chr1	13500001	13550000	2206	-0.00131872	-0.00266845
Chr1	13510001	13560000	2234	-0.00317779	-0.00365791
Chr1	13520001	13570000	2373	-0.00336413	-0.00335309
Chr1	13530001	13580000	2308	-0.00362267	-0.00324461
Chr1	13540001	13590000	2046	-0.00710598	-0.00640449
Chr1	13550001	13600000	1979	-0.00605983	-0.00501275
Chr1	13560001	13610000	1736	-0.00470983	-0.00397769
Chr1	13570001	13620000	1238	-0.00408103	-0.00349428
Chr1	13580001	13630000	1074	-0.00574374	-0.00552655
Chr1	13590001	13640000	1285	-0.00627195	-0.00584565
Chr1	13600001	13650000	1227	-0.00910254	-0.00901714
Chr1	13610001	13660000	1273	-0.00913585	-0.00932785
Chr1	13620001	13670000	1731	-0.00912636	-0.00935753
Chr1	13630001	13680000	1963	-0.00725685	-0.00821999
Chr1	13640001	13690000	2004	-0.00628666	-0.00723946
Chr1	13650001	13700000	2155	-0.00357207	-0.00451086
Chr1	13660001	13710000	2410	-0.00218571	-0.00365537
Chr1	13670001	13720000	2264	-0.00062016	-0.00235497
Chr1	13680001	13730000	2225	0.000769126	-0.000951246
Chr1	13690001	13740000	2321	0.000998327	-0.000729937
Chr1	13700001	13750000	2286	0.000845779	-0.00172643
Chr1	13710001	13760000	2309	-0.000239136	-0.00235953
Chr1	13720001	13770000	2462	0.000106643	-0.00211301
Chr1	13730001	13780000	2344	-0.0015151	-0.00355117
Chr1	13740001	13790000	2170	-0.000718872	-0.00240532
Chr1	13750001	13800000	2170	-0.00355925	-0.00453444
Chr1	13760001	13810000	2056	-0.0028715	-0.00379145
Chr1	13770001	13820000	1807	-0.00505789	-0.00535789
Chr1	13780001	13830000	1679	-0.00608147	-0.00610207
Chr1	13790001	13840000	1733	-0.00500641	-0.00530816
Chr1	13800001	13850000	1834	-0.00151863	-0.00207956
Chr1	13810001	13860000	1991	0.000672343	-5.01897e-05
Chr1	13820001	13870000	2165	0.00107119	0.000429245
Chr1	13830001	13880000	2261	0.00216484	0.00182915
Chr1	13840001	13890000	2142	0.000788522	0.000121981
Chr1	13850001	13900000	2242	0.00125268	3.39159e-05
Chr1	13860001	13910000	2187	-0.00101747	-0.00217005
Chr1	13870001	13920000	2226	-0.0015969	-0.00297841
Chr1	13880001	13930000	2307	-0.0019594	-0.0035452
Chr1	13890001	13940000	2241	-0.00209745	-0.00308528
Chr1	13900001	13950000	1900	-0.00391268	-0.00380961
Chr1	13910001	13960000	1799	-0.0038981	-0.00414641
Chr1	13920001	13970000	1714	-0.00241544	-0.00325585
Chr1	13930001	13980000	1841	-0.00420898	-0.00484765
Chr1	13940001	13990000	1956	-0.00371383	-0.00482812
Chr1	13950001	14000000	2278	-0.00312507	-0.00469045
Chr1	13960001	14010000	2373	-0.00487018	-0.00651557
Chr1	13970001	14020000	2596	-0.00661507	-0.00775165
Chr1	13980001	14030000	2660	-0.00674123	-0.00764526
Chr1	13990001	14040000	2648	-0.0061858	-0.00741804
Chr1	14000001	14050000	2533	-0.00638426	-0.00772971
Chr1	14010001	14060000	2553	-0.00366234	-0.00477866
Chr1	14020001	14070000	2508	-0.00300587	-0.00444501
Chr1	14030001	14080000	2446	-0.00141926	-0.00337214
Chr1	14040001	14090000	2579	-0.00250118	-0.00420565
Chr1	14050001	14100000	2716	-0.00166865	-0.00304823
Chr1	14060001	14110000	2421	-0.00334359	-0.00482031
Chr1	14070001	14120000	2287	-0.00223371	-0.00347278
Chr1	14080001	14130000	2111	-0.00364666	-0.00479625
Chr1	14090001	14140000	1902	-0.00346817	-0.00470046
Chr1	14100001	14150000	1562	-0.00661979	-0.00795746
Chr1	14110001	14160000	1740	-0.00509932	-0.0072502
Chr1	14120001	14170000	1690	-0.00639933	-0.00826857
Chr1	14130001	14180000	1641	-0.00396191	-0.0070574
Chr1	14140001	14190000	1877	-0.00324188	-0.00534363
Chr1	14150001	14200000	1907	-0.00189822	-0.0041299
Chr1	14160001	14210000	2012	-0.00256035	-0.0041749
Chr1	14170001	14220000	2020	-0.00256882	-0.00452135
Chr1	14180001	14230000	2214	-0.00440517	-0.0052969
Chr1	14190001	14240000	2082	-0.00512733	-0.00658943
Chr1	14200001	14250000	2225	-0.00670944	-0.00770972
Chr1	14210001	14260000	1956	-0.00797526	-0.00759438
Chr1	14220001	14270000	2018	-0.00720766	-0.0068332
Chr1	14230001	14280000	2053	-0.00509582	-0.00520037
Chr1	14240001	14290000	2131	-0.00464184	-0.00510073
Chr1	14250001	14300000	2217	-0.00246198	-0.00338118
Chr1	14260001	14310000	2454	-0.00223923	-0.00469172
Chr1	14270001	14320000	2666	-0.00203834	-0.00444575
Chr1	14280001	14330000	2547	-0.00288311	-0.00477213
Chr1	14290001	14340000	2432	-0.00279002	-0.00446492
Chr1	14300001	14350000	2418	-0.00414041	-0.00529855
Chr1	14310001	14360000	2412	-0.00515771	-0.00547286
Chr1	14320001	14370000	2079	-0.00670907	-0.00639857
Chr1	14330001	14380000	2206	-0.00917983	-0.00870166
Chr1	14340001	14390000	2159	-0.00993164	-0.00949855
Chr1	14350001	14400000	2213	-0.0105994	-0.0100898
Chr1	14360001	14410000	2212	-0.0103134	-0.00978187
Chr1	14370001	14420000	2351	-0.00966654	-0.00914555
Chr1	14380001	14430000	2274	-0.00707737	-0.00747068
Chr1	14390001	14440000	2322	-0.00585421	-0.00673355
Chr1	14400001	14450000	2182	-0.00431267	-0.00554117
Chr1	14410001	14460000	2122	-0.00264389	-0.00447966
Chr1	14420001	14470000	2079	-0.00159618	-0.00440674
Chr1	14430001	14480000	1815	-0.00372274	-0.00587765
Chr1	14440001	14490000	1913	-0.00475894	-0.00578938
Chr1	14450001	14500000	2168	-0.00711175	-0.00728233
Chr1	14460001	14510000	2116	-0.0108611	-0.0103017
Chr1	14470001	14520000	2109	-0.0156393	-0.0136165
Chr1	14480001	14530000	2057	-0.0147387	-0.0128009
Chr1	14490001	14540000	1932	-0.0162295	-0.0146179
Chr1	14500001	14550000	1824	-0.0130153	-0.0134081
Chr1	14510001	14560000	1670	-0.0108965	-0.0119894
Chr1	14520001	14570000	1756	-0.0073867	-0.00904066
Chr1	14530001	14580000	1873	-0.00817775	-0.00929499
Chr1	14540001	14590000	2064	-0.00665304	-0.00752656
Chr1	14550001	14600000	2047	-0.00885861	-0.00926387
Chr1	14560001	14610000	2307	-0.00671941	-0.00737964
Chr1	14570001	14620000	2338	-0.00677392	-0.00740148
Chr1	14580001	14630000	2570	-0.00654732	-0.00753791
Chr1	14590001	14640000	2558	-0.00649172	-0.00717279
Chr1	14600001	14650000	2442	-0.00362077	-0.00485342
Chr1	14610001	14660000	2315	-0.00468284	-0.00581278
Chr1	14620001	14670000	2209	-0.00212957	-0.00340999
Chr1	14630001	14680000	2128	-0.00293105	-0.00454252
Chr1	14640001	14690000	2145	-0.00295993	-0.0046484
Chr1	14650001	14700000	2125	-0.00582723	-0.00666224
Chr1	14660001	14710000	2048	-0.00583491	-0.00638471
Chr1	14670001	14720000	2118	-0.00815171	-0.00854511
Chr1	14680001	14730000	2184	-0.00635832	-0.00700379
Chr1	14690001	14740000	2071	-0.0078703	-0.00872706
Chr1	14700001	14750000	2196	-0.00549307	-0.00714381
Chr1	14710001	14760000	2489	-0.00523294	-0.00679581
Chr1	14720001	14770000	2415	-0.0042287	-0.00552705
Chr1	14730001	14780000	2418	-0.0044644	-0.00536848
Chr1	14740001	14790000	2551	-0.00405202	-0.0049086
Chr1	14750001	14800000	2565	-0.00517897	-0.00583777
Chr1	14760001	14810000	2455	-0.00484656	-0.00569349
Chr1	14770001	14820000	2581	-0.00597057	-0.00717339
Chr1	14780001	14830000	2761	-0.00559163	-0.00673444
Chr1	14790001	14840000	2721	-0.00550489	-0.00658214
Chr1	14800001	14850000	2769	-0.005697	-0.00680513
Chr1	14810001	14860000	2774	-0.00670998	-0.00769801
Chr1	14820001	14870000	2724	-0.00587279	-0.00699478
Chr1	14830001	14880000	2592	-0.00583018	-0.00741275
Chr1	14840001	14890000	2590	-0.00650466	-0.00792207
Chr1	14850001	14900000	2559	-0.00594723	-0.00704098
Chr1	14860001	14910000	2507	-0.005064	-0.00612621
Chr1	14870001	14920000	2551	-0.00536473	-0.00596005
Chr1	14880001	14930000	2518	-0.00529182	-0.00531816
Chr1	14890001	14940000	2467	-0.00502828	-0.00540795
Chr1	14900001	14950000	2371	-0.00617551	-0.00676039
Chr1	14910001	14960000	2455	-0.00242873	-0.00490415
Chr1	14920001	14970000	2228	-0.00166028	-0.00465415
Chr1	14930001	14980000	1933	0.00586667	0.00166118
Chr1	14940001	14990000	1643	0.011008	0.00602781
Chr1	14950001	15000000	1294	0.0157109	0.0100205
Chr1	14960001	15010000	1101	0.0178172	0.0164394
Chr1	14970001	15020000	980	0.0281624	0.0236883
Chr1	14980001	15030000	1028	0.0121075	0.0158169
Chr1	14990001	15040000	1167	0.0117939	0.0161899
Chr1	15000001	15050000	1290	0.017968	0.0203125
Chr1	15010001	15060000	1092	0.02292	0.0232294
Chr1	15020001	15070000	1125	0.0291883	0.0234015
Chr1	15030001	15080000	1040	0.0311306	0.022963
Chr1	15040001	15090000	858	0.0287706	0.0229175
Chr1	15050001	15100000	716	0.0328437	0.0240966
Chr1	15060001	15110000	894	0.0222797	0.0167702
Chr1	15070001	15120000	882	0.0205446	0.0152238
Chr1	15080001	15130000	735	0.0243636	0.0172454
Chr1	15090001	15140000	703	0.0323908	0.0200191
Chr1	15100001	15150000	1096	0.0134055	0.00946468
Chr1	15110001	15160000	1150	0.0102533	0.00827317
Chr1	15120001	15170000	1327	0.00513453	0.00803098
Chr1	15130001	15180000	1676	0.00243752	0.00519884
Chr1	15140001	15190000	1684	-0.000396783	0.00238846
Chr1	15150001	15200000	1404	0.000576743	0.00204889
Chr1	15160001	15210000	1106	-9.66799e-05	-0.000573207
Chr1	15170001	15220000	965	-0.00217403	-0.00466371
Chr1	15180001	15230000	643	0.0200029	-0.00167229
Chr1	15190001	15240000	723	0.0249083	0.00476842
Chr1	15200001	15250000	637	0.0256701	0.00542702
Chr1	15210001	15260000	942	0.0239991	0.010183
Chr1	15220001	15270000	1026	0.0227237	0.0102799
Chr1	15230001	15280000	1058	0.0128756	0.00893085
Chr1	15240001	15290000	1135	0.0104851	0.00829565
Chr1	15250001	15300000	1421	0.0107591	0.0110558
Chr1	15260001	15310000	1225	0.0189487	0.0145602
Chr1	15270001	15320000	1382	0.016563	0.0135876
Chr1	15280001	15330000	1585	0.0216215	0.0171374
Chr1	15290001	15340000	1648	0.0266176	0.0204704
Chr1	15300001	15350000	1452	0.0296362	0.021631
Chr1	15310001	15360000	1603	0.0181335	0.0153397
Chr1	15320001	15370000	1408	0.0284042	0.0206232
Chr1	15330001	15380000	1374	0.0372063	0.0269564
Chr1	15340001	15390000	1403	0.0337703	0.0234678
Chr1	15350001	15400000	1389	0.0363842	0.0254082
Chr1	15360001	15410000	1162	0.0518038	0.0338749
Chr1	15370001	15420000	1096	0.048285	0.0333029
Chr1	15380001	15430000	1144	0.0251499	0.0183543
Chr1	15390001	15440000	1105	0.0226925	0.0183282
Chr1	15400001	15450000	1117	0.0172532	0.0149456
Chr1	15410001	15460000	1128	0.0105128	0.0111111
Chr1	15420001	15470000	1208	0.00658962	0.00664317
Chr1	15430001	15480000	1092	0.00531378	0.00583662
Chr1	15440001	15490000	1260	0.00480757	0.00589986
Chr1	15450001	15500000	1587	0.00729412	0.00574079
Chr1	15460001	15510000	1821	0.00821171	0.0054555
Chr1	15470001	15520000	1662	0.00829754	0.00567277
Chr1	15480001	15530000	1707	0.00689419	0.0050617
Chr1	15490001	15540000	1563	0.00579849	0.00380364
Chr1	15500001	15550000	1378	-9.5247e-05	0.00121243
Chr1	15510001	15560000	1187	-6.79474e-05	0.00370791
Chr1	15520001	15570000	1197	0.0106182	0.0075691
Chr1	15530001	15580000	1355	0.00943509	0.00717892
Chr1	15540001	15590000	1329	0.00924269	0.00730219
Chr1	15550001	15600000	1215	0.0113593	0.00941774
Chr1	15560001	15610000	1393	0.00927794	0.00779294
Chr1	15570001	15620000	1772	0.00344696	0.00592199
Chr1	15580001	15630000	1537	0.00716057	0.00996563
Chr1	15590001	15640000	1737	0.010507	0.0116919
Chr1	15600001	15650000	1847	0.0100605	0.011026
Chr1	15610001	15660000	1961	0.00877142	0.0091593
Chr1	15620001	15670000	1819	0.00974322	0.00968963
Chr1	15630001	15680000	1955	0.00676615	0.0060469
Chr1	15640001	15690000	1739	0.00308878	0.00302606
Chr1	15650001	15700000	1825	0.00735791	0.00749867
Chr1	15660001	15710000	1677	0.0097315	0.0109904
Chr1	15670001	15720000	1601	0.00984529	0.0116926
Chr1	15680001	15730000	1520	0.0214969	0.0190816
Chr1	15690001	15740000	1425	0.0333364	0.0246013
Chr1	15700001	15750000	1355	0.0326799	0.0229289
Chr1	15710001	15760000	1371	0.038333	0.024737
Chr1	15720001	15770000	1504	0.0359178	0.0248435
Chr1	15730001	15780000	1455	0.0273849	0.0208169
Chr1	15740001	15790000	1483	0.0187521	0.0179717
Chr1	15750001	15800000	1296	0.0232899	0.0201079
Chr1	15760001	15810000	1284	0.0178944	0.0171584
Chr1	15770001	15820000	952	0.0225346	0.0178281
Chr1	15780001	15830000	1131	0.0191738	0.0162981
Chr1	15790001	15840000	1345	0.0127841	0.0123874
Chr1	15800001	15850000	1533	0.0060518	0.00738712
Chr1	15810001	15860000	1408	0.00647585	0.00831777
Chr1	15820001	15870000	1622	0.00515719	0.00857952
Chr1	15830001	15880000	1738	0.00482076	0.008071
Chr1	15840001	15890000	1816	0.00774643	0.0118703
Chr1	15850001	15900000	1758	0.0147506	0.0164394
Chr1	15860001	15910000	1591	0.0136718	0.0148729
Chr1	15870001	15920000	1449	0.0178239	0.0164317
Chr1	15880001	15930000	1433	0.0196591	0.0162528
Chr1	15890001	15940000	1417	0.0155153	0.0115841
Chr1	15900001	15950000	1735	0.00973576	0.00916846
Chr1	15910001	15960000	2155	0.008981	0.00802892
Chr1	15920001	15970000	2460	0.00766454	0.00692592
Chr1	15930001	15980000	2420	0.0057471	0.00613192
Chr1	15940001	15990000	2310	0.00985051	0.00928276
Chr1	15950001	16000000	2006	0.0104163	0.00960387
Chr1	15960001	16010000	2012	0.0159668	0.0136709
Chr1	15970001	16020000	1900	0.0148909	0.0131148
Chr1	15980001	16030000	1861	0.0156544	0.0137068
Chr1	15990001	16040000	1744	0.0146932	0.0131385
Chr1	16000001	16050000	1748	0.0123175	0.0129578
Chr1	16010001	16060000	1564	0.00665766	0.00937027
Chr1	16020001	16070000	1517	0.00663668	0.00939667
Chr1	16030001	16080000	1550	0.00564455	0.00900224
Chr1	16040001	16090000	1681	-0.000546164	0.00398213
Chr1	16050001	16100000	1709	0.000756209	0.00267458
Chr1	16060001	16110000	1903	0.00218687	0.00465516
Chr1	16070001	16120000	1924	0.0052795	0.00894446
Chr1	16080001	16130000	2206	0.00392807	0.00752384
Chr1	16090001	16140000	2319	0.00652463	0.00964252
Chr1	16100001	16150000	2665	0.00711536	0.00947423
Chr1	16110001	16160000	2702	0.00628692	0.00790214
Chr1	16120001	16170000	2596	0.00592198	0.00657993
Chr1	16130001	16180000	2116	0.0113607	0.00979044
Chr1	16140001	16190000	1954	0.0117385	0.0113119
Chr1	16150001	16200000	1584	0.0150268	0.0146704
Chr1	16160001	16210000	1398	0.020335	0.0186938
Chr1	16170001	16220000	1569	0.0163862	0.0168177
Chr1	16180001	16230000	1776	0.0084128	0.0132879
Chr1	16190001	16240000	1639	0.00906417	0.0138806
Chr1	16200001	16250000	1651	0.00841931	0.0131844
Chr1	16210001	16260000	1826	0.00541159	0.0096974
Chr1	16220001	16270000	1708	0.00502062	0.00812138
Chr1	16230001	16280000	1700	0.00919998	0.0121427
Chr1	16240001	16290000	1875	0.00941625	0.0116681
Chr1	16250001	16300000	1957	0.00925142	0.0110794
Chr1	16260001	16310000	1610	0.0115119	0.0132522
Chr1	16270001	16320000	1594	0.011101	0.0135565
Chr1	16280001	16330000	1494	0.00556782	0.0075447
Chr1	16290001	16340000	1380	0.00255024	0.00467971
Chr1	16300001	16350000	1090	-0.00109825	0.00237293
Chr1	16310001	16360000	1349	-0.000845346	0.00157923
Chr1	16320001	16370000	1361	-0.00152398	-0.000616566
Chr1	16330001	16380000	1210	0.000645822	-0.000466829
Chr1	16340001	16390000	1043	-0.00221774	-0.00423285
Chr1	16350001	16400000	1139	-0.00110562	-0.00393115
Chr1	16360001	16410000	884	-0.00299002	-0.00670214
Chr1	16370001	16420000	872	0.000291288	-0.00199398
Chr1	16380001	16430000	997	-0.00541007	-0.00471759
Chr1	16390001	16440000	1193	-0.00315225	-0.00273568
Chr1	16400001	16450000	1510	-0.00394734	-0.0034643
Chr1	16410001	16460000	1665	-0.00284689	-0.00193391
Chr1	16420001	16470000	1852	-0.00410698	-0.00120249
Chr1	16430001	16480000	1975	-0.000895661	0.00164753
Chr1	16440001	16490000	1872	-0.000430758	0.00279115
Chr1	16450001	16500000	1641	0.00297734	0.00515929
Chr1	16460001	16510000	1722	0.00160347	0.00398615
Chr1	16470001	16520000	1690	0.00189992	0.00248753
Chr1	16480001	16530000	1676	0.0201642	0.0126623
Chr1	16490001	16540000	1679	0.0229158	0.0139794
Chr1	16500001	16550000	1644	0.0229415	0.0131401
Chr1	16510001	16560000	1451	0.0292676	0.0147189
Chr1	16520001	16570000	1242	0.0339869	0.01433
Chr1	16530001	16580000	1216	0.00463987	-0.00230592
Chr1	16540001	16590000	1294	0.00391241	-0.00345032
Chr1	16550001	16600000	1315	0.0038208	-0.0015608
Chr1	16560001	16610000	1469	0.00894143	0.00331545
Chr1	16570001	16620000	1389	0.0123314	0.00553646
Chr1	16580001	16630000	1221	0.0139693	0.00826755
Chr1	16590001	16640000	1182	0.0109272	0.00834776
Chr1	16600001	16650000	899	0.0159208	0.00909459
Chr1	16610001	16660000	823	0.0232405	0.00840567
Chr1	16620001	16670000	1185	0.0155246	0.00735911
Chr1	16630001	16680000	1350	0.0107185	0.00409943
Chr1	16640001	16690000	1532	0.0107285	0.00356489
Chr1	16650001	16700000	1750	0.00806585	0.00312167
Chr1	16660001	16710000	1889	0.00109943	-0.000215276
Chr1	16670001	16720000	1552	-0.00149906	-0.00279436
Chr1	16680001	16730000	1463	-0.000145453	-0.00152157
Chr1	16690001	16740000	1487	-0.00493571	-0.00412596
Chr1	16700001	16750000	1438	-0.00487572	-0.00449324
Chr1	16710001	16760000	1313	-0.00509295	-0.00429532
Chr1	16720001	16770000	1307	-0.00386227	-0.00222196
Chr1	16730001	16780000	1205	-0.00366387	-0.00179309
Chr1	16740001	16790000	969	-0.00265055	-0.00117288
Chr1	16750001	16800000	979	-0.00242527	-0.00113882
Chr1	16760001	16810000	1116	-0.00531567	-0.00407607
Chr1	16770001	16820000	1318	-0.00658173	-0.00573113
Chr1	16780001	16830000	1523	-0.00570921	-0.00545186
Chr1	16790001	16840000	1593	0.00482568	-0.00107703
Chr1	16800001	16850000	1580	0.00472001	-0.00175399
Chr1	16810001	16860000	1530	0.00834074	0.00103014
Chr1	16820001	16870000	1290	0.0134929	0.00355776
Chr1	16830001	16880000	1040	0.0213805	0.00574612
Chr1	16840001	16890000	1087	-0.000609372	0.000637089
Chr1	16850001	16900000	1122	0.0010152	0.00165696
Chr1	16860001	16910000	1321	3.40595e-05	-2.24067e-05
Chr1	16870001	16920000	1323	-0.000206372	-0.000757763
Chr1	16880001	16930000	1285	-0.000588855	-0.00114371
Chr1	16890001	16940000	1068	-6.64799e-07	-0.00135759
Chr1	16900001	16950000	1056	-0.0012123	-0.00265199
Chr1	16910001	16960000	833	0.00333655	0.000453106
Chr1	16920001	16970000	802	0.00310027	0.000175048
Chr1	16930001	16980000	845	0.00250703	-8.15462e-05
Chr1	16940001	16990000	957	0.000802851	-0.000968633
Chr1	16950001	17000000	882	0.00290704	0.00118331
Chr1	16960001	17010000	713	0.00019473	-0.000996553
Chr1	16970001	17020000	702	-0.000536452	-0.00149975
Chr1	16980001	17030000	764	-0.00298491	-0.00321762
Chr1	16990001	17040000	801	-0.0021437	-0.00378439
Chr1	17000001	17050000	1012	-0.00370763	-0.00445467
Chr1	17010001	17060000	1205	-0.0041326	-0.00487282
Chr1	17020001	17070000	1443	-0.00231014	-0.00338778
Chr1	17030001	17080000	1403	-0.000826412	-0.00214014
Chr1	17040001	17090000	1385	-0.00135589	-0.0023919
Chr1	17050001	17100000	1398	-0.00281777	-0.00330662
Chr1	17060001	17110000	1223	-0.00169411	-0.00232203
Chr1	17070001	17120000	1189	-0.00337944	-0.00297734
Chr1	17080001	17130000	1224	-0.00256735	-0.00319731
Chr1	17090001	17140000	1194	-0.00143549	-0.00147817
Chr1	17100001	17150000	1012	0.000174313	-0.000725983
Chr1	17110001	17160000	1005	-0.00036981	-0.00167835
Chr1	17120001	17170000	854	0.0022154	0.000169475
Chr1	17130001	17180000	796	0.000847333	-9.49989e-05
Chr1	17140001	17190000	695	0.00116487	0.000664514
Chr1	17150001	17200000	621	0.0027762	0.00195355
Chr1	17160001	17210000	609	0.00306167	0.0030952
Chr1	17170001	17220000	493	-0.000658894	0.000327153
Chr1	17180001	17230000	388	-0.00111439	0.000656234
Chr1	17190001	17240000	607	9.78788e-05	0.000329975
Chr1	17200001	17250000	973	-0.00346688	-0.00311537
Chr1	17210001	17260000	1207	-0.00439354	-0.00368792
Chr1	17220001	17270000	1553	-0.00535359	-0.00452882
Chr1	17230001	17280000	1859	-0.00471481	-0.00434621
Chr1	17240001	17290000	1787	-0.00496927	-0.00457409
Chr1	17250001	17300000	1686	-0.00463864	-0.0043436
Chr1	17260001	17310000	1714	-0.00244774	-0.00372462
Chr1	17270001	17320000	1694	-0.000365812	-0.00195842
Chr1	17280001	17330000	1697	-0.000816404	-0.00205769
Chr1	17290001	17340000	1751	-0.00072081	-0.00218526
Chr1	17300001	17350000	1748	0.00112918	-0.000274511
Chr1	17310001	17360000	1717	2.58629e-05	-0.000613045
Chr1	17320001	17370000	1711	0.000289967	-0.000451349
Chr1	17330001	17380000	1779	3.66612e-05	-0.000294668
Chr1	17340001	17390000	1818	-0.00184746	-0.00178946
Chr1	17350001	17400000	1689	0.00252251	0.00276674
Chr1	17360001	17410000	1730	0.00525734	0.0075468
Chr1	17370001	17420000	1858	0.00622138	0.00922513
Chr1	17380001	17430000	1904	0.0108941	0.0140046
Chr1	17390001	17440000	2035	0.0149798	0.0182379
Chr1	17400001	17450000	2304	0.00999219	0.0130538
Chr1	17410001	17460000	2315	0.007366	0.00989518
Chr1	17420001	17470000	2250	0.0113072	0.0112965
Chr1	17430001	17480000	2340	0.0101387	0.0110292
Chr1	17440001	17490000	2234	0.00837247	0.00907083
Chr1	17450001	17500000	2212	0.00937064	0.0100895
Chr1	17460001	17510000	2326	0.01196	0.0125306
Chr1	17470001	17520000	2311	0.00651681	0.00990469
Chr1	17480001	17530000	2157	0.00482968	0.00784727
Chr1	17490001	17540000	2234	0.00635457	0.00947396
Chr1	17500001	17550000	2228	0.0069391	0.00909619
Chr1	17510001	17560000	1787	0.00907356	0.00947797
Chr1	17520001	17570000	1883	0.0123379	0.0121551
Chr1	17530001	17580000	2081	0.0101469	0.00999825
Chr1	17540001	17590000	2159	0.00864577	0.00843564
Chr1	17550001	17600000	1804	0.00984864	0.0104672
Chr1	17560001	17610000	2100	0.00911227	0.0111222
Chr1	17570001	17620000	1741	0.0113733	0.0122018
Chr1	17580001	17630000	1535	0.0192988	0.0191643
Chr1	17590001	17640000	1430	0.0229899	0.0222496
Chr1	17600001	17650000	1884	0.0166842	0.0155412
Chr1	17610001	17660000	1924	0.0154446	0.0135885
Chr1	17620001	17670000	1886	0.0143997	0.0121856
Chr1	17630001	17680000	1859	0.00947969	0.00770969
Chr1	17640001	17690000	1912	0.00590093	0.004605
Chr1	17650001	17700000	1803	0.007643	0.00880947
Chr1	17660001	17710000	2018	0.00561662	0.00803678
Chr1	17670001	17720000	2404	0.00511658	0.00910389
Chr1	17680001	17730000	2434	0.00664078	0.0111108
Chr1	17690001	17740000	2384	0.00791151	0.0121948
Chr1	17700001	17750000	2603	0.00625881	0.00942916
Chr1	17710001	17760000	2266	0.00645341	0.0096968
Chr1	17720001	17770000	2417	0.00719276	0.00882952
Chr1	17730001	17780000	2435	0.00897267	0.00958167
Chr1	17740001	17790000	2454	0.00764908	0.0082366
Chr1	17750001	17800000	2195	0.00802156	0.00841404
Chr1	17760001	17810000	2226	0.00985592	0.0107113
Chr1	17770001	17820000	1996	0.0100726	0.0119451
Chr1	17780001	17830000	2088	0.00764979	0.0104908
Chr1	17790001	17840000	2023	0.0101735	0.0124096
Chr1	17800001	17850000	1966	0.0130649	0.0152822
Chr1	17810001	17860000	2082	0.010883	0.0129728
Chr1	17820001	17870000	2120	0.00958881	0.011237
Chr1	17830001	17880000	2032	0.0103236	0.0112508
Chr1	17840001	17890000	2015	0.0110021	0.0118778
Chr1	17850001	17900000	2091	0.0071468	0.00779201
Chr1	17860001	17910000	2107	0.00904322	0.00822689
Chr1	17870001	17920000	2129	0.00667773	0.00616251
Chr1	17880001	17930000	2149	0.013455	0.0108295
Chr1	17890001	17940000	2103	0.0130187	0.0110696
Chr1	17900001	17950000	2088	0.0156181	0.0147093
Chr1	17910001	17960000	2064	0.013824	0.0140799
Chr1	17920001	17970000	1876	0.0195326	0.0170348
Chr1	17930001	17980000	1967	0.0120713	0.0114124
Chr1	17940001	17990000	2063	0.0151948	0.0126367
Chr1	17950001	18000000	2053	0.0142436	0.0115475
Chr1	17960001	18010000	2047	0.0153366	0.0128659
Chr1	17970001	18020000	2176	0.0156521	0.0150038
Chr1	17980001	18030000	2091	0.0122459	0.0136652
Chr1	17990001	18040000	1771	0.00897419	0.0121939
Chr1	18000001	18050000	1376	0.0100058	0.0124358
Chr1	18010001	18060000	1066	0.00766872	0.00978506
Chr1	18020001	18070000	724	-0.00208539	0.00191521
Chr1	18030001	18080000	776	-0.00231491	-0.00187768
Chr1	18040001	18090000	1109	-0.00332257	-0.00297997
Chr1	18050001	18100000	1613	-0.00281455	-0.00217965
Chr1	18060001	18110000	1787	-0.00149528	-0.00199585
Chr1	18070001	18120000	2102	-0.00219177	-0.00237911
Chr1	18080001	18130000	2058	-0.000971569	-0.0019589
Chr1	18090001	18140000	2032	-0.00076532	-0.00202286
Chr1	18100001	18150000	1902	-0.00256294	-0.00402023
Chr1	18110001	18160000	2044	-0.00222752	-0.00359265
Chr1	18120001	18170000	2083	-0.00319391	-0.00496385
Chr1	18130001	18180000	2084	-0.00434382	-0.00548339
Chr1	18140001	18190000	2126	-0.00297378	-0.00385287
Chr1	18150001	18200000	2144	-0.00117708	-0.00269026
Chr1	18160001	18210000	2023	-0.00174327	-0.00289554
Chr1	18170001	18220000	2071	0.000807239	-0.000736428
Chr1	18180001	18230000	2039	0.000896565	-0.000176817
Chr1	18190001	18240000	2127	-0.000648187	-0.00146691
Chr1	18200001	18250000	2202	-0.000405122	-0.00111112
Chr1	18210001	18260000	2460	-0.00264771	-0.00333676
Chr1	18220001	18270000	2314	-0.00340986	-0.00366569
Chr1	18230001	18280000	2407	-0.00355636	-0.00450581
Chr1	18240001	18290000	2406	-0.00483052	-0.00556828
Chr1	18250001	18300000	2620	-0.00489575	-0.00562052
Chr1	18260001	18310000	2449	-0.00388316	-0.00450765
Chr1	18270001	18320000	2447	-0.00450773	-0.00519746
Chr1	18280001	18330000	2304	-0.00300153	-0.00373175
Chr1	18290001	18340000	2188	-0.00199014	-0.00347909
Chr1	18300001	18350000	1932	-0.00372637	-0.004662
Chr1	18310001	18360000	1845	-0.00529348	-0.00568528
Chr1	18320001	18370000	1815	-0.00404396	-0.00483571
Chr1	18330001	18380000	1698	-0.0065537	-0.00681387
Chr1	18340001	18390000	1630	-0.00633354	-0.00678328
Chr1	18350001	18400000	1580	-0.00450393	-0.00583843
Chr1	18360001	18410000	1416	-0.00213396	-0.00474193
Chr1	18370001	18420000	1636	-0.00093831	-0.00298563
Chr1	18380001	18430000	1878	-0.00267178	-0.00427686
Chr1	18390001	18440000	2040	-0.00299243	-0.00389274
Chr1	18400001	18450000	2133	-0.00429624	-0.00550101
Chr1	18410001	18460000	2304	-0.00328789	-0.00437069
Chr1	18420001	18470000	2142	-0.00659399	-0.00786673
Chr1	18430001	18480000	2014	-0.00449619	-0.00617265
Chr1	18440001	18490000	1713	-0.00744267	-0.00885713
Chr1	18450001	18500000	1532	-0.00619281	-0.00679966
Chr1	18460001	18510000	1495	-0.0108291	-0.010537
Chr1	18470001	18520000	1551	-0.00982582	-0.00959741
Chr1	18480001	18530000	1515	-0.00725314	-0.00961067
Chr1	18490001	18540000	1312	-0.00316189	-0.00711434
Chr1	18500001	18550000	1024	-0.00290267	-0.00855814
Chr1	18510001	18560000	789	0.00185618	-0.00578373
Chr1	18520001	18570000	711	0.00753719	-0.000557658
Chr1	18530001	18580000	811	-0.000467061	-0.00158047
Chr1	18540001	18590000	1088	-0.00553299	-0.0057097
Chr1	18550001	18600000	1395	-0.00761584	-0.0071891
Chr1	18560001	18610000	1399	-0.00922792	-0.00858778
Chr1	18570001	18620000	1082	-0.0114113	-0.0105912
Chr1	18580001	18630000	766	-0.00504826	-0.00974643
Chr1	18590001	18640000	695	0.0201251	0.0145802
Chr1	18600001	18650000	606	0.0316545	0.021856
Chr1	18610001	18660000	844	0.0278136	0.0206055
Chr1	18620001	18670000	1374	0.0208193	0.0170134
Chr1	18630001	18680000	1486	0.0316027	0.0242308
Chr1	18640001	18690000	1661	0.0209923	0.0155163
Chr1	18650001	18700000	1804	0.0215057	0.0173133
Chr1	18660001	18710000	1763	0.0230019	0.0197308
Chr1	18670001	18720000	1440	0.0264901	0.0219175
Chr1	18680001	18730000	1504	0.0100075	0.0113387
Chr1	18690001	18740000	1418	0.00898611	0.0115559
Chr1	18700001	18750000	1240	0.00630097	0.00841237
Chr1	18710001	18760000	1281	-0.000914631	0.000437456
Chr1	18720001	18770000	1371	-0.00149082	-0.000779816
Chr1	18730001	18780000	1335	0.00107465	-0.000255835
Chr1	18740001	18790000	1198	0.000532014	-0.00260326
Chr1	18750001	18800000	1314	0.000735603	-0.00220668
Chr1	18760001	18810000	1228	0.00269742	-0.00114144
Chr1	18770001	18820000	1214	-0.00304787	-0.00556918
Chr1	18780001	18830000	1281	-0.00738726	-0.00732311
Chr1	18790001	18840000	1430	-0.00695006	-0.00649984
Chr1	18800001	18850000	1350	-0.00930725	-0.00829487
Chr1	18810001	18860000	1431	-0.00941319	-0.00854809
Chr1	18820001	18870000	1409	-0.00613781	-0.00587796
Chr1	18830001	18880000	1312	-0.00555349	-0.00650244
Chr1	18840001	18890000	1188	-0.00819908	-0.00850983
Chr1	18850001	18900000	1043	-0.00773843	-0.00864793
Chr1	18860001	18910000	992	-0.00625424	-0.00762513
Chr1	18870001	18920000	973	-0.00839256	-0.00938909
Chr1	18880001	18930000	1051	-0.00890364	-0.00878341
Chr1	18890001	18940000	1118	-0.00828016	-0.00898427
Chr1	18900001	18950000	1398	-0.0060748	-0.00736542
Chr1	18910001	18960000	1360	-0.00606645	-0.0077979
Chr1	18920001	18970000	1377	-0.00789791	-0.00891374
Chr1	18930001	18980000	1406	-0.00902137	-0.00978672
Chr1	18940001	18990000	1355	-0.00981615	-0.0113986
Chr1	18950001	19000000	1260	-0.0109818	-0.011264
Chr1	18960001	19010000	1453	-0.0104938	-0.00950752
Chr1	18970001	19020000	1327	-0.00966799	-0.0095612
Chr1	18980001	19030000	1518	-0.00764762	-0.00763981
Chr1	18990001	19040000	1559	-0.00636442	-0.00607914
Chr1	19000001	19050000	1496	-0.00776131	-0.00772073
Chr1	19010001	19060000	1400	-0.0084232	-0.008932
Chr1	19020001	19070000	1529	-0.00744772	-0.00785435
Chr1	19030001	19080000	1338	-0.0114758	-0.0103816
Chr1	19040001	19090000	1134	-0.0126378	-0.0109342
Chr1	19050001	19100000	1393	-0.00996273	-0.00860876
Chr1	19060001	19110000	1371	-0.00982596	-0.00863822
Chr1	19070001	19120000	1486	-0.004265	-0.00476784
Chr1	19080001	19130000	1534	0.000646385	-0.00170147
Chr1	19090001	19140000	1988	-0.00136689	-0.00390341
Chr1	19100001	19150000	1965	-0.00182931	-0.00522944
Chr1	19110001	19160000	1906	0.000586739	-0.00410794
Chr1	19120001	19170000	1740	-0.00295557	-0.00694561
Chr1	19130001	19180000	1753	-0.00390299	-0.00840501
Chr1	19140001	19190000	1741	-0.00226042	-0.00584557
Chr1	19150001	19200000	1819	-0.000912932	-0.0042368
Chr1	19160001	19210000	1945	-0.00359365	-0.00540019
Chr1	19170001	19220000	2255	-0.00358734	-0.00516939
Chr1	19180001	19230000	2164	-0.00477721	-0.00577737
Chr1	19190001	19240000	1984	-0.00539653	-0.00712321
Chr1	19200001	19250000	1838	-0.0092392	-0.0095005
Chr1	19210001	19260000	1991	-0.0058113	-0.00706857
Chr1	19220001	19270000	1874	-0.00561631	-0.00639396
Chr1	19230001	19280000	2146	-0.00600538	-0.00630218
Chr1	19240001	19290000	2198	-0.00199067	-0.00284856
Chr1	19250001	19300000	2290	0.00187144	0.000561118
Chr1	19260001	19310000	2306	0.00244269	0.000920975
Chr1	19270001	19320000	2238	0.0018537	9.82989e-05
Chr1	19280001	19330000	2199	0.00611364	0.00370786
Chr1	19290001	19340000	2393	0.00239618	0.00206058
Chr1	19300001	19350000	2133	0.00063828	0.000740678
Chr1	19310001	19360000	1865	0.000284716	0.00112592
Chr1	19320001	19370000	2132	0.00155597	0.00154716
Chr1	19330001	19380000	2105	-0.00280156	-0.00299299
Chr1	19340001	19390000	2097	-0.000664625	-0.00232881
Chr1	19350001	19400000	2349	-0.00145089	-0.00262373
Chr1	19360001	19410000	2376	-0.00199038	-0.00346289
Chr1	19370001	19420000	2324	-0.00144289	-0.00105879
Chr1	19380001	19430000	2054	0.00329618	0.00210198
Chr1	19390001	19440000	1790	0.00415402	0.00180125
Chr1	19400001	19450000	1426	0.0065676	0.00246608
Chr1	19410001	19460000	1587	0.00696505	0.0027684
Chr1	19420001	19470000	1434	0.00545411	-0.000949025
Chr1	19430001	19480000	1474	0.00665462	-0.000410329
Chr1	19440001	19490000	1415	0.00385821	-0.000735064
Chr1	19450001	19500000	1592	0.0297858	0.0143312
Chr1	19460001	19510000	1538	0.0274129	0.0117592
Chr1	19470001	19520000	1541	0.0298252	0.012068
Chr1	19480001	19530000	1346	0.0302527	0.012047
Chr1	19490001	19540000	1319	0.0317009	0.0124806
Chr1	19500001	19550000	1311	-0.00178898	-0.00444449
Chr1	19510001	19560000	1138	-0.000428368	-0.00274889
Chr1	19520001	19570000	1025	-0.00615882	-0.00705938
Chr1	19530001	19580000	1269	-0.00565302	-0.00566092
Chr1	19540001	19590000	1464	-0.00826052	-0.00698856
Chr1	19550001	19600000	1525	-0.00608361	-0.0058036
Chr1	19560001	19610000	1597	-0.00384716	-0.00414156
Chr1	19570001	19620000	1802	-0.00412484	-0.00417094
Chr1	19580001	19630000	1946	-0.000660108	-0.00156308
Chr1	19590001	19640000	1861	0.0011009	-0.000128255
Chr1	19600001	19650000	1823	0.00196512	0.00210623
Chr1	19610001	19660000	1877	0.000763045	0.00223717
Chr1	19620001	19670000	1697	0.00529769	0.00596141
Chr1	19630001	19680000	1578	0.00163061	0.0028237
Chr1	19640001	19690000	1703	-0.000216449	4.13599e-05
Chr1	19650001	19700000	1964	-0.00163224	-0.00254241
Chr1	19660001	19710000	1992	-0.000160023	-0.00212482
Chr1	19670001	19720000	2157	0.00158296	-0.000545766
Chr1	19680001	19730000	2312	0.00132104	-0.000938098
Chr1	19690001	19740000	2365	0.000925223	-0.00145457
Chr1	19700001	19750000	2273	0.000886197	-0.00228568
Chr1	19710001	19760000	2352	-4.72273e-05	-0.00325419
Chr1	19720001	19770000	2392	-0.00359629	-0.00591022
Chr1	19730001	19780000	2290	-0.0047985	-0.00758161
Chr1	19740001	19790000	2194	-0.00504649	-0.00757576
Chr1	19750001	19800000	2066	-0.00424801	-0.00667219
Chr1	19760001	19810000	2181	-0.00259601	-0.0049713
Chr1	19770001	19820000	2230	-0.00208287	-0.00466145
Chr1	19780001	19830000	2221	-0.00269943	-0.00455431
Chr1	19790001	19840000	2212	-0.00251749	-0.00380962
Chr1	19800001	19850000	2119	-0.00504798	-0.00632645
Chr1	19810001	19860000	2079	-0.00628607	-0.00811251
Chr1	19820001	19870000	1806	-0.0074897	-0.00896963
Chr1	19830001	19880000	1676	-0.0101939	-0.0106283
Chr1	19840001	19890000	1839	-0.00658748	-0.00899796
Chr1	19850001	19900000	1854	-0.00583055	-0.00896289
Chr1	19860001	19910000	1416	-0.0066866	-0.0104717
Chr1	19870001	19920000	1448	-0.00855016	-0.0120539
Chr1	19880001	19930000	1522	-0.00408466	-0.0082919
Chr1	19890001	19940000	1257	-0.00469606	-0.00816146
Chr1	19900001	19950000	1461	-0.000665004	-0.00289289
Chr1	19910001	19960000	1737	-0.00141529	-0.00331958
Chr1	19920001	19970000	1738	0.00301161	-0.000190366
Chr1	19930001	19980000	1470	0.00510387	0.00167171
Chr1	19940001	19990000	1522	0.0035561	0.000112014
Chr1	19950001	20000000	1135	0.00173196	-0.00214557
Chr1	19960001	20010000	1194	-0.00134846	-0.00374719
Chr1	19970001	20020000	1312	-0.00380108	-0.00511157
[truncated: 122,099 more rows]
