# Supplementary material for: Polymorphisms and Expression Characteristics of the ZSWIM7 Gene Are Associated with the Fertility of Male Allotetraploid of Red Crucian Carp × Common Carp
Source: Animals (Basel). 2026 Jan 22;16(2):352. doi: 10.3390/ani16020352 (PMC12838221; doi:10.3390/ani16020352)
Supplement: Supplementary file 1 [file animals-16-00352-s001.zip › Supplementary Table S9.xlsx]

## Sheet: Table S9
Table S9. Genome-wide XP-CLR scan results using the diploid goldfish reference genome.
id	chrom	start	stop	pos_start	pos_stop	modelL	nullL	sel_coef	nSNPs	nSNPs_avail	xpclr	xpclr_norm
Chr1_00000001_00050000	Chr1	1	50000	11414	49747	-220.16	-220.16	0	200	1283	0	-0.199935
Chr1_00010001_00060000	Chr1	10001	60000	11414	58888	-226.604	-226.724	5e-05	200	1656	0.239132	-0.0190582
Chr1_00020001_00070000	Chr1	20001	70000	20169	69984	-450.18	-450.18	0	200	1752	0	-0.199935
Chr1_00030001_00080000	Chr1	30001	80000	30364	79411	-448.706	-448.706	0	200	1755	0	-0.199935
Chr1_00040001_00090000	Chr1	40001	90000	40327	89978	-155.706	-155.706	0	200	1625	0	-0.199935
Chr1_00050001_00100000	Chr1	50001	100000	50001	99786	-220.41	-221.828	5e-05	200	1636	2.83419	1.94382
Chr1_00060001_00110000	Chr1	60001	110000	61239	109967	-220.147	-220.147	0	200	1728	0	-0.199935
Chr1_00070001_00120000	Chr1	70001	120000	70075	119891	-229.187	-229.187	0	200	1797	0	-0.199935
Chr1_00080001_00130000	Chr1	80001	130000	83428	129607	-224.069	-224.069	0	200	1868	0	-0.199935
Chr1_00090001_00140000	Chr1	90001	140000	90132	139957	-227.731	-227.731	1e-05	200	2018	0.000536962	-0.199529
Chr1_00100001_00150000	Chr1	100001	150000	100064	149848	-153.787	-153.787	0	200	2001	0	-0.199935
Chr1_00110001_00160000	Chr1	110001	160000	110150	159868	-461.955	-461.955	0	200	2014	0	-0.199935
Chr1_00120001_00170000	Chr1	120001	170000	120510	169938	-460.245	-460.245	0	200	2029	0	-0.199935
Chr1_00130001_00180000	Chr1	130001	180000	130050	178276	-465.098	-465.098	0	200	2096	0	-0.199935
Chr1_00140001_00190000	Chr1	140001	190000	140193	189896	-235.703	-235.703	0	200	1981	0	-0.199935
Chr1_00150001_00200000	Chr1	150001	200000	151012	199963	-448.614	-448.614	0	200	2099	0	-0.199935
Chr1_00160001_00210000	Chr1	160001	210000	160090	209748	-233.188	-233.188	0	200	1963	0	-0.199935
Chr1_00170001_00220000	Chr1	170001	220000	170092	219482	-155.262	-155.262	0	200	1895	0	-0.199935
Chr1_00180001_00230000	Chr1	180001	230000	180559	229750	-228.871	-228.871	0	200	1727	0	-0.199935
Chr1_00190001_00240000	Chr1	190001	240000	190772	239983	-160.177	-160.177	0	200	1860	0	-0.199935
Chr1_00200001_00250000	Chr1	200001	250000	200060	249294	-236.894	-236.894	0	200	1869	0	-0.199935
Chr1_00210001_00260000	Chr1	210001	260000	210103	259570	-118.754	-118.782	1e-05	200	1926	0.0568911	-0.156903
Chr1_00220001_00270000	Chr1	220001	270000	220436	269370	-460.96	-460.96	0	200	1954	0	-0.199935
Chr1_00230001_00280000	Chr1	230001	280000	231542	279852	-237.099	-237.099	0	200	1924	0	-0.199935
Chr1_00240001_00290000	Chr1	240001	290000	240011	289503	-229.962	-229.962	0	200	1774	0	-0.199935
Chr1_00250001_00300000	Chr1	250001	300000	250646	299173	-224.508	-224.508	0	200	1537	0	-0.199935
Chr1_00260001_00310000	Chr1	260001	310000	260109	309683	-471.484	-471.484	0	200	1458	0	-0.199935
Chr1_00270001_00320000	Chr1	270001	320000	270137	319929	-441.96	-441.96	0	200	1436	0	-0.199935
Chr1_00280001_00330000	Chr1	280001	330000	280173	329636	-457.515	-457.515	0	200	1352	0	-0.199935
Chr1_00290001_00340000	Chr1	290001	340000	290555	339962	-447.169	-447.169	0	200	1354	0	-0.199935
Chr1_00300001_00350000	Chr1	300001	350000	300025	349883	-429.217	-429.649	1e-05	200	1709	0.86428	0.453797
Chr1_00310001_00360000	Chr1	310001	360000	310063	359952	-424.338	-424.338	0	200	1573	0	-0.199935
Chr1_00320001_00370000	Chr1	320001	370000	320016	369960	-245.752	-245.752	0	200	1555	0	-0.199935
Chr1_00330001_00380000	Chr1	330001	380000	330612	378314	-443.362	-443.362	0	200	1553	0	-0.199935
Chr1_00340001_00390000	Chr1	340001	390000	340027	389277	-442.669	-442.669	0	200	1355	0	-0.199935
Chr1_00350001_00400000	Chr1	350001	400000	350042	399894	-454.997	-454.997	0	200	1072	0	-0.199935
Chr1_00360001_00410000	Chr1	360001	410000	360027	409818	-154.738	-154.738	0	200	1066	0	-0.199935
Chr1_00370001_00420000	Chr1	370001	420000	370052	418320	-457.919	-457.919	0	200	943	0	-0.199935
Chr1_00380001_00430000	Chr1	380001	430000	381555	427882	-231.018	-231.018	0	200	961	0	-0.199935
Chr1_00390001_00440000	Chr1	390001	440000	390034	439833	-436.107	-436.107	0	200	1215	0	-0.199935
Chr1_00400001_00450000	Chr1	400001	450000	400027	449926	-445.432	-445.432	0	200	991	0	-0.199935
Chr1_00410001_00460000	Chr1	410001	460000	410597	459765	-430.497	-430.497	0	200	1128	0	-0.199935
Chr1_00420001_00470000	Chr1	420001	470000	420260	469826	-427.974	-427.974	0	200	1216	0	-0.199935
Chr1_00430001_00480000	Chr1	430001	480000	430317	479385	-414.758	-414.912	1e-05	200	1311	0.30843	0.0333585
Chr1_00440001_00490000	Chr1	440001	490000	440123	489982	-406.55	-406.55	0	200	1341	0	-0.199935
Chr1_00450001_00500000	Chr1	450001	500000	451437	499742	-439.926	-439.926	0	200	1536	0	-0.199935
Chr1_00460001_00510000	Chr1	460001	510000	460397	509999	-424.455	-424.455	0	200	1578	0	-0.199935
Chr1_00470001_00520000	Chr1	470001	520000	470914	519822	-118.784	-118.784	0	200	1692	0	-0.199935
Chr1_00480001_00530000	Chr1	480001	530000	480659	529505	-239.942	-239.942	0	200	1639	0	-0.199935
Chr1_00490001_00540000	Chr1	490001	540000	490060	539198	-234.36	-234.646	5e-05	200	1704	0.571063	0.232011
Chr1_00500001_00550000	Chr1	500001	550000	500398	549137	-123.101	-123.101	0	200	1811	0	-0.199935
Chr1_00510001_00560000	Chr1	510001	560000	510285	559933	-464.758	-464.758	0	200	1715	0	-0.199935
Chr1_00520001_00570000	Chr1	520001	570000	520296	569986	-441.804	-441.804	0	200	1608	0	-0.199935
Chr1_00530001_00580000	Chr1	530001	580000	530368	579990	-232.835	-232.835	0	200	1740	0	-0.199935
Chr1_00540001_00590000	Chr1	540001	590000	540002	589835	-463.863	-464.246	1e-05	200	1783	0.765149	0.378816
Chr1_00550001_00600000	Chr1	550001	600000	550033	599013	-223.682	-223.682	0	200	1586	0	-0.199935
Chr1_00560001_00610000	Chr1	560001	610000	560144	609655	-408.222	-408.478	1e-05	200	1624	0.511882	0.187247
Chr1_00570001_00620000	Chr1	570001	620000	570119	618939	-154.062	-154.062	0	200	1437	0	-0.199935
Chr1_00580001_00630000	Chr1	580001	630000	580016	629986	-420.642	-420.642	0	200	1272	0	-0.199935
Chr1_00590001_00640000	Chr1	590001	640000	590102	639772	-434.873	-434.873	0	200	1112	0	-0.199935
Chr1_00600001_00650000	Chr1	600001	650000	600074	649989	-149.788	-149.788	0	200	1294	0	-0.199935
Chr1_00610001_00660000	Chr1	610001	660000	610621	659813	-449.363	-449.363	0	200	1288	0	-0.199935
Chr1_00620001_00670000	Chr1	620001	670000	620268	669894	-226.917	-226.917	0	200	1365	0	-0.199935
Chr1_00630001_00680000	Chr1	630001	680000	630098	679956	-226.735	-226.735	0	200	1314	0	-0.199935
Chr1_00640001_00690000	Chr1	640001	690000	640023	688864	-224.336	-224.336	0	200	1186	0	-0.199935
Chr1_00650001_00700000	Chr1	650001	700000	650042	698881	-416.456	-416.456	0	200	1201	0	-0.199935
Chr1_00660001_00710000	Chr1	660001	710000	660050	709527	-91.6422	-91.6422	0	200	1346	0	-0.199935
Chr1_00670001_00720000	Chr1	670001	720000	670988	718739	-76.4502	-76.4502	0	200	1251	0	-0.199935
Chr1_00680001_00730000	Chr1	680001	730000	680328	727627	-149.147	-149.147	0	200	1241	0	-0.199935
Chr1_00690001_00740000	Chr1	690001	740000	690296	739613	-116.943	-116.943	0	200	1379	0	-0.199935
Chr1_00700001_00750000	Chr1	700001	750000	700697	749509	-438.459	-438.459	0	200	1082	0	-0.199935
Chr1_00710001_00760000	Chr1	710001	760000	710001	759982	-418.058	-418.058	0	200	688	0	-0.199935
Chr1_00720001_00770000	Chr1	720001	770000	720067	769228	-399.589	-399.589	0	200	683	0	-0.199935
Chr1_00730001_00780000	Chr1	730001	780000	730845	779930	-414.468	-414.468	0	200	819	0	-0.199935
Chr1_00740001_00790000	Chr1	740001	790000	743081	788562	-435.348	-435.348	0	200	818	0	-0.199935
Chr1_00750001_00800000	Chr1	750001	800000	750052	799719	-410.969	-410.969	0	200	978	0	-0.199935
Chr1_00760001_00810000	Chr1	760001	810000	760022	809773	-450.227	-450.227	0	200	1074	0	-0.199935
Chr1_00770001_00820000	Chr1	770001	820000	770192	819683	-446.851	-446.851	0	200	1278	0	-0.199935
Chr1_00780001_00830000	Chr1	780001	830000	780126	829056	-232.595	-232.676	5e-05	200	1263	0.161349	-0.0778922
Chr1_00790001_00840000	Chr1	790001	840000	790025	838177	-424.17	-424.17	0	200	1051	0	-0.199935
Chr1_00800001_00850000	Chr1	800001	850000	800415	849606	-220.707	-220.707	0	200	926	0	-0.199935
Chr1_00810001_00860000	Chr1	810001	860000	810123	859911	-437.122	-437.122	0	200	1020	0	-0.199935
Chr1_00820001_00870000	Chr1	820001	870000	820103	869827	-413.351	-413.351	0	200	964	0	-0.199935
Chr1_00830001_00880000	Chr1	830001	880000	830551	879650	-438.539	-438.539	0	200	962	0	-0.199935
Chr1_00840001_00890000	Chr1	840001	890000	840497	889492	-224.062	-224.062	0	200	1108	0	-0.199935
Chr1_00850001_00900000	Chr1	850001	900000	851074	899967	-429.053	-429.053	0	200	1252	0	-0.199935
Chr1_00860001_00910000	Chr1	860001	910000	860006	909932	-428.042	-428.042	1e-05	200	1400	7.4e-06	-0.199929
Chr1_00870001_00920000	Chr1	870001	920000	870038	919828	-420.761	-420.761	0	200	1438	0	-0.199935
Chr1_00880001_00930000	Chr1	880001	930000	880225	928532	-441.718	-441.718	0	200	1488	0	-0.199935
Chr1_00890001_00940000	Chr1	890001	940000	890290	939981	-442.284	-442.284	0	200	1412	0	-0.199935
Chr1_00900001_00950000	Chr1	900001	950000	900971	949722	-445.955	-445.955	0	200	1317	0	-0.199935
Chr1_00910001_00960000	Chr1	910001	960000	910220	959760	-227.367	-227.367	0	200	1142	0	-0.199935
Chr1_00920001_00970000	Chr1	920001	970000	920617	969662	-417.368	-417.368	0	200	1030	0	-0.199935
Chr1_00930001_00980000	Chr1	930001	980000	930388	979573	-423.457	-423.457	0	200	866	0	-0.199935
Chr1_00940001_00990000	Chr1	940001	990000	940011	989487	-406.812	-406.812	0	200	1031	0	-0.199935
Chr1_00950001_01000000	Chr1	950001	1000000	950716	999611	-231.215	-231.215	0	200	1079	0	-0.199935
Chr1_00960001_01010000	Chr1	960001	1010000	960022	1009782	-405.391	-405.391	0	200	1042	0	-0.199935
Chr1_00970001_01020000	Chr1	970001	1020000	970103	1017032	-387.001	-387.001	0	200	986	0	-0.199935
Chr1_00980001_01030000	Chr1	980001	1030000	980454	1029909	-219.661	-219.661	0	200	959	0	-0.199935
Chr1_00990001_01040000	Chr1	990001	1040000	990315	1039723	-438.378	-438.378	0	200	943	0	-0.199935
Chr1_01000001_01050000	Chr1	1000001	1050000	1000027	1043519	-215.441	-215.441	0	200	790	0	-0.199935
Chr1_01010001_01060000	Chr1	1010001	1060000	1010294	1053245	-411.529	-411.529	0	200	642	0	-0.199935
Chr1_01020001_01070000	Chr1	1020001	1070000	1020929	1069899	-410.524	-410.524	0	200	620	0	-0.199935
Chr1_01030001_01080000	Chr1	1030001	1080000	1030011	1079485	-401.296	-401.296	0	200	686	0	-0.199935
Chr1_01040001_01090000	Chr1	1040001	1090000	1040506	1089849	-386.664	-386.664	0	200	692	0	-0.199935
Chr1_01050001_01100000	Chr1	1050001	1100000	1053054	1099999	-408.874	-408.874	0	200	864	0	-0.199935
Chr1_01060001_01110000	Chr1	1060001	1110000	1060048	1108149	-407.507	-407.507	0	200	1098	0	-0.199935
Chr1_01070001_01120000	Chr1	1070001	1120000	1070232	1119869	-220.156	-221.377	5e-05	200	1239	2.44177	1.647
Chr1_01080001_01130000	Chr1	1080001	1130000	1080350	1129832	-217.445	-217.445	0	200	1297	0	-0.199935
Chr1_01090001_01140000	Chr1	1090001	1140000	1090297	1139832	-152.711	-152.711	0	200	1375	0	-0.199935
Chr1_01100001_01150000	Chr1	1100001	1150000	1100006	1149510	-442.49	-442.521	1e-05	200	1536	0.062828	-0.152413
Chr1_01110001_01160000	Chr1	1110001	1160000	1111503	1154646	-231.067	-231.072	1e-05	200	1422	0.00809646	-0.193811
Chr1_01120001_01170000	Chr1	1120001	1170000	1120035	1169944	-437.521	-437.521	0	200	1272	0	-0.199935
Chr1_01130001_01180000	Chr1	1130001	1180000	1130862	1179812	-467.681	-467.681	0	200	1262	0	-0.199935
Chr1_01140001_01190000	Chr1	1140001	1190000	1140047	1184618	-221.663	-221.728	0.0001	200	1122	0.131211	-0.100689
Chr1_01150001_01200000	Chr1	1150001	1200000	1150264	1199785	-212.35	-212.35	0	200	1177	0	-0.199935
Chr1_01160001_01210000	Chr1	1160001	1210000	1160907	1209856	-216.195	-216.473	5e-05	200	1271	0.556796	0.22122
Chr1_01170001_01220000	Chr1	1170001	1220000	1170077	1219864	-423.819	-423.819	0	200	1328	0	-0.199935
Chr1_01180001_01230000	Chr1	1180001	1230000	1180276	1227156	-415.939	-417.077	1e-05	200	1319	2.2767	1.52214
Chr1_01190001_01240000	Chr1	1190001	1240000	1190896	1237374	-428.523	-428.523	0	200	1269	0	-0.199935
Chr1_01200001_01250000	Chr1	1200001	1250000	1202735	1249988	-217.555	-217.555	0	200	1134	0	-0.199935
Chr1_01210001_01260000	Chr1	1210001	1260000	1211771	1259999	-59.2293	-59.2293	0	200	1194	0	-0.199935
Chr1_01220001_01270000	Chr1	1220001	1270000	1220023	1269986	-117.523	-117.523	0	200	1309	0	-0.199935
Chr1_01230001_01280000	Chr1	1230001	1280000	1231367	1279052	-116.208	-116.208	0	200	1362	0	-0.199935
Chr1_01240001_01290000	Chr1	1240001	1290000	1241049	1288621	-442.92	-442.92	0	200	1475	0	-0.199935
Chr1_01250001_01300000	Chr1	1250001	1300000	1250101	1299658	-152.272	-152.272	0	200	1657	0	-0.199935
Chr1_01260001_01310000	Chr1	1260001	1310000	1260175	1309888	-233.06	-233.06	0	200	1736	0	-0.199935
Chr1_01270001_01320000	Chr1	1270001	1320000	1270421	1319954	-432.998	-432.998	0	200	1826	0	-0.199935
Chr1_01280001_01330000	Chr1	1280001	1330000	1280038	1329998	-228.741	-228.741	0	200	1900	0	-0.199935
Chr1_01290001_01340000	Chr1	1290001	1340000	1290130	1338470	-431.72	-431.72	0	200	1974	0	-0.199935
Chr1_01300001_01350000	Chr1	1300001	1350000	1300279	1346366	-433.665	-434.163	1e-05	200	1744	0.996224	0.553598
Chr1_01310001_01360000	Chr1	1310001	1360000	1310069	1359508	-439.165	-439.165	0	200	1712	0	-0.199935
Chr1_01320001_01370000	Chr1	1320001	1370000	1320166	1369988	-149.42	-149.649	1e-05	200	1653	0.457223	0.145904
Chr1_01330001_01380000	Chr1	1330001	1380000	1330083	1377800	-149.157	-149.157	0	200	1521	0	-0.199935
Chr1_01340001_01390000	Chr1	1340001	1390000	1340143	1389132	-220.215	-220.215	0	200	1465	0	-0.199935
Chr1_01350001_01400000	Chr1	1350001	1400000	1353498	1399668	-114.162	-114.162	0	200	1545	0	-0.199935
Chr1_01360001_01410000	Chr1	1360001	1410000	1360024	1409837	-224.661	-225.25	0.0001	200	1534	1.17905	0.691883
Chr1_01370001_01420000	Chr1	1370001	1420000	1370856	1419957	-218.314	-218.858	5e-05	200	1509	1.08939	0.624072
Chr1_01380001_01430000	Chr1	1380001	1430000	1380007	1429929	-152.619	-152.619	0	200	1461	0	-0.199935
Chr1_01390001_01440000	Chr1	1390001	1440000	1390046	1439418	-429.326	-429.667	1e-05	200	1547	0.682798	0.316527
Chr1_01400001_01450000	Chr1	1400001	1450000	1400761	1448747	-409.109	-409.109	0	200	1393	0	-0.199935
Chr1_01410001_01460000	Chr1	1410001	1460000	1410959	1459695	-429.754	-429.754	0	200	1413	0	-0.199935
Chr1_01420001_01470000	Chr1	1420001	1470000	1420029	1469420	-230.862	-230.862	0	200	1487	0	-0.199935
Chr1_01430001_01480000	Chr1	1430001	1480000	1430019	1479282	-425.982	-425.982	0	200	1626	0	-0.199935
Chr1_01440001_01490000	Chr1	1440001	1490000	1440138	1489736	-436.402	-436.402	0	200	1589	0	-0.199935
Chr1_01450001_01500000	Chr1	1450001	1500000	1451218	1499491	-434.649	-434.649	0	200	1674	0	-0.199935
Chr1_01460001_01510000	Chr1	1460001	1510000	1460465	1508690	-159.73	-159.73	0	200	1641	0	-0.199935
Chr1_01470001_01520000	Chr1	1470001	1520000	1470112	1519955	-220.23	-220.23	0	200	1533	0	-0.199935
Chr1_01480001_01530000	Chr1	1480001	1530000	1481157	1528470	-153.715	-153.738	1e-05	200	1495	0.0456868	-0.165378
Chr1_01490001_01540000	Chr1	1490001	1540000	1490361	1539668	-419.989	-419.989	0	200	1357	0	-0.199935
Chr1_01500001_01550000	Chr1	1500001	1550000	1500164	1549984	-406.459	-406.459	0	200	1418	0	-0.199935
Chr1_01510001_01560000	Chr1	1510001	1560000	1511009	1559762	-415.712	-415.712	0	200	1400	0	-0.199935
Chr1_01520001_01570000	Chr1	1520001	1570000	1520145	1568471	-438.911	-438.911	0	200	1542	0	-0.199935
Chr1_01530001_01580000	Chr1	1530001	1580000	1531368	1578572	-437.477	-437.477	0	200	1510	0	-0.199935
Chr1_01540001_01590000	Chr1	1540001	1590000	1540784	1589837	-444.136	-447.027	5e-05	200	1611	5.78202	4.17353
Chr1_01550001_01600000	Chr1	1550001	1600000	1550035	1599787	-226.43	-226.438	1e-05	200	1684	0.0163086	-0.187599
Chr1_01560001_01610000	Chr1	1560001	1610000	1560225	1608850	-232.272	-232.272	0	200	1738	0	-0.199935
Chr1_01570001_01620000	Chr1	1570001	1620000	1570047	1619434	-58.1372	-58.1372	0	200	1623	0	-0.199935
Chr1_01580001_01630000	Chr1	1580001	1630000	1581323	1628938	-78.9633	-78.9633	0	200	1679	0	-0.199935
Chr1_01590001_01640000	Chr1	1590001	1640000	1591815	1636653	-76.6133	-76.6133	0	200	1492	0	-0.199935
Chr1_01600001_01650000	Chr1	1600001	1650000	1600217	1649917	-428.91	-428.91	0	200	1389	0	-0.199935
Chr1_01610001_01660000	Chr1	1610001	1660000	1610056	1659667	-426.797	-426.797	0	200	1456	0	-0.199935
Chr1_01620001_01670000	Chr1	1620001	1670000	1621056	1669966	-153.497	-153.73	5e-05	200	1461	0.466289	0.152761
Chr1_01630001_01680000	Chr1	1630001	1680000	1631337	1679953	-233.517	-233.523	5e-05	200	1383	0.0119352	-0.190907
Chr1_01640001_01690000	Chr1	1640001	1690000	1640565	1689989	-148.873	-148.873	0	200	1593	0	-0.199935
Chr1_01650001_01700000	Chr1	1650001	1700000	1650170	1699373	-154.799	-154.854	5e-05	200	1759	0.109088	-0.117422
Chr1_01660001_01710000	Chr1	1660001	1710000	1660153	1709844	-227.158	-227.159	1e-05	200	1680	0.0030587	-0.197621
Chr1_01670001_01720000	Chr1	1670001	1720000	1671174	1716212	-157.609	-157.609	0	200	1730	0	-0.199935
Chr1_01680001_01730000	Chr1	1680001	1730000	1680040	1726831	-457.024	-457.024	0	200	1609	0	-0.199935
Chr1_01690001_01740000	Chr1	1690001	1740000	1690019	1739841	-227.229	-227.229	0	200	1646	0	-0.199935
Chr1_01700001_01750000	Chr1	1700001	1750000	1701281	1748887	-92.4011	-92.5059	5e-05	200	1593	0.209538	-0.0414428
Chr1_01710001_01760000	Chr1	1710001	1760000	1710009	1759075	-117.601	-117.601	1e-05	200	1391	0.000207186	-0.199778
Chr1_01720001_01770000	Chr1	1720001	1770000	1721401	1769986	-152.502	-152.502	0	200	1497	0	-0.199935
Chr1_01730001_01780000	Chr1	1730001	1780000	1730468	1779425	-221.07	-221.07	0	200	1719	0	-0.199935
Chr1_01740001_01790000	Chr1	1740001	1790000	1740045	1789901	-212.431	-212.431	0	200	1600	0	-0.199935
Chr1_01750001_01800000	Chr1	1750001	1800000	1751398	1799510	-427.946	-428.118	1e-05	200	1372	0.343482	0.0598715
Chr1_01760001_01810000	Chr1	1760001	1810000	1760398	1809570	-429.007	-429.025	1e-05	200	1758	0.0371749	-0.171816
Chr1_01770001_01820000	Chr1	1770001	1820000	1770031	1819962	-423.293	-423.293	0	200	1431	0	-0.199935
Chr1_01780001_01830000	Chr1	1780001	1830000	1780347	1829704	-229.593	-229.593	0	200	1358	0	-0.199935
Chr1_01790001_01840000	Chr1	1790001	1840000	1790005	1839875	-444.275	-444.275	0	200	1500	0	-0.199935
Chr1_01800001_01850000	Chr1	1800001	1850000	1800972	1849268	-436.906	-436.906	0	200	1593	0	-0.199935
Chr1_01810001_01860000	Chr1	1810001	1860000	1810081	1859615	-443.541	-443.541	0	200	1419	0	-0.199935
Chr1_01820001_01870000	Chr1	1820001	1870000	1820019	1869996	-435.258	-435.258	0	200	1826	0	-0.199935
Chr1_01830001_01880000	Chr1	1830001	1880000	1830301	1879187	-235.604	-235.604	0	200	2034	0	-0.199935
Chr1_01840001_01890000	Chr1	1840001	1890000	1840143	1886065	-226.669	-226.669	0	200	1885	0	-0.199935
Chr1_01850001_01900000	Chr1	1850001	1900000	1850013	1899752	-223.768	-223.768	0	200	1785	0	-0.199935
Chr1_01860001_01910000	Chr1	1860001	1910000	1860944	1909980	-215.826	-215.826	0	200	1744	0	-0.199935
Chr1_01870001_01920000	Chr1	1870001	1920000	1870069	1919991	-448.167	-448.167	0	200	1644	0	-0.199935
Chr1_01880001_01930000	Chr1	1880001	1930000	1880701	1929965	-458.917	-458.917	0	200	1593	0	-0.199935
Chr1_01890001_01940000	Chr1	1890001	1940000	1893291	1939976	-462.983	-462.983	0	200	1745	0	-0.199935
Chr1_01900001_01950000	Chr1	1900001	1950000	1900024	1949991	-448.72	-448.72	0	200	1931	0	-0.199935
Chr1_01910001_01960000	Chr1	1910001	1960000	1910018	1959750	-432.567	-432.582	1e-05	200	1922	0.028248	-0.178569
Chr1_01920001_01970000	Chr1	1920001	1970000	1920038	1969980	-445.738	-445.738	0	200	1785	0	-0.199935
Chr1_01930001_01980000	Chr1	1930001	1980000	1930099	1979605	-154.343	-154.343	0	200	1712	0	-0.199935
Chr1_01940001_01990000	Chr1	1940001	1990000	1940178	1989503	-223.443	-223.443	0	200	1644	0	-0.199935
Chr1_01950001_02000000	Chr1	1950001	2000000	1950018	1999582	-157.505	-157.508	1e-05	200	1623	0.00500868	-0.196147
Chr1_01960001_02010000	Chr1	1960001	2010000	1960021	2009561	-432.225	-432.225	0	200	1689	0	-0.199935
Chr1_01970001_02020000	Chr1	1970001	2020000	1970007	2019474	-225.052	-225.052	0	200	1823	0	-0.199935
Chr1_01980001_02030000	Chr1	1980001	2030000	1980041	2026978	-115.506	-115.567	5e-05	200	1734	0.121204	-0.108258
Chr1_01990001_02040000	Chr1	1990001	2040000	1991503	2039880	-220.256	-220.256	0	200	1656	0	-0.199935
Chr1_02000001_02050000	Chr1	2000001	2050000	2000029	2049836	-76.2287	-76.2287	0	200	1583	0	-0.199935
Chr1_02010001_02060000	Chr1	2010001	2060000	2010714	2059952	-75.6276	-75.6276	0	200	1509	0	-0.199935
Chr1_02020001_02070000	Chr1	2020001	2070000	2020093	2069960	-109.884	-109.884	0	200	1344	0	-0.199935
Chr1_02030001_02080000	Chr1	2030001	2080000	2034383	2079747	-219.288	-219.288	0	200	1498	0	-0.199935
Chr1_02040001_02090000	Chr1	2040001	2090000	2040619	2081834	-215.122	-215.396	1e-05	200	1319	0.548409	0.214876
Chr1_02050001_02100000	Chr1	2050001	2100000	2050115	2099606	-144.866	-145.01	1e-05	200	1340	0.289143	0.0187699
Chr1_02060001_02110000	Chr1	2060001	2110000	2060301	2109498	-213.248	-213.248	0	200	1350	0	-0.199935
Chr1_02070001_02120000	Chr1	2070001	2120000	2070009	2119905	-143.992	-143.992	0	200	1376	0	-0.199935
Chr1_02080001_02130000	Chr1	2080001	2130000	2080695	2129980	-218.318	-218.318	0	200	1318	0	-0.199935
Chr1_02090001_02140000	Chr1	2090001	2140000	2091381	2139798	-412.855	-412.855	0	200	1387	0	-0.199935
Chr1_02100001_02150000	Chr1	2100001	2150000	2100685	2149935	-216.432	-216.443	1e-05	200	1502	0.021239	-0.18387
Chr1_02110001_02160000	Chr1	2110001	2160000	2110050	2159899	-223.004	-223.004	0	200	1543	0	-0.199935
Chr1_02120001_02170000	Chr1	2120001	2170000	2120055	2169821	-422.448	-422.448	0	200	1685	0	-0.199935
Chr1_02130001_02180000	Chr1	2130001	2180000	2130080	2179940	-415.691	-415.691	0	200	1617	0	-0.199935
Chr1_02140001_02190000	Chr1	2140001	2190000	2140196	2189815	-429.901	-429.937	1e-05	200	1658	0.0726677	-0.14497
Chr1_02150001_02200000	Chr1	2150001	2200000	2150084	2198311	-150.885	-150.885	0	200	1557	0	-0.199935
Chr1_02160001_02210000	Chr1	2160001	2210000	2160187	2209747	-430.802	-431.91	1e-05	200	1483	2.21594	1.47618
Chr1_02170001_02220000	Chr1	2170001	2220000	2170300	2219815	-414.368	-414.368	0	200	1408	0	-0.199935
Chr1_02180001_02230000	Chr1	2180001	2230000	2180095	2229834	-108.967	-108.967	0	200	1559	0	-0.199935
Chr1_02190001_02240000	Chr1	2190001	2240000	2190108	2239496	-112.967	-112.967	0	200	1475	0	-0.199935
Chr1_02200001_02250000	Chr1	2200001	2250000	2200396	2247734	-220.655	-220.655	0	200	1435	0	-0.199935
Chr1_02210001_02260000	Chr1	2210001	2260000	2210358	2259229	-112.853	-112.853	0	200	1453	0	-0.199935
Chr1_02220001_02270000	Chr1	2220001	2270000	2220432	2269535	-223.882	-223.882	0	200	1312	0	-0.199935
Chr1_02230001_02280000	Chr1	2230001	2280000	2230049	2273874	-431.957	-431.957	0	200	1043	0	-0.199935
Chr1_02240001_02290000	Chr1	2240001	2290000	2240119	2289922	-403.738	-409.474	0.0002	200	1171	11.4715	8.47701
Chr1_02250001_02300000	Chr1	2250001	2300000	2250023	2299801	-420.729	-420.729	0	200	1297	0	-0.199935
Chr1_02260001_02310000	Chr1	2260001	2310000	2264743	2309872	-228.02	-228.02	0	200	1505	0	-0.199935
Chr1_02270001_02320000	Chr1	2270001	2320000	2270190	2319748	-225.286	-225.286	0	200	1605	0	-0.199935
Chr1_02280001_02330000	Chr1	2280001	2330000	2281158	2329968	-228.943	-228.943	0	200	1854	0	-0.199935
Chr1_02290001_02340000	Chr1	2290001	2340000	2290636	2339916	-458.582	-458.582	0	200	1901	0	-0.199935
Chr1_02300001_02350000	Chr1	2300001	2350000	2300069	2349902	-442.702	-442.702	0	200	1829	0	-0.199935
Chr1_02310001_02360000	Chr1	2310001	2360000	2310034	2359652	-438.641	-438.641	1e-05	200	1611	2.42e-08	-0.199935
Chr1_02320001_02370000	Chr1	2320001	2370000	2320588	2369905	-419.319	-419.319	0	200	1503	0	-0.199935
Chr1_02330001_02380000	Chr1	2330001	2380000	2330031	2377940	-433.416	-433.416	0	200	1228	0	-0.199935
Chr1_02340001_02390000	Chr1	2340001	2390000	2340123	2389628	-420.303	-420.303	0	200	1196	0	-0.199935
Chr1_02350001_02400000	Chr1	2350001	2400000	2350035	2399560	-421.031	-421.031	0	200	1207	0	-0.199935
Chr1_02360001_02410000	Chr1	2360001	2410000	2360246	2409944	-426.649	-426.649	0	200	1190	0	-0.199935
Chr1_02370001_02420000	Chr1	2370001	2420000	2370199	2419671	-428.421	-428.421	0	200	1269	0	-0.199935
Chr1_02380001_02430000	Chr1	2380001	2430000	2380138	2429753	-436.727	-436.748	1e-05	200	1415	0.0435246	-0.167013
Chr1_02390001_02440000	Chr1	2390001	2440000	2390164	2438553	-428.833	-428.833	0	200	1406	0	-0.199935
Chr1_02400001_02450000	Chr1	2400001	2450000	2400051	2444361	-411.097	-411.525	1e-05	200	1185	0.85727	0.448495
Chr1_02410001_02460000	Chr1	2410001	2460000	2410548	2459890	-446.758	-446.758	0	200	1119	0	-0.199935
Chr1_02420001_02470000	Chr1	2420001	2470000	2420077	2469374	-404.471	-404.471	0	200	1151	0	-0.199935
Chr1_02430001_02480000	Chr1	2430001	2480000	2430080	2479575	-386.21	-386.25	5e-05	200	1215	0.0814086	-0.138358
Chr1_02440001_02490000	Chr1	2440001	2490000	2442264	2489909	-423.635	-425.033	5e-05	200	1373	2.79463	1.91389
Chr1_02450001_02500000	Chr1	2450001	2500000	2454386	2499988	-400.931	-400.931	0	200	1594	0	-0.199935
Chr1_02460001_02510000	Chr1	2460001	2510000	2461972	2509957	-410.606	-410.606	0	200	1646	0	-0.199935
Chr1_02470001_02520000	Chr1	2470001	2520000	2472497	2519815	-419.949	-419.949	0	200	1626	0	-0.199935
Chr1_02480001_02530000	Chr1	2480001	2530000	2480733	2529190	-218.512	-218.512	0	200	1645	0	-0.199935
Chr1_02490001_02540000	Chr1	2490001	2540000	2490072	2538465	-223.461	-223.461	0	200	1522	0	-0.199935
Chr1_02500001_02550000	Chr1	2500001	2550000	2500114	2549525	-221.545	-221.617	1e-05	200	1387	0.143494	-0.0913977
Chr1_02510001_02560000	Chr1	2510001	2560000	2510052	2550808	-152.097	-152.097	0	200	1162	0	-0.199935
Chr1_02520001_02570000	Chr1	2520001	2570000	2520348	2569838	-423.437	-423.745	1e-05	200	1239	0.617351	0.267023
Chr1_02530001_02580000	Chr1	2530001	2580000	2530065	2579464	-434.448	-434.448	0	200	1273	0	-0.199935
Chr1_02540001_02590000	Chr1	2540001	2590000	2540277	2589870	-456.732	-456.732	0	200	1316	0	-0.199935
Chr1_02550001_02600000	Chr1	2550001	2600000	2550580	2599964	-231.413	-231.413	0	200	1476	0	-0.199935
Chr1_02560001_02610000	Chr1	2560001	2610000	2560512	2609851	-449.995	-449.995	0	200	1683	0	-0.199935
Chr1_02570001_02620000	Chr1	2570001	2620000	2570495	2619445	-229.34	-229.34	0	200	1614	0	-0.199935
Chr1_02580001_02630000	Chr1	2580001	2630000	2580124	2628773	-221.843	-221.843	0	200	1463	0	-0.199935
Chr1_02590001_02640000	Chr1	2590001	2640000	2590221	2635451	-116.629	-116.629	0	200	1141	0	-0.199935
Chr1_02600001_02650000	Chr1	2600001	2650000	2600016	2649951	-399.012	-399.507	1e-05	200	826	0.990949	0.549609
Chr1_02610001_02660000	Chr1	2610001	2660000	2610061	2659276	-382.713	-382.713	0	200	685	0	-0.199935
Chr1_02620001_02670000	Chr1	2620001	2670000	2620034	2669498	-380.612	-380.612	0	200	428	0	-0.199935
Chr1_02630001_02680000	Chr1	2630001	2680000	2635451	2679187	-343.759	-344.425	1e-05	200	245	1.33217	0.807704
Chr1_02640001_02690000	Chr1	2640001	2690000	2648704	2681824	-339.764	-341.275	0.0001	200	241	3.02295	2.0866
Chr1_02650001_02700000	Chr1	2650001	2700000	2650696	2699957	-180.664	-180.664	0	200	381	0	-0.199935
Chr1_02660001_02710000	Chr1	2660001	2710000	2660767	2709911	-287.645	-287.645	0	200	361	0	-0.199935
Chr1_02670001_02720000	Chr1	2670001	2720000	2670954	2718891	-287.931	-287.931	0	200	430	0	-0.199935
Chr1_02680001_02730000	Chr1	2680001	2730000	2691146	2729045	-284.273	-284.918	5e-05	200	416	1.28912	0.775141
Chr1_02690001_02740000	Chr1	2690001	2740000	2691146	2739856	-163.695	-163.695	0	200	497	0	-0.199935
Chr1_02700001_02750000	Chr1	2700001	2750000	2700165	2749128	-83.1446	-83.1446	0	200	505	0	-0.199935
Chr1_02710001_02760000	Chr1	2710001	2760000	2711189	2759615	-91.3585	-91.3585	0	200	657	0	-0.199935
Chr1_02720001_02770000	Chr1	2720001	2770000	2720418	2769529	-92.2844	-92.2844	0	200	614	0	-0.199935
Chr1_02730001_02780000	Chr1	2730001	2780000	2730013	2778553	-72.9624	-72.9737	1e-05	200	724	0.0225796	-0.182856
Chr1_02740001_02790000	Chr1	2740001	2790000	2740238	2788727	-40.7439	-40.7439	0	200	734	0	-0.199935
Chr1_02750001_02800000	Chr1	2750001	2800000	2751559	2794363	-65.7442	-65.7442	0	200	558	0	-0.199935
Chr1_02760001_02810000	Chr1	2760001	2810000	2760809	2809963	-76.729	-76.729	0	200	452	0	-0.199935
Chr1_02770001_02820000	Chr1	2770001	2820000	2770254	2819511	-39.4082	-39.4082	0	200	546	0	-0.199935
Chr1_02780001_02830000	Chr1	2780001	2830000	2780203	2828493	-124.314	-124.314	0	200	457	0	-0.199935
Chr1_02790001_02840000	Chr1	2790001	2840000	2792982	2835139	-64.77	-64.77	0	200	378	0	-0.199935
Chr1_02800001_02850000	Chr1	2800001	2850000	2800131	2847114	-55.1728	-55.1728	0	200	368	0	-0.199935
Chr1_02810001_02860000	Chr1	2810001	2860000	2810037	2858442	-49.8614	-49.8614	0	200	321	0	-0.199935
Chr1_02820001_02870000	Chr1	2820001	2870000	2820137	2868112	-116.851	-117.142	0.0001	200	243	0.581429	0.239852
Chr1_02830001_02880000	Chr1	2830001	2880000	2833237	2879927	-126.778	-126.778	0	200	322	0	-0.199935
Chr1_02840001_02890000	Chr1	2840001	2890000	2847103	2889975	-103.722	-103.722	0	200	627	0	-0.199935
Chr1_02850001_02900000	Chr1	2850001	2900000	2850419	2899276	-60.143	-60.143	0	200	875	0	-0.199935
Chr1_02860001_02910000	Chr1	2860001	2910000	2860483	2909427	-195.111	-195.111	0	200	1031	0	-0.199935
Chr1_02870001_02920000	Chr1	2870001	2920000	2875192	2919283	-70.8821	-70.8821	0	200	1241	0	-0.199935
Chr1_02880001_02930000	Chr1	2880001	2930000	2880067	2926211	-208.328	-208.328	0	200	1276	0	-0.199935
Chr1_02890001_02940000	Chr1	2890001	2940000	2890064	2939820	-404.226	-404.226	0	200	1191	0	-0.199935
Chr1_02900001_02950000	Chr1	2900001	2950000	2900670	2949907	-421.28	-421.28	0	200	1283	0	-0.199935
Chr1_02910001_02960000	Chr1	2910001	2960000	2910660	2957788	-112.656	-112.656	0	200	1208	0	-0.199935
Chr1_02920001_02970000	Chr1	2920001	2970000	2921697	2969962	-106.584	-106.584	0	200	1232	0	-0.199935
Chr1_02930001_02980000	Chr1	2930001	2980000	2930468	2979399	-134.568	-134.568	0	200	1417	0	-0.199935
Chr1_02940001_02990000	Chr1	2940001	2990000	2940224	2989875	-191.517	-191.517	0	200	1374	0	-0.199935
Chr1_02950001_03000000	Chr1	2950001	3000000	2950056	2999749	-78.5824	-78.8274	1e-05	200	1220	0.489818	0.170558
Chr1_02960001_03010000	Chr1	2960001	3010000	2960126	3006392	-303.865	-303.865	0	200	1245	0	-0.199935
Chr1_02970001_03020000	Chr1	2970001	3020000	2970080	3019956	-324.323	-324.323	0	200	1112	0	-0.199935
Chr1_02980001_03030000	Chr1	2980001	3030000	2980407	3029161	-354.682	-354.682	0	200	1087	0	-0.199935
Chr1_02990001_03040000	Chr1	2990001	3040000	2990761	3039548	-203.53	-203.53	0	200	1178	0	-0.199935
Chr1_03000001_03050000	Chr1	3000001	3050000	3000071	3042811	-212.89	-212.89	0	200	1009	0	-0.199935
Chr1_03010001_03060000	Chr1	3010001	3060000	3012007	3049626	-141.689	-141.689	0	200	840	0	-0.199935
Chr1_03020001_03070000	Chr1	3020001	3070000	3020032	3068760	-395.727	-396.124	5e-05	200	846	0.795193	0.401541
Chr1_03030001_03080000	Chr1	3030001	3080000	3030476	3068316	-346.829	-346.829	0	200	498	0	-0.199935
Chr1_03040001_03090000	Chr1	3040001	3090000	3040257	3089999	-167.198	-167.198	0	200	334	0	-0.199935
Chr1_03050001_03100000	Chr1	3050001	3100000	3056232	3099724	-203.728	-203.728	0	200	519	0	-0.199935
Chr1_03060001_03110000	Chr1	3060001	3110000	3061300	3109867	-198.062	-198.062	0	200	666	0	-0.199935
Chr1_03070001_03120000	Chr1	3070001	3120000	3088589	3117764	-139.733	-139.733	0	200	579	0	-0.199935
Chr1_03080001_03130000	Chr1	3080001	3130000	3088695	3129971	-203.278	-203.278	0	200	675	0	-0.199935
Chr1_03090001_03140000	Chr1	3090001	3140000	3090019	3139071	-204.988	-204.988	0	200	652	0	-0.199935
Chr1_03100001_03150000	Chr1	3100001	3150000	3100127	3149953	-389.316	-389.316	0	200	583	0	-0.199935
Chr1_03110001_03160000	Chr1	3110001	3160000	3111038	3159894	-107.428	-107.428	0	200	810	0	-0.199935
Chr1_03120001_03170000	Chr1	3120001	3170000	3120143	3169729	-40.2328	-40.2328	0	200	939	0	-0.199935
Chr1_03130001_03180000	Chr1	3130001	3180000	3130078	3179959	-142.223	-142.223	0	200	1115	0	-0.199935
Chr1_03140001_03190000	Chr1	3140001	3190000	3140174	3189940	-40.7927	-40.7927	0	200	1159	0	-0.199935
Chr1_03150001_03200000	Chr1	3150001	3200000	3150185	3199142	-49.8772	-49.8772	0	200	1128	0	-0.199935
Chr1_03160001_03210000	Chr1	3160001	3210000	3161905	3209300	-37.3963	-37.3963	0	200	995	0	-0.199935
Chr1_03170001_03220000	Chr1	3170001	3220000	3170528	3219244	-73.1756	-73.1756	0	200	861	0	-0.199935
Chr1_03180001_03230000	Chr1	3180001	3230000	3180033	3229921	-38.8248	-38.8248	0	200	631	0	-0.199935
Chr1_03190001_03240000	Chr1	3190001	3240000	3190174	3234208	-39.4261	-39.4261	0	200	594	0	-0.199935
Chr1_03200001_03250000	Chr1	3200001	3250000	3200151	3242198	-42.9275	-42.9275	0	200	502	0	-0.199935
Chr1_03210001_03260000	Chr1	3210001	3260000	3210305	3259838	-67.7026	-68.1617	0.0002	200	417	0.91835	0.494695
Chr1_03220001_03270000	Chr1	3220001	3270000	3221112	3269920	-86.8167	-86.8167	0	200	705	0	-0.199935
Chr1_03230001_03280000	Chr1	3230001	3280000	3230471	3279954	-62.1024	-62.1024	0	200	994	0	-0.199935
Chr1_03240001_03290000	Chr1	3240001	3290000	3240057	3285917	-74.973	-75.1162	1e-05	200	1017	0.286259	0.0165885
Chr1_03250001_03300000	Chr1	3250001	3300000	3254330	3299141	-73.7917	-73.7917	0	200	1058	0	-0.199935
Chr1_03260001_03310000	Chr1	3260001	3310000	3260440	3309437	-50.7056	-50.7056	0	200	1064	0	-0.199935
Chr1_03270001_03320000	Chr1	3270001	3320000	3270005	3319865	-64.4974	-64.5861	0.0002	200	953	0.177328	-0.0658061
Chr1_03280001_03330000	Chr1	3280001	3330000	3280234	3329032	-64.1499	-64.1499	0	200	850	0	-0.199935
Chr1_03290001_03340000	Chr1	3290001	3340000	3292056	3339898	-45.6202	-45.6202	0	200	788	0	-0.199935
Chr1_03300001_03350000	Chr1	3300001	3350000	3300632	3349987	-148.231	-148.231	0	200	1107	0	-0.199935
Chr1_03310001_03360000	Chr1	3310001	3360000	3310338	3359752	-75.9221	-75.9221	0	200	1150	0	-0.199935
Chr1_03320001_03370000	Chr1	3320001	3370000	3320108	3369732	-108.119	-108.119	0	200	1085	0	-0.199935
Chr1_03330001_03380000	Chr1	3330001	3380000	3331493	3379902	-109.903	-109.903	0	200	1180	0	-0.199935
Chr1_03340001_03390000	Chr1	3340001	3390000	3340447	3388241	-219.826	-219.987	5e-05	200	1419	0.323767	0.0449592
Chr1_03350001_03400000	Chr1	3350001	3400000	3350026	3399995	-432.541	-432.541	0	200	1145	0	-0.199935
Chr1_03360001_03410000	Chr1	3360001	3410000	3360127	3409480	-144.098	-144.098	0	200	1046	0	-0.199935
Chr1_03370001_03420000	Chr1	3370001	3420000	3370040	3419300	-201.454	-201.454	0	200	1004	0	-0.199935
Chr1_03380001_03430000	Chr1	3380001	3430000	3380168	3426456	-146.843	-146.843	0	200	738	0	-0.199935
Chr1_03390001_03440000	Chr1	3390001	3440000	3391711	3439300	-193.22	-193.385	5e-05	200	561	0.331307	0.0506624
Chr1_03400001_03450000	Chr1	3400001	3450000	3400983	3448493	-380.105	-380.105	0	200	597	0	-0.199935
Chr1_03410001_03460000	Chr1	3410001	3460000	3413135	3459074	-195.589	-195.589	0	200	553	0	-0.199935
Chr1_03420001_03470000	Chr1	3420001	3470000	3423685	3469524	-419.956	-419.956	0	200	705	0	-0.199935
Chr1_03430001_03480000	Chr1	3430001	3480000	3431561	3475307	-428.059	-428.059	0	200	745	0	-0.199935
Chr1_03440001_03490000	Chr1	3440001	3490000	3440426	3481555	-153.134	-153.134	0	200	626	0	-0.199935
Chr1_03450001_03500000	Chr1	3450001	3500000	3456615	3497740	-111.799	-111.799	1e-05	200	671	0.000136418	-0.199832
Chr1_03460001_03510000	Chr1	3460001	3510000	3460400	3509563	-428.46	-428.46	0	200	759	0	-0.199935
Chr1_03470001_03520000	Chr1	3470001	3520000	3470390	3519777	-423.878	-424.986	0.0001	200	567	2.21691	1.47691
Chr1_03480001_03530000	Chr1	3480001	3530000	3480598	3529989	-411.371	-411.371	0	200	620	0	-0.199935
Chr1_03490001_03540000	Chr1	3490001	3540000	3493156	3539978	-430.427	-430.738	5e-05	200	871	0.622275	0.270747
Chr1_03500001_03550000	Chr1	3500001	3550000	3501729	3549376	-396.223	-396.223	0	200	847	0	-0.199935
Chr1_03510001_03560000	Chr1	3510001	3560000	3510213	3558087	-198.357	-198.357	0	200	996	0	-0.199935
Chr1_03520001_03570000	Chr1	3520001	3570000	3520276	3568296	-401.073	-401.073	0	200	1106	0	-0.199935
Chr1_03530001_03580000	Chr1	3530001	3580000	3530199	3577567	-427.484	-427.484	0	200	1215	0	-0.199935
Chr1_03540001_03590000	Chr1	3540001	3590000	3540094	3577626	-405.21	-405.21	0	200	962	0	-0.199935
Chr1_03550001_03600000	Chr1	3550001	3600000	3550072	3597876	-203.234	-203.234	0	200	845	0	-0.199935
Chr1_03560001_03610000	Chr1	3560001	3610000	3560271	3607029	-361.28	-361.28	0	200	554	0	-0.199935
Chr1_03570001_03620000	Chr1	3570001	3620000	3570113	3615528	-343.478	-343.478	0	200	337	0	-0.199935
Chr1_03580001_03630000	Chr1	3580001	3630000	3588189	3626747	-114.234	-114.234	0	82	82	0	-0.199935
Chr1_03590001_03640000	Chr1	3590001	3640000	3592325	3637206	-124.506	-124.506	0	99	99	0	-0.199935
Chr1_03600001_03650000	Chr1	3600001	3650000	3602572	3648335	-101.502	-101.502	0	71	71	0	-0.199935
Chr1_03610001_03660000	Chr1	3610001	3660000	3614744	3658383	-141.223	-141.223	0	85	85	0	-0.199935
Chr1_03620001_03670000	Chr1	3620001	3670000	3626069	3663445	-126.763	-126.763	0	80	80	0	-0.199935
Chr1_03630001_03680000	Chr1	3630001	3680000	3632320	3677903	-174.502	-174.502	0	104	104	0	-0.199935
Chr1_03640001_03690000	Chr1	3640001	3690000	3641144	3687429	-187.051	-187.051	0	103	103	0	-0.199935
Chr1_03650001_03700000	Chr1	3650001	3700000	3652457	3698064	-170.074	-170.074	0	95	95	0	-0.199935
Chr1_03660001_03710000	Chr1	3660001	3710000	3661594	3709311	-166.981	-166.981	0	96	96	0	-0.199935
Chr1_03670001_03720000	Chr1	3670001	3720000	3672745	3717914	-188.48	-188.48	0	108	108	0	-0.199935
Chr1_03680001_03730000	Chr1	3680001	3730000	3680047	3728299	-151.028	-151.028	0	87	87	0	-0.199935
Chr1_03690001_03740000	Chr1	3690001	3740000	3692280	3738931	-154.152	-154.152	0	107	107	0	-0.199935
Chr1_03700001_03750000	Chr1	3700001	3750000	3700022	3747837	-160.702	-160.702	0	116	116	0	-0.199935
Chr1_03710001_03760000	Chr1	3710001	3760000	3711015	3757527	-176.707	-177.409	0.0002	138	138	1.40291	0.861209
Chr1_03720001_03770000	Chr1	3720001	3770000	3721350	3769605	-126.649	-126.649	0	115	115	0	-0.199935
Chr1_03730001_03780000	Chr1	3730001	3780000	3730041	3779395	-116.735	-116.735	0	109	109	0	-0.199935
Chr1_03740001_03790000	Chr1	3740001	3790000	3740544	3788586	-127.337	-127.337	0	108	108	0	-0.199935
Chr1_03750001_03800000	Chr1	3750001	3800000	3750493	3799436	-140.185	-140.185	0	129	129	0	-0.199935
Chr1_03760001_03810000	Chr1	3760001	3810000	3762064	3808471	-130.095	-130.095	0	115	115	0	-0.199935
Chr1_03770001_03820000	Chr1	3770001	3820000	3780938	3819824	-127.862	-127.866	1e-05	200	333	0.00903715	-0.193099
Chr1_03780001_03830000	Chr1	3780001	3830000	3780933	3829397	-181.198	-181.231	5e-05	200	498	0.0651574	-0.150651
Chr1_03790001_03840000	Chr1	3790001	3840000	3791399	3839615	-306.031	-306.031	0	200	567	0	-0.199935
Chr1_03800001_03850000	Chr1	3800001	3850000	3803047	3848484	-94.6634	-94.6634	0	200	570	0	-0.199935
Chr1_03810001_03860000	Chr1	3810001	3860000	3810096	3858777	-121.514	-121.514	0	200	628	0	-0.199935
Chr1_03820001_03870000	Chr1	3820001	3870000	3820244	3869843	-319.71	-319.71	0	200	675	0	-0.199935
Chr1_03830001_03880000	Chr1	3830001	3880000	3832609	3879952	-203.48	-203.48	0	200	985	0	-0.199935
Chr1_03840001_03890000	Chr1	3840001	3890000	3840043	3888947	-389.183	-389.183	0	200	1157	0	-0.199935
Chr1_03850001_03900000	Chr1	3850001	3900000	3851825	3899935	-417.677	-417.677	0	200	1521	0	-0.199935
Chr1_03860001_03910000	Chr1	3860001	3910000	3860854	3908389	-161.951	-161.951	0	200	1864	0	-0.199935
Chr1_03870001_03920000	Chr1	3870001	3920000	3870494	3919531	-429.831	-429.831	0	200	1847	0	-0.199935
Chr1_03880001_03930000	Chr1	3880001	3930000	3880230	3928895	-227.975	-227.975	0	200	1528	0	-0.199935
Chr1_03890001_03940000	Chr1	3890001	3940000	3890067	3928615	-149.422	-149.44	1e-05	200	1249	0.0366607	-0.172205
Chr1_03900001_03950000	Chr1	3900001	3950000	3900359	3948723	-109.021	-109.021	0	200	941	0	-0.199935
Chr1_03910001_03960000	Chr1	3910001	3960000	3910198	3952272	-137.351	-137.351	1e-05	200	508	4.13e-05	-0.199904
Chr1_03920001_03970000	Chr1	3920001	3970000	3920146	3969415	-103.185	-103.185	0	200	270	0	-0.199935
Chr1_03930001_03980000	Chr1	3930001	3980000	3943299	3979936	-104.346	-104.346	0	170	170	0	-0.199935
Chr1_03940001_03990000	Chr1	3940001	3990000	3943299	3988080	-126.841	-126.841	0	200	240	0	-0.199935
Chr1_03950001_04000000	Chr1	3950001	4000000	3950667	3999474	-150.154	-150.29	1e-05	200	200	0.271583	0.00548767
Chr1_03960001_04010000	Chr1	3960001	4010000	3968312	4009999	-158.154	-158.327	5e-05	200	248	0.346009	0.0617828
Chr1_03970001_04020000	Chr1	3970001	4020000	3974148	4019918	-161.268	-161.268	0	200	369	0	-0.199935
Chr1_03980001_04030000	Chr1	3980001	4030000	3980222	4028593	-173.227	-173.227	0	200	490	0	-0.199935
Chr1_03990001_04040000	Chr1	3990001	4040000	3996047	4039999	-52.7756	-52.7756	0	200	750	0	-0.199935
Chr1_04000001_04050000	Chr1	4000001	4050000	4003876	4048846	-57.2356	-57.2356	0	200	875	0	-0.199935
Chr1_04010001_04060000	Chr1	4010001	4060000	4010127	4059912	-80.6665	-80.6665	0	200	901	0	-0.199935
Chr1_04020001_04070000	Chr1	4020001	4070000	4020036	4068403	-45.3721	-45.3721	0	200	905	0	-0.199935
Chr1_04030001_04080000	Chr1	4030001	4080000	4031069	4079851	-69.604	-69.7468	0.0001	200	848	0.285525	0.0160335
Chr1_04040001_04090000	Chr1	4040001	4090000	4040003	4089977	-70.6292	-70.6292	0	200	837	0	-0.199935
Chr1_04050001_04100000	Chr1	4050001	4100000	4051033	4099333	-206.304	-206.304	0	200	1073	0	-0.199935
Chr1_04060001_04110000	Chr1	4060001	4110000	4060255	4109903	-88.8194	-88.8194	0	200	1236	0	-0.199935
Chr1_04070001_04120000	Chr1	4070001	4120000	4070850	4119877	-419.433	-419.433	0	200	1285	0	-0.199935
Chr1_04080001_04130000	Chr1	4080001	4130000	4082574	4129983	-423.851	-424.265	1e-05	200	1353	0.829399	0.427414
Chr1_04090001_04140000	Chr1	4090001	4140000	4090023	4138782	-395.816	-395.816	0	200	1268	0	-0.199935
Chr1_04100001_04150000	Chr1	4100001	4150000	4100207	4149939	-389.037	-389.037	0	200	1123	0	-0.199935
Chr1_04110001_04160000	Chr1	4110001	4160000	4112992	4159125	-362.941	-362.941	0	200	1029	0	-0.199935
Chr1_04120001_04170000	Chr1	4120001	4170000	4120136	4169981	-363.695	-363.695	0	200	1128	0	-0.199935
Chr1_04130001_04180000	Chr1	4130001	4180000	4130003	4179254	-83.5271	-83.5271	0	200	1180	0	-0.199935
Chr1_04140001_04190000	Chr1	4140001	4190000	4140193	4189988	-129.237	-129.237	0	200	1184	0	-0.199935
Chr1_04150001_04200000	Chr1	4150001	4200000	4150053	4199974	-386.639	-386.639	0	200	1212	0	-0.199935
Chr1_04160001_04210000	Chr1	4160001	4210000	4161751	4209287	-205.833	-205.833	0	200	1314	0	-0.199935
Chr1_04170001_04220000	Chr1	4170001	4220000	4170177	4211339	-87.3262	-87.4644	1e-05	200	1033	0.276354	0.00909656
Chr1_04180001_04230000	Chr1	4180001	4230000	4181568	4225298	-392.604	-392.604	0	200	874	0	-0.199935
Chr1_04190001_04240000	Chr1	4190001	4240000	4190042	4239949	-359.565	-359.565	0	200	874	0	-0.199935
Chr1_04200001_04250000	Chr1	4200001	4250000	4200032	4249149	-380.971	-380.971	0	200	855	0	-0.199935
Chr1_04210001_04260000	Chr1	4210001	4260000	4211187	4259869	-138.898	-138.898	0	200	797	0	-0.199935
Chr1_04220001_04270000	Chr1	4220001	4270000	4220170	4269820	-365.725	-365.725	0	200	938	0	-0.199935
Chr1_04230001_04280000	Chr1	4230001	4280000	4236199	4279767	-132.437	-132.442	5e-05	200	1012	0.0105028	-0.191991
Chr1_04240001_04290000	Chr1	4240001	4290000	4240018	4289328	-184.306	-184.306	0	200	907	0	-0.199935
Chr1_04250001_04300000	Chr1	4250001	4300000	4250463	4295015	-291.935	-291.935	0	200	769	0	-0.199935
Chr1_04260001_04310000	Chr1	4260001	4310000	4260323	4309892	-89.1839	-89.1839	0	200	815	0	-0.199935
Chr1_04270001_04320000	Chr1	4270001	4320000	4270703	4319859	-100.259	-100.259	0	200	977	0	-0.199935
Chr1_04280001_04330000	Chr1	4280001	4330000	4280176	4329987	-187.148	-187.148	1e-05	200	1058	0.000632041	-0.199457
Chr1_04290001_04340000	Chr1	4290001	4340000	4290078	4333281	-369.622	-369.622	0	200	1008	0	-0.199935
Chr1_04300001_04350000	Chr1	4300001	4350000	4300689	4334240	-139.027	-139.027	0	200	867	0	-0.199935
Chr1_04310001_04360000	Chr1	4310001	4360000	4310018	4334240	-340.684	-340.684	0	200	629	0	-0.199935
Chr1_04320001_04370000	Chr1	4320001	4370000	4320026	4367051	-327.823	-327.823	0	200	334	0	-0.199935
Chr1_04330001_04380000	Chr1	4330001	4380000	4330007	4379387	-230.413	-230.413	0	147	147	0	-0.199935
Chr1_04340001_04390000	Chr1	4340001	4390000	4359476	4388271	-118.792	-118.792	0	78	78	0	-0.199935
Chr1_04350001_04400000	Chr1	4350001	4400000	4359476	4388271	-118.792	-118.792	0	78	78	0	-0.199935
Chr1_04360001_04410000	Chr1	4360001	4410000	4363636	4409316	-119.625	-120.217	0.0001	81	81	1.18354	0.695283
Chr1_04370001_04420000	Chr1	4370001	4420000	4370977	4418801	-163.961	-163.961	0	200	283	0	-0.199935
Chr1_04380001_04430000	Chr1	4380001	4430000	4382311	4429891	-162.439	-162.439	0	200	372	0	-0.199935
Chr1_04390001_04440000	Chr1	4390001	4440000	4409139	4438667	-270.984	-270.984	0	200	383	0	-0.199935
Chr1_04400001_04450000	Chr1	4400001	4450000	4409315	4449706	-174.059	-174.059	0	200	510	0	-0.199935
Chr1_04410001_04460000	Chr1	4410001	4460000	4410484	4457948	-322.486	-322.486	0	200	631	0	-0.199935
Chr1_04420001_04470000	Chr1	4420001	4470000	4421027	4469938	-165.82	-165.82	0	200	515	0	-0.199935
Chr1_04430001_04480000	Chr1	4430001	4480000	4430248	4473947	-121.014	-121.014	0	200	517	0	-0.199935
Chr1_04440001_04490000	Chr1	4440001	4490000	4440341	4489818	-179.796	-179.865	1e-05	200	561	0.137185	-0.0961697
Chr1_04450001_04500000	Chr1	4450001	4500000	4450621	4499951	-75.6948	-75.6948	0	200	569	0	-0.199935
Chr1_04460001_04510000	Chr1	4460001	4510000	4462252	4509365	-194.621	-194.621	0	200	674	0	-0.199935
Chr1_04470001_04520000	Chr1	4470001	4520000	4470001	4519618	-128.391	-128.391	0	200	634	0	-0.199935
Chr1_04480001_04530000	Chr1	4480001	4530000	4480906	4529603	-219.665	-219.665	0	200	762	0	-0.199935
Chr1_04490001_04540000	Chr1	4490001	4540000	4490110	4537696	-133.815	-133.815	0	200	758	0	-0.199935
Chr1_04500001_04550000	Chr1	4500001	4550000	4500239	4549663	-388.282	-388.282	0	200	712	0	-0.199935
Chr1_04510001_04560000	Chr1	4510001	4560000	4516044	4559943	-352.509	-352.509	0	200	547	0	-0.199935
Chr1_04520001_04570000	Chr1	4520001	4570000	4520642	4567943	-355.061	-355.061	0	200	745	0	-0.199935
Chr1_04530001_04580000	Chr1	4530001	4580000	4530945	4579845	-326.871	-326.871	0	200	595	0	-0.199935
Chr1_04540001_04590000	Chr1	4540001	4590000	4540451	4588591	-379.274	-379.274	0	200	847	0	-0.199935
Chr1_04550001_04600000	Chr1	4550001	4600000	4550767	4599923	-368.747	-368.747	0	200	911	0	-0.199935
Chr1_04560001_04610000	Chr1	4560001	4610000	4560105	4609906	-200.086	-200.086	0	200	954	0	-0.199935
Chr1_04570001_04620000	Chr1	4570001	4620000	4571062	4618794	-189.482	-189.482	0	200	758	0	-0.199935
Chr1_04580001_04630000	Chr1	4580001	4630000	4580316	4629598	-196.613	-196.613	0	200	891	0	-0.199935
Chr1_04590001_04640000	Chr1	4590001	4640000	4592836	4639543	-365.663	-365.663	0	200	760	0	-0.199935
Chr1_04600001_04650000	Chr1	4600001	4650000	4600673	4649490	-197.059	-197.059	0	200	787	0	-0.199935
Chr1_04610001_04660000	Chr1	4610001	4660000	4610391	4659098	-142.019	-142.019	0	200	756	0	-0.199935
Chr1_04620001_04670000	Chr1	4620001	4670000	4620586	4668793	-393.536	-393.536	0	200	863	0	-0.199935
Chr1_04630001_04680000	Chr1	4630001	4680000	4630151	4678845	-144.582	-144.582	0	200	644	0	-0.199935
Chr1_04640001_04690000	Chr1	4640001	4690000	4644091	4689422	-345.573	-345.573	0	200	534	0	-0.199935
Chr1_04650001_04700000	Chr1	4650001	4700000	4652315	4699629	-391.39	-391.46	5e-05	200	481	0.139885	-0.0941271
Chr1_04660001_04710000	Chr1	4660001	4710000	4660145	4708602	-389.494	-389.494	0	200	489	0	-0.199935
Chr1_04670001_04720000	Chr1	4670001	4720000	4671162	4719917	-196.924	-196.924	0	200	383	0	-0.199935
Chr1_04680001_04730000	Chr1	4680001	4730000	4680563	4728717	-204.425	-204.468	1e-05	200	428	0.0848624	-0.135746
Chr1_04690001_04740000	Chr1	4690001	4740000	4690671	4739868	-190.249	-190.249	0	200	529	0	-0.199935
Chr1_04700001_04750000	Chr1	4700001	4750000	4701866	4748747	-365.287	-365.287	0	200	577	0	-0.199935
Chr1_04710001_04760000	Chr1	4710001	4760000	4717921	4759107	-380.076	-380.076	0	200	664	0	-0.199935
Chr1_04720001_04770000	Chr1	4720001	4770000	4720037	4769868	-377.095	-377.095	0	200	690	0	-0.199935
Chr1_04730001_04780000	Chr1	4730001	4780000	4733819	4778933	-390.136	-390.136	0	200	749	0	-0.199935
Chr1_04740001_04790000	Chr1	4740001	4790000	4740042	4789776	-374.391	-374.391	0	200	688	0	-0.199935
Chr1_04750001_04800000	Chr1	4750001	4800000	4752081	4799629	-354.212	-354.212	0	200	563	0	-0.199935
Chr1_04760001_04810000	Chr1	4760001	4810000	4760041	4807228	-346.4	-346.4	0	200	504	0	-0.199935
Chr1_04770001_04820000	Chr1	4770001	4820000	4770678	4819634	-352.129	-352.129	0	200	489	0	-0.199935
Chr1_04780001_04830000	Chr1	4780001	4830000	4780229	4828867	-72.1476	-72.1476	0	200	529	0	-0.199935
Chr1_04790001_04840000	Chr1	4790001	4840000	4790545	4839300	-71.5495	-71.8362	0.0001	200	453	0.573384	0.233767
Chr1_04800001_04850000	Chr1	4800001	4850000	4800372	4844604	-39.1288	-39.1289	1e-05	200	406	0.000201688	-0.199782
Chr1_04810001_04860000	Chr1	4810001	4860000	4810037	4857581	-60.232	-60.4169	1e-05	200	298	0.369932	0.0798776
Chr1_04820001_04870000	Chr1	4820001	4870000	4820236	4869874	-29.8311	-30.156	0.0002	200	243	0.649779	0.291551
Chr1_04830001_04880000	Chr1	4830001	4880000	4830111	4879923	-125.09	-125.09	0	100	100	0	-0.199935
Chr1_04840001_04890000	Chr1	4840001	4890000	4844558	4889974	-318.435	-318.435	0	200	303	0	-0.199935
Chr1_04850001_04900000	Chr1	4850001	4900000	4857535	4898555	-361.097	-361.097	0	200	536	0	-0.199935
Chr1_04860001_04910000	Chr1	4860001	4910000	4860158	4909998	-202.555	-202.555	0	200	689	0	-0.199935
Chr1_04870001_04920000	Chr1	4870001	4920000	4872587	4919925	-387.619	-387.619	0	200	943	0	-0.199935
Chr1_04880001_04930000	Chr1	4880001	4930000	4881167	4925241	-384.688	-384.709	1e-05	200	1036	0.0416836	-0.168406
Chr1_04890001_04940000	Chr1	4890001	4940000	4890242	4925093	-375.735	-375.735	0	200	796	0	-0.199935
Chr1_04900001_04950000	Chr1	4900001	4950000	4900556	4949977	-78.1289	-78.1289	0	200	607	0	-0.199935
Chr1_04910001_04960000	Chr1	4910001	4960000	4910029	4959820	-134.779	-134.779	0	200	737	0	-0.199935
Chr1_04920001_04970000	Chr1	4920001	4970000	4920549	4969990	-353.717	-353.717	0	200	651	0	-0.199935
Chr1_04930001_04980000	Chr1	4930001	4980000	4935950	4979706	-209.848	-209.848	0	200	886	0	-0.199935
Chr1_04940001_04990000	Chr1	4940001	4990000	4948497	4989811	-395.29	-395.295	1e-05	200	952	0.00956012	-0.192704
Chr1_04950001_05000000	Chr1	4950001	5000000	4950034	4998030	-404.258	-404.258	0	200	984	0	-0.199935
Chr1_04960001_05010000	Chr1	4960001	5010000	4960500	5008701	-394.296	-394.296	0	200	795	0	-0.199935
Chr1_04970001_05020000	Chr1	4970001	5020000	4970246	5019738	-378.322	-378.369	1e-05	200	858	0.0931853	-0.129451
Chr1_04980001_05030000	Chr1	4980001	5030000	4983872	5029576	-383.981	-383.981	0	200	778	0	-0.199935
Chr1_04990001_05040000	Chr1	4990001	5040000	4990442	5038795	-188.624	-188.624	0	200	805	0	-0.199935
Chr1_05000001_05050000	Chr1	5000001	5050000	5000614	5049933	-205.379	-205.379	0	200	919	0	-0.199935
Chr1_05010001_05060000	Chr1	5010001	5060000	5010188	5053239	-199.803	-199.803	0	200	906	0	-0.199935
Chr1_05020001_05070000	Chr1	5020001	5070000	5020061	5069990	-134.171	-134.171	0	200	728	0	-0.199935
Chr1_05030001_05080000	Chr1	5030001	5080000	5031571	5079995	-42.9716	-42.9716	0	200	748	0	-0.199935
Chr1_05040001_05090000	Chr1	5040001	5090000	5040343	5089934	-55.1633	-55.1633	0	200	870	0	-0.199935
Chr1_05050001_05100000	Chr1	5050001	5100000	5050071	5099142	-32.8373	-32.8373	0	200	929	0	-0.199935
Chr1_05060001_05110000	Chr1	5060001	5110000	5067596	5101869	-42.5132	-42.5132	0	200	896	0	-0.199935
Chr1_05070001_05120000	Chr1	5070001	5120000	5070931	5118029	-37.6155	-37.6155	0	200	828	0	-0.199935
Chr1_05080001_05130000	Chr1	5080001	5130000	5080038	5129786	-104.868	-104.868	0	200	718	0	-0.199935
Chr1_05090001_05140000	Chr1	5090001	5140000	5090163	5139477	-197.054	-197.326	0.0002	200	815	0.544874	0.212202
Chr1_05100001_05150000	Chr1	5100001	5150000	5100863	5149998	-410.419	-410.419	0	200	887	0	-0.199935
Chr1_05110001_05160000	Chr1	5110001	5160000	5117976	5159791	-145.02	-145.02	0	200	1159	0	-0.199935
Chr1_05120001_05170000	Chr1	5120001	5170000	5123233	5169580	-422.337	-423.782	1e-05	200	1472	2.89046	1.98638
Chr1_05130001_05180000	Chr1	5130001	5180000	5130224	5178188	-113.311	-113.311	0	200	1516	0	-0.199935
Chr1_05140001_05190000	Chr1	5140001	5190000	5140393	5189966	-222.733	-222.733	0	200	1500	0	-0.199935
Chr1_05150001_05200000	Chr1	5150001	5200000	5150219	5199403	-222.106	-222.106	0	200	1623	0	-0.199935
Chr1_05160001_05210000	Chr1	5160001	5210000	5160274	5208650	-424.755	-424.755	0	200	1530	0	-0.199935
Chr1_05170001_05220000	Chr1	5170001	5220000	5170847	5219335	-227.193	-227.193	0	200	1464	0	-0.199935
Chr1_05180001_05230000	Chr1	5180001	5230000	5180435	5229990	-216.226	-216.226	0	200	1528	0	-0.199935
Chr1_05190001_05240000	Chr1	5190001	5240000	5190050	5239493	-218.979	-218.979	0	200	1732	0	-0.199935
Chr1_05200001_05250000	Chr1	5200001	5250000	5200092	5249865	-147.279	-147.293	1e-05	200	1604	0.0266869	-0.179749
Chr1_05210001_05260000	Chr1	5210001	5260000	5210065	5259575	-422.674	-422.674	0	200	1564	0	-0.199935
Chr1_05220001_05270000	Chr1	5220001	5270000	5220313	5269948	-147.248	-147.248	0	200	1675	0	-0.199935
Chr1_05230001_05280000	Chr1	5230001	5280000	5230007	5278239	-112.443	-112.478	1e-05	200	1609	0.0708805	-0.146322
Chr1_05240001_05290000	Chr1	5240001	5290000	5240295	5289898	-109.801	-109.801	0	200	1270	0	-0.199935
Chr1_05250001_05300000	Chr1	5250001	5300000	5252462	5299686	-149.465	-149.465	0	200	1327	0	-0.199935
Chr1_05260001_05310000	Chr1	5260001	5310000	5260024	5309892	-146.009	-146.009	0	200	1419	0	-0.199935
Chr1_05270001_05320000	Chr1	5270001	5320000	5270021	5319895	-377.292	-377.292	0	200	1235	0	-0.199935
Chr1_05280001_05330000	Chr1	5280001	5330000	5280905	5329431	-398.645	-398.645	0	200	1102	0	-0.199935
Chr1_05290001_05340000	Chr1	5290001	5340000	5290111	5339981	-89.0088	-89.0088	0	200	1216	0	-0.199935
Chr1_05300001_05350000	Chr1	5300001	5350000	5300213	5349879	-205.74	-205.74	0	200	1053	0	-0.199935
Chr1_05310001_05360000	Chr1	5310001	5360000	5310307	5358578	-145.468	-145.468	0	200	1015	0	-0.199935
Chr1_05320001_05370000	Chr1	5320001	5370000	5320975	5369710	-221.877	-221.877	0	200	1230	0	-0.199935
Chr1_05330001_05380000	Chr1	5330001	5380000	5331315	5379085	-77.3785	-77.3785	0	200	1335	0	-0.199935
Chr1_05340001_05390000	Chr1	5340001	5390000	5340038	5386818	-212.141	-212.141	0	200	1288	0	-0.199935
Chr1_05350001_05400000	Chr1	5350001	5400000	5350078	5393754	-410.359	-410.359	0	200	1195	0	-0.199935
Chr1_05360001_05410000	Chr1	5360001	5410000	5360261	5406252	-387.069	-387.07	1e-05	200	1084	0.00167106	-0.198671
Chr1_05370001_05420000	Chr1	5370001	5420000	5370978	5419377	-211.464	-211.464	0	200	1006	0	-0.199935
Chr1_05380001_05430000	Chr1	5380001	5430000	5380036	5429703	-106.481	-106.481	0	200	1058	0	-0.199935
Chr1_05390001_05440000	Chr1	5390001	5440000	5390318	5439783	-146.881	-146.881	0	200	1121	0	-0.199935
Chr1_05400001_05450000	Chr1	5400001	5450000	5403162	5449184	-155.89	-155.89	0	200	1257	0	-0.199935
Chr1_05410001_05460000	Chr1	5410001	5460000	5412283	5458744	-149.773	-149.773	0	200	1416	0	-0.199935
Chr1_05420001_05470000	Chr1	5420001	5470000	5420442	5469969	-229.329	-229.329	0	200	1386	0	-0.199935
Chr1_05430001_05480000	Chr1	5430001	5480000	5430059	5479923	-230.85	-230.85	0	200	1366	0	-0.199935
Chr1_05440001_05490000	Chr1	5440001	5490000	5440061	5489428	-147.077	-147.077	0	200	1296	0	-0.199935
Chr1_05450001_05500000	Chr1	5450001	5500000	5450258	5499948	-422.25	-422.25	0	200	1437	0	-0.199935
Chr1_05460001_05510000	Chr1	5460001	5510000	5460044	5509264	-74.8865	-74.8865	0	200	1445	0	-0.199935
Chr1_05470001_05520000	Chr1	5470001	5520000	5470227	5519240	-152.478	-152.478	0	200	1469	0	-0.199935
Chr1_05480001_05530000	Chr1	5480001	5530000	5480663	5529749	-153.579	-153.579	0	200	1514	0	-0.199935
Chr1_05490001_05540000	Chr1	5490001	5540000	5490690	5539732	-221.232	-221.428	1e-05	200	1636	0.390682	0.0955729
Chr1_05500001_05550000	Chr1	5500001	5550000	5500392	5549844	-444.601	-444.601	0	200	1635	0	-0.199935
Chr1_05510001_05560000	Chr1	5510001	5560000	5510122	5559971	-434.286	-434.286	0	200	1772	0	-0.199935
Chr1_05520001_05570000	Chr1	5520001	5570000	5520889	5568858	-420.325	-420.781	1e-05	200	1758	0.911023	0.489153
Chr1_05530001_05580000	Chr1	5530001	5580000	5530810	5579994	-217.202	-217.202	0	200	1672	0	-0.199935
Chr1_05540001_05590000	Chr1	5540001	5590000	5540907	5589988	-220.493	-220.493	0	200	1708	0	-0.199935
Chr1_05550001_05600000	Chr1	5550001	5600000	5550188	5599332	-401.047	-401.047	0	200	1644	0	-0.199935
Chr1_05560001_05610000	Chr1	5560001	5610000	5560078	5609792	-150.316	-150.316	0	200	1490	0	-0.199935
Chr1_05570001_05620000	Chr1	5570001	5620000	5570173	5619396	-111.785	-111.785	0	200	1480	0	-0.199935
Chr1_05580001_05630000	Chr1	5580001	5630000	5580136	5627605	-147.201	-147.201	0	200	1562	0	-0.199935
Chr1_05590001_05640000	Chr1	5590001	5640000	5590442	5639502	-208.827	-208.827	1e-05	200	1374	1.64e-06	-0.199934
Chr1_05600001_05650000	Chr1	5600001	5650000	5601267	5649827	-417.819	-417.819	0	200	1296	0	-0.199935
Chr1_05610001_05660000	Chr1	5610001	5660000	5610276	5659462	-397.903	-397.948	1e-05	200	1267	0.0915399	-0.130695
Chr1_05620001_05670000	Chr1	5620001	5670000	5620689	5669502	-388.099	-388.099	0	200	1264	0	-0.199935
Chr1_05630001_05680000	Chr1	5630001	5680000	5631760	5679592	-207.72	-207.72	0	200	1157	0	-0.199935
Chr1_05640001_05690000	Chr1	5640001	5690000	5640231	5689947	-377.535	-378.166	5e-05	200	1251	1.26294	0.755343
Chr1_05650001_05700000	Chr1	5650001	5700000	5650110	5699865	-144.469	-144.47	1e-05	200	1339	0.00190346	-0.198495
Chr1_05660001_05710000	Chr1	5660001	5710000	5661039	5709585	-147.586	-147.586	0	200	1381	0	-0.199935
Chr1_05670001_05720000	Chr1	5670001	5720000	5670080	5718605	-147.85	-148.016	5e-05	200	1346	0.331618	0.0508975
Chr1_05680001_05730000	Chr1	5680001	5730000	5681253	5728177	-215.709	-215.77	1e-05	200	1463	0.122986	-0.10691
Chr1_05690001_05740000	Chr1	5690001	5740000	5690023	5735698	-153.399	-153.399	0	200	1410	0	-0.199935
Chr1_05700001_05750000	Chr1	5700001	5750000	5700121	5749333	-217.958	-217.958	0	200	1389	0	-0.199935
Chr1_05710001_05760000	Chr1	5710001	5760000	5710587	5759905	-224.01	-224.01	0	200	1411	0	-0.199935
Chr1_05720001_05770000	Chr1	5720001	5770000	5721110	5769550	-414.228	-414.228	0	200	1542	0	-0.199935
Chr1_05730001_05780000	Chr1	5730001	5780000	5730056	5779988	-210.882	-210.882	0	200	1804	0	-0.199935
Chr1_05740001_05790000	Chr1	5740001	5790000	5741443	5789639	-151.53	-151.53	0	200	2013	0	-0.199935
Chr1_05750001_05800000	Chr1	5750001	5800000	5751296	5798964	-117.31	-117.31	0	200	2073	0	-0.199935
Chr1_05760001_05810000	Chr1	5760001	5810000	5760357	5809868	-76.8042	-76.8328	1e-05	200	2172	0.0570866	-0.156755
Chr1_05770001_05820000	Chr1	5770001	5820000	5770092	5819532	-95.0505	-95.0505	0	200	2180	0	-0.199935
Chr1_05780001_05830000	Chr1	5780001	5830000	5781232	5829782	-439.453	-439.831	1e-05	200	1980	0.755408	0.371447
Chr1_05790001_05840000	Chr1	5790001	5840000	5790172	5839741	-64.16	-64.3334	1e-05	200	1958	0.346957	0.0624997
Chr1_05800001_05850000	Chr1	5800001	5850000	5800008	5849136	-154.666	-154.666	0	200	1853	0	-0.199935
Chr1_05810001_05860000	Chr1	5810001	5860000	5810201	5858604	-93.7368	-93.7368	0	200	1638	0	-0.199935
Chr1_05820001_05870000	Chr1	5820001	5870000	5820129	5869926	-110.673	-110.673	0	200	1341	0	-0.199935
Chr1_05830001_05880000	Chr1	5830001	5880000	5831135	5879052	-225.18	-225.18	0	200	1350	0	-0.199935
Chr1_05840001_05890000	Chr1	5840001	5890000	5840245	5889517	-425.364	-425.364	0	200	1173	0	-0.199935
Chr1_05850001_05900000	Chr1	5850001	5900000	5850828	5899794	-221.23	-221.23	0	200	1270	0	-0.199935
Chr1_05860001_05910000	Chr1	5860001	5910000	5863876	5909902	-151.272	-151.272	0	200	1390	0	-0.199935
Chr1_05870001_05920000	Chr1	5870001	5920000	5870101	5919998	-152.817	-152.817	0	200	1673	0	-0.199935
Chr1_05880001_05930000	Chr1	5880001	5930000	5880035	5929832	-154.374	-154.374	0	200	1756	0	-0.199935
Chr1_05890001_05940000	Chr1	5890001	5940000	5890012	5939939	-115.816	-115.816	0	200	1888	0	-0.199935
Chr1_05900001_05950000	Chr1	5900001	5950000	5900925	5949863	-93.7326	-93.7326	0	200	1873	0	-0.199935
Chr1_05910001_05960000	Chr1	5910001	5960000	5910045	5959738	-150.59	-150.59	0	200	1917	0	-0.199935
Chr1_05920001_05970000	Chr1	5920001	5970000	5920277	5969728	-114.682	-114.682	0	200	1908	0	-0.199935
Chr1_05930001_05980000	Chr1	5930001	5980000	5930332	5979912	-223.029	-223.269	1e-05	200	1859	0.478728	0.16217
Chr1_05940001_05990000	Chr1	5940001	5990000	5940173	5989947	-112.678	-112.896	1e-05	200	1818	0.435924	0.129793
Chr1_05950001_06000000	Chr1	5950001	6000000	5951130	5999948	-110.802	-110.937	1e-05	200	1804	0.268909	0.0034651
Chr1_05960001_06010000	Chr1	5960001	6010000	5960058	6009819	-149.231	-149.38	1e-05	200	1869	0.298355	0.0257375
Chr1_05970001_06020000	Chr1	5970001	6020000	5971057	6019732	-146.526	-146.526	0	200	1783	0	-0.199935
Chr1_05980001_06030000	Chr1	5980001	6030000	5980054	6029983	-93.0412	-93.0412	0	200	1793	0	-0.199935
Chr1_05990001_06040000	Chr1	5990001	6040000	5990760	6039923	-93.2979	-93.2979	0	200	1834	0	-0.199935
Chr1_06000001_06050000	Chr1	6000001	6050000	6000073	6049581	-92.5169	-92.5169	0	200	1765	0	-0.199935
Chr1_06010001_06060000	Chr1	6010001	6060000	6010050	6059949	-156.844	-156.844	0	200	1655	0	-0.199935
Chr1_06020001_06070000	Chr1	6020001	6070000	6020135	6069973	-224.52	-224.52	0	200	1707	0	-0.199935
Chr1_06030001_06080000	Chr1	6030001	6080000	6030696	6079924	-451.356	-451.356	0	200	1690	0	-0.199935
Chr1_06040001_06090000	Chr1	6040001	6090000	6040013	6089601	-430.428	-430.428	0	200	1607	0	-0.199935
Chr1_06050001_06100000	Chr1	6050001	6100000	6050021	6099920	-428.771	-428.771	0	200	1646	0	-0.199935
Chr1_06060001_06110000	Chr1	6060001	6110000	6060089	6109390	-151.82	-151.82	0	200	1682	0	-0.199935
Chr1_06070001_06120000	Chr1	6070001	6120000	6070146	6118252	-416.785	-416.785	0	200	1507	0	-0.199935
Chr1_06080001_06130000	Chr1	6080001	6130000	6080066	6129899	-116.978	-116.978	0	200	1586	0	-0.199935
Chr1_06090001_06140000	Chr1	6090001	6140000	6090203	6139223	-153.851	-153.851	0	200	1685	0	-0.199935
Chr1_06100001_06150000	Chr1	6100001	6150000	6100143	6149367	-432.568	-432.597	1e-05	200	1713	0.0581816	-0.155927
Chr1_06110001_06160000	Chr1	6110001	6160000	6110208	6159900	-428.291	-428.291	0	200	1692	0	-0.199935
Chr1_06120001_06170000	Chr1	6120001	6170000	6120395	6169533	-142.91	-142.91	0	200	2010	0	-0.199935
Chr1_06130001_06180000	Chr1	6130001	6180000	6130879	6179325	-113.578	-113.589	1e-05	200	1908	0.0204668	-0.184454
Chr1_06140001_06190000	Chr1	6140001	6190000	6140201	6189999	-89.3145	-89.3145	0	200	1846	0	-0.199935
Chr1_06150001_06200000	Chr1	6150001	6200000	6150037	6199483	-225.951	-225.951	0	200	1914	0	-0.199935
Chr1_06160001_06210000	Chr1	6160001	6210000	6160388	6209720	-115.097	-115.097	0	200	1996	0	-0.199935
Chr1_06170001_06220000	Chr1	6170001	6220000	6170216	6219860	-442.86	-442.86	0	200	2033	0	-0.199935
Chr1_06180001_06230000	Chr1	6180001	6230000	6180425	6229347	-227.283	-227.283	0	200	2102	0	-0.199935
Chr1_06190001_06240000	Chr1	6190001	6240000	6190180	6239526	-117.174	-117.174	0	200	2088	0	-0.199935
Chr1_06200001_06250000	Chr1	6200001	6250000	6200252	6249909	-155.722	-155.722	0	200	2173	0	-0.199935
Chr1_06210001_06260000	Chr1	6210001	6260000	6210372	6259989	-115.62	-115.656	1e-05	200	2034	0.0728792	-0.14481
Chr1_06220001_06270000	Chr1	6220001	6270000	6220087	6269706	-222.302	-222.302	0	200	1908	0	-0.199935
Chr1_06230001_06280000	Chr1	6230001	6280000	6230406	6279985	-217.68	-217.68	0	200	1945	0	-0.199935
Chr1_06240001_06290000	Chr1	6240001	6290000	6240035	6288779	-228.689	-228.689	0	200	2000	0	-0.199935
Chr1_06250001_06300000	Chr1	6250001	6300000	6250505	6298408	-213.829	-213.829	0	200	1586	0	-0.199935
Chr1_06260001_06310000	Chr1	6260001	6310000	6260034	6309701	-398.535	-398.535	0	200	1594	0	-0.199935
Chr1_06270001_06320000	Chr1	6270001	6320000	6270069	6318839	-159.074	-159.074	0	200	1445	0	-0.199935
Chr1_06280001_06330000	Chr1	6280001	6330000	6280141	6329128	-227.369	-227.369	0	200	1353	0	-0.199935
Chr1_06290001_06340000	Chr1	6290001	6340000	6290577	6339590	-156.715	-156.715	0	200	1410	0	-0.199935
Chr1_06300001_06350000	Chr1	6300001	6350000	6301655	6349626	-93.4577	-93.4577	0	200	1751	0	-0.199935
Chr1_06310001_06360000	Chr1	6310001	6360000	6310290	6359932	-116.226	-116.226	0	200	1676	0	-0.199935
Chr1_06320001_06370000	Chr1	6320001	6370000	6321415	6369462	-150.11	-150.11	0	200	1823	0	-0.199935
Chr1_06330001_06380000	Chr1	6330001	6380000	6330166	6379898	-112.617	-112.617	0	200	1915	0	-0.199935
Chr1_06340001_06390000	Chr1	6340001	6390000	6340109	6381200	-210.975	-211.482	5e-05	200	1567	1.01548	0.568163
Chr1_06350001_06400000	Chr1	6350001	6400000	6350273	6395980	-142.856	-142.856	0	200	1172	0	-0.199935
Chr1_06360001_06410000	Chr1	6360001	6410000	6360405	6409796	-197.04	-197.04	0	200	984	0	-0.199935
Chr1_06370001_06420000	Chr1	6370001	6420000	6370393	6419977	-95.3773	-96.1062	0.0001	200	760	1.45777	0.902708
Chr1_06380001_06430000	Chr1	6380001	6430000	6380123	6429890	-130.328	-130.328	0	200	535	0	-0.199935
Chr1_06390001_06440000	Chr1	6390001	6440000	6390224	6439894	-151.329	-151.329	0	200	836	0	-0.199935
Chr1_06400001_06450000	Chr1	6400001	6450000	6403754	6449473	-89.9484	-89.9484	0	200	1146	0	-0.199935
Chr1_06410001_06460000	Chr1	6410001	6460000	6411324	6459868	-220.663	-221.132	5e-05	200	1528	0.938751	0.510126
Chr1_06420001_06470000	Chr1	6420001	6470000	6420060	6469597	-154.292	-154.292	0	200	1641	0	-0.199935
Chr1_06430001_06480000	Chr1	6430001	6480000	6430631	6479892	-440.472	-440.472	0	200	1668	0	-0.199935
Chr1_06440001_06490000	Chr1	6440001	6490000	6440902	6489626	-428.228	-428.228	0	200	1648	0	-0.199935
Chr1_06450001_06500000	Chr1	6450001	6500000	6450166	6499864	-429.771	-429.771	0	200	1729	0	-0.199935
Chr1_06460001_06510000	Chr1	6460001	6510000	6460417	6509419	-449.956	-449.956	0	200	1611	0	-0.199935
Chr1_06470001_06520000	Chr1	6470001	6520000	6471442	6519935	-430.184	-430.37	1e-05	200	1599	0.37218	0.0815778
Chr1_06480001_06530000	Chr1	6480001	6530000	6480302	6529996	-427.921	-427.921	0	200	1764	0	-0.199935
Chr1_06490001_06540000	Chr1	6490001	6540000	6490408	6539996	-92.3267	-92.4509	0.0001	200	1679	0.248335	-0.0120968
Chr1_06500001_06550000	Chr1	6500001	6550000	6500058	6549777	-112.373	-112.373	0	200	1643	0	-0.199935
Chr1_06510001_06560000	Chr1	6510001	6560000	6510194	6559974	-112.395	-112.756	5e-05	200	1774	0.721146	0.345532
Chr1_06520001_06570000	Chr1	6520001	6570000	6520047	6569941	-236.043	-236.043	0	200	1978	0	-0.199935
Chr1_06530001_06580000	Chr1	6530001	6580000	6530018	6579924	-226.933	-227.066	5e-05	200	1822	0.264207	-9.18e-05
Chr1_06540001_06590000	Chr1	6540001	6590000	6540665	6588891	-226.455	-226.772	1e-05	200	1793	0.634868	0.280272
Chr1_06550001_06600000	Chr1	6550001	6600000	6550180	6598331	-435.007	-435.007	0	200	1660	0	-0.199935
Chr1_06560001_06610000	Chr1	6560001	6610000	6560007	6609831	-223.578	-223.578	0	200	1604	0	-0.199935
Chr1_06570001_06620000	Chr1	6570001	6620000	6571833	6619966	-217.288	-217.461	1e-05	200	1517	0.346285	0.0619916
Chr1_06580001_06630000	Chr1	6580001	6630000	6580559	6629918	-447.812	-447.812	0	200	1572	0	-0.199935
Chr1_06590001_06640000	Chr1	6590001	6640000	6590410	6639523	-224.007	-224.007	0	200	1652	0	-0.199935
Chr1_06600001_06650000	Chr1	6600001	6650000	6600303	6649520	-222.752	-222.752	0	200	1726	0	-0.199935
Chr1_06610001_06660000	Chr1	6610001	6660000	6610017	6659745	-159.153	-159.153	0	200	1771	0	-0.199935
Chr1_06620001_06670000	Chr1	6620001	6670000	6621328	6669204	-224.024	-224.024	0	200	1731	0	-0.199935
Chr1_06630001_06680000	Chr1	6630001	6680000	6630185	6679790	-115.59	-115.59	0	200	1786	0	-0.199935
Chr1_06640001_06690000	Chr1	6640001	6690000	6640359	6689593	-218.5	-218.5	0	200	1833	0	-0.199935
Chr1_06650001_06700000	Chr1	6650001	6700000	6651194	6699569	-148.734	-148.734	0	200	1765	0	-0.199935
Chr1_06660001_06710000	Chr1	6660001	6710000	6660491	6704582	-427.97	-427.97	0	200	1487	0	-0.199935
Chr1_06670001_06720000	Chr1	6670001	6720000	6670029	6718680	-413.242	-413.956	1e-05	200	1158	1.42722	0.879598
Chr1_06680001_06730000	Chr1	6680001	6730000	6680915	6728810	-400.424	-400.424	0	200	850	0	-0.199935
Chr1_06690001_06740000	Chr1	6690001	6740000	6690091	6736171	-380.463	-380.463	0	200	562	0	-0.199935
Chr1_06700001_06750000	Chr1	6700001	6750000	6700125	6749999	-371.791	-371.791	0	200	479	0	-0.199935
Chr1_06710001_06760000	Chr1	6710001	6760000	6721502	6758711	-202.679	-202.679	0	200	766	0	-0.199935
Chr1_06720001_06770000	Chr1	6720001	6770000	6721502	6769681	-406.791	-406.791	0	200	939	0	-0.199935
Chr1_06730001_06780000	Chr1	6730001	6780000	6730164	6775842	-109.832	-109.832	0	200	1018	0	-0.199935
Chr1_06740001_06790000	Chr1	6740001	6790000	6740998	6789184	-144.555	-144.555	0	200	1039	0	-0.199935
Chr1_06750001_06800000	Chr1	6750001	6800000	6750070	6798720	-213.463	-213.463	0	200	1007	0	-0.199935
Chr1_06760001_06810000	Chr1	6760001	6810000	6760444	6809118	-135.874	-135.874	0	200	726	0	-0.199935
Chr1_06770001_06820000	Chr1	6770001	6820000	6770277	6819995	-90.5514	-90.5514	0	200	914	0	-0.199935
Chr1_06780001_06830000	Chr1	6780001	6830000	6781129	6829972	-394.306	-394.389	1e-05	200	976	0.164539	-0.0754796
Chr1_06790001_06840000	Chr1	6790001	6840000	6790166	6835241	-217.625	-217.625	0	200	966	0	-0.199935
Chr1_06800001_06850000	Chr1	6800001	6850000	6803140	6848651	-414.638	-414.638	0	200	918	0	-0.199935
Chr1_06810001_06860000	Chr1	6810001	6860000	6810267	6859985	-442.314	-442.314	0	200	925	0	-0.199935
Chr1_06820001_06870000	Chr1	6820001	6870000	6820054	6869984	-417.374	-417.374	0	200	844	0	-0.199935
Chr1_06830001_06880000	Chr1	6830001	6880000	6830412	6879771	-381.477	-381.477	0	200	729	0	-0.199935
Chr1_06840001_06890000	Chr1	6840001	6890000	6843641	6889044	-372.749	-372.749	0	200	643	0	-0.199935
Chr1_06850001_06900000	Chr1	6850001	6900000	6850272	6899190	-364.971	-364.971	0	200	558	0	-0.199935
Chr1_06860001_06910000	Chr1	6860001	6910000	6860034	6909656	-335.105	-335.105	0	200	450	0	-0.199935
Chr1_06870001_06920000	Chr1	6870001	6920000	6870024	6919965	-111.766	-111.766	0	200	284	0	-0.199935
Chr1_06880001_06930000	Chr1	6880001	6930000	6883297	6929830	-118.729	-118.729	0	200	286	0	-0.199935
Chr1_06890001_06940000	Chr1	6890001	6940000	6895611	6939833	-121.192	-121.305	5e-05	200	404	0.224734	-0.0299482
Chr1_06900001_06950000	Chr1	6900001	6950000	6905335	6949275	-346.446	-346.446	0	200	532	0	-0.199935
Chr1_06910001_06960000	Chr1	6910001	6960000	6910829	6959664	-177.109	-177.109	0	200	625	0	-0.199935
Chr1_06920001_06970000	Chr1	6920001	6970000	6920756	6969981	-330.791	-330.791	0	200	713	0	-0.199935
Chr1_06930001_06980000	Chr1	6930001	6980000	6931686	6979941	-372.607	-372.658	1e-05	200	930	0.101864	-0.122886
Chr1_06940001_06990000	Chr1	6940001	6990000	6940592	6989783	-371.822	-371.822	0	200	1045	0	-0.199935
Chr1_06950001_07000000	Chr1	6950001	7000000	6953401	6999490	-140.827	-140.827	0	200	1290	0	-0.199935
Chr1_06960001_07010000	Chr1	6960001	7010000	6962252	7009592	-394.911	-396.378	5e-05	200	1389	2.93366	2.01906
Chr1_06970001_07020000	Chr1	6970001	7020000	6970014	7019370	-410.943	-410.943	0	200	1419	0	-0.199935
Chr1_06980001_07030000	Chr1	6980001	7030000	6980055	7029516	-213.46	-213.46	0	200	1279	0	-0.199935
Chr1_06990001_07040000	Chr1	6990001	7040000	6990059	7036751	-418.95	-418.95	0	200	1172	0	-0.199935
Chr1_07000001_07050000	Chr1	7000001	7050000	7000613	7049473	-407.613	-407.613	0	200	946	0	-0.199935
Chr1_07010001_07060000	Chr1	7010001	7060000	7010335	7059917	-437.41	-437.41	0	200	850	0	-0.199935
Chr1_07020001_07070000	Chr1	7020001	7070000	7020199	7069003	-410.576	-410.576	0	200	770	0	-0.199935
Chr1_07030001_07080000	Chr1	7030001	7080000	7030559	7079446	-416.437	-416.437	0	200	664	0	-0.199935
Chr1_07040001_07090000	Chr1	7040001	7090000	7040524	7089018	-377.656	-381.093	0.0001	200	621	6.87273	4.99853
Chr1_07050001_07100000	Chr1	7050001	7100000	7051410	7099943	-398.063	-398.063	0	200	884	0	-0.199935
Chr1_07060001_07110000	Chr1	7060001	7110000	7060141	7104170	-209.803	-209.81	5e-05	200	800	0.0145884	-0.1889
Chr1_07070001_07120000	Chr1	7070001	7120000	7070326	7119847	-386.625	-386.625	0	200	871	0	-0.199935
Chr1_07080001_07130000	Chr1	7080001	7130000	7080913	7127838	-394.31	-394.31	0	200	971	0	-0.199935
Chr1_07090001_07140000	Chr1	7090001	7140000	7092111	7139401	-216.067	-216.453	1e-05	200	1195	0.773392	0.38505
Chr1_07100001_07150000	Chr1	7100001	7150000	7100645	7149969	-216.627	-216.627	0	200	862	0	-0.199935
Chr1_07110001_07160000	Chr1	7110001	7160000	7110380	7159208	-113.157	-113.157	0	200	931	0	-0.199935
Chr1_07120001_07170000	Chr1	7120001	7170000	7120135	7168493	-54.9995	-54.9995	0	200	1010	0	-0.199935
Chr1_07130001_07180000	Chr1	7130001	7180000	7131678	7179751	-56.7653	-56.7653	0	200	1059	0	-0.199935
Chr1_07140001_07190000	Chr1	7140001	7190000	7140779	7189541	-36.8837	-36.8837	0	200	925	0	-0.199935
Chr1_07150001_07200000	Chr1	7150001	7200000	7150119	7199532	-65.4143	-65.4143	0	200	1072	0	-0.199935
Chr1_07160001_07210000	Chr1	7160001	7210000	7160238	7206222	-43.9806	-43.9806	0	200	987	0	-0.199935
Chr1_07170001_07220000	Chr1	7170001	7220000	7170188	7219209	-89.3823	-89.3823	0	200	847	0	-0.199935
Chr1_07180001_07230000	Chr1	7180001	7230000	7180166	7229799	-153.59	-153.59	0	200	796	0	-0.199935
Chr1_07190001_07240000	Chr1	7190001	7240000	7192243	7239528	-148.288	-148.288	0	200	772	0	-0.199935
Chr1_07200001_07250000	Chr1	7200001	7250000	7200006	7246374	-109.975	-109.975	0	200	580	0	-0.199935
Chr1_07210001_07260000	Chr1	7210001	7260000	7210355	7259336	-200.252	-200.252	0	200	589	0	-0.199935
Chr1_07220001_07270000	Chr1	7220001	7270000	7220319	7265706	-199.653	-199.653	0	200	444	0	-0.199935
Chr1_07230001_07280000	Chr1	7230001	7280000	7230130	7279073	-337.101	-337.101	0	200	337	0	-0.199935
Chr1_07240001_07290000	Chr1	7240001	7290000	7241813	7289072	-200.148	-200.148	0	200	298	0	-0.199935
Chr1_07250001_07300000	Chr1	7250001	7300000	7252265	7299402	-191.692	-191.692	0	200	280	0	-0.199935
Chr1_07260001_07310000	Chr1	7260001	7310000	7260153	7308201	-183.484	-183.566	1e-05	200	272	0.164423	-0.0755671
Chr1_07270001_07320000	Chr1	7270001	7320000	7273511	7318882	-357.219	-357.219	0	200	303	0	-0.199935
Chr1_07280001_07330000	Chr1	7280001	7330000	7281028	7328604	-311.895	-311.895	0	200	238	0	-0.199935
Chr1_07290001_07340000	Chr1	7290001	7340000	7291164	7334571	-145.03	-145.071	5e-05	123	123	0.0821783	-0.137776
Chr1_07300001_07350000	Chr1	7300001	7350000	7300016	7342811	-137.784	-137.784	0	103	103	0	-0.199935
Chr1_07310001_07360000	Chr1	7310001	7360000	7311497	7358508	-157.771	-157.771	0	96	96	0	-0.199935
Chr1_07320001_07370000	Chr1	7320001	7370000	7324096	7369256	-96.3279	-97.8704	0.0001	75	75	3.08504	2.13356
Chr1_07330001_07380000	Chr1	7330001	7380000	7332736	7375093	-94.9459	-94.9459	0	77	77	0	-0.199935
Chr1_07340001_07390000	Chr1	7340001	7390000	7342551	7388913	-143.135	-143.135	0	112	112	0	-0.199935
Chr1_07350001_07400000	Chr1	7350001	7400000	7356603	7399749	-162.933	-162.933	0	121	121	0	-0.199935
Chr1_07360001_07410000	Chr1	7360001	7410000	7360127	7409136	-154.521	-154.521	0	114	114	0	-0.199935
Chr1_07370001_07420000	Chr1	7370001	7420000	7370227	7417841	-79.4203	-79.4203	0	132	132	0	-0.199935
Chr1_07380001_07430000	Chr1	7380001	7430000	7380725	7429752	-125.832	-125.832	0	200	203	0	-0.199935
Chr1_07390001_07440000	Chr1	7390001	7440000	7393778	7436427	-130.075	-130.075	0	194	194	0	-0.199935
Chr1_07400001_07450000	Chr1	7400001	7450000	7406056	7449944	-128.427	-128.638	5e-05	200	225	0.420909	0.118436
Chr1_07410001_07460000	Chr1	7410001	7460000	7415396	7457718	-185.589	-185.794	0.0001	200	293	0.410143	0.110293
Chr1_07420001_07470000	Chr1	7420001	7470000	7420116	7469098	-350.377	-351.816	0.0001	200	281	2.878	1.97695
Chr1_07430001_07480000	Chr1	7430001	7480000	7430701	7479925	-344.613	-348.642	0.0001	200	491	8.05761	5.89476
Chr1_07440001_07490000	Chr1	7440001	7490000	7442826	7489944	-217.27	-217.284	1e-05	200	851	0.0274306	-0.179187
Chr1_07450001_07500000	Chr1	7450001	7500000	7451184	7499625	-152.357	-152.357	0	200	1104	0	-0.199935
Chr1_07460001_07510000	Chr1	7460001	7510000	7464471	7509402	-407.319	-407.319	0	200	1201	0	-0.199935
Chr1_07470001_07520000	Chr1	7470001	7520000	7470721	7519505	-427.479	-427.479	0	200	1488	0	-0.199935
Chr1_07480001_07530000	Chr1	7480001	7530000	7480147	7526532	-414.903	-414.933	1e-05	200	1319	0.0617719	-0.153211
Chr1_07490001_07540000	Chr1	7490001	7540000	7490043	7539955	-427.695	-427.695	0	200	1297	0	-0.199935
Chr1_07500001_07550000	Chr1	7500001	7550000	7500223	7549217	-224.642	-224.642	0	200	1168	0	-0.199935
Chr1_07510001_07560000	Chr1	7510001	7560000	7510345	7559331	-418.329	-418.329	0	200	1135	0	-0.199935
Chr1_07520001_07570000	Chr1	7520001	7570000	7520073	7569213	-224.173	-224.205	5e-05	200	987	0.064594	-0.151077
Chr1_07530001_07580000	Chr1	7530001	7580000	7530166	7579983	-115.096	-115.096	0	200	1042	0	-0.199935
Chr1_07540001_07590000	Chr1	7540001	7590000	7540049	7589990	-145.863	-145.863	0	200	921	0	-0.199935
Chr1_07550001_07600000	Chr1	7550001	7600000	7552947	7599944	-116.945	-116.945	1e-05	200	1071	9.55e-05	-0.199863
Chr1_07560001_07610000	Chr1	7560001	7610000	7561515	7609739	-95.3114	-95.3114	0	200	1194	0	-0.199935
Chr1_07570001_07620000	Chr1	7570001	7620000	7570933	7619908	-148.202	-148.202	0	200	1360	0	-0.199935
Chr1_07580001_07630000	Chr1	7580001	7630000	7580700	7629310	-231.266	-231.266	0	200	1477	0	-0.199935
Chr1_07590001_07640000	Chr1	7590001	7640000	7590703	7638373	-434.408	-434.408	0	200	1373	0	-0.199935
Chr1_07600001_07650000	Chr1	7600001	7650000	7600010	7646847	-146.314	-146.314	0	200	1090	0	-0.199935
Chr1_07610001_07660000	Chr1	7610001	7660000	7613512	7651457	-416.494	-416.494	0	200	844	0	-0.199935
Chr1_07620001_07670000	Chr1	7620001	7670000	7620235	7669297	-202.503	-202.503	0	200	647	0	-0.199935
Chr1_07630001_07680000	Chr1	7630001	7680000	7630388	7676704	-375.852	-376.244	5e-05	200	385	0.784217	0.393239
Chr1_07640001_07690000	Chr1	7640001	7690000	7640304	7689126	-343.15	-343.187	5e-05	200	265	0.0743094	-0.143728
Chr1_07650001_07700000	Chr1	7650001	7700000	7650127	7698585	-326.937	-326.937	0	200	264	0	-0.199935
Chr1_07660001_07710000	Chr1	7660001	7710000	7662992	7709965	-344.686	-344.686	0	200	256	0	-0.199935
Chr1_07670001_07720000	Chr1	7670001	7720000	7675309	7716870	-209.671	-213.856	0.0004	136	136	8.37065	6.13154
Chr1_07680001_07730000	Chr1	7680001	7730000	7681272	7726621	-188.062	-188.062	0	117	117	0	-0.199935
Chr1_07690001_07740000	Chr1	7690001	7740000	7691076	7736903	-147.281	-147.378	5e-05	101	101	0.192803	-0.0541005
Chr1_07700001_07750000	Chr1	7700001	7750000	7700298	7736903	-106.439	-106.439	0	68	68	0	-0.199935
Chr1_07710001_07760000	Chr1	7710001	7760000	7710001	7759237	-195.547	-195.547	0	142	142	0	-0.199935
Chr1_07720001_07770000	Chr1	7720001	7770000	7723047	7769783	-170.366	-170.366	0	200	271	0	-0.199935
Chr1_07730001_07780000	Chr1	7730001	7780000	7734224	7778923	-325.971	-325.971	0	200	363	0	-0.199935
Chr1_07740001_07790000	Chr1	7740001	7790000	7750255	7786938	-373.942	-373.942	0	200	498	0	-0.199935
Chr1_07750001_07800000	Chr1	7750001	7800000	7750255	7799993	-386.05	-386.05	0	200	601	0	-0.199935
Chr1_07760001_07810000	Chr1	7760001	7810000	7761087	7808236	-383.571	-383.571	0	200	554	0	-0.199935
Chr1_07770001_07820000	Chr1	7770001	7820000	7770169	7819997	-410.697	-411.178	5e-05	200	786	0.963559	0.528891
Chr1_07780001_07830000	Chr1	7780001	7830000	7780164	7829993	-392.836	-392.836	0	200	1032	0	-0.199935
Chr1_07790001_07840000	Chr1	7790001	7840000	7794387	7839895	-225.454	-225.454	0	200	1367	0	-0.199935
Chr1_07800001_07850000	Chr1	7800001	7850000	7800792	7849016	-116.008	-116.008	0	200	1677	0	-0.199935
Chr1_07810001_07860000	Chr1	7810001	7860000	7810503	7859925	-230.243	-230.243	0	200	2034	0	-0.199935
Chr1_07820001_07870000	Chr1	7820001	7870000	7820202	7868442	-113.646	-113.646	0	200	1956	0	-0.199935
Chr1_07830001_07880000	Chr1	7830001	7880000	7830039	7870898	-228.831	-230.388	5e-05	200	1622	3.11579	2.15682
Chr1_07840001_07890000	Chr1	7840001	7890000	7840009	7885231	-75.7406	-75.7406	0	200	1204	0	-0.199935
Chr1_07850001_07900000	Chr1	7850001	7900000	7850281	7897059	-76.338	-76.338	0	200	802	0	-0.199935
Chr1_07860001_07910000	Chr1	7860001	7910000	7860044	7906688	-48.6853	-48.9073	0.0001	200	436	0.443999	0.135901
Chr1_07870001_07920000	Chr1	7870001	7920000	7870140	7918194	-223.85	-223.85	0	135	135	0	-0.199935
Chr1_07880001_07930000	Chr1	7880001	7930000	7883303	7928662	-279.345	-282.489	5e-05	163	163	6.28873	4.55679
Chr1_07890001_07940000	Chr1	7890001	7940000	7890724	7939449	-300.458	-300.458	1e-05	176	176	3.69e-07	-0.199935
Chr1_07900001_07950000	Chr1	7900001	7950000	7900361	7946274	-296.867	-297.041	1e-05	169	169	0.346445	0.0621125
Chr1_07910001_07960000	Chr1	7910001	7960000	7911006	7959997	-261.708	-261.815	1e-05	155	155	0.213213	-0.0386633
Chr1_07920001_07970000	Chr1	7920001	7970000	7920307	7969460	-277.999	-279.384	5e-05	177	177	2.77061	1.89572
Chr1_07930001_07980000	Chr1	7930001	7980000	7930164	7979988	-227.089	-227.089	0	154	154	0	-0.199935
Chr1_07940001_07990000	Chr1	7940001	7990000	7941005	7989035	-117.833	-117.987	0.0001	82	82	0.309068	0.0338408
Chr1_07950001_08000000	Chr1	7950001	8000000	7951606	7999995	-135.861	-135.861	0	98	98	0	-0.199935
Chr1_07960001_08010000	Chr1	7960001	8010000	7960006	8007209	-255.597	-255.597	0	160	160	0	-0.199935
Chr1_07970001_08020000	Chr1	7970001	8020000	7970726	8019916	-305.67	-306.086	5e-05	181	181	0.831718	0.429168
Chr1_07980001_08030000	Chr1	7980001	8030000	7984702	8029756	-388.217	-388.217	0	200	303	0	-0.199935
Chr1_07990001_08040000	Chr1	7990001	8040000	7998218	8039596	-433.726	-433.726	0	200	498	0	-0.199935
Chr1_08000001_08050000	Chr1	8000001	8050000	8000016	8049139	-214.225	-214.225	0	200	612	0	-0.199935
Chr1_08010001_08060000	Chr1	8010001	8060000	8015971	8058784	-211.229	-211.229	0	200	560	0	-0.199935
Chr1_08020001_08070000	Chr1	8020001	8070000	8020124	8068155	-432.39	-432.39	0	200	538	0	-0.199935
Chr1_08030001_08080000	Chr1	8030001	8080000	8030038	8076966	-391.877	-391.877	0	200	405	0	-0.199935
Chr1_08040001_08090000	Chr1	8040001	8090000	8040156	8088826	-364.27	-364.27	0	200	272	0	-0.199935
Chr1_08050001_08100000	Chr1	8050001	8100000	8051501	8099949	-373.84	-373.84	0	200	232	0	-0.199935
Chr1_08060001_08110000	Chr1	8060001	8110000	8060004	8106176	-399.568	-401.522	0.0002	200	238	3.90748	2.75564
Chr1_08070001_08120000	Chr1	8070001	8120000	8076094	8119982	-384.447	-384.447	0	200	333	0	-0.199935
Chr1_08080001_08130000	Chr1	8080001	8130000	8081654	8122020	-398.933	-398.94	1e-05	200	329	0.0149194	-0.18865
Chr1_08090001_08140000	Chr1	8090001	8140000	8093700	8138258	-334.002	-334.002	1e-05	200	302	0.00118308	-0.19904
Chr1_08100001_08150000	Chr1	8100001	8150000	8101688	8149228	-313.751	-314.088	0.0001	200	259	0.673632	0.309593
Chr1_08110001_08160000	Chr1	8110001	8160000	8110577	8154353	-320.89	-320.89	0	200	276	0	-0.199935
Chr1_08120001_08170000	Chr1	8120001	8170000	8120005	8168473	-232.359	-234.232	5e-05	187	187	3.74705	2.6343
Chr1_08130001_08180000	Chr1	8130001	8180000	8130909	8177341	-268.139	-268.139	0	200	206	0	-0.199935
Chr1_08140001_08190000	Chr1	8140001	8190000	8145086	8187291	-243.96	-243.96	0	172	172	0	-0.199935
Chr1_08150001_08200000	Chr1	8150001	8200000	8151503	8197761	-208.748	-208.748	1e-05	145	145	1.55e-05	-0.199923
Chr1_08160001_08210000	Chr1	8160001	8210000	8163521	8203708	-136.058	-136.058	0	93	93	0	-0.199935
Chr1_08170001_08220000	Chr1	8170001	8220000	8170935	8217315	-128.01	-128.01	0	78	78	0	-0.199935
Chr1_08180001_08230000	Chr1	8180001	8230000	8182118	8229401	-91.474	-92.5616	5e-05	114	114	2.17513	1.44531
Chr1_08190001_08240000	Chr1	8190001	8240000	8193338	8239947	-125.408	-125.449	1e-05	163	163	0.0807182	-0.138881
Chr1_08200001_08250000	Chr1	8200001	8250000	8201635	8249955	-142.041	-142.041	0	200	621	0	-0.199935
Chr1_08210001_08260000	Chr1	8210001	8260000	8212333	8256315	-90.0137	-90.0137	0	200	855	0	-0.199935
Chr1_08220001_08270000	Chr1	8220001	8270000	8220226	8269038	-112.419	-112.419	0	200	1189	0	-0.199935
Chr1_08230001_08280000	Chr1	8230001	8280000	8232066	8279791	-93.1482	-93.1482	0	200	1298	0	-0.199935
Chr1_08240001_08290000	Chr1	8240001	8290000	8240126	8289379	-227.346	-227.606	1e-05	200	1689	0.520232	0.193563
Chr1_08250001_08300000	Chr1	8250001	8300000	8250082	8299947	-222.763	-222.784	1e-05	200	1641	0.0427341	-0.167611
Chr1_08260001_08310000	Chr1	8260001	8310000	8260185	8309936	-223.428	-223.428	0	200	1638	0	-0.199935
Chr1_08270001_08320000	Chr1	8270001	8320000	8270234	8319997	-214.495	-214.495	0	200	1534	0	-0.199935
Chr1_08280001_08330000	Chr1	8280001	8330000	8280074	8328507	-62.9219	-62.9219	0	200	1571	0	-0.199935
Chr1_08290001_08340000	Chr1	8290001	8340000	8290093	8339995	-34.8474	-34.8474	0	200	1453	0	-0.199935
Chr1_08300001_08350000	Chr1	8300001	8350000	8300108	8349688	-106.702	-106.702	0	200	1352	0	-0.199935
Chr1_08310001_08360000	Chr1	8310001	8360000	8310842	8359924	-91.3148	-91.3148	0	200	1342	0	-0.199935
Chr1_08320001_08370000	Chr1	8320001	8370000	8320003	8369956	-92.854	-92.8878	1e-05	200	1519	0.0675997	-0.148803
Chr1_08330001_08380000	Chr1	8330001	8380000	8332126	8379669	-441.18	-441.18	0	200	1685	0	-0.199935
Chr1_08340001_08390000	Chr1	8340001	8390000	8340121	8389988	-223.843	-223.843	0	200	1705	0	-0.199935
Chr1_08350001_08400000	Chr1	8350001	8400000	8350863	8399414	-227.633	-227.655	1e-05	200	1808	0.0427496	-0.1676
Chr1_08360001_08410000	Chr1	8360001	8410000	8360478	8409993	-232.249	-232.249	0	200	1750	0	-0.199935
Chr1_08370001_08420000	Chr1	8370001	8420000	8370063	8419144	-424.681	-424.681	0	200	1633	0	-0.199935
Chr1_08380001_08430000	Chr1	8380001	8430000	8380290	8429639	-220.753	-220.753	0	200	1597	0	-0.199935
Chr1_08390001_08440000	Chr1	8390001	8440000	8390527	8439722	-417.783	-417.783	0	200	1427	0	-0.199935
Chr1_08400001_08450000	Chr1	8400001	8450000	8400348	8447966	-390.445	-390.445	0	200	1054	0	-0.199935
Chr1_08410001_08460000	Chr1	8410001	8460000	8410027	8448044	-382.03	-382.03	0	200	883	0	-0.199935
Chr1_08420001_08470000	Chr1	8420001	8470000	8420099	8469274	-136.216	-136.719	5e-05	200	681	1.00693	0.561696
Chr1_08430001_08480000	Chr1	8430001	8480000	8430069	8470964	-188.019	-188.019	0	200	391	0	-0.199935
Chr1_08440001_08490000	Chr1	8440001	8490000	8440217	8470964	-117.416	-117.416	0	200	214	0	-0.199935
Chr1_08450001_08500000	Chr1	8450001	8500000	8464315	8499972	-113.252	-113.252	0	192	192	0	-0.199935
Chr1_08460001_08510000	Chr1	8460001	8510000	8464655	8509830	-136.87	-136.87	0	200	380	0	-0.199935
Chr1_08470001_08520000	Chr1	8470001	8520000	8470027	8519979	-140.546	-140.546	0	200	595	0	-0.199935
Chr1_08480001_08530000	Chr1	8480001	8530000	8491028	8529742	-227.954	-227.954	0	200	993	0	-0.199935
Chr1_08490001_08540000	Chr1	8490001	8540000	8498138	8539283	-158.415	-158.415	0	200	1408	0	-0.199935
Chr1_08500001_08550000	Chr1	8500001	8550000	8501149	8549977	-115.894	-115.894	0	200	1782	0	-0.199935
Chr1_08510001_08560000	Chr1	8510001	8560000	8512362	8559870	-148.437	-148.437	0	200	1995	0	-0.199935
Chr1_08520001_08570000	Chr1	8520001	8570000	8520076	8569814	-157.693	-157.693	0	200	2280	0	-0.199935
Chr1_08530001_08580000	Chr1	8530001	8580000	8530076	8578690	-430.996	-430.996	0	200	2221	0	-0.199935
Chr1_08540001_08590000	Chr1	8540001	8590000	8540055	8589831	-236.153	-236.153	0	200	2057	0	-0.199935
Chr1_08550001_08600000	Chr1	8550001	8600000	8550054	8598875	-443.769	-443.837	5e-05	200	2083	0.135853	-0.0971771
Chr1_08560001_08610000	Chr1	8560001	8610000	8560179	8609918	-230.006	-230.006	0	200	2163	0	-0.199935
Chr1_08570001_08620000	Chr1	8570001	8620000	8570613	8619569	-115.122	-115.122	0	200	1995	0	-0.199935
Chr1_08580001_08630000	Chr1	8580001	8630000	8580887	8629163	-156.03	-156.03	0	200	2027	0	-0.199935
Chr1_08590001_08640000	Chr1	8590001	8640000	8590051	8639818	-152.601	-152.601	0	200	2123	0	-0.199935
Chr1_08600001_08650000	Chr1	8600001	8650000	8600013	8649311	-231.64	-232.15	5e-05	200	2125	1.02027	0.571786
Chr1_08610001_08660000	Chr1	8610001	8660000	8610172	8656949	-153.025	-153.025	0	200	2073	0	-0.199935
Chr1_08620001_08670000	Chr1	8620001	8670000	8620398	8669246	-215.533	-215.533	0	200	1906	0	-0.199935
Chr1_08630001_08680000	Chr1	8630001	8680000	8630462	8677488	-436.983	-436.983	0	200	1674	0	-0.199935
Chr1_08640001_08690000	Chr1	8640001	8690000	8640192	8689849	-411.65	-411.65	0	200	1454	0	-0.199935
Chr1_08650001_08700000	Chr1	8650001	8700000	8650474	8699884	-151.159	-151.159	1e-05	200	1367	3.26e-05	-0.19991
Chr1_08660001_08710000	Chr1	8660001	8710000	8660523	8709902	-223.085	-223.088	1e-05	200	1266	0.00492767	-0.196208
Chr1_08670001_08720000	Chr1	8670001	8720000	8670168	8719805	-225.835	-225.835	0	200	1347	0	-0.199935
Chr1_08680001_08730000	Chr1	8680001	8730000	8685224	8729925	-445.857	-445.857	0	200	1688	0	-0.199935
Chr1_08690001_08740000	Chr1	8690001	8740000	8690027	8739415	-214.613	-214.613	0	200	1877	0	-0.199935
Chr1_08700001_08750000	Chr1	8700001	8750000	8702403	8749841	-453.735	-453.735	0	200	2044	0	-0.199935
Chr1_08710001_08760000	Chr1	8710001	8760000	8711289	8759951	-150.548	-150.548	0	200	2113	0	-0.199935
Chr1_08720001_08770000	Chr1	8720001	8770000	8720083	8769692	-96.4925	-96.4925	0	200	2186	0	-0.199935
Chr1_08730001_08780000	Chr1	8730001	8780000	8730054	8779949	-435.491	-435.491	0	200	1998	0	-0.199935
Chr1_08740001_08790000	Chr1	8740001	8790000	8740360	8789939	-222.041	-222.041	0	200	2021	0	-0.199935
Chr1_08750001_08800000	Chr1	8750001	8800000	8750160	8799816	-152.427	-152.427	0	200	1973	0	-0.199935
Chr1_08760001_08810000	Chr1	8760001	8810000	8760697	8809049	-93.3949	-93.3949	0	200	1879	0	-0.199935
Chr1_08770001_08820000	Chr1	8770001	8820000	8770752	8819847	-78.493	-78.493	0	200	2043	0	-0.199935
Chr1_08780001_08830000	Chr1	8780001	8830000	8780058	8828879	-95.775	-95.7866	1e-05	200	2009	0.0232796	-0.182327
Chr1_08790001_08840000	Chr1	8790001	8840000	8790134	8839166	-153.795	-153.795	0	200	2039	0	-0.199935
Chr1_08800001_08850000	Chr1	8800001	8850000	8800014	8849928	-222.324	-222.87	1e-05	200	1901	1.09062	0.625002
Chr1_08810001_08860000	Chr1	8810001	8860000	8810249	8859929	-412.524	-412.524	0	200	1871	0	-0.199935
Chr1_08820001_08870000	Chr1	8820001	8870000	8820007	8869563	-439.363	-439.363	0	200	1801	0	-0.199935
Chr1_08830001_08880000	Chr1	8830001	8880000	8830261	8879965	-221.505	-221.505	0	200	1915	0	-0.199935
Chr1_08840001_08890000	Chr1	8840001	8890000	8841079	8889865	-425.622	-425.622	0	200	1986	0	-0.199935
Chr1_08850001_08900000	Chr1	8850001	8900000	8850147	8898942	-422.419	-422.867	1e-05	200	1942	0.895361	0.477307
Chr1_08860001_08910000	Chr1	8860001	8910000	8861000	8909611	-427.314	-427.314	0	200	1910	0	-0.199935
Chr1_08870001_08920000	Chr1	8870001	8920000	8870373	8919967	-149.586	-149.586	0	200	1664	0	-0.199935
Chr1_08880001_08930000	Chr1	8880001	8930000	8880020	8927385	-142.863	-142.863	0	200	1532	0	-0.199935
Chr1_08890001_08940000	Chr1	8890001	8940000	8890020	8939769	-216.558	-216.558	0	200	1520	0	-0.199935
Chr1_08900001_08950000	Chr1	8900001	8950000	8903342	8949934	-109.23	-109.23	0	200	1613	0	-0.199935
Chr1_08910001_08960000	Chr1	8910001	8960000	8911307	8959856	-416.3	-416.3	0	200	1565	0	-0.199935
Chr1_08920001_08970000	Chr1	8920001	8970000	8920461	8969773	-215.594	-215.594	0	200	1727	0	-0.199935
Chr1_08930001_08980000	Chr1	8930001	8980000	8930043	8979757	-217.478	-217.478	0	200	1946	0	-0.199935
Chr1_08940001_08990000	Chr1	8940001	8990000	8940467	8989190	-91.0127	-91.0127	0	200	1904	0	-0.199935
Chr1_08950001_09000000	Chr1	8950001	9000000	8950015	8999975	-74.4843	-74.4843	0	200	1912	0	-0.199935
Chr1_08960001_09010000	Chr1	8960001	9010000	8960120	9009858	-148.583	-148.583	0	200	2087	0	-0.199935
Chr1_08970001_09020000	Chr1	8970001	9020000	8970472	9019935	-88.5681	-88.5681	0	200	2048	0	-0.199935
Chr1_08980001_09030000	Chr1	8980001	9030000	8981945	9026780	-143.588	-143.588	0	200	1652	0	-0.199935
Chr1_08990001_09040000	Chr1	8990001	9040000	8990040	9035136	-114.193	-114.623	1e-05	200	1314	0.861111	0.4514
Chr1_09000001_09050000	Chr1	9000001	9050000	9000039	9048896	-374.958	-374.958	0	200	969	0	-0.199935
Chr1_09010001_09060000	Chr1	9010001	9060000	9010003	9059894	-201.501	-201.501	0	200	947	0	-0.199935
Chr1_09020001_09070000	Chr1	9020001	9070000	9020300	9069893	-201.32	-201.32	0	200	1016	0	-0.199935
Chr1_09030001_09080000	Chr1	9030001	9080000	9032628	9079397	-392.584	-392.584	0	200	1194	0	-0.199935
Chr1_09040001_09090000	Chr1	9040001	9090000	9048546	9089070	-114.856	-114.856	0	200	1489	0	-0.199935
Chr1_09050001_09100000	Chr1	9050001	9100000	9050212	9099947	-91.9158	-91.9184	1e-05	200	1754	0.00522635	-0.195982
Chr1_09060001_09110000	Chr1	9060001	9110000	9060263	9109764	-150.19	-150.19	0	200	1768	0	-0.199935
Chr1_09070001_09120000	Chr1	9070001	9120000	9070115	9119300	-436.927	-436.927	0	200	1622	0	-0.199935
Chr1_09080001_09130000	Chr1	9080001	9130000	9080921	9129713	-219.594	-219.719	1e-05	200	1767	0.250919	-0.0101428
Chr1_09090001_09140000	Chr1	9090001	9140000	9090966	9139998	-229.682	-229.682	0	200	1759	0	-0.199935
Chr1_09100001_09150000	Chr1	9100001	9150000	9101106	9147804	-146.849	-146.849	0	200	1745	0	-0.199935
Chr1_09110001_09160000	Chr1	9110001	9160000	9110074	9159884	-91.4604	-91.4604	0	200	1754	0	-0.199935
Chr1_09120001_09170000	Chr1	9120001	9170000	9120350	9169950	-110.851	-110.851	0	200	1703	0	-0.199935
Chr1_09130001_09180000	Chr1	9130001	9180000	9132719	9179816	-112.853	-112.853	0	200	1876	0	-0.199935
Chr1_09140001_09190000	Chr1	9140001	9190000	9140043	9189968	-144.969	-144.969	0	200	1709	0	-0.199935
Chr1_09150001_09200000	Chr1	9150001	9200000	9150510	9199323	-139.713	-139.718	1e-05	200	1553	0.0109473	-0.191655
Chr1_09160001_09210000	Chr1	9160001	9210000	9160285	9209209	-199.131	-199.131	0	200	1290	0	-0.199935
Chr1_09170001_09220000	Chr1	9170001	9220000	9170047	9219181	-336.288	-336.288	0	200	1217	0	-0.199935
Chr1_09180001_09230000	Chr1	9180001	9230000	9180246	9229916	-324.043	-324.981	0.0001	200	1011	1.87702	1.21982
Chr1_09190001_09240000	Chr1	9190001	9240000	9190012	9239870	-377.48	-377.48	0	200	1207	0	-0.199935
Chr1_09200001_09250000	Chr1	9200001	9250000	9200177	9249784	-103.581	-103.581	0	200	1487	0	-0.199935
Chr1_09210001_09260000	Chr1	9210001	9260000	9210181	9259331	-411.408	-411.408	0	200	1829	0	-0.199935
Chr1_09220001_09270000	Chr1	9220001	9270000	9220019	9269392	-150.337	-150.337	0	200	1992	0	-0.199935
Chr1_09230001_09280000	Chr1	9230001	9280000	9230179	9279885	-422.327	-422.327	0	200	1955	0	-0.199935
Chr1_09240001_09290000	Chr1	9240001	9290000	9240024	9283983	-438.04	-438.04	0	200	1845	0	-0.199935
Chr1_09250001_09300000	Chr1	9250001	9300000	9250417	9299882	-446.634	-446.634	0	200	1789	0	-0.199935
Chr1_09260001_09310000	Chr1	9260001	9310000	9260572	9309547	-147.919	-147.919	0	200	1564	0	-0.199935
Chr1_09270001_09320000	Chr1	9270001	9320000	9270285	9319831	-215.179	-215.179	0	200	1480	0	-0.199935
Chr1_09280001_09330000	Chr1	9280001	9330000	9280126	9329864	-142.255	-142.255	0	200	1371	0	-0.199935
Chr1_09290001_09340000	Chr1	9290001	9340000	9290514	9339926	-87.158	-87.158	0	200	1331	0	-0.199935
Chr1_09300001_09350000	Chr1	9300001	9350000	9300012	9349836	-104.825	-104.825	0	200	1273	0	-0.199935
Chr1_09310001_09360000	Chr1	9310001	9360000	9310449	9359690	-141.679	-142.029	0.0001	200	1373	0.7001	0.329613
Chr1_09320001_09370000	Chr1	9320001	9370000	9320078	9369781	-394.724	-394.724	0	200	1412	0	-0.199935
Chr1_09330001_09380000	Chr1	9330001	9380000	9330116	9379515	-418.971	-418.971	0	200	1580	0	-0.199935
Chr1_09340001_09390000	Chr1	9340001	9390000	9340157	9388950	-147.452	-147.452	0	200	1718	0	-0.199935
Chr1_09350001_09400000	Chr1	9350001	9400000	9350457	9399912	-118.813	-119.154	1e-05	200	1795	0.683247	0.316866
Chr1_09360001_09410000	Chr1	9360001	9410000	9360302	9409877	-243.783	-243.783	0	200	1723	0	-0.199935
Chr1_09370001_09420000	Chr1	9370001	9420000	9371162	9419161	-430.863	-430.863	0	200	1717	0	-0.199935
Chr1_09380001_09430000	Chr1	9380001	9430000	9380353	9429949	-463.964	-464.014	1e-05	200	1749	0.0992936	-0.12483
Chr1_09390001_09440000	Chr1	9390001	9440000	9390536	9439997	-431.878	-431.878	1e-05	200	1835	0.000813158	-0.19932
Chr1_09400001_09450000	Chr1	9400001	9450000	9400014	9445203	-431.415	-431.415	0	200	1696	0	-0.199935
Chr1_09410001_09460000	Chr1	9410001	9460000	9410049	9459932	-425.787	-425.787	0	200	1671	0	-0.199935
Chr1_09420001_09470000	Chr1	9420001	9470000	9420363	9469419	-215.465	-216.088	5e-05	200	1767	1.24626	0.742719
Chr1_09430001_09480000	Chr1	9430001	9480000	9430166	9479772	-420.248	-420.248	0	200	1548	0	-0.199935
Chr1_09440001_09490000	Chr1	9440001	9490000	9440214	9489861	-418.849	-418.849	0	200	1335	0	-0.199935
Chr1_09450001_09500000	Chr1	9450001	9500000	9454632	9499925	-415.164	-415.164	0	200	1530	0	-0.199935
Chr1_09460001_09510000	Chr1	9460001	9510000	9460076	9509897	-440.1	-440.1	0	200	1792	0	-0.199935
Chr1_09470001_09520000	Chr1	9470001	9520000	9470035	9519991	-446.662	-446.822	1e-05	200	1789	0.3201	0.0421856
Chr1_09480001_09530000	Chr1	9480001	9530000	9481090	9528795	-456.989	-456.989	0	200	1870	0	-0.199935
Chr1_09490001_09540000	Chr1	9490001	9540000	9490675	9539956	-444.104	-444.647	1e-05	200	1797	1.08531	0.620981
Chr1_09500001_09550000	Chr1	9500001	9550000	9500004	9549957	-230.173	-230.173	0	200	1712	0	-0.199935
Chr1_09510001_09560000	Chr1	9510001	9560000	9510028	9559649	-156.331	-156.411	1e-05	200	1555	0.15979	-0.0790715
Chr1_09520001_09570000	Chr1	9520001	9570000	9520011	9568922	-114.651	-114.748	5e-05	200	1561	0.193368	-0.0536732
Chr1_09530001_09580000	Chr1	9530001	9580000	9530603	9579463	-236.445	-236.445	0	200	1757	0	-0.199935
Chr1_09540001_09590000	Chr1	9540001	9590000	9540004	9589658	-224.33	-224.33	0	200	1980	0	-0.199935
Chr1_09550001_09600000	Chr1	9550001	9600000	9550031	9599558	-450.6	-450.6	0	200	2044	0	-0.199935
Chr1_09560001_09610000	Chr1	9560001	9610000	9560100	9609365	-440.64	-440.64	0	200	2093	0	-0.199935
Chr1_09570001_09620000	Chr1	9570001	9620000	9570024	9619809	-478.518	-478.518	0	200	2190	0	-0.199935
Chr1_09580001_09630000	Chr1	9580001	9630000	9580787	9628480	-431.265	-431.265	0	200	2106	0	-0.199935
Chr1_09590001_09640000	Chr1	9590001	9640000	9590074	9639832	-448.066	-448.099	1e-05	200	2213	0.0664015	-0.14971
Chr1_09600001_09650000	Chr1	9600001	9650000	9600525	9649882	-429.153	-429.153	0	200	2185	0	-0.199935
Chr1_09610001_09660000	Chr1	9610001	9660000	9610662	9659864	-156.006	-156.006	0	200	2326	0	-0.199935
Chr1_09620001_09670000	Chr1	9620001	9670000	9620096	9669787	-459.791	-459.791	0	200	2122	0	-0.199935
Chr1_09630001_09680000	Chr1	9630001	9680000	9630062	9678495	-448.001	-448.001	0	200	1852	0	-0.199935
Chr1_09640001_09690000	Chr1	9640001	9690000	9640691	9688777	-440.939	-440.939	0	200	1601	0	-0.199935
Chr1_09650001_09700000	Chr1	9650001	9700000	9650164	9699834	-439.328	-439.328	0	200	1354	0	-0.199935
Chr1_09660001_09710000	Chr1	9660001	9710000	9660414	9708275	-368.332	-372.938	5e-05	200	921	9.21249	6.7683
Chr1_09670001_09720000	Chr1	9670001	9720000	9670385	9719857	-405.869	-405.869	0	200	715	0	-0.199935
Chr1_09680001_09730000	Chr1	9680001	9730000	9680206	9729980	-392.794	-392.865	1e-05	200	757	0.142687	-0.0920078
Chr1_09690001_09740000	Chr1	9690001	9740000	9690650	9733772	-350.579	-350.579	0	200	588	0	-0.199935
Chr1_09700001_09750000	Chr1	9700001	9750000	9700162	9734841	-406.478	-406.478	0	200	445	0	-0.199935
Chr1_09710001_09760000	Chr1	9710001	9760000	9710630	9748234	-341.879	-341.879	0	200	357	0	-0.199935
Chr1_09720001_09770000	Chr1	9720001	9770000	9720119	9769032	-328.08	-328.08	0	200	265	0	-0.199935
Chr1_09730001_09780000	Chr1	9730001	9780000	9730020	9775115	-123.943	-123.953	5e-05	73	73	0.0195739	-0.185129
Chr1_09740001_09790000	Chr1	9740001	9790000	9741872	9780757	-29.281	-29.281	0	13	13	0	-0.199935
Chr1_09750001_09800000	Chr1	9750001	9800000	9760457	9799806	-257.785	-258.423	1e-05	181	181	1.2769	0.765897
Chr1_09760001_09810000	Chr1	9760001	9810000	9760457	9809877	-175.958	-175.958	0	200	506	0	-0.199935
Chr1_09770001_09820000	Chr1	9770001	9820000	9796410	9818500	-197.075	-197.075	0	200	729	0	-0.199935
Chr1_09780001_09830000	Chr1	9780001	9830000	9796077	9829905	-380.875	-380.875	0	200	947	0	-0.199935
Chr1_09790001_09840000	Chr1	9790001	9840000	9796372	9838632	-205.289	-205.289	1e-05	200	1181	0.00143093	-0.198853
Chr1_09800001_09850000	Chr1	9800001	9850000	9800331	9849072	-90.2942	-90.3208	5e-05	200	1358	0.0532168	-0.159682
Chr1_09810001_09860000	Chr1	9810001	9860000	9811113	9859982	-109.741	-109.919	1e-05	200	1272	0.354388	0.0681201
Chr1_09820001_09870000	Chr1	9820001	9870000	9820239	9869964	-147.421	-147.421	0	200	1389	0	-0.199935
Chr1_09830001_09880000	Chr1	9830001	9880000	9830420	9879025	-112.095	-112.095	0	200	1606	0	-0.199935
Chr1_09840001_09890000	Chr1	9840001	9890000	9840888	9889784	-218.481	-218.667	0.0001	200	1801	0.370596	0.0803798
Chr1_09850001_09900000	Chr1	9850001	9900000	9850175	9899869	-116.845	-116.845	0	200	1944	0	-0.199935
Chr1_09860001_09910000	Chr1	9860001	9910000	9860137	9909240	-90.8194	-90.8194	0	200	2230	0	-0.199935
Chr1_09870001_09920000	Chr1	9870001	9920000	9870049	9919111	-231.818	-231.818	0	200	2323	0	-0.199935
Chr1_09880001_09930000	Chr1	9880001	9930000	9880882	9925218	-437.087	-437.087	0	200	2123	0	-0.199935
Chr1_09890001_09940000	Chr1	9890001	9940000	9890010	9938057	-113.066	-113.066	0	200	1797	0	-0.199935
Chr1_09900001_09950000	Chr1	9900001	9950000	9900345	9949753	-146.351	-146.351	0	200	1434	0	-0.199935
Chr1_09910001_09960000	Chr1	9910001	9960000	9910137	9959973	-146.846	-146.846	0	200	1364	0	-0.199935
Chr1_09920001_09970000	Chr1	9920001	9970000	9920361	9969806	-218.074	-218.074	0	200	1433	0	-0.199935
Chr1_09930001_09980000	Chr1	9930001	9980000	9930232	9979524	-149.623	-149.623	0	200	1556	0	-0.199935
Chr1_09940001_09990000	Chr1	9940001	9990000	9940624	9988869	-414.24	-414.24	0	200	1898	0	-0.199935
Chr1_09950001_10000000	Chr1	9950001	10000000	9950707	9998717	-436.559	-436.559	0	200	1972	0	-0.199935
Chr1_09960001_10010000	Chr1	9960001	10010000	9960339	10009722	-395.319	-395.319	0	200	1797	0	-0.199935
Chr1_09970001_10020000	Chr1	9970001	10020000	9970032	10019959	-145.297	-145.297	0	200	1714	0	-0.199935
Chr1_09980001_10030000	Chr1	9980001	10030000	9980092	10029204	-149.488	-149.488	0	200	1689	0	-0.199935
Chr1_09990001_10040000	Chr1	9990001	10040000	9993570	10039855	-213.438	-213.438	0	200	1558	0	-0.199935
Chr1_10000001_10050000	Chr1	10000001	10050000	10000803	10049985	-154.23	-154.23	0	200	1749	0	-0.199935
Chr1_10010001_10060000	Chr1	10010001	10060000	10010205	10059772	-227.976	-227.976	0	200	2006	0	-0.199935
Chr1_10020001_10070000	Chr1	10020001	10070000	10020074	10063181	-91.6613	-91.6613	0	200	1720	0	-0.199935
Chr1_10030001_10080000	Chr1	10030001	10080000	10030249	10079761	-154.381	-154.381	0	200	1713	0	-0.199935
Chr1_10040001_10090000	Chr1	10040001	10090000	10040225	10089538	-153.861	-153.861	0	200	1718	0	-0.199935
Chr1_10050001_10100000	Chr1	10050001	10100000	10050084	10099641	-409.626	-410.771	5e-05	200	1766	2.28848	1.53105
Chr1_10060001_10110000	Chr1	10060001	10110000	10061083	10109889	-146.1	-146.101	1e-05	200	1396	0.00185734	-0.19853
Chr1_10070001_10120000	Chr1	10070001	10120000	10070482	10119451	-211.119	-211.119	0	200	1573	0	-0.199935
Chr1_10080001_10130000	Chr1	10080001	10130000	10080500	10128820	-109.408	-109.408	0	200	1318	0	-0.199935
Chr1_10090001_10140000	Chr1	10090001	10140000	10090107	10139944	-107.907	-107.907	0	200	1364	0	-0.199935
Chr1_10100001_10150000	Chr1	10100001	10150000	10100088	10149980	-111.452	-111.452	0	200	1361	0	-0.199935
Chr1_10110001_10160000	Chr1	10110001	10160000	10110078	10159932	-147.806	-147.806	0	200	1448	0	-0.199935
Chr1_10120001_10170000	Chr1	10120001	10170000	10121685	10169676	-107.953	-107.953	0	200	1417	0	-0.199935
Chr1_10130001_10180000	Chr1	10130001	10180000	10132408	10179886	-56.8531	-56.8531	1e-05	200	1623	4.29e-06	-0.199932
Chr1_10140001_10190000	Chr1	10140001	10190000	10140009	10189625	-74.5198	-74.5198	0	200	1680	0	-0.199935
Chr1_10150001_10200000	Chr1	10150001	10200000	10150037	10199902	-412.257	-412.888	0.0001	200	1564	1.26143	0.754201
Chr1_10160001_10210000	Chr1	10160001	10210000	10160221	10209983	-88.301	-88.301	1e-05	200	1577	2.26e-05	-0.199918
Chr1_10170001_10220000	Chr1	10170001	10220000	10171095	10218687	-114.371	-114.371	0	200	1480	0	-0.199935
Chr1_10180001_10230000	Chr1	10180001	10230000	10180017	10229946	-92.5326	-92.5326	0	200	1426	0	-0.199935
Chr1_10190001_10240000	Chr1	10190001	10240000	10190530	10239982	-91.3584	-91.3584	0	200	1418	0	-0.199935
Chr1_10200001_10250000	Chr1	10200001	10250000	10200866	10249982	-414.13	-414.284	1e-05	200	1448	0.308896	0.0337103
Chr1_10210001_10260000	Chr1	10210001	10260000	10210704	10259975	-407.623	-407.937	1e-05	200	1286	0.629443	0.276169
Chr1_10220001_10270000	Chr1	10220001	10270000	10220134	10269790	-418.152	-418.152	0	200	1463	0	-0.199935
Chr1_10230001_10280000	Chr1	10230001	10280000	10230080	10279395	-229.723	-230.271	0.0001	200	1578	1.09637	0.629346
Chr1_10240001_10290000	Chr1	10240001	10290000	10240269	10289902	-150.224	-150.224	0	200	1483	0	-0.199935
Chr1_10250001_10300000	Chr1	10250001	10300000	10250059	10299945	-111.979	-112.145	1e-05	200	1476	0.330858	0.0503224
Chr1_10260001_10310000	Chr1	10260001	10310000	10261464	10309940	-112.875	-112.875	0	200	1612	0	-0.199935
Chr1_10270001_10320000	Chr1	10270001	10320000	10270762	10319893	-426.83	-426.83	0	200	1621	0	-0.199935
Chr1_10280001_10330000	Chr1	10280001	10330000	10280108	10325742	-427.396	-427.396	0	200	1515	0	-0.199935
Chr1_10290001_10340000	Chr1	10290001	10340000	10290068	10339828	-408.295	-408.815	1e-05	200	1448	1.04007	0.586759
Chr1_10300001_10350000	Chr1	10300001	10350000	10300573	10348438	-223.072	-223.072	0	200	1429	0	-0.199935
Chr1_10310001_10360000	Chr1	10310001	10360000	10310011	10358442	-221.518	-221.518	0	200	1234	0	-0.199935
Chr1_10320001_10370000	Chr1	10320001	10370000	10320115	10367920	-206.304	-206.764	1e-05	200	976	0.920196	0.496092
Chr1_10330001_10380000	Chr1	10330001	10380000	10330491	10379537	-338.963	-339.018	1e-05	200	820	0.108662	-0.117744
Chr1_10340001_10390000	Chr1	10340001	10390000	10340008	10389964	-365.272	-365.272	0	200	838	0	-0.199935
Chr1_10350001_10400000	Chr1	10350001	10400000	10352414	10399968	-392.938	-392.938	0	200	942	0	-0.199935
Chr1_10360001_10410000	Chr1	10360001	10410000	10363302	10409947	-398.735	-398.735	0	200	1150	0	-0.199935
Chr1_10370001_10420000	Chr1	10370001	10420000	10377959	10419571	-412.516	-412.516	0	200	1464	0	-0.199935
Chr1_10380001_10430000	Chr1	10380001	10430000	10380710	10429866	-422.397	-422.397	0	200	1800	0	-0.199935
Chr1_10390001_10440000	Chr1	10390001	10440000	10390014	10439304	-230.798	-230.798	0	200	1900	0	-0.199935
Chr1_10400001_10450000	Chr1	10400001	10450000	10400168	10449911	-426.11	-426.11	0	200	1691	0	-0.199935
Chr1_10410001_10460000	Chr1	10410001	10460000	10410036	10459147	-424.721	-424.722	1e-05	200	1910	0.00225318	-0.198231
Chr1_10420001_10470000	Chr1	10420001	10470000	10420075	10469679	-434.646	-434.646	0	200	1855	0	-0.199935
Chr1_10430001_10480000	Chr1	10430001	10480000	10430933	10479948	-112.327	-112.328	1e-05	200	1668	0.00183681	-0.198546
Chr1_10440001_10490000	Chr1	10440001	10490000	10440115	10489966	-214.903	-214.903	0	200	1741	0	-0.199935
Chr1_10450001_10500000	Chr1	10450001	10500000	10450032	10499932	-148.927	-148.927	0	200	1970	0	-0.199935
Chr1_10460001_10510000	Chr1	10460001	10510000	10460251	10509997	-57.1956	-57.1956	0	200	2006	0	-0.199935
Chr1_10470001_10520000	Chr1	10470001	10520000	10470263	10519997	-114.458	-114.458	0	200	1925	0	-0.199935
Chr1_10480001_10530000	Chr1	10480001	10530000	10480366	10529524	-418.512	-418.512	0	200	2145	0	-0.199935
Chr1_10490001_10540000	Chr1	10490001	10540000	10490017	10539927	-230.749	-230.749	0	200	2095	0	-0.199935
Chr1_10500001_10550000	Chr1	10500001	10550000	10500215	10549937	-452.295	-452.295	0	200	2171	0	-0.199935
Chr1_10510001_10560000	Chr1	10510001	10560000	10510565	10559837	-451.901	-452.517	1e-05	200	2125	1.23132	0.731425
Chr1_10520001_10570000	Chr1	10520001	10570000	10520042	10569971	-233.284	-233.284	0	200	2241	0	-0.199935
Chr1_10530001_10580000	Chr1	10530001	10580000	10530698	10579991	-121.921	-121.921	1e-05	200	2179	7.9e-05	-0.199875
Chr1_10540001_10590000	Chr1	10540001	10590000	10540178	10589279	-152.519	-152.519	0	200	2135	0	-0.199935
Chr1_10550001_10600000	Chr1	10550001	10600000	10550167	10597795	-153.554	-153.554	0	200	1980	0	-0.199935
Chr1_10560001_10610000	Chr1	10560001	10610000	10560195	10607034	-226.384	-226.384	0	200	1731	0	-0.199935
Chr1_10570001_10620000	Chr1	10570001	10620000	10570162	10619378	-222.833	-222.833	0	200	1327	0	-0.199935
Chr1_10580001_10630000	Chr1	10580001	10630000	10580024	10629837	-109.212	-109.212	0	200	947	0	-0.199935
Chr1_10590001_10640000	Chr1	10590001	10640000	10590026	10634645	-347.626	-347.626	0	200	821	0	-0.199935
Chr1_10600001_10650000	Chr1	10600001	10650000	10600088	10636093	-293.197	-293.197	0	200	449	0	-0.199935
Chr1_10610001_10660000	Chr1	10610001	10660000	10614331	10659948	-289.956	-289.956	0	200	338	0	-0.199935
Chr1_10620001_10670000	Chr1	10620001	10670000	10629730	10669349	-182.49	-182.49	0	200	528	0	-0.199935
Chr1_10630001_10680000	Chr1	10630001	10680000	10630991	10679908	-135.901	-135.901	0	200	811	0	-0.199935
Chr1_10640001_10690000	Chr1	10640001	10690000	10652654	10688919	-196.42	-196.478	1e-05	200	754	0.116742	-0.111633
Chr1_10650001_10700000	Chr1	10650001	10700000	10651539	10691406	-364.923	-364.923	0	200	788	0	-0.199935
Chr1_10660001_10710000	Chr1	10660001	10710000	10661359	10691416	-197.575	-198.292	5e-05	200	687	1.43394	0.884681
Chr1_10670001_10720000	Chr1	10670001	10720000	10670585	10719960	-343.36	-344.557	1e-05	200	587	2.3938	1.61071
Chr1_10680001_10730000	Chr1	10680001	10730000	10680178	10728995	-371.683	-371.683	0	200	597	0	-0.199935
Chr1_10690001_10740000	Chr1	10690001	10740000	10690697	10739874	-405.222	-405.222	0	200	791	0	-0.199935
Chr1_10700001_10750000	Chr1	10700001	10750000	10717269	10749991	-438.993	-438.993	0	200	1121	0	-0.199935
Chr1_10710001_10760000	Chr1	10710001	10760000	10717239	10757888	-443.04	-443.04	0	200	1297	0	-0.199935
Chr1_10720001_10770000	Chr1	10720001	10770000	10720132	10769903	-464.808	-464.95	1e-05	200	1265	0.285037	0.0156639
Chr1_10730001_10780000	Chr1	10730001	10780000	10731100	10774319	-221.291	-221.291	0	200	1002	0	-0.199935
Chr1_10740001_10790000	Chr1	10740001	10790000	10740125	10789900	-428.114	-428.114	0	200	679	0	-0.199935
Chr1_10750001_10800000	Chr1	10750001	10800000	10750054	10795971	-416.101	-416.101	0	200	585	0	-0.199935
Chr1_10760001_10810000	Chr1	10760001	10810000	10761881	10809731	-404.544	-404.544	0	200	510	0	-0.199935
Chr1_10770001_10820000	Chr1	10770001	10820000	10770136	10819290	-403.866	-403.866	0	200	464	0	-0.199935
Chr1_10780001_10830000	Chr1	10780001	10830000	10781269	10828393	-422.038	-422.038	0	200	474	0	-0.199935
Chr1_10790001_10840000	Chr1	10790001	10840000	10790448	10836311	-445.944	-446.591	5e-05	200	470	1.2935	0.778454
Chr1_10800001_10850000	Chr1	10800001	10850000	10800854	10846857	-208.376	-208.376	0	200	211	0	-0.199935
Chr1_10810001_10860000	Chr1	10810001	10860000	10811474	10859183	-357.496	-357.496	0	195	195	0	-0.199935
Chr1_10820001_10870000	Chr1	10820001	10870000	10820043	10865487	-356.182	-356.613	0.0002	200	210	0.86142	0.451634
Chr1_10830001_10880000	Chr1	10830001	10880000	10830026	10879187	-331.762	-332.974	0.0001	200	267	2.4241	1.63363
Chr1_10840001_10890000	Chr1	10840001	10890000	10845774	10889903	-140.406	-140.406	0	200	482	0	-0.199935
Chr1_10850001_10900000	Chr1	10850001	10900000	10850564	10899902	-118.208	-118.208	0	200	845	0	-0.199935
Chr1_10860001_10910000	Chr1	10860001	10910000	10863534	10909830	-229.772	-229.916	5e-05	200	1084	0.287099	0.0172236
Chr1_10870001_10920000	Chr1	10870001	10920000	10872089	10919918	-430.695	-430.695	0	200	1380	0	-0.199935
Chr1_10880001_10930000	Chr1	10880001	10930000	10880521	10928975	-154.489	-154.489	0	200	1563	0	-0.199935
Chr1_10890001_10940000	Chr1	10890001	10940000	10890007	10939690	-158.755	-158.755	0	200	1453	0	-0.199935
Chr1_10900001_10950000	Chr1	10900001	10950000	10900800	10947999	-219.703	-219.703	0	200	1447	0	-0.199935
Chr1_10910001_10960000	Chr1	10910001	10960000	10910034	10958804	-229.02	-229.02	0	200	1477	0	-0.199935
Chr1_10920001_10970000	Chr1	10920001	10970000	10920051	10963976	-232.373	-232.373	0	200	1284	0	-0.199935
Chr1_10930001_10980000	Chr1	10930001	10980000	10930689	10979945	-435.462	-435.465	1e-05	200	1120	0.00432271	-0.196665
Chr1_10940001_10990000	Chr1	10940001	10990000	10940990	10987302	-434.993	-434.993	0	200	1190	0	-0.199935
Chr1_10950001_11000000	Chr1	10950001	11000000	10950290	10999909	-429.426	-429.426	0	200	1125	0	-0.199935
Chr1_10960001_11010000	Chr1	10960001	11010000	10960188	11005435	-434.297	-434.438	1e-05	200	920	0.282033	0.0133921
Chr1_10970001_11020000	Chr1	10970001	11020000	10970011	11019930	-430.483	-430.483	0	200	952	0	-0.199935
Chr1_10980001_11030000	Chr1	10980001	11030000	10980004	11028903	-429.551	-429.551	0	200	1075	0	-0.199935
Chr1_10990001_11040000	Chr1	10990001	11040000	10992199	11039708	-232.358	-232.358	0	200	1026	0	-0.199935
Chr1_11000001_11050000	Chr1	11000001	11050000	11000113	11049646	-216.547	-216.547	0	200	833	0	-0.199935
Chr1_11010001_11060000	Chr1	11010001	11060000	11014407	11059954	-428.1	-428.105	1e-05	200	941	0.0106071	-0.191912
Chr1_11020001_11070000	Chr1	11020001	11070000	11020022	11069813	-419.683	-419.683	0	200	1039	0	-0.199935
Chr1_11030001_11080000	Chr1	11030001	11080000	11032714	11079822	-431.744	-431.744	0	200	1134	0	-0.199935
Chr1_11040001_11090000	Chr1	11040001	11090000	11046487	11089942	-440.493	-440.493	0	200	1334	0	-0.199935
Chr1_11050001_11100000	Chr1	11050001	11100000	11050596	11099579	-447.272	-447.276	1e-05	200	1471	0.00850008	-0.193506
Chr1_11060001_11110000	Chr1	11060001	11110000	11060072	11109931	-92.8342	-92.8342	0	200	1544	0	-0.199935
Chr1_11070001_11120000	Chr1	11070001	11120000	11070374	11119667	-118.418	-118.418	1e-05	200	1575	0.00015568	-0.199817
Chr1_11080001_11130000	Chr1	11080001	11130000	11080816	11129648	-159.126	-159.126	0	200	1640	0	-0.199935
Chr1_11090001_11140000	Chr1	11090001	11140000	11090396	11139795	-65.457	-65.457	0	200	1643	0	-0.199935
Chr1_11100001_11150000	Chr1	11100001	11150000	11100269	11149858	-97.1525	-97.1525	0	200	1835	0	-0.199935
Chr1_11110001_11160000	Chr1	11110001	11160000	11110949	11159980	-155.141	-155.141	0	200	1796	0	-0.199935
Chr1_11120001_11170000	Chr1	11120001	11170000	11120376	11169522	-428.147	-428.97	1e-05	200	1699	1.64542	1.04465
Chr1_11130001_11180000	Chr1	11130001	11180000	11130085	11179981	-227.146	-227.146	0	200	1556	0	-0.199935
Chr1_11140001_11190000	Chr1	11140001	11190000	11140332	11189137	-230.734	-230.734	0	200	1433	0	-0.199935
Chr1_11150001_11200000	Chr1	11150001	11200000	11150373	11199118	-220.779	-220.779	0	200	1271	0	-0.199935
Chr1_11160001_11210000	Chr1	11160001	11210000	11160008	11209759	-115.957	-115.957	0	200	1306	0	-0.199935
Chr1_11170001_11220000	Chr1	11170001	11220000	11171284	11219941	-442.54	-442.54	0	200	1472	0	-0.199935
Chr1_11180001_11230000	Chr1	11180001	11230000	11180294	11229772	-224.486	-224.486	0	200	1569	0	-0.199935
Chr1_11190001_11240000	Chr1	11190001	11240000	11191306	11239999	-160.95	-160.95	0	200	1632	0	-0.199935
Chr1_11200001_11250000	Chr1	11200001	11250000	11200008	11249690	-454.621	-454.621	0	200	1657	0	-0.199935
Chr1_11210001_11260000	Chr1	11210001	11260000	11210136	11259829	-239.045	-239.045	0	200	1681	0	-0.199935
Chr1_11220001_11270000	Chr1	11220001	11270000	11220061	11269351	-446.824	-446.824	0	200	1756	0	-0.199935
Chr1_11230001_11280000	Chr1	11230001	11280000	11230253	11277188	-435.544	-435.544	0	200	1639	0	-0.199935
Chr1_11240001_11290000	Chr1	11240001	11290000	11240010	11289972	-428.055	-428.055	0	200	1590	0	-0.199935
Chr1_11250001_11300000	Chr1	11250001	11300000	11250109	11299290	-442.636	-442.636	0	200	1627	0	-0.199935
Chr1_11260001_11310000	Chr1	11260001	11310000	11260338	11309655	-225.903	-225.903	0	200	1598	0	-0.199935
Chr1_11270001_11320000	Chr1	11270001	11320000	11270205	11319919	-220.111	-220.111	0	200	1492	0	-0.199935
Chr1_11280001_11330000	Chr1	11280001	11330000	11280181	11329971	-403.711	-403.711	0	200	1586	0	-0.199935
Chr1_11290001_11340000	Chr1	11290001	11340000	11290013	11339449	-228.229	-228.229	0	200	1614	0	-0.199935
Chr1_11300001_11350000	Chr1	11300001	11350000	11301045	11349999	-148.772	-148.772	0	200	1592	0	-0.199935
Chr1_11310001_11360000	Chr1	11310001	11360000	11310191	11359663	-115.135	-115.457	5e-05	200	1631	0.643906	0.287109
Chr1_11320001_11370000	Chr1	11320001	11370000	11320106	11369588	-76.8785	-76.8785	0	200	1672	0	-0.199935
Chr1_11330001_11380000	Chr1	11330001	11380000	11330138	11379902	-150.75	-151.072	1e-05	200	1547	0.642835	0.286299
Chr1_11340001_11390000	Chr1	11340001	11390000	11340042	11389408	-147.5	-147.5	0	200	1534	0	-0.199935
Chr1_11350001_11400000	Chr1	11350001	11400000	11350020	11399611	-156.036	-156.038	1e-05	200	1524	0.0029345	-0.197715
Chr1_11360001_11410000	Chr1	11360001	11410000	11360011	11409862	-225.519	-225.519	0	200	1554	0	-0.199935
Chr1_11370001_11420000	Chr1	11370001	11420000	11370084	11419700	-229.786	-229.786	0	200	1726	0	-0.199935
Chr1_11380001_11430000	Chr1	11380001	11430000	11380007	11429521	-433.835	-434.625	1e-05	200	1908	1.58006	0.995205
Chr1_11390001_11440000	Chr1	11390001	11440000	11390349	11439511	-452.361	-452.361	0	200	1943	0	-0.199935
Chr1_11400001_11450000	Chr1	11400001	11450000	11400598	11449251	-154.786	-154.786	1e-05	200	1974	2.72e-05	-0.199914
Chr1_11410001_11460000	Chr1	11410001	11460000	11410144	11459634	-220.755	-220.755	0	200	1841	0	-0.199935
Chr1_11420001_11470000	Chr1	11420001	11470000	11420126	11469625	-429.855	-429.855	0	200	1732	0	-0.199935
Chr1_11430001_11480000	Chr1	11430001	11480000	11431463	11479141	-227.493	-227.791	1e-05	200	1597	0.596453	0.251216
Chr1_11440001_11490000	Chr1	11440001	11490000	11440194	11489952	-117.5	-117.5	0	200	1590	0	-0.199935
Chr1_11450001_11500000	Chr1	11450001	11500000	11450003	11490792	-431.692	-431.692	0	200	1277	0	-0.199935
Chr1_11460001_11510000	Chr1	11460001	11510000	11460018	11509735	-116.969	-116.969	0	200	1361	0	-0.199935
Chr1_11470001_11520000	Chr1	11470001	11520000	11470007	11519664	-229.113	-229.113	0	200	1336	0	-0.199935
Chr1_11480001_11530000	Chr1	11480001	11530000	11480264	11529947	-223.763	-223.763	0	200	1342	0	-0.199935
Chr1_11490001_11540000	Chr1	11490001	11540000	11490653	11539728	-214.729	-214.729	0	200	1312	0	-0.199935
Chr1_11500001_11550000	Chr1	11500001	11550000	11501728	11546214	-427.917	-427.917	0	200	1450	0	-0.199935
Chr1_11510001_11560000	Chr1	11510001	11560000	11510150	11559864	-223.214	-223.214	0	200	1214	0	-0.199935
Chr1_11520001_11570000	Chr1	11520001	11570000	11520043	11569033	-152.797	-152.797	0	200	1144	0	-0.199935
Chr1_11530001_11580000	Chr1	11530001	11580000	11530203	11579967	-395.648	-395.648	0	200	1111	0	-0.199935
Chr1_11540001_11590000	Chr1	11540001	11590000	11540102	11589909	-149.779	-149.779	0	200	1160	0	-0.199935
Chr1_11550001_11600000	Chr1	11550001	11600000	11556684	11599678	-217.996	-217.996	0	200	1309	0	-0.199935
Chr1_11560001_11610000	Chr1	11560001	11610000	11560979	11609148	-405.766	-405.766	0	200	1502	0	-0.199935
Chr1_11570001_11620000	Chr1	11570001	11620000	11570391	11615238	-393.649	-393.649	0	200	1284	0	-0.199935
Chr1_11580001_11630000	Chr1	11580001	11630000	11580047	11615238	-393.372	-394.122	5e-05	200	1053	1.50049	0.935022
Chr1_11590001_11640000	Chr1	11590001	11640000	11590120	11615238	-368.665	-368.665	0	200	735	0	-0.199935
Chr1_11600001_11650000	Chr1	11600001	11650000	11600042	11630737	-311.423	-311.423	0	200	424	0	-0.199935
Chr1_11610001_11660000	Chr1	11610001	11660000	11610595	11630737	-121.209	-121.209	0	125	125	0	-0.199935
Chr1_11620001_11670000	Chr1	11620001	11670000	11630737	11669974	-220.737	-220.737	0	183	183	0	-0.199935
Chr1_11630001_11680000	Chr1	11630001	11680000	11630737	11679886	-269.372	-269.372	0	200	339	0	-0.199935
Chr1_11640001_11690000	Chr1	11640001	11690000	11660240	11688709	-165.038	-165.038	0	200	438	0	-0.199935
Chr1_11650001_11700000	Chr1	11650001	11700000	11660231	11691245	-287.619	-287.619	0	200	444	0	-0.199935
Chr1_11660001_11710000	Chr1	11660001	11710000	11660240	11697649	-298	-298	0	200	444	0	-0.199935
Chr1_11670001_11720000	Chr1	11670001	11720000	11670026	11712194	-142.785	-142.785	0	200	263	0	-0.199935
Chr1_11680001_11730000	Chr1	11680001	11730000	11680086	11712194	-71.8301	-71.8932	1e-05	107	107	0.126208	-0.104473
Chr1_11690001_11740000	Chr1	11690001	11740000	11690532	11712194	-8.28904	-8.28904	0	7	7	0	-0.199935
Chr1_11700001_11750000	Chr1	11700001	11750000	11712194	11749871	-6.49176	-6.49176	0	5	5	0	-0.199935
Chr1_11710001_11760000	Chr1	11710001	11760000	11712194	11759315	-75.9788	-75.9788	0	67	67	0	-0.199935
Chr1_11720001_11770000	Chr1	11720001	11770000	11743804	11769985	-237.567	-237.567	0	200	265	0	-0.199935
Chr1_11730001_11780000	Chr1	11730001	11780000	11743613	11779385	-307.413	-307.413	0	200	502	0	-0.199935
Chr1_11740001_11790000	Chr1	11740001	11790000	11743613	11788255	-355.109	-355.841	1e-05	200	741	1.46387	0.907323
Chr1_11750001_11800000	Chr1	11750001	11800000	11755603	11799798	-210.885	-210.885	0	200	1103	0	-0.199935
Chr1_11760001_11810000	Chr1	11760001	11810000	11760378	11809514	-213.058	-213.058	0	200	1568	0	-0.199935
Chr1_11770001_11820000	Chr1	11770001	11820000	11770008	11819757	-108.882	-108.882	0	200	1858	0	-0.199935
Chr1_11780001_11830000	Chr1	11780001	11830000	11780122	11829992	-114.441	-114.441	0	200	2016	0	-0.199935
Chr1_11790001_11840000	Chr1	11790001	11840000	11791228	11839173	-155.73	-155.73	0	200	2142	0	-0.199935
Chr1_11800001_11850000	Chr1	11800001	11850000	11800877	11849939	-113.15	-113.15	0	200	1894	0	-0.199935
Chr1_11810001_11860000	Chr1	11810001	11860000	11811240	11859336	-411.728	-411.728	0	200	1718	0	-0.199935
Chr1_11820001_11870000	Chr1	11820001	11870000	11820800	11859406	-399.634	-399.634	0	200	1229	0	-0.199935
Chr1_11830001_11880000	Chr1	11830001	11880000	11830147	11878728	-364.618	-364.618	0	200	851	0	-0.199935
Chr1_11840001_11890000	Chr1	11840001	11890000	11840205	11889808	-367.326	-367.326	0	200	738	0	-0.199935
Chr1_11850001_11900000	Chr1	11850001	11900000	11850038	11899040	-127.295	-127.295	0	200	712	0	-0.199935
Chr1_11860001_11910000	Chr1	11860001	11910000	11878661	11909092	-139.068	-139.068	0	200	603	0	-0.199935
Chr1_11870001_11920000	Chr1	11870001	11920000	11878680	11919753	-106.767	-106.767	0	200	813	0	-0.199935
Chr1_11880001_11930000	Chr1	11880001	11930000	11880424	11929977	-193.286	-193.286	0	200	1005	0	-0.199935
Chr1_11890001_11940000	Chr1	11890001	11940000	11890299	11939907	-382.924	-382.924	0	200	1177	0	-0.199935
Chr1_11900001_11950000	Chr1	11900001	11950000	11900603	11949838	-140.529	-140.662	1e-05	200	1339	0.265848	0.00114947
Chr1_11910001_11960000	Chr1	11910001	11960000	11912169	11959644	-402.799	-402.799	0	200	1452	0	-0.199935
Chr1_11920001_11970000	Chr1	11920001	11970000	11920478	11969985	-150.441	-151.302	1e-05	200	1632	1.72292	1.10326
Chr1_11930001_11980000	Chr1	11930001	11980000	11930095	11979973	-222.426	-222.426	0	200	1846	0	-0.199935
Chr1_11940001_11990000	Chr1	11940001	11990000	11941066	11989092	-224.211	-224.211	0	200	1770	0	-0.199935
Chr1_11950001_12000000	Chr1	11950001	12000000	11950252	11999397	-222.291	-222.291	0	200	1687	0	-0.199935
Chr1_11960001_12010000	Chr1	11960001	12010000	11960101	12009848	-222.306	-222.306	0	200	1652	0	-0.199935
Chr1_11970001_12020000	Chr1	11970001	12020000	11970834	12019148	-412.172	-412.172	0	200	1714	0	-0.199935
Chr1_11980001_12030000	Chr1	11980001	12030000	11980229	12029791	-383.157	-383.601	5e-05	200	1347	0.888429	0.472064
Chr1_11990001_12040000	Chr1	11990001	12040000	11990269	12039982	-149.369	-149.588	1e-05	200	1358	0.437044	0.13064
Chr1_12000001_12050000	Chr1	12000001	12050000	12001121	12049728	-426.705	-426.705	0	200	1520	0	-0.199935
Chr1_12010001_12060000	Chr1	12010001	12060000	12010107	12059604	-154.316	-154.316	0	200	1391	0	-0.199935
Chr1_12020001_12070000	Chr1	12020001	12070000	12024166	12069916	-234.209	-234.209	0	200	1427	0	-0.199935
Chr1_12030001_12080000	Chr1	12030001	12080000	12030192	12079090	-227.179	-227.179	0	200	1723	0	-0.199935
Chr1_12040001_12090000	Chr1	12040001	12090000	12040038	12089838	-155.413	-155.413	0	200	1778	0	-0.199935
Chr1_12050001_12100000	Chr1	12050001	12100000	12050963	12098398	-432.581	-432.581	0	200	1820	0	-0.199935
Chr1_12060001_12110000	Chr1	12060001	12110000	12060010	12109977	-219.689	-219.689	0	200	2014	0	-0.199935
Chr1_12070001_12120000	Chr1	12070001	12120000	12070764	12119455	-90.8709	-90.8709	0	200	1875	0	-0.199935
Chr1_12080001_12130000	Chr1	12080001	12130000	12080209	12129415	-148.773	-148.773	0	200	1913	0	-0.199935
Chr1_12090001_12140000	Chr1	12090001	12140000	12091156	12139257	-113.966	-113.966	0	200	1605	0	-0.199935
Chr1_12100001_12150000	Chr1	12100001	12150000	12100361	12149997	-114.312	-114.312	0	200	1667	0	-0.199935
Chr1_12110001_12160000	Chr1	12110001	12160000	12110059	12159859	-415.11	-415.11	0	200	1774	0	-0.199935
Chr1_12120001_12170000	Chr1	12120001	12170000	12120353	12169552	-430.494	-431.131	1e-05	200	1908	1.27477	0.764287
Chr1_12130001_12180000	Chr1	12130001	12180000	12130677	12179664	-443.397	-443.397	0	200	1920	0	-0.199935
Chr1_12140001_12190000	Chr1	12140001	12190000	12140023	12189885	-436.973	-436.973	0	200	2155	0	-0.199935
Chr1_12150001_12200000	Chr1	12150001	12200000	12150004	12199798	-92.6654	-92.7042	5e-05	200	2118	0.0775186	-0.141301
Chr1_12160001_12210000	Chr1	12160001	12210000	12160115	12209467	-223.667	-223.667	0	200	2175	0	-0.199935
Chr1_12170001_12220000	Chr1	12170001	12220000	12170779	12219845	-227.255	-227.255	0	200	2209	0	-0.199935
Chr1_12180001_12230000	Chr1	12180001	12230000	12180177	12229754	-229.527	-229.527	0	200	2186	0	-0.199935
Chr1_12190001_12240000	Chr1	12190001	12240000	12190114	12239962	-225.081	-225.081	0	200	2282	0	-0.199935
Chr1_12200001_12250000	Chr1	12200001	12250000	12200405	12249944	-444.49	-444.49	0	200	2391	0	-0.199935
Chr1_12210001_12260000	Chr1	12210001	12260000	12210196	12259532	-157.264	-157.264	0	200	2237	0	-0.199935
Chr1_12220001_12270000	Chr1	12220001	12270000	12221032	12269935	-89.7088	-89.7088	0	200	2076	0	-0.199935
Chr1_12230001_12280000	Chr1	12230001	12280000	12230057	12279674	-114.947	-114.947	0	200	2143	0	-0.199935
Chr1_12240001_12290000	Chr1	12240001	12290000	12240943	12289249	-109.506	-109.506	0	200	2127	0	-0.199935
Chr1_12250001_12300000	Chr1	12250001	12300000	12250055	12299831	-429.149	-429.149	0	200	2102	0	-0.199935
Chr1_12260001_12310000	Chr1	12260001	12310000	12260073	12309752	-153.68	-153.68	0	200	2122	0	-0.199935
Chr1_12270001_12320000	Chr1	12270001	12320000	12270060	12319967	-94.3787	-94.3787	0	200	2144	0	-0.199935
Chr1_12280001_12330000	Chr1	12280001	12330000	12280167	12329835	-231.734	-231.734	0	200	2081	0	-0.199935
Chr1_12290001_12340000	Chr1	12290001	12340000	12290482	12339253	-152.54	-152.54	0	200	1990	0	-0.199935
Chr1_12300001_12350000	Chr1	12300001	12350000	12300052	12349908	-89.0308	-89.072	1e-05	200	1905	0.0824372	-0.13758
Chr1_12310001_12360000	Chr1	12310001	12360000	12310165	12359849	-119.218	-119.218	0	200	1812	0	-0.199935
Chr1_12320001_12370000	Chr1	12320001	12370000	12320188	12369823	-209.945	-209.945	0	200	1864	0	-0.199935
Chr1_12330001_12380000	Chr1	12330001	12380000	12330026	12379731	-152.789	-152.789	1e-05	200	1920	6.66e-06	-0.19993
Chr1_12340001_12390000	Chr1	12340001	12390000	12340393	12389082	-112.402	-112.402	0	200	1962	0	-0.199935
Chr1_12350001_12400000	Chr1	12350001	12400000	12350022	12399942	-112.594	-112.594	0	200	2041	0	-0.199935
Chr1_12360001_12410000	Chr1	12360001	12410000	12360039	12409807	-148.687	-148.687	0	200	2125	0	-0.199935
Chr1_12370001_12420000	Chr1	12370001	12420000	12370387	12419957	-227.368	-227.368	0	200	2066	0	-0.199935
Chr1_12380001_12430000	Chr1	12380001	12430000	12380223	12429951	-431.919	-431.919	0	200	1986	0	-0.199935
Chr1_12390001_12440000	Chr1	12390001	12440000	12390005	12439836	-149.598	-149.598	0	200	1930	0	-0.199935
Chr1_12400001_12450000	Chr1	12400001	12450000	12400169	12449917	-450.414	-450.414	0	200	1828	0	-0.199935
Chr1_12410001_12460000	Chr1	12410001	12460000	12410206	12459743	-221.125	-221.125	0	200	1691	0	-0.199935
Chr1_12420001_12470000	Chr1	12420001	12470000	12420001	12469858	-435.291	-435.291	0	200	1681	0	-0.199935
Chr1_12430001_12480000	Chr1	12430001	12480000	12430259	12479900	-452.431	-452.431	0	200	1800	0	-0.199935
Chr1_12440001_12490000	Chr1	12440001	12490000	12440060	12489857	-115.183	-115.183	0	200	1854	0	-0.199935
Chr1_12450001_12500000	Chr1	12450001	12500000	12450212	12498895	-232.505	-232.505	0	200	1826	0	-0.199935
Chr1_12460001_12510000	Chr1	12460001	12510000	12460836	12506588	-89.9888	-89.9888	0	200	1853	0	-0.199935
Chr1_12470001_12520000	Chr1	12470001	12520000	12470064	12519962	-145.685	-145.685	0	200	1881	0	-0.199935
Chr1_12480001_12530000	Chr1	12480001	12530000	12480116	12529949	-226.07	-226.07	0	200	1935	0	-0.199935
Chr1_12490001_12540000	Chr1	12490001	12540000	12490525	12535308	-426.384	-426.384	0	200	1862	0	-0.199935
Chr1_12500001_12550000	Chr1	12500001	12550000	12500889	12549388	-76.7631	-76.7631	0	200	1635	0	-0.199935
Chr1_12510001_12560000	Chr1	12510001	12560000	12511957	12559919	-153.698	-153.698	0	200	1783	0	-0.199935
Chr1_12520001_12570000	Chr1	12520001	12570000	12520177	12569599	-384.069	-384.069	0	200	1662	0	-0.199935
Chr1_12530001_12580000	Chr1	12530001	12580000	12530297	12579674	-214.001	-214.156	1e-05	200	1449	0.309326	0.0340361
Chr1_12540001_12590000	Chr1	12540001	12590000	12546757	12589982	-205.456	-205.456	0	200	1387	0	-0.199935
Chr1_12550001_12600000	Chr1	12550001	12600000	12550913	12599842	-109.543	-109.543	0	200	1706	0	-0.199935
Chr1_12560001_12610000	Chr1	12560001	12610000	12560761	12609956	-213.157	-213.323	5e-05	200	1609	0.330755	0.0502445
Chr1_12570001_12620000	Chr1	12570001	12620000	12570020	12619958	-219.549	-219.549	0	200	1770	0	-0.199935
Chr1_12580001_12630000	Chr1	12580001	12630000	12582716	12629717	-441.258	-441.495	1e-05	200	1829	0.47453	0.158995
Chr1_12590001_12640000	Chr1	12590001	12640000	12590220	12639775	-225.877	-225.877	0	200	2024	0	-0.199935
Chr1_12600001_12650000	Chr1	12600001	12650000	12600051	12649463	-150.635	-150.635	0	200	2005	0	-0.199935
Chr1_12610001_12660000	Chr1	12610001	12660000	12610123	12659853	-152.319	-152.319	0	200	2165	0	-0.199935
Chr1_12620001_12670000	Chr1	12620001	12670000	12620262	12669505	-218.621	-218.621	0	200	2211	0	-0.199935
Chr1_12630001_12680000	Chr1	12630001	12680000	12630465	12679873	-114.606	-114.758	1e-05	200	2322	0.30329	0.0294705
Chr1_12640001_12690000	Chr1	12640001	12690000	12640510	12688680	-223.903	-223.903	0	200	2298	0	-0.199935
Chr1_12650001_12700000	Chr1	12650001	12700000	12650198	12699789	-223.609	-223.609	0	200	2292	0	-0.199935
Chr1_12660001_12710000	Chr1	12660001	12710000	12660530	12709384	-450.757	-450.783	1e-05	200	2139	0.0518844	-0.16069
Chr1_12670001_12720000	Chr1	12670001	12720000	12670173	12719793	-446.192	-446.192	0	200	2020	0	-0.199935
Chr1_12680001_12730000	Chr1	12680001	12730000	12680142	12729967	-449.021	-449.021	0	200	1895	0	-0.199935
Chr1_12690001_12740000	Chr1	12690001	12740000	12690925	12738582	-148.171	-148.171	0	200	1824	0	-0.199935
Chr1_12700001_12750000	Chr1	12700001	12750000	12700077	12749916	-151.056	-151.056	0	200	1899	0	-0.199935
Chr1_12710001_12760000	Chr1	12710001	12760000	12710109	12759546	-112.039	-112.039	0	200	1914	0	-0.199935
Chr1_12720001_12770000	Chr1	12720001	12770000	12720004	12769048	-116.46	-116.46	0	200	1849	0	-0.199935
Chr1_12730001_12780000	Chr1	12730001	12780000	12730099	12779732	-66.1872	-66.1872	1e-05	200	1770	7.06e-08	-0.199935
Chr1_12740001_12790000	Chr1	12740001	12790000	12740974	12789898	-151.151	-151.151	0	200	1714	0	-0.199935
Chr1_12750001_12800000	Chr1	12750001	12800000	12750168	12799477	-78.2825	-78.2825	0	200	1421	0	-0.199935
Chr1_12760001_12810000	Chr1	12760001	12810000	12760227	12809772	-152.802	-152.802	0	200	1487	0	-0.199935
Chr1_12770001_12820000	Chr1	12770001	12820000	12770161	12819440	-107.976	-107.976	0	200	1689	0	-0.199935
Chr1_12780001_12830000	Chr1	12780001	12830000	12780232	12829726	-113.462	-113.462	0	200	1721	0	-0.199935
Chr1_12790001_12840000	Chr1	12790001	12840000	12790867	12839038	-88.8847	-88.8847	0	200	1669	0	-0.199935
Chr1_12800001_12850000	Chr1	12800001	12850000	12800148	12847882	-403.901	-403.901	0	200	1854	0	-0.199935
Chr1_12810001_12860000	Chr1	12810001	12860000	12810212	12859664	-212.859	-212.859	0	200	1823	0	-0.199935
Chr1_12820001_12870000	Chr1	12820001	12870000	12820022	12869900	-144.644	-144.644	0	200	1703	0	-0.199935
Chr1_12830001_12880000	Chr1	12830001	12880000	12830134	12879919	-429.771	-429.771	0	200	1854	0	-0.199935
Chr1_12840001_12890000	Chr1	12840001	12890000	12841009	12889334	-221.236	-221.236	0	200	2009	0	-0.199935
Chr1_12850001_12900000	Chr1	12850001	12900000	12850096	12899921	-422.099	-422.099	0	200	1938	0	-0.199935
Chr1_12860001_12910000	Chr1	12860001	12910000	12860750	12908816	-224.646	-224.646	0	200	1787	0	-0.199935
Chr1_12870001_12920000	Chr1	12870001	12920000	12870058	12919794	-416.253	-416.253	0	200	1793	0	-0.199935
Chr1_12880001_12930000	Chr1	12880001	12930000	12880210	12929789	-158.554	-158.554	0	200	1763	0	-0.199935
Chr1_12890001_12940000	Chr1	12890001	12940000	12890568	12939968	-88.1973	-88.1973	0	200	1666	0	-0.199935
Chr1_12900001_12950000	Chr1	12900001	12950000	12900280	12949572	-417.305	-417.305	0	200	1627	0	-0.199935
Chr1_12910001_12960000	Chr1	12910001	12960000	12910330	12959349	-227.237	-227.237	0	200	1621	0	-0.199935
Chr1_12920001_12970000	Chr1	12920001	12970000	12920569	12969409	-148.072	-148.096	1e-05	200	1478	0.0488806	-0.162962
Chr1_12930001_12980000	Chr1	12930001	12980000	12930029	12979555	-91.8069	-91.8398	1e-05	200	1432	0.0658322	-0.15014
Chr1_12940001_12990000	Chr1	12940001	12990000	12940048	12989777	-113.26	-113.26	1e-05	200	1445	0.00094833	-0.199218
Chr1_12950001_13000000	Chr1	12950001	13000000	12951999	12999712	-89.3307	-89.3307	0	200	1674	0	-0.199935
Chr1_12960001_13010000	Chr1	12960001	13010000	12960071	13009987	-94.3421	-94.3634	5e-05	200	1633	0.0426206	-0.167697
Chr1_12970001_13020000	Chr1	12970001	13020000	12970182	13019977	-76.2801	-76.2801	0	200	1721	0	-0.199935
Chr1_12980001_13030000	Chr1	12980001	13030000	12980837	13029971	-218.364	-218.364	0	200	1791	0	-0.199935
Chr1_12990001_13040000	Chr1	12990001	13040000	12990211	13039600	-150.609	-150.609	0	200	1852	0	-0.199935
Chr1_13000001_13050000	Chr1	13000001	13050000	13000340	13049922	-446.67	-446.67	0	200	1606	0	-0.199935
Chr1_13010001_13060000	Chr1	13010001	13060000	13010604	13058707	-428.23	-428.23	0	200	1748	0	-0.199935
Chr1_13020001_13070000	Chr1	13020001	13070000	13020006	13069833	-434.823	-434.823	0	200	1775	0	-0.199935
Chr1_13030001_13080000	Chr1	13030001	13080000	13030032	13079712	-431.721	-431.721	0	200	1701	0	-0.199935
Chr1_13040001_13090000	Chr1	13040001	13090000	13040078	13089943	-436.364	-436.364	0	200	1730	0	-0.199935
Chr1_13050001_13100000	Chr1	13050001	13100000	13050081	13099978	-220.294	-220.294	0	200	1902	0	-0.199935
Chr1_13060001_13110000	Chr1	13060001	13110000	13060548	13109617	-447.338	-447.338	0	200	1911	0	-0.199935
Chr1_13070001_13120000	Chr1	13070001	13120000	13070281	13119827	-113.495	-113.511	1e-05	200	1993	0.0317996	-0.175882
Chr1_13080001_13130000	Chr1	13080001	13130000	13080980	13129800	-151.387	-151.387	0	200	1900	0	-0.199935
Chr1_13090001_13140000	Chr1	13090001	13140000	13090043	13139637	-468.778	-468.778	0	200	1792	0	-0.199935
Chr1_13100001_13150000	Chr1	13100001	13150000	13100818	13149976	-420.296	-420.296	0	200	1718	0	-0.199935
Chr1_13110001_13160000	Chr1	13110001	13160000	13110118	13159779	-421.595	-421.595	0	200	1655	0	-0.199935
Chr1_13120001_13170000	Chr1	13120001	13170000	13120168	13169499	-425.478	-425.478	0	200	1574	0	-0.199935
Chr1_13130001_13180000	Chr1	13130001	13180000	13130119	13179716	-229.232	-229.232	0	200	1571	0	-0.199935
Chr1_13140001_13190000	Chr1	13140001	13190000	13140362	13189964	-231.813	-231.813	0	200	1663	0	-0.199935
Chr1_13150001_13200000	Chr1	13150001	13200000	13150099	13199482	-113.856	-113.856	0	200	1461	0	-0.199935
Chr1_13160001_13210000	Chr1	13160001	13210000	13160023	13199482	-151.857	-151.857	0	200	1168	0	-0.199935
Chr1_13170001_13220000	Chr1	13170001	13220000	13170109	13214925	-73.7663	-73.7663	0	200	841	0	-0.199935
Chr1_13180001_13230000	Chr1	13180001	13230000	13180707	13229800	-142.576	-142.576	0	200	918	0	-0.199935
Chr1_13190001_13240000	Chr1	13190001	13240000	13190032	13239972	-137.763	-138.025	1e-05	200	802	0.522798	0.195504
Chr1_13200001_13250000	Chr1	13200001	13250000	13214510	13249699	-142.409	-142.409	0	200	923	0	-0.199935
Chr1_13210001_13260000	Chr1	13210001	13260000	13214601	13259036	-105.308	-105.308	0	200	1042	0	-0.199935
Chr1_13220001_13270000	Chr1	13220001	13270000	13221062	13269461	-112.059	-112.146	1e-05	200	1321	0.17233	-0.0695868
Chr1_13230001_13280000	Chr1	13230001	13280000	13230427	13279917	-140.82	-140.82	0	200	1208	0	-0.199935
Chr1_13240001_13290000	Chr1	13240001	13290000	13240048	13289727	-82.5669	-82.9881	1e-05	200	1176	0.842344	0.437205
Chr1_13250001_13300000	Chr1	13250001	13300000	13250226	13299703	-383.142	-383.142	0	200	1200	0	-0.199935
Chr1_13260001_13310000	Chr1	13260001	13310000	13260184	13309861	-417.835	-417.835	0	200	1405	0	-0.199935
Chr1_13270001_13320000	Chr1	13270001	13320000	13270415	13318095	-205.623	-205.623	0	200	1418	0	-0.199935
Chr1_13280001_13330000	Chr1	13280001	13330000	13280051	13329827	-424.133	-424.453	1e-05	200	1466	0.640109	0.284237
Chr1_13290001_13340000	Chr1	13290001	13340000	13290450	13339650	-213.651	-213.651	0	200	1568	0	-0.199935
Chr1_13300001_13350000	Chr1	13300001	13350000	13300029	13349562	-415.792	-415.792	0	200	1415	0	-0.199935
Chr1_13310001_13360000	Chr1	13310001	13360000	13310071	13359343	-418.72	-418.734	1e-05	200	1361	0.0275955	-0.179062
Chr1_13320001_13370000	Chr1	13320001	13370000	13321048	13369792	-419.043	-419.043	0	200	1454	0	-0.199935
Chr1_13330001_13380000	Chr1	13330001	13380000	13330405	13379918	-414.716	-414.716	0	200	1373	0	-0.199935
Chr1_13340001_13390000	Chr1	13340001	13390000	13340095	13389849	-205.051	-205.051	0	200	1371	0	-0.199935
Chr1_13350001_13400000	Chr1	13350001	13400000	13350488	13399829	-402.878	-402.878	0	200	1636	0	-0.199935
Chr1_13360001_13410000	Chr1	13360001	13410000	13360133	13409799	-408.303	-408.303	0	200	1852	0	-0.199935
Chr1_13370001_13420000	Chr1	13370001	13420000	13370890	13419265	-146.779	-146.779	0	200	1945	0	-0.199935
Chr1_13380001_13430000	Chr1	13380001	13430000	13380507	13429824	-148.504	-148.527	1e-05	200	2021	0.047118	-0.164295
Chr1_13390001_13440000	Chr1	13390001	13440000	13390336	13439807	-404.181	-404.181	0	200	2143	0	-0.199935
Chr1_13400001_13450000	Chr1	13400001	13450000	13400198	13449147	-427.055	-427.055	0	200	2212	0	-0.199935
Chr1_13410001_13460000	Chr1	13410001	13460000	13410043	13458237	-218.268	-218.268	0	200	2042	0	-0.199935
Chr1_13420001_13470000	Chr1	13420001	13470000	13421941	13469919	-145.655	-145.655	0	200	1847	0	-0.199935
Chr1_13430001_13480000	Chr1	13430001	13480000	13430495	13479744	-430.678	-430.678	0	200	1972	0	-0.199935
Chr1_13440001_13490000	Chr1	13440001	13490000	13440066	13489748	-226.262	-226.262	0	200	1999	0	-0.199935
Chr1_13450001_13500000	Chr1	13450001	13500000	13450333	13499692	-150.784	-150.784	0	200	1896	0	-0.199935
Chr1_13460001_13510000	Chr1	13460001	13510000	13461445	13509510	-219.58	-219.58	0	200	1937	0	-0.199935
Chr1_13470001_13520000	Chr1	13470001	13520000	13470198	13519942	-428.866	-428.866	0	200	1940	0	-0.199935
Chr1_13480001_13530000	Chr1	13480001	13530000	13481136	13529630	-221.667	-221.667	0	200	1939	0	-0.199935
Chr1_13490001_13540000	Chr1	13490001	13540000	13490858	13539742	-446.8	-446.8	0	200	1878	0	-0.199935
Chr1_13500001_13550000	Chr1	13500001	13550000	13500278	13549881	-150.23	-150.23	0	200	1800	0	-0.199935
Chr1_13510001_13560000	Chr1	13510001	13560000	13510229	13558828	-412.597	-412.597	0	200	1832	0	-0.199935
Chr1_13520001_13570000	Chr1	13520001	13570000	13520015	13569736	-149.654	-149.689	1e-05	200	1955	0.0693184	-0.147503
Chr1_13530001_13580000	Chr1	13530001	13580000	13532087	13579936	-224.331	-224.331	1e-05	200	1855	1.3e-06	-0.199934
Chr1_13540001_13590000	Chr1	13540001	13590000	13540072	13588936	-149.635	-149.635	0	200	1628	0	-0.199935
Chr1_13550001_13600000	Chr1	13550001	13600000	13550087	13599865	-144.12	-144.162	1e-05	200	1527	0.0838263	-0.13653
Chr1_13560001_13610000	Chr1	13560001	13610000	13560234	13608309	-142.514	-142.514	0	200	1246	0	-0.199935
Chr1_13570001_13620000	Chr1	13570001	13620000	13570201	13615669	-368.825	-369.285	5e-05	200	832	0.919301	0.495414
Chr1_13580001_13630000	Chr1	13580001	13630000	13580046	13629633	-171.726	-171.726	0	200	703	0	-0.199935
Chr1_13590001_13640000	Chr1	13590001	13640000	13591077	13639961	-343.387	-343.387	0	200	791	0	-0.199935
Chr1_13600001_13650000	Chr1	13600001	13650000	13600369	13649333	-170.918	-170.918	0	200	775	0	-0.199935
Chr1_13610001_13660000	Chr1	13610001	13660000	13611052	13658352	-341.949	-342.043	5e-05	200	868	0.187528	-0.0580906
Chr1_13620001_13670000	Chr1	13620001	13670000	13624145	13669832	-371.375	-371.375	0	200	1214	0	-0.199935
Chr1_13630001_13680000	Chr1	13630001	13680000	13630051	13679793	-392.877	-392.877	0	200	1368	0	-0.199935
Chr1_13640001_13690000	Chr1	13640001	13690000	13640203	13689512	-212.075	-212.095	1e-05	200	1494	0.0400625	-0.169632
Chr1_13650001_13700000	Chr1	13650001	13700000	13650598	13699536	-212.494	-212.494	0	200	1645	0	-0.199935
Chr1_13660001_13710000	Chr1	13660001	13710000	13660219	13709755	-418.812	-418.812	0	200	1908	0	-0.199935
Chr1_13670001_13720000	Chr1	13670001	13720000	13670298	13719433	-115.423	-115.446	5e-05	200	1813	0.0477321	-0.163831
Chr1_13680001_13730000	Chr1	13680001	13730000	13680416	13729527	-420.242	-420.242	0	200	1862	0	-0.199935
Chr1_13690001_13740000	Chr1	13690001	13740000	13692196	13739950	-438.381	-438.381	0	200	1933	0	-0.199935
Chr1_13700001_13750000	Chr1	13700001	13750000	13700096	13749800	-223.085	-223.085	0	200	1900	0	-0.199935
Chr1_13710001_13760000	Chr1	13710001	13760000	13711805	13759511	-440.996	-441.321	1e-05	200	1914	0.649512	0.291349
Chr1_13720001_13770000	Chr1	13720001	13770000	13720168	13769877	-464.466	-464.466	1e-05	200	2056	0.000187852	-0.199793
Chr1_13730001_13780000	Chr1	13730001	13780000	13730202	13779736	-462.048	-462.533	1e-05	200	1950	0.969044	0.533039
Chr1_13740001_13790000	Chr1	13740001	13790000	13740383	13789808	-469.121	-469.121	0	200	1803	0	-0.199935
Chr1_13750001_13800000	Chr1	13750001	13800000	13750416	13799472	-228.945	-228.945	0	200	1838	0	-0.199935
Chr1_13760001_13810000	Chr1	13760001	13810000	13760024	13809691	-221.599	-221.891	1e-05	200	1743	0.584401	0.2421
Chr1_13770001_13820000	Chr1	13770001	13820000	13770058	13819242	-420.703	-420.703	0	200	1549	0	-0.199935
Chr1_13780001_13830000	Chr1	13780001	13830000	13780497	13829848	-219.622	-219.622	0	200	1435	0	-0.199935
Chr1_13790001_13840000	Chr1	13790001	13840000	13790279	13839997	-417.272	-417.272	0	200	1484	0	-0.199935
Chr1_13800001_13850000	Chr1	13800001	13850000	13800078	13849925	-218.465	-218.465	0	200	1572	0	-0.199935
Chr1_13810001_13860000	Chr1	13810001	13860000	13810248	13859559	-428.47	-428.47	0	200	1709	0	-0.199935
Chr1_13820001_13870000	Chr1	13820001	13870000	13820846	13869201	-427.463	-427.463	0	200	1857	0	-0.199935
Chr1_13830001_13880000	Chr1	13830001	13880000	13830650	13879072	-224.934	-225.285	1e-05	200	1953	0.701289	0.330512
Chr1_13840001_13890000	Chr1	13840001	13890000	13840119	13889508	-447.791	-447.98	1e-05	200	1873	0.379327	0.0869838
Chr1_13850001_13900000	Chr1	13850001	13900000	13850216	13899545	-430.649	-431.253	1e-05	200	1944	1.20731	0.713261
Chr1_13860001_13910000	Chr1	13860001	13910000	13860262	13909555	-431.83	-431.83	0	200	1867	0	-0.199935
Chr1_13870001_13920000	Chr1	13870001	13920000	13870729	13919866	-448.1	-448.1	0	200	1926	0	-0.199935
Chr1_13880001_13930000	Chr1	13880001	13930000	13880937	13928872	-225.032	-225.032	0	200	2002	0	-0.199935
Chr1_13890001_13940000	Chr1	13890001	13940000	13890657	13938764	-215.692	-215.692	0	200	1915	0	-0.199935
Chr1_13900001_13950000	Chr1	13900001	13950000	13900596	13948453	-147.831	-147.831	0	200	1590	0	-0.199935
Chr1_13910001_13960000	Chr1	13910001	13960000	13910519	13959881	-112.218	-112.218	0	200	1545	0	-0.199935
Chr1_13920001_13970000	Chr1	13920001	13970000	13920086	13969872	-210.378	-210.378	0	200	1451	0	-0.199935
Chr1_13930001_13980000	Chr1	13930001	13980000	13930869	13979592	-416.797	-416.797	0	200	1577	0	-0.199935
Chr1_13940001_13990000	Chr1	13940001	13990000	13940058	13989986	-434.862	-434.862	0	200	1683	0	-0.199935
Chr1_13950001_14000000	Chr1	13950001	14000000	13951027	13999999	-221.634	-221.634	0	200	1996	0	-0.199935
Chr1_13960001_14010000	Chr1	13960001	14010000	13960070	14009514	-223.714	-223.895	5e-05	200	2048	0.362191	0.0740225
Chr1_13970001_14020000	Chr1	13970001	14020000	13970093	14019642	-425.091	-425.091	0	200	2230	0	-0.199935
Chr1_13980001_14030000	Chr1	13980001	14030000	13980190	14029992	-223.475	-223.475	0	200	2313	0	-0.199935
Chr1_13990001_14040000	Chr1	13990001	14040000	13990020	14039528	-149.165	-149.347	1e-05	200	2310	0.364552	0.0758084
Chr1_14000001_14050000	Chr1	14000001	14050000	14000455	14049349	-75.5493	-75.5493	0	200	2232	0	-0.199935
Chr1_14010001_14060000	Chr1	14010001	14060000	14011593	14059688	-156.416	-156.454	5e-05	200	2271	0.0752225	-0.143038
Chr1_14020001_14070000	Chr1	14020001	14070000	14020206	14069960	-93.0559	-93.0559	0	200	2272	0	-0.199935
Chr1_14030001_14080000	Chr1	14030001	14080000	14030091	14079740	-427.553	-427.553	0	200	2179	0	-0.199935
Chr1_14040001_14090000	Chr1	14040001	14090000	14040278	14089897	-435.59	-435.59	0	200	2278	0	-0.199935
Chr1_14050001_14100000	Chr1	14050001	14100000	14050639	14099851	-237.913	-237.913	0	200	2396	0	-0.199935
Chr1_14060001_14110000	Chr1	14060001	14110000	14060964	14109647	-231.418	-231.418	0	200	2141	0	-0.199935
Chr1_14070001_14120000	Chr1	14070001	14120000	14070102	14119513	-118.211	-118.211	0	200	1998	0	-0.199935
Chr1_14080001_14130000	Chr1	14080001	14130000	14080288	14128722	-150.709	-150.709	0	200	1815	0	-0.199935
Chr1_14090001_14140000	Chr1	14090001	14140000	14090134	14139011	-116.525	-116.525	0	200	1627	0	-0.199935
Chr1_14100001_14150000	Chr1	14100001	14150000	14100024	14146843	-214.927	-214.941	1e-05	200	1299	0.0272445	-0.179328
Chr1_14110001_14160000	Chr1	14110001	14160000	14110056	14159951	-146.624	-146.624	0	200	1409	0	-0.199935
Chr1_14120001_14170000	Chr1	14120001	14170000	14120283	14169738	-410.838	-410.838	0	200	1335	0	-0.199935
Chr1_14130001_14180000	Chr1	14130001	14180000	14130191	14179885	-147.662	-147.662	0	200	1316	0	-0.199935
Chr1_14140001_14190000	Chr1	14140001	14190000	14141438	14189774	-221.781	-221.781	0	200	1547	0	-0.199935
Chr1_14150001_14200000	Chr1	14150001	14200000	14151043	14194580	-146.647	-146.647	0	200	1590	0	-0.199935
Chr1_14160001_14210000	Chr1	14160001	14210000	14160297	14209876	-441.736	-441.736	0	200	1692	0	-0.199935
Chr1_14170001_14220000	Chr1	14170001	14220000	14174208	14219908	-443.037	-443.037	0	200	1711	0	-0.199935
Chr1_14180001_14230000	Chr1	14180001	14230000	14180370	14229618	-413.501	-413.501	0	200	1885	0	-0.199935
Chr1_14190001_14240000	Chr1	14190001	14240000	14190079	14239488	-216.135	-216.135	0	200	1752	0	-0.199935
Chr1_14200001_14250000	Chr1	14200001	14250000	14200801	14248747	-407.195	-407.195	0	200	1887	0	-0.199935
Chr1_14210001_14260000	Chr1	14210001	14260000	14210130	14259957	-147.798	-148.023	5e-05	200	1665	0.450389	0.140734
Chr1_14220001_14270000	Chr1	14220001	14270000	14220013	14269969	-237.521	-237.521	0	200	1725	0	-0.199935
Chr1_14230001_14280000	Chr1	14230001	14280000	14230016	14279817	-239.654	-239.654	0	200	1774	0	-0.199935
Chr1_14240001_14290000	Chr1	14240001	14290000	14240568	14289550	-233.494	-233.494	0	200	1861	0	-0.199935
Chr1_14250001_14300000	Chr1	14250001	14300000	14251395	14299986	-452.264	-452.264	0	200	1946	0	-0.199935
Chr1_14260001_14310000	Chr1	14260001	14310000	14260740	14309632	-455.385	-455.385	0	200	2150	0	-0.199935
Chr1_14270001_14320000	Chr1	14270001	14320000	14270041	14319816	-455.736	-455.736	0	200	2337	0	-0.199935
Chr1_14280001_14330000	Chr1	14280001	14330000	14280034	14329611	-156.768	-156.768	0	200	2215	0	-0.199935
Chr1_14290001_14340000	Chr1	14290001	14340000	14290017	14339855	-154.896	-154.896	0	200	2123	0	-0.199935
Chr1_14300001_14350000	Chr1	14300001	14350000	14300118	14349664	-229.024	-229.024	0	200	2092	0	-0.199935
Chr1_14310001_14360000	Chr1	14310001	14360000	14310019	14359941	-446.191	-446.191	0	200	2089	0	-0.199935
Chr1_14320001_14370000	Chr1	14320001	14370000	14320621	14369768	-429.678	-429.678	0	200	1796	0	-0.199935
Chr1_14330001_14380000	Chr1	14330001	14380000	14330918	14378633	-436.326	-436.689	1e-05	200	1909	0.726021	0.34922
Chr1_14340001_14390000	Chr1	14340001	14390000	14340338	14389059	-481.113	-481.113	0	200	1843	0	-0.199935
Chr1_14350001_14400000	Chr1	14350001	14400000	14350265	14399944	-466.522	-466.522	0	200	1887	0	-0.199935
Chr1_14360001_14410000	Chr1	14360001	14410000	14362195	14409552	-458.831	-458.831	0	200	1875	0	-0.199935
Chr1_14370001_14420000	Chr1	14370001	14420000	14370102	14419849	-435.413	-435.438	1e-05	200	1992	0.0499393	-0.162161
Chr1_14380001_14430000	Chr1	14380001	14430000	14380906	14429300	-443.823	-443.823	0	200	1908	0	-0.199935
Chr1_14390001_14440000	Chr1	14390001	14440000	14390070	14439729	-458.241	-458.241	0	200	1939	0	-0.199935
Chr1_14400001_14450000	Chr1	14400001	14450000	14400062	14449965	-450.016	-450.016	0	200	1760	0	-0.199935
Chr1_14410001_14460000	Chr1	14410001	14460000	14410407	14459994	-230.355	-230.355	0	200	1695	0	-0.199935
Chr1_14420001_14470000	Chr1	14420001	14470000	14420447	14467956	-439.654	-439.654	0	200	1658	0	-0.199935
Chr1_14430001_14480000	Chr1	14430001	14480000	14430159	14478093	-221.739	-221.739	0	200	1415	0	-0.199935
Chr1_14440001_14490000	Chr1	14440001	14490000	14440774	14488797	-425.23	-425.23	0	200	1419	0	-0.199935
Chr1_14450001_14500000	Chr1	14450001	14500000	14450034	14499081	-152.227	-152.227	0	200	1603	0	-0.199935
Chr1_14460001_14510000	Chr1	14460001	14510000	14460070	14509847	-445.284	-445.284	0	200	1563	0	-0.199935
Chr1_14470001_14520000	Chr1	14470001	14520000	14470842	14519929	-462.252	-462.252	0	200	1578	0	-0.199935
Chr1_14480001_14530000	Chr1	14480001	14530000	14482309	14529584	-213.838	-213.949	1e-05	200	1523	0.221135	-0.032671
Chr1_14490001_14540000	Chr1	14490001	14540000	14490635	14539392	-424.08	-424.1	1e-05	200	1508	0.0416161	-0.168457
Chr1_14500001_14550000	Chr1	14500001	14550000	14500472	14549880	-454.688	-454.688	0	200	1452	0	-0.199935
Chr1_14510001_14560000	Chr1	14510001	14560000	14510088	14559928	-56.596	-56.596	0	200	1340	0	-0.199935
Chr1_14520001_14570000	Chr1	14520001	14570000	14520538	14569098	-227.547	-227.637	1e-05	200	1373	0.179807	-0.0639307
Chr1_14530001_14580000	Chr1	14530001	14580000	14530541	14579638	-157.607	-157.607	0	200	1481	0	-0.199935
Chr1_14540001_14590000	Chr1	14540001	14590000	14541709	14589964	-90.6019	-90.6019	0	200	1605	0	-0.199935
Chr1_14550001_14600000	Chr1	14550001	14600000	14552044	14599979	-215.977	-215.977	1e-05	200	1628	0.00103468	-0.199152
Chr1_14560001_14610000	Chr1	14560001	14610000	14560039	14609992	-114.146	-114.146	0	200	1855	0	-0.199935
Chr1_14570001_14620000	Chr1	14570001	14620000	14570100	14619859	-219.626	-219.626	0	200	1913	0	-0.199935
Chr1_14580001_14630000	Chr1	14580001	14630000	14580073	14629493	-113.799	-113.799	0	200	2110	0	-0.199935
Chr1_14590001_14640000	Chr1	14590001	14640000	14590318	14639562	-155.25	-155.251	1e-05	200	2155	0.00059867	-0.199482
Chr1_14600001_14650000	Chr1	14600001	14650000	14600947	14649980	-154.725	-154.725	0	200	2042	0	-0.199935
Chr1_14610001_14660000	Chr1	14610001	14660000	14610003	14659085	-156.043	-156.043	0	200	1930	0	-0.199935
Chr1_14620001_14670000	Chr1	14620001	14670000	14620033	14669883	-115.853	-115.853	0	200	1841	0	-0.199935
Chr1_14630001_14680000	Chr1	14630001	14680000	14630186	14679896	-228.962	-229.205	1e-05	200	1812	0.486193	0.167816
Chr1_14640001_14690000	Chr1	14640001	14690000	14640769	14689551	-119.628	-119.628	0	200	1819	0	-0.199935
Chr1_14650001_14700000	Chr1	14650001	14700000	14650003	14699759	-114.565	-114.64	5e-05	200	1817	0.149713	-0.0866938
Chr1_14660001_14710000	Chr1	14660001	14710000	14660109	14709935	-416.321	-416.321	0	200	1744	0	-0.199935
Chr1_14670001_14720000	Chr1	14670001	14720000	14670084	14719966	-448.545	-448.545	0	200	1777	0	-0.199935
Chr1_14680001_14730000	Chr1	14680001	14730000	14680032	14729800	-222.395	-222.395	0	200	1813	0	-0.199935
Chr1_14690001_14740000	Chr1	14690001	14740000	14692838	14739728	-219.552	-219.552	0	200	1707	0	-0.199935
Chr1_14700001_14750000	Chr1	14700001	14750000	14700131	14749909	-115.226	-115.226	0	200	1810	0	-0.199935
Chr1_14710001_14760000	Chr1	14710001	14760000	14710208	14759906	-225.873	-225.873	0	200	2085	0	-0.199935
Chr1_14720001_14770000	Chr1	14720001	14770000	14720141	14769629	-118.622	-118.622	0	200	2007	0	-0.199935
Chr1_14730001_14780000	Chr1	14730001	14780000	14730145	14779957	-117.239	-117.239	0	200	2027	0	-0.199935
Chr1_14740001_14790000	Chr1	14740001	14790000	14740367	14789854	-150.968	-150.968	0	200	2152	0	-0.199935
Chr1_14750001_14800000	Chr1	14750001	14800000	14750145	14799736	-117.088	-117.088	0	200	2196	0	-0.199935
Chr1_14760001_14810000	Chr1	14760001	14810000	14760310	14809984	-450.633	-450.83	1e-05	200	2118	0.393827	0.097952
Chr1_14770001_14820000	Chr1	14770001	14820000	14770076	14819896	-117.252	-117.252	0	200	2269	0	-0.199935
Chr1_14780001_14830000	Chr1	14780001	14830000	14780935	14829805	-58.7002	-58.7002	0	200	2388	0	-0.199935
Chr1_14790001_14840000	Chr1	14790001	14840000	14790566	14839914	-157.862	-157.862	0	200	2373	0	-0.199935
Chr1_14800001_14850000	Chr1	14800001	14850000	14800611	14849870	-92.2231	-92.2231	0	200	2400	0	-0.199935
Chr1_14810001_14860000	Chr1	14810001	14860000	14810044	14859807	-153.863	-153.863	0	200	2377	0	-0.199935
Chr1_14820001_14870000	Chr1	14820001	14870000	14820017	14869737	-79.4345	-79.4345	0	200	2303	0	-0.199935
Chr1_14830001_14880000	Chr1	14830001	14880000	14830374	14879777	-155.02	-155.108	5e-05	200	2210	0.175293	-0.0673449
Chr1_14840001_14890000	Chr1	14840001	14890000	14840097	14889843	-234.072	-234.072	1e-05	200	2089	1.42e-05	-0.199924
Chr1_14850001_14900000	Chr1	14850001	14900000	14850874	14899897	-118.892	-118.892	0	200	2055	0	-0.199935
Chr1_14860001_14910000	Chr1	14860001	14910000	14860027	14909620	-113.183	-113.355	5e-05	200	2008	0.343414	0.0598199
Chr1_14870001_14920000	Chr1	14870001	14920000	14870416	14919926	-95.57	-95.57	0	200	2058	0	-0.199935
Chr1_14880001_14930000	Chr1	14880001	14930000	14880225	14927938	-119.928	-119.966	1e-05	200	2019	0.0742551	-0.143769
Chr1_14890001_14940000	Chr1	14890001	14940000	14890420	14939756	-151.585	-151.585	0	200	2090	0	-0.199935
Chr1_14900001_14950000	Chr1	14900001	14950000	14900028	14949290	-155.208	-155.208	0	200	1980	0	-0.199935
Chr1_14910001_14960000	Chr1	14910001	14960000	14910184	14959615	-230.617	-230.617	0	200	2058	0	-0.199935
Chr1_14920001_14970000	Chr1	14920001	14970000	14920079	14965541	-224.565	-224.565	0	200	1871	0	-0.199935
Chr1_14930001_14980000	Chr1	14930001	14980000	14931092	14977010	-455.52	-455.52	0	200	1536	0	-0.199935
Chr1_14940001_14990000	Chr1	14940001	14990000	14940053	14989017	-456.5	-456.5	0	200	1245	0	-0.199935
Chr1_14950001_15000000	Chr1	14950001	15000000	14950161	14998212	-419.529	-419.529	0	200	946	0	-0.199935
Chr1_14960001_15010000	Chr1	14960001	15010000	14960083	15008926	-363.643	-363.643	0	200	656	0	-0.199935
Chr1_14970001_15020000	Chr1	14970001	15020000	14972324	15019906	-300.685	-300.981	0.0001	200	485	0.590833	0.246965
Chr1_14980001_15030000	Chr1	14980001	15030000	14980148	15029906	-340.345	-340.345	0	200	582	0	-0.199935
Chr1_14990001_15040000	Chr1	14990001	15040000	14990575	15039888	-187.889	-187.889	0	200	612	0	-0.199935
Chr1_15000001_15050000	Chr1	15000001	15050000	15000103	15049871	-132.727	-132.727	0	200	646	0	-0.199935
Chr1_15010001_15060000	Chr1	15010001	15060000	15010579	15059965	-315.716	-315.764	1e-05	200	518	0.0953558	-0.127809
Chr1_15020001_15070000	Chr1	15020001	15070000	15021275	15069623	-133.973	-133.973	0	200	550	0	-0.199935
Chr1_15030001_15080000	Chr1	15030001	15080000	15030313	15079882	-360.637	-360.637	0	200	449	0	-0.199935
Chr1_15040001_15090000	Chr1	15040001	15090000	15040007	15088693	-346.546	-346.546	0	200	391	0	-0.199935
Chr1_15050001_15100000	Chr1	15050001	15100000	15053373	15099832	-304.667	-304.68	1e-05	200	325	0.0259565	-0.180302
Chr1_15060001_15110000	Chr1	15060001	15110000	15060004	15109653	-351.049	-351.475	1e-05	200	481	0.851304	0.443982
Chr1_15070001_15120000	Chr1	15070001	15120000	15070101	15119827	-363.599	-363.599	1e-05	200	479	0.00048273	-0.19957
Chr1_15080001_15130000	Chr1	15080001	15130000	15080766	15129327	-335.237	-335.237	0	200	409	0	-0.199935
Chr1_15090001_15140000	Chr1	15090001	15140000	15096436	15135232	-321.281	-323.998	0.0001	200	358	5.4337	3.91006
Chr1_15100001_15150000	Chr1	15100001	15150000	15100046	15149969	-371.786	-371.786	0	200	686	0	-0.199935
Chr1_15110001_15160000	Chr1	15110001	15160000	15111940	15159633	-194.677	-194.735	1e-05	200	740	0.117405	-0.111131
Chr1_15120001_15170000	Chr1	15120001	15170000	15131656	15169967	-369.825	-370.199	5e-05	200	875	0.747555	0.365508
Chr1_15130001_15180000	Chr1	15130001	15180000	15131656	15179914	-388.319	-388.319	0	200	1189	0	-0.199935
Chr1_15140001_15190000	Chr1	15140001	15190000	15141738	15188932	-209.672	-209.676	1e-05	200	1211	0.0071622	-0.194518
Chr1_15150001_15200000	Chr1	15150001	15200000	15150455	15199870	-207.338	-207.338	0	200	969	0	-0.199935
Chr1_15160001_15210000	Chr1	15160001	15210000	15160196	15205748	-382.31	-382.31	0	200	769	0	-0.199935
Chr1_15170001_15220000	Chr1	15170001	15220000	15170012	15218727	-207.567	-207.567	0	200	691	0	-0.199935
Chr1_15180001_15230000	Chr1	15180001	15230000	15180018	15229179	-321.539	-321.539	0	200	401	0	-0.199935
Chr1_15190001_15240000	Chr1	15190001	15240000	15190334	15239347	-195.572	-195.572	0	200	465	0	-0.199935
Chr1_15200001_15250000	Chr1	15200001	15250000	15200058	15249980	-200.688	-200.688	0	200	430	0	-0.199935
Chr1_15210001_15260000	Chr1	15210001	15260000	15210854	15257885	-142.751	-142.763	1e-05	200	653	0.0234007	-0.182235
Chr1_15220001_15270000	Chr1	15220001	15270000	15221622	15269980	-406.188	-406.188	0	200	697	0	-0.199935
Chr1_15230001_15280000	Chr1	15230001	15280000	15232688	15279568	-221.601	-221.601	0	200	742	0	-0.199935
Chr1_15240001_15290000	Chr1	15240001	15290000	15240189	15289673	-208.4	-208.4	0	200	818	0	-0.199935
Chr1_15250001_15300000	Chr1	15250001	15300000	15250009	15297007	-402.292	-402.292	0	200	961	0	-0.199935
Chr1_15260001_15310000	Chr1	15260001	15310000	15260095	15307467	-400.299	-400.299	0	200	744	0	-0.199935
Chr1_15270001_15320000	Chr1	15270001	15320000	15270001	15319993	-221.805	-221.805	0	200	916	0	-0.199935
Chr1_15280001_15330000	Chr1	15280001	15330000	15283612	15328291	-147.381	-147.381	0	200	1035	0	-0.199935
Chr1_15290001_15340000	Chr1	15290001	15340000	15290131	15339739	-214.01	-214.01	0	200	1047	0	-0.199935
Chr1_15300001_15350000	Chr1	15300001	15350000	15300868	15349970	-89.7414	-89.7414	0	200	947	0	-0.199935
Chr1_15310001_15360000	Chr1	15310001	15360000	15310727	15359485	-145.653	-145.653	0	200	1123	0	-0.199935
Chr1_15320001_15370000	Chr1	15320001	15370000	15320165	15369473	-111.801	-111.923	0.0001	200	897	0.243493	-0.0157596
Chr1_15330001_15380000	Chr1	15330001	15380000	15333586	15379954	-391.886	-391.886	0	200	800	0	-0.199935
Chr1_15340001_15390000	Chr1	15340001	15390000	15340495	15389658	-212.359	-212.359	0	200	810	0	-0.199935
Chr1_15350001_15400000	Chr1	15350001	15400000	15350122	15395528	-110.089	-110.089	0	200	822	0	-0.199935
Chr1_15360001_15410000	Chr1	15360001	15410000	15360073	15409106	-143.403	-143.403	0	200	658	0	-0.199935
Chr1_15370001_15420000	Chr1	15370001	15420000	15370166	15419775	-368.909	-370.256	5e-05	200	596	2.69413	1.83788
Chr1_15380001_15430000	Chr1	15380001	15430000	15380036	15429442	-203.416	-203.416	0	200	736	0	-0.199935
Chr1_15390001_15440000	Chr1	15390001	15440000	15390317	15439335	-145.283	-145.283	0	200	735	0	-0.199935
Chr1_15400001_15450000	Chr1	15400001	15450000	15406512	15449816	-140.598	-140.599	1e-05	200	766	0.000259773	-0.199739
Chr1_15410001_15460000	Chr1	15410001	15460000	15410470	15459924	-138.4	-138.4	0	200	771	0	-0.199935
Chr1_15420001_15470000	Chr1	15420001	15470000	15420294	15467769	-115.048	-115.048	0	200	903	0	-0.199935
Chr1_15430001_15480000	Chr1	15430001	15480000	15432505	15479602	-65.7833	-65.7833	0	200	811	0	-0.199935
Chr1_15440001_15490000	Chr1	15440001	15490000	15440008	15487842	-66.1096	-66.1096	0	200	790	0	-0.199935
Chr1_15450001_15500000	Chr1	15450001	15500000	15450088	15499812	-438.476	-438.476	0	200	1007	0	-0.199935
Chr1_15460001_15510000	Chr1	15460001	15510000	15460020	15508438	-92.1627	-92.1627	0	200	1166	0	-0.199935
Chr1_15470001_15520000	Chr1	15470001	15520000	15474160	15513805	-68.099	-68.192	1e-05	200	1053	0.185922	-0.0593052
Chr1_15480001_15530000	Chr1	15480001	15530000	15480132	15529953	-154.319	-154.319	0	200	1052	0	-0.199935
Chr1_15490001_15540000	Chr1	15490001	15540000	15490075	15539843	-221.134	-221.134	0	200	1064	0	-0.199935
Chr1_15500001_15550000	Chr1	15500001	15550000	15500504	15549817	-54.105	-54.105	0	200	886	0	-0.199935
Chr1_15510001_15560000	Chr1	15510001	15560000	15510878	15556760	-61.922	-61.922	0	200	749	0	-0.199935
Chr1_15520001_15570000	Chr1	15520001	15570000	15521411	15569899	-48.5358	-48.5358	0	200	727	0	-0.199935
Chr1_15530001_15580000	Chr1	15530001	15580000	15530008	15578886	-72.3223	-72.3223	0	200	830	0	-0.199935
Chr1_15540001_15590000	Chr1	15540001	15590000	15540167	15588872	-397.75	-397.75	0	200	859	0	-0.199935
Chr1_15550001_15600000	Chr1	15550001	15600000	15551808	15599915	-424.246	-424.246	0	200	821	0	-0.199935
Chr1_15560001_15610000	Chr1	15560001	15610000	15561716	15609960	-143.805	-143.805	0	200	970	0	-0.199935
Chr1_15570001_15620000	Chr1	15570001	15620000	15570280	15618533	-427.667	-427.667	0	200	1267	0	-0.199935
Chr1_15580001_15630000	Chr1	15580001	15630000	15581148	15629904	-392.274	-392.274	0	200	1063	0	-0.199935
Chr1_15590001_15640000	Chr1	15590001	15640000	15591183	15638542	-147.019	-147.019	0	200	1240	0	-0.199935
Chr1_15600001_15650000	Chr1	15600001	15650000	15600057	15649981	-121.286	-121.286	0	200	1315	0	-0.199935
Chr1_15610001_15660000	Chr1	15610001	15660000	15610190	15659913	-92.2656	-92.2656	0	200	1425	0	-0.199935
Chr1_15620001_15670000	Chr1	15620001	15670000	15621289	15669925	-156.404	-156.404	0	200	1305	0	-0.199935
Chr1_15630001_15680000	Chr1	15630001	15680000	15630561	15679959	-66.7572	-66.7628	5e-05	200	1486	0.0112139	-0.191453
Chr1_15640001_15690000	Chr1	15640001	15690000	15640274	15688887	-75.9406	-75.9406	0	200	1311	0	-0.199935
Chr1_15650001_15700000	Chr1	15650001	15700000	15650228	15699399	-66.906	-66.906	0	200	1342	0	-0.199935
Chr1_15660001_15710000	Chr1	15660001	15710000	15661017	15709247	-116.287	-116.287	0	200	1159	0	-0.199935
Chr1_15670001_15720000	Chr1	15670001	15720000	15670162	15719751	-65.1958	-65.1965	1e-05	200	1095	0.00153404	-0.198775
Chr1_15680001_15730000	Chr1	15680001	15730000	15680010	15729912	-203.708	-203.708	0	200	985	0	-0.199935
Chr1_15690001_15740000	Chr1	15690001	15740000	15690111	15737961	-142.457	-142.457	0	200	843	0	-0.199935
Chr1_15700001_15750000	Chr1	15700001	15750000	15700275	15749744	-360.117	-360.117	0	200	760	0	-0.199935
Chr1_15710001_15760000	Chr1	15710001	15760000	15710066	15758733	-380.966	-381	1e-05	200	746	0.0680248	-0.148482
Chr1_15720001_15770000	Chr1	15720001	15770000	15720235	15769431	-388.11	-388.11	0	200	873	0	-0.199935
Chr1_15730001_15780000	Chr1	15730001	15780000	15730027	15778969	-399.813	-399.813	0	200	865	0	-0.199935
Chr1_15740001_15790000	Chr1	15740001	15790000	15741500	15788751	-389.469	-389.499	1e-05	200	881	0.0599097	-0.15462
Chr1_15750001_15800000	Chr1	15750001	15800000	15750164	15798543	-196.878	-197.083	5e-05	200	751	0.409602	0.109884
Chr1_15760001_15810000	Chr1	15760001	15810000	15761307	15808156	-380.842	-380.842	0	200	768	0	-0.199935
Chr1_15770001_15820000	Chr1	15770001	15820000	15771374	15819923	-176.94	-176.94	0	200	478	0	-0.199935
Chr1_15780001_15830000	Chr1	15780001	15830000	15781289	15829856	-184.15	-184.164	1e-05	200	579	0.0272545	-0.17932
Chr1_15790001_15840000	Chr1	15790001	15840000	15792352	15839996	-102.006	-102.631	5e-05	200	803	1.24953	0.745197
Chr1_15800001_15850000	Chr1	15800001	15850000	15802708	15849771	-203.102	-203.102	0	200	1008	0	-0.199935
Chr1_15810001_15860000	Chr1	15810001	15860000	15810952	15857881	-82.9998	-82.9998	0	200	946	0	-0.199935
Chr1_15820001_15870000	Chr1	15820001	15870000	15821578	15868219	-108.489	-108.489	0	200	1116	0	-0.199935
Chr1_15830001_15880000	Chr1	15830001	15880000	15830117	15878169	-109.994	-109.994	0	200	1234	0	-0.199935
Chr1_15840001_15890000	Chr1	15840001	15890000	15840002	15889853	-110.486	-110.486	0	200	1228	0	-0.199935
Chr1_15850001_15900000	Chr1	15850001	15900000	15853621	15898143	-87.6515	-87.6515	0	200	1100	0	-0.199935
Chr1_15860001_15910000	Chr1	15860001	15910000	15861523	15898740	-77.1866	-77.1866	0	200	1005	0	-0.199935
Chr1_15870001_15920000	Chr1	15870001	15920000	15870011	15918663	-113.832	-113.832	0	200	879	0	-0.199935
Chr1_15880001_15930000	Chr1	15880001	15930000	15881261	15929799	-415.518	-415.518	0	200	867	0	-0.199935
Chr1_15890001_15940000	Chr1	15890001	15940000	15890690	15939390	-115.414	-115.414	0	200	822	0	-0.199935
Chr1_15900001_15950000	Chr1	15900001	15950000	15916340	15949998	-151.474	-151.474	0	200	1129	0	-0.199935
Chr1_15910001_15960000	Chr1	15910001	15960000	15916314	15959979	-225.096	-225.096	0	200	1431	0	-0.199935
Chr1_15920001_15970000	Chr1	15920001	15970000	15920236	15967571	-228.696	-228.757	1e-05	200	1666	0.121555	-0.107992
Chr1_15930001_15980000	Chr1	15930001	15980000	15930021	15979634	-77.4515	-77.4515	0	200	1623	0	-0.199935
Chr1_15940001_15990000	Chr1	15940001	15990000	15941396	15989943	-76.1338	-76.1338	0	200	1551	0	-0.199935
Chr1_15950001_16000000	Chr1	15950001	16000000	15950193	15999717	-113.88	-113.88	1e-05	200	1313	3.12e-08	-0.199935
Chr1_15960001_16010000	Chr1	15960001	16010000	15960121	16009736	-117.356	-117.356	0	200	1255	0	-0.199935
Chr1_15970001_16020000	Chr1	15970001	16020000	15972558	16019337	-118.746	-118.746	0	200	1179	0	-0.199935
Chr1_15980001_16030000	Chr1	15980001	16030000	15980205	16029989	-95.3534	-95.3534	0	200	1188	0	-0.199935
Chr1_15990001_16040000	Chr1	15990001	16040000	15990040	16038908	-152.76	-152.798	5e-05	200	1153	0.0767015	-0.141919
Chr1_16000001_16050000	Chr1	16000001	16050000	16001172	16049692	-439.209	-439.209	0	200	1102	0	-0.199935
Chr1_16010001_16060000	Chr1	16010001	16060000	16010553	16059570	-220.828	-220.828	0	200	1012	0	-0.199935
Chr1_16020001_16070000	Chr1	16020001	16070000	16020824	16069889	-430.279	-430.279	1e-05	200	997	2.97e-06	-0.199933
Chr1_16030001_16080000	Chr1	16030001	16080000	16030027	16079810	-400.968	-400.969	1e-05	200	1015	0.00318067	-0.197529
Chr1_16040001_16090000	Chr1	16040001	16090000	16040305	16089231	-422.127	-422.127	0	200	1150	0	-0.199935
Chr1_16050001_16100000	Chr1	16050001	16100000	16050749	16099802	-231.004	-231.019	1e-05	200	1226	0.0290065	-0.177995
Chr1_16060001_16110000	Chr1	16060001	16110000	16061895	16109998	-112.493	-112.493	0	200	1394	0	-0.199935
Chr1_16070001_16120000	Chr1	16070001	16120000	16071255	16119301	-93.4438	-93.4438	0	200	1329	0	-0.199935
Chr1_16080001_16130000	Chr1	16080001	16130000	16080062	16129946	-434.053	-434.053	0	200	1570	0	-0.199935
Chr1_16090001_16140000	Chr1	16090001	16140000	16090277	16139978	-93.1356	-93.1356	0	200	1611	0	-0.199935
Chr1_16100001_16150000	Chr1	16100001	16150000	16100452	16149745	-422.929	-422.929	0	200	1921	0	-0.199935
Chr1_16110001_16160000	Chr1	16110001	16160000	16110127	16159725	-226.464	-226.464	0	200	1959	0	-0.199935
Chr1_16120001_16170000	Chr1	16120001	16170000	16120001	16168124	-115.626	-115.626	0	200	1892	0	-0.199935
Chr1_16130001_16180000	Chr1	16130001	16180000	16130726	16177868	-218.559	-218.994	1e-05	200	1454	0.869202	0.457521
Chr1_16140001_16190000	Chr1	16140001	16190000	16140042	16189083	-116.147	-116.147	0	200	1300	0	-0.199935
Chr1_16150001_16200000	Chr1	16150001	16200000	16150162	16199946	-112.119	-112.119	0	200	936	0	-0.199935
Chr1_16160001_16210000	Chr1	16160001	16210000	16161457	16209929	-106.996	-106.996	0	200	694	0	-0.199935
Chr1_16170001_16220000	Chr1	16170001	16220000	16171795	16219525	-85.514	-85.514	0	200	822	0	-0.199935
Chr1_16180001_16230000	Chr1	16180001	16230000	16182538	16229970	-90.126	-90.126	0	200	1042	0	-0.199935
Chr1_16190001_16240000	Chr1	16190001	16240000	16190342	16239872	-218.581	-218.581	0	200	972	0	-0.199935
Chr1_16200001_16250000	Chr1	16200001	16250000	16200534	16249905	-149.692	-149.76	1e-05	200	1032	0.135889	-0.09715
Chr1_16210001_16260000	Chr1	16210001	16260000	16210314	16259997	-152.861	-152.874	1e-05	200	1260	0.0265881	-0.179824
Chr1_16220001_16270000	Chr1	16220001	16270000	16220456	16266882	-218.391	-218.391	0	200	1216	0	-0.199935
Chr1_16230001_16280000	Chr1	16230001	16280000	16230029	16279785	-425.955	-426.068	1e-05	200	1089	0.226439	-0.028659
Chr1_16240001_16290000	Chr1	16240001	16290000	16240021	16288935	-224.433	-224.433	0	200	1222	0	-0.199935
Chr1_16250001_16300000	Chr1	16250001	16300000	16250066	16299993	-229.006	-229.006	0	200	1302	0	-0.199935
Chr1_16260001_16310000	Chr1	16260001	16310000	16260696	16309264	-146.058	-146.058	0	200	1036	0	-0.199935
Chr1_16270001_16320000	Chr1	16270001	16320000	16270215	16319166	-152.026	-152.026	0	200	1045	0	-0.199935
Chr1_16280001_16330000	Chr1	16280001	16330000	16281437	16329174	-145.963	-146.233	0.0002	200	1051	0.539671	0.208267
Chr1_16290001_16340000	Chr1	16290001	16340000	16290391	16339321	-75.3671	-75.3671	0	200	981	0	-0.199935
Chr1_16300001_16350000	Chr1	16300001	16350000	16303400	16348403	-63.091	-63.091	0	200	732	0	-0.199935
Chr1_16310001_16360000	Chr1	16310001	16360000	16310246	16359842	-143.233	-143.233	0	200	985	0	-0.199935
Chr1_16320001_16370000	Chr1	16320001	16370000	16320755	16368256	-143.25	-143.491	0.0001	200	1014	0.481897	0.164567
Chr1_16330001_16380000	Chr1	16330001	16380000	16331496	16377027	-205.392	-205.392	0	200	912	0	-0.199935
Chr1_16340001_16390000	Chr1	16340001	16390000	16341787	16389939	-412.309	-412.309	0	200	801	0	-0.199935
Chr1_16350001_16400000	Chr1	16350001	16400000	16350662	16399959	-416.212	-416.317	1e-05	200	873	0.21003	-0.0410705
Chr1_16360001_16410000	Chr1	16360001	16410000	16360013	16409989	-414.284	-414.339	0.0001	200	611	0.109406	-0.117182
Chr1_16370001_16420000	Chr1	16370001	16420000	16370530	16419775	-398.708	-398.708	0	200	587	0	-0.199935
Chr1_16380001_16430000	Chr1	16380001	16430000	16382555	16427459	-92.5325	-92.6161	5e-05	200	704	0.16714	-0.0735118
Chr1_16390001_16440000	Chr1	16390001	16440000	16391977	16439942	-150.449	-150.449	0	200	850	0	-0.199935
Chr1_16400001_16450000	Chr1	16400001	16450000	16400888	16449985	-63.358	-63.358	0	200	1202	0	-0.199935
Chr1_16410001_16460000	Chr1	16410001	16460000	16410956	16459385	-89.6275	-89.8206	1e-05	200	1341	0.386232	0.0922067
Chr1_16420001_16470000	Chr1	16420001	16470000	16420407	16469545	-143.499	-143.499	0	200	1448	0	-0.199935
Chr1_16430001_16480000	Chr1	16430001	16480000	16431960	16479015	-148.236	-148.236	1e-05	200	1555	1.59e-06	-0.199934
Chr1_16440001_16490000	Chr1	16440001	16490000	16440329	16489084	-112.138	-112.138	0	200	1447	0	-0.199935
Chr1_16450001_16500000	Chr1	16450001	16500000	16450012	16495749	-421.193	-421.193	0	200	1214	0	-0.199935
Chr1_16460001_16510000	Chr1	16460001	16510000	16460020	16509654	-232.815	-232.815	0	200	1307	0	-0.199935
Chr1_16470001_16520000	Chr1	16470001	16520000	16471488	16519948	-228.1	-228.1	0	200	1337	0	-0.199935
Chr1_16480001_16530000	Chr1	16480001	16530000	16480411	16528263	-152.097	-152.097	0	200	1184	0	-0.199935
Chr1_16490001_16540000	Chr1	16490001	16540000	16490118	16539539	-223.455	-223.455	0	200	1223	0	-0.199935
Chr1_16500001_16550000	Chr1	16500001	16550000	16500088	16549945	-149.218	-149.218	0	200	1146	0	-0.199935
Chr1_16510001_16560000	Chr1	16510001	16560000	16510021	16559131	-104.239	-104.239	0	200	937	0	-0.199935
Chr1_16520001_16570000	Chr1	16520001	16570000	16520018	16568662	-385.166	-385.166	0	200	751	0	-0.199935
Chr1_16530001_16580000	Chr1	16530001	16580000	16533435	16579774	-406.458	-406.458	0	200	804	0	-0.199935
Chr1_16540001_16590000	Chr1	16540001	16590000	16540279	16589741	-374.627	-374.627	0	200	819	0	-0.199935
Chr1_16550001_16600000	Chr1	16550001	16600000	16550139	16599235	-407.651	-407.651	0	200	817	0	-0.199935
Chr1_16560001_16610000	Chr1	16560001	16610000	16560476	16609986	-400.992	-401.194	1e-05	200	885	0.404366	0.105923
Chr1_16570001_16620000	Chr1	16570001	16620000	16570323	16619084	-388.736	-388.736	0	200	774	0	-0.199935
Chr1_16580001_16630000	Chr1	16580001	16630000	16580067	16629608	-387.155	-387.155	0	200	667	0	-0.199935
Chr1_16590001_16640000	Chr1	16590001	16640000	16590239	16639234	-210.481	-210.481	0	200	681	0	-0.199935
Chr1_16600001_16650000	Chr1	16600001	16650000	16600187	16639230	-384.36	-384.36	0	200	503	0	-0.199935
Chr1_16610001_16660000	Chr1	16610001	16660000	16610084	16659979	-140.621	-140.621	0	200	508	0	-0.199935
Chr1_16620001_16670000	Chr1	16620001	16670000	16620110	16669819	-54.5798	-55.0543	5e-05	200	882	0.949073	0.517934
Chr1_16630001_16680000	Chr1	16630001	16680000	16630161	16679921	-75.8424	-75.8424	0	200	1036	0	-0.199935
Chr1_16640001_16690000	Chr1	16640001	16690000	16650912	16689330	-66.1183	-66.1183	0	200	1149	0	-0.199935
Chr1_16650001_16700000	Chr1	16650001	16700000	16650796	16699681	-115.619	-115.781	5e-05	200	1293	0.322938	0.0443322
Chr1_16660001_16710000	Chr1	16660001	16710000	16660380	16709953	-64.604	-64.604	0	200	1426	0	-0.199935
Chr1_16670001_16720000	Chr1	16670001	16720000	16670123	16718552	-404.01	-404.01	0	200	1095	0	-0.199935
Chr1_16680001_16730000	Chr1	16680001	16730000	16680286	16729955	-414.191	-414.237	1e-05	200	1022	0.0923389	-0.130091
Chr1_16690001_16740000	Chr1	16690001	16740000	16693160	16739646	-144.891	-144.891	0	200	1052	0	-0.199935
Chr1_16700001_16750000	Chr1	16700001	16750000	16700205	16749544	-147.377	-147.377	0	200	1049	0	-0.199935
Chr1_16710001_16760000	Chr1	16710001	16760000	16710129	16759519	-209.042	-209.042	0	200	947	0	-0.199935
Chr1_16720001_16770000	Chr1	16720001	16770000	16721857	16768880	-143.468	-144.338	1e-05	200	953	1.73887	1.11533
Chr1_16730001_16780000	Chr1	16730001	16780000	16730066	16779697	-204.794	-205.206	5e-05	200	845	0.822481	0.422181
Chr1_16740001_16790000	Chr1	16740001	16790000	16740270	16789940	-379.724	-379.724	0	200	629	0	-0.199935
Chr1_16750001_16800000	Chr1	16750001	16800000	16750013	16799976	-139.39	-139.394	1e-05	200	596	0.00841186	-0.193572
Chr1_16760001_16810000	Chr1	16760001	16810000	16761305	16809955	-199.398	-199.398	0	200	704	0	-0.199935
Chr1_16770001_16820000	Chr1	16770001	16820000	16770033	16819835	-190.927	-190.927	0	200	877	0	-0.199935
Chr1_16780001_16830000	Chr1	16780001	16830000	16780617	16829967	-102.64	-102.64	0	200	1068	0	-0.199935
Chr1_16790001_16840000	Chr1	16790001	16840000	16791156	16838089	-85.4763	-85.4763	0	200	1115	0	-0.199935
Chr1_16800001_16850000	Chr1	16800001	16850000	16800354	16849828	-193.514	-193.514	0	200	1084	0	-0.199935
Chr1_16810001_16860000	Chr1	16810001	16860000	16810340	16859119	-139.257	-139.257	0	200	931	0	-0.199935
Chr1_16820001_16870000	Chr1	16820001	16870000	16821718	16869698	-60.7003	-60.782	0.0002	200	740	0.163414	-0.07633
Chr1_16830001_16880000	Chr1	16830001	16880000	16830497	16879408	-137.03	-137.03	0	200	544	0	-0.199935
Chr1_16840001_16890000	Chr1	16840001	16890000	16845286	16888844	-101.093	-101.288	5e-05	200	609	0.388839	0.0941788
Chr1_16850001_16900000	Chr1	16850001	16900000	16850329	16899767	-47.7895	-47.7895	0	200	688	0	-0.199935
Chr1_16860001_16910000	Chr1	16860001	16910000	16860355	16909910	-71.2683	-71.2683	1e-05	200	937	1.69e-05	-0.199922
Chr1_16870001_16920000	Chr1	16870001	16920000	16870158	16918385	-106.178	-106.178	0	200	958	0	-0.199935
Chr1_16880001_16930000	Chr1	16880001	16930000	16881721	16925440	-70.0729	-70.0729	0	200	911	0	-0.199935
Chr1_16890001_16940000	Chr1	16890001	16940000	16890771	16939844	-203.441	-203.441	0	200	779	0	-0.199935
Chr1_16900001_16950000	Chr1	16900001	16950000	16900016	16949066	-87.2559	-87.2559	1e-05	200	739	0.000108021	-0.199853
Chr1_16910001_16960000	Chr1	16910001	16960000	16910046	16959069	-141.114	-141.114	0	200	627	0	-0.199935
Chr1_16920001_16970000	Chr1	16920001	16970000	16923780	16969937	-203.798	-203.798	0	200	604	0	-0.199935
Chr1_16930001_16980000	Chr1	16930001	16980000	16933000	16979019	-104.187	-104.187	0	200	640	0	-0.199935
Chr1_16940001_16990000	Chr1	16940001	16990000	16940077	16989971	-142.195	-142.195	0	200	710	0	-0.199935
Chr1_16950001_17000000	Chr1	16950001	17000000	16950642	16994462	-75.0283	-75.0283	0	200	680	0	-0.199935
Chr1_16960001_17010000	Chr1	16960001	17010000	16960896	17009378	-59.5641	-59.7072	0.0001	200	453	0.286062	0.0164391
Chr1_16970001_17020000	Chr1	16970001	17020000	16970037	17019919	-175.24	-175.316	1e-05	200	427	0.150761	-0.0859009
Chr1_16980001_17030000	Chr1	16980001	17030000	16980005	17029622	-189.764	-189.805	1e-05	200	478	0.0829578	-0.137187
Chr1_16990001_17040000	Chr1	16990001	17040000	16990001	17039626	-347.582	-347.582	0	200	446	0	-0.199935
Chr1_17000001_17050000	Chr1	17000001	17050000	17002061	17049908	-363.204	-363.204	0	200	589	0	-0.199935
Chr1_17010001_17060000	Chr1	17010001	17060000	17011072	17059957	-104.072	-104.072	0	200	829	0	-0.199935
Chr1_17020001_17070000	Chr1	17020001	17070000	17020155	17068692	-42.3462	-42.3462	0	200	1061	0	-0.199935
Chr1_17030001_17080000	Chr1	17030001	17080000	17031108	17077745	-53.9793	-53.9793	0	200	994	0	-0.199935
Chr1_17040001_17090000	Chr1	17040001	17090000	17040578	17089877	-109.789	-109.789	0	200	1005	0	-0.199935
Chr1_17050001_17100000	Chr1	17050001	17100000	17050218	17099262	-87.6952	-87.6952	0	200	1025	0	-0.199935
Chr1_17060001_17110000	Chr1	17060001	17110000	17060011	17109836	-52.7206	-52.7518	5e-05	200	824	0.0623716	-0.152758
Chr1_17070001_17120000	Chr1	17070001	17120000	17071483	17119992	-356.556	-356.576	1e-05	200	749	0.0403646	-0.169404
Chr1_17080001_17130000	Chr1	17080001	17130000	17080090	17128277	-365.312	-365.312	0	200	820	0	-0.199935
Chr1_17090001_17140000	Chr1	17090001	17140000	17090578	17138934	-372.502	-372.502	0	200	818	0	-0.199935
Chr1_17100001_17150000	Chr1	17100001	17150000	17100002	17147545	-340.652	-340.652	0	200	664	0	-0.199935
Chr1_17110001_17160000	Chr1	17110001	17160000	17110368	17159861	-100.343	-100.797	0.0001	200	685	0.907433	0.486438
Chr1_17120001_17170000	Chr1	17120001	17170000	17120006	17169966	-355.137	-355.137	0	200	557	0	-0.199935
Chr1_17130001_17180000	Chr1	17130001	17180000	17130372	17178543	-310.885	-310.885	0	200	504	0	-0.199935
Chr1_17140001_17190000	Chr1	17140001	17190000	17140094	17187172	-170.931	-170.931	0	200	403	0	-0.199935
Chr1_17150001_17200000	Chr1	17150001	17200000	17150632	17199556	-176.856	-176.856	0	200	363	0	-0.199935
Chr1_17160001_17210000	Chr1	17160001	17210000	17160025	17209237	-189.523	-189.637	0.0001	200	338	0.228402	-0.0271745
Chr1_17170001_17220000	Chr1	17170001	17220000	17170055	17211316	-186.03	-186.031	1e-05	200	271	0.00107683	-0.199121
Chr1_17180001_17230000	Chr1	17180001	17230000	17182257	17229807	-185.339	-185.339	0	200	213	0	-0.199935
Chr1_17190001_17240000	Chr1	17190001	17240000	17191753	17239467	-361.893	-361.893	0	200	457	0	-0.199935
Chr1_17200001_17250000	Chr1	17200001	17250000	17200976	17249916	-212.134	-212.134	0	200	811	0	-0.199935
Chr1_17210001_17260000	Chr1	17210001	17260000	17210494	17259735	-406.9	-406.9	0	200	1078	0	-0.199935
Chr1_17220001_17270000	Chr1	17220001	17270000	17228050	17269994	-210.343	-210.343	0	200	1383	0	-0.199935
Chr1_17230001_17280000	Chr1	17230001	17280000	17230140	17279722	-221.965	-221.965	0	200	1570	0	-0.199935
Chr1_17240001_17290000	Chr1	17240001	17290000	17240050	17289071	-217.824	-217.824	0	200	1475	0	-0.199935
Chr1_17250001_17300000	Chr1	17250001	17300000	17250130	17299998	-416.177	-416.177	0	200	1362	0	-0.199935
Chr1_17260001_17310000	Chr1	17260001	17310000	17260381	17309882	-393.983	-393.983	0	200	1315	0	-0.199935
Chr1_17270001_17320000	Chr1	17270001	17320000	17270231	17319984	-152.98	-153.041	1e-05	200	1290	0.12305	-0.106861
Chr1_17280001_17330000	Chr1	17280001	17330000	17280328	17329872	-396.596	-396.596	0	200	1309	0	-0.199935
Chr1_17290001_17340000	Chr1	17290001	17340000	17292004	17339737	-395.778	-395.778	0	200	1332	0	-0.199935
Chr1_17300001_17350000	Chr1	17300001	17350000	17300084	17349481	-416.76	-416.76	0	200	1325	0	-0.199935
Chr1_17310001_17360000	Chr1	17310001	17360000	17310001	17359554	-76.7716	-76.7716	0	200	1344	0	-0.199935
Chr1_17320001_17370000	Chr1	17320001	17370000	17322549	17369861	-431.064	-431.064	0	200	1379	0	-0.199935
Chr1_17330001_17380000	Chr1	17330001	17380000	17330809	17379918	-150.823	-150.823	0	200	1469	0	-0.199935
Chr1_17340001_17390000	Chr1	17340001	17390000	17341930	17389132	-217.742	-217.742	0	200	1573	0	-0.199935
Chr1_17350001_17400000	Chr1	17350001	17400000	17350362	17397778	-219.82	-219.82	0	200	1424	0	-0.199935
Chr1_17360001_17410000	Chr1	17360001	17410000	17360680	17409841	-148.411	-148.413	1e-05	200	1385	0.0048213	-0.196288
Chr1_17370001_17420000	Chr1	17370001	17420000	17370097	17419925	-221.07	-221.252	0.0001	200	1445	0.364289	0.0756095
Chr1_17380001_17430000	Chr1	17380001	17430000	17380032	17429290	-232.705	-232.705	0	200	1429	0	-0.199935
Chr1_17390001_17440000	Chr1	17390001	17440000	17390106	17439869	-77.5875	-77.5953	5e-05	200	1441	0.0157123	-0.18805
Chr1_17400001_17450000	Chr1	17400001	17450000	17401439	17449208	-93.3544	-93.3544	1e-05	200	1665	2.46e-07	-0.199935
Chr1_17410001_17460000	Chr1	17410001	17460000	17410124	17459802	-96.0857	-96.0857	0	200	1753	0	-0.199935
Chr1_17420001_17470000	Chr1	17420001	17470000	17420178	17469242	-115.491	-115.491	0	200	1692	0	-0.199935
Chr1_17430001_17480000	Chr1	17430001	17480000	17430831	17479874	-59.571	-59.571	0	200	1815	0	-0.199935
Chr1_17440001_17490000	Chr1	17440001	17490000	17440138	17489911	-121.37	-121.37	0	200	1786	0	-0.199935
Chr1_17450001_17500000	Chr1	17450001	17500000	17451545	17499768	-159.714	-159.714	0	200	1754	0	-0.199935
Chr1_17460001_17510000	Chr1	17460001	17510000	17460168	17509999	-161.737	-161.737	0	200	1803	0	-0.199935
Chr1_17470001_17520000	Chr1	17470001	17520000	17470196	17518967	-57.9591	-57.9591	0	200	1783	0	-0.199935
Chr1_17480001_17530000	Chr1	17480001	17530000	17480023	17529437	-67.3238	-67.3238	0	200	1635	0	-0.199935
Chr1_17490001_17540000	Chr1	17490001	17540000	17490022	17539529	-79.0373	-79.0373	0	200	1657	0	-0.199935
Chr1_17500001_17550000	Chr1	17500001	17550000	17500205	17548855	-227.142	-227.142	0	200	1666	0	-0.199935
Chr1_17510001_17560000	Chr1	17510001	17560000	17510070	17559479	-78.4504	-78.4504	0	200	1315	0	-0.199935
Chr1_17520001_17570000	Chr1	17520001	17570000	17520497	17569839	-118.343	-118.343	0	200	1402	0	-0.199935
Chr1_17530001_17580000	Chr1	17530001	17580000	17530146	17579887	-445.425	-445.425	0	200	1611	0	-0.199935
Chr1_17540001_17590000	Chr1	17540001	17590000	17540272	17589081	-156.516	-156.516	0	200	1725	0	-0.199935
Chr1_17550001_17600000	Chr1	17550001	17600000	17551882	17596279	-223.399	-223.399	0	200	1463	0	-0.199935
Chr1_17560001_17610000	Chr1	17560001	17610000	17560316	17608613	-438.401	-438.401	0	200	1678	0	-0.199935
Chr1_17570001_17620000	Chr1	17570001	17620000	17570280	17616982	-426.249	-426.249	0	200	1355	0	-0.199935
Chr1_17580001_17630000	Chr1	17580001	17630000	17580636	17629573	-209.414	-209.414	0	200	1143	0	-0.199935
Chr1_17590001_17640000	Chr1	17590001	17640000	17590120	17639964	-389.359	-389.359	0	200	1043	0	-0.199935
Chr1_17600001_17650000	Chr1	17600001	17650000	17600585	17649876	-226.599	-226.599	0	200	1405	0	-0.199935
Chr1_17610001_17660000	Chr1	17610001	17660000	17615836	17659307	-226.562	-226.562	0	200	1468	0	-0.199935
Chr1_17620001_17670000	Chr1	17620001	17670000	17620489	17660980	-224.741	-224.754	1e-05	200	1465	0.0272017	-0.17936
Chr1_17630001_17680000	Chr1	17630001	17680000	17630095	17679888	-92.2594	-92.2594	0	200	1467	0	-0.199935
Chr1_17640001_17690000	Chr1	17640001	17690000	17640117	17689991	-225.58	-225.58	0	200	1481	0	-0.199935
Chr1_17650001_17700000	Chr1	17650001	17700000	17650336	17699988	-239.405	-239.405	0	200	1385	0	-0.199935
Chr1_17660001_17710000	Chr1	17660001	17710000	17660036	17709870	-239.196	-239.196	1e-05	200	1572	0.00174485	-0.198615
Chr1_17670001_17720000	Chr1	17670001	17720000	17673400	17719784	-229.218	-229.218	0	200	1878	0	-0.199935
Chr1_17680001_17730000	Chr1	17680001	17730000	17680442	17728720	-447.402	-447.402	0	200	1888	0	-0.199935
Chr1_17690001_17740000	Chr1	17690001	17740000	17690051	17738847	-467.269	-467.269	0	200	1909	0	-0.199935
Chr1_17700001_17750000	Chr1	17700001	17750000	17700027	17749999	-238.272	-238.272	0	200	2040	0	-0.199935
Chr1_17710001_17760000	Chr1	17710001	17760000	17710070	17759771	-233.293	-233.293	0	200	1715	0	-0.199935
Chr1_17720001_17770000	Chr1	17720001	17770000	17720422	17769164	-96.122	-96.122	0	200	1823	0	-0.199935
Chr1_17730001_17780000	Chr1	17730001	17780000	17730043	17779938	-124.355	-124.355	0	200	1860	0	-0.199935
Chr1_17740001_17790000	Chr1	17740001	17790000	17740761	17789656	-152.833	-152.834	1e-05	200	1866	0.000903469	-0.199252
Chr1_17750001_17800000	Chr1	17750001	17800000	17751083	17799735	-468.351	-468.351	0	200	1710	0	-0.199935
Chr1_17760001_17810000	Chr1	17760001	17810000	17760841	17809779	-238.385	-238.385	0	200	1735	0	-0.199935
Chr1_17770001_17820000	Chr1	17770001	17820000	17770072	17819722	-462.473	-462.473	0	200	1537	0	-0.199935
Chr1_17780001_17830000	Chr1	17780001	17830000	17780217	17829901	-436.972	-436.972	0	200	1573	0	-0.199935
Chr1_17790001_17840000	Chr1	17790001	17840000	17790006	17839907	-448.779	-448.779	0	200	1512	0	-0.199935
Chr1_17800001_17850000	Chr1	17800001	17850000	17800531	17849884	-457.876	-457.876	0	200	1442	0	-0.199935
Chr1_17810001_17860000	Chr1	17810001	17860000	17810458	17859788	-447.176	-447.256	1e-05	200	1500	0.159553	-0.0792508
Chr1_17820001_17870000	Chr1	17820001	17870000	17820654	17869543	-437.063	-437.063	0	200	1527	0	-0.199935
Chr1_17830001_17880000	Chr1	17830001	17880000	17830063	17879389	-465.803	-465.803	1e-05	200	1474	2.92e-07	-0.199935
Chr1_17840001_17890000	Chr1	17840001	17890000	17840746	17889961	-237.557	-237.557	0	200	1478	0	-0.199935
Chr1_17850001_17900000	Chr1	17850001	17900000	17852119	17899939	-230.029	-230.029	0	200	1561	0	-0.199935
Chr1_17860001_17910000	Chr1	17860001	17910000	17860242	17909893	-449.831	-449.831	0	200	1620	0	-0.199935
Chr1_17870001_17920000	Chr1	17870001	17920000	17870494	17919926	-447.599	-447.599	0	200	1674	0	-0.199935
Chr1_17880001_17930000	Chr1	17880001	17930000	17880808	17929938	-241.989	-241.989	0	200	1694	0	-0.199935
Chr1_17890001_17940000	Chr1	17890001	17940000	17890235	17939704	-117.366	-117.366	0	200	1628	0	-0.199935
Chr1_17900001_17950000	Chr1	17900001	17950000	17900002	17949678	-457.627	-457.627	0	200	1582	0	-0.199935
Chr1_17910001_17960000	Chr1	17910001	17960000	17910512	17959862	-157.133	-157.133	0	200	1565	0	-0.199935
Chr1_17920001_17970000	Chr1	17920001	17970000	17920099	17969930	-440.788	-440.788	0	200	1435	0	-0.199935
Chr1_17930001_17980000	Chr1	17930001	17980000	17930005	17979715	-220.631	-220.631	0	200	1477	0	-0.199935
Chr1_17940001_17990000	Chr1	17940001	17990000	17940031	17988142	-155.748	-155.748	0	200	1580	0	-0.199935
Chr1_17950001_18000000	Chr1	17950001	18000000	17950289	17999403	-121.409	-121.409	0	200	1596	0	-0.199935
Chr1_17960001_18010000	Chr1	17960001	18010000	17962689	18009572	-158.597	-158.597	0	200	1586	0	-0.199935
Chr1_17970001_18020000	Chr1	17970001	18020000	17971853	18018881	-237.712	-237.712	0	200	1611	0	-0.199935
Chr1_17980001_18030000	Chr1	17980001	18030000	17980062	18027495	-439.951	-439.951	0	200	1592	0	-0.199935
Chr1_17990001_18040000	Chr1	17990001	18040000	17990286	18033322	-453.316	-453.316	0	200	1310	0	-0.199935
Chr1_18000001_18050000	Chr1	18000001	18050000	18001071	18047613	-231.866	-231.866	1e-05	200	1009	0.000289644	-0.199716
Chr1_18010001_18060000	Chr1	18010001	18060000	18011116	18058743	-408.525	-408.525	0	200	788	0	-0.199935
Chr1_18020001_18070000	Chr1	18020001	18070000	18021260	18067424	-389.968	-389.968	0	200	586	0	-0.199935
Chr1_18030001_18080000	Chr1	18030001	18080000	18031258	18079930	-115.036	-115.036	0	200	662	0	-0.199935
Chr1_18040001_18090000	Chr1	18040001	18090000	18050800	18089869	-155.577	-155.577	0	200	981	0	-0.199935
Chr1_18050001_18100000	Chr1	18050001	18100000	18051024	18099795	-232.904	-232.904	0	200	1398	0	-0.199935
Chr1_18060001_18110000	Chr1	18060001	18110000	18060695	18109846	-466.601	-466.603	1e-05	200	1551	0.00348893	-0.197296
Chr1_18070001_18120000	Chr1	18070001	18120000	18071718	18119701	-485.605	-485.605	0	200	1837	0	-0.199935
Chr1_18080001_18130000	Chr1	18080001	18130000	18080075	18129749	-447.13	-447.13	0	200	1776	0	-0.199935
Chr1_18090001_18140000	Chr1	18090001	18140000	18090255	18139889	-241.646	-241.646	0	200	1728	0	-0.199935
Chr1_18100001_18150000	Chr1	18100001	18150000	18100256	18148910	-164.365	-164.365	0	200	1627	0	-0.199935
Chr1_18110001_18160000	Chr1	18110001	18160000	18110535	18159648	-452.013	-452.013	0	200	1728	0	-0.199935
Chr1_18120001_18170000	Chr1	18120001	18170000	18120259	18169247	-467.15	-467.302	1e-05	200	1784	0.303453	0.0295936
Chr1_18130001_18180000	Chr1	18130001	18180000	18130643	18179800	-240.456	-240.456	0	200	1801	0	-0.199935
Chr1_18140001_18190000	Chr1	18140001	18190000	18140009	18189974	-470.211	-470.211	0	200	1816	0	-0.199935
Chr1_18150001_18200000	Chr1	18150001	18200000	18150874	18199888	-118.281	-118.281	0	200	1830	0	-0.199935
Chr1_18160001_18210000	Chr1	18160001	18210000	18160128	18209505	-487.251	-487.251	0	200	1729	0	-0.199935
Chr1_18170001_18220000	Chr1	18170001	18220000	18170146	18219814	-448.132	-448.132	0	200	1710	0	-0.199935
Chr1_18180001_18230000	Chr1	18180001	18230000	18180270	18229340	-453.674	-453.674	0	200	1673	0	-0.199935
Chr1_18190001_18240000	Chr1	18190001	18240000	18190824	18239833	-228.004	-228.004	0	200	1791	0	-0.199935
Chr1_18200001_18250000	Chr1	18200001	18250000	18200207	18249596	-472.991	-472.991	0	200	1858	0	-0.199935
Chr1_18210001_18260000	Chr1	18210001	18260000	18210044	18259845	-227.623	-227.623	0	200	2114	0	-0.199935
Chr1_18220001_18270000	Chr1	18220001	18270000	18220612	18269787	-226.476	-226.476	0	200	2001	0	-0.199935
Chr1_18230001_18280000	Chr1	18230001	18280000	18230404	18279877	-117.447	-117.447	0	200	2075	0	-0.199935
Chr1_18240001_18290000	Chr1	18240001	18290000	18240226	18289921	-154.109	-154.26	5e-05	200	2082	0.301068	0.0277895
Chr1_18250001_18300000	Chr1	18250001	18300000	18250213	18299799	-235.892	-235.892	0	200	2308	0	-0.199935
Chr1_18260001_18310000	Chr1	18260001	18310000	18260856	18309999	-226.74	-226.74	0	200	2135	0	-0.199935
Chr1_18270001_18320000	Chr1	18270001	18320000	18270617	18319573	-442.608	-442.608	0	200	2158	0	-0.199935
Chr1_18280001_18330000	Chr1	18280001	18330000	18280270	18329356	-233.963	-233.963	0	200	2004	0	-0.199935
Chr1_18290001_18340000	Chr1	18290001	18340000	18290217	18339213	-225.27	-225.432	1e-05	200	1834	0.324197	0.045284
Chr1_18300001_18350000	Chr1	18300001	18350000	18300682	18349918	-149.885	-149.885	0	200	1572	0	-0.199935
Chr1_18310001_18360000	Chr1	18310001	18360000	18310045	18359716	-219.98	-219.98	0	200	1478	0	-0.199935
Chr1_18320001_18370000	Chr1	18320001	18370000	18320626	18369916	-220.538	-220.538	0	200	1387	0	-0.199935
Chr1_18330001_18380000	Chr1	18330001	18380000	18330680	18377295	-111.191	-111.191	0	200	1300	0	-0.199935
Chr1_18340001_18390000	Chr1	18340001	18390000	18340139	18389957	-216.196	-216.714	0.0001	200	1259	1.03523	0.583102
Chr1_18350001_18400000	Chr1	18350001	18400000	18350001	18399956	-430.922	-430.922	0	200	1226	0	-0.199935
Chr1_18360001_18410000	Chr1	18360001	18410000	18360489	18408422	-388.926	-388.926	0	200	1118	0	-0.199935
Chr1_18370001_18420000	Chr1	18370001	18420000	18370457	18419848	-413.866	-413.866	0	200	1343	0	-0.199935
Chr1_18380001_18430000	Chr1	18380001	18430000	18380121	18429823	-224.543	-224.543	0	200	1560	0	-0.199935
Chr1_18390001_18440000	Chr1	18390001	18440000	18390122	18439375	-462.075	-462.075	0	200	1738	0	-0.199935
Chr1_18400001_18450000	Chr1	18400001	18450000	18400146	18449880	-153.172	-153.53	5e-05	200	1812	0.715953	0.341604
Chr1_18410001_18460000	Chr1	18410001	18460000	18410173	18459989	-460.127	-460.127	0	200	1923	0	-0.199935
Chr1_18420001_18470000	Chr1	18420001	18470000	18420019	18469833	-81.583	-81.583	0	200	1801	0	-0.199935
Chr1_18430001_18480000	Chr1	18430001	18480000	18430046	18479857	-119.749	-119.749	0	200	1692	0	-0.199935
Chr1_18440001_18490000	Chr1	18440001	18490000	18440454	18488304	-232.388	-232.396	1e-05	200	1401	0.0171378	-0.186972
Chr1_18450001_18500000	Chr1	18450001	18500000	18450049	18499163	-221.933	-221.933	0	200	1220	0	-0.199935
Chr1_18460001_18510000	Chr1	18460001	18510000	18460462	18509857	-419.937	-419.937	0	200	1218	0	-0.199935
Chr1_18470001_18520000	Chr1	18470001	18520000	18473303	18519851	-434.435	-434.53	5e-05	200	1233	0.189809	-0.0563657
Chr1_18480001_18530000	Chr1	18480001	18530000	18480060	18529489	-423.474	-423.474	0	200	1197	0	-0.199935
Chr1_18490001_18540000	Chr1	18490001	18540000	18490938	18529540	-450.315	-450.315	0	200	1046	0	-0.199935
Chr1_18500001_18550000	Chr1	18500001	18550000	18500371	18529489	-428.41	-428.683	1e-05	200	828	0.545682	0.212813
Chr1_18510001_18560000	Chr1	18510001	18560000	18510020	18557562	-393.5	-393.5	0	200	605	0	-0.199935
Chr1_18520001_18570000	Chr1	18520001	18570000	18520018	18569708	-400.394	-400.616	0.0001	200	525	0.444831	0.136531
Chr1_18530001_18580000	Chr1	18530001	18580000	18544696	18579986	-398.564	-398.564	0	200	538	0	-0.199935
Chr1_18540001_18590000	Chr1	18540001	18590000	18544704	18589973	-215.189	-215.189	0	200	746	0	-0.199935
Chr1_18550001_18600000	Chr1	18550001	18600000	18551013	18598514	-150.097	-150.097	0	200	999	0	-0.199935
Chr1_18560001_18610000	Chr1	18560001	18610000	18561237	18607589	-413.711	-413.711	0	200	1011	0	-0.199935
Chr1_18570001_18620000	Chr1	18570001	18620000	18570288	18609349	-204.799	-204.799	0	200	778	0	-0.199935
Chr1_18580001_18630000	Chr1	18580001	18630000	18580003	18629789	-354.294	-354.294	0	200	543	0	-0.199935
Chr1_18590001_18640000	Chr1	18590001	18640000	18590050	18638921	-184.777	-184.777	0	200	438	0	-0.199935
Chr1_18600001_18650000	Chr1	18600001	18650000	18600395	18649989	-185.969	-185.969	0	200	329	0	-0.199935
Chr1_18610001_18660000	Chr1	18610001	18660000	18618203	18658513	-383.493	-383.493	0	200	496	0	-0.199935
Chr1_18620001_18670000	Chr1	18620001	18670000	18623411	18669911	-222.408	-222.408	0	200	857	0	-0.199935
Chr1_18630001_18680000	Chr1	18630001	18680000	18630166	18679475	-146.602	-146.621	1e-05	200	923	0.0393348	-0.170183
Chr1_18640001_18690000	Chr1	18640001	18690000	18641746	18689521	-154.016	-154.017	1e-05	200	1138	0.00018098	-0.199798
Chr1_18650001_18700000	Chr1	18650001	18700000	18651228	18699907	-434.447	-434.716	5e-05	200	1272	0.536451	0.205831
Chr1_18660001_18710000	Chr1	18660001	18710000	18660331	18709887	-153.034	-153.034	0	200	1223	0	-0.199935
Chr1_18670001_18720000	Chr1	18670001	18720000	18671451	18719954	-150.47	-150.47	0	200	1013	0	-0.199935
Chr1_18680001_18730000	Chr1	18680001	18730000	18680219	18729629	-428.406	-428.615	5e-05	200	1093	0.417767	0.11606
Chr1_18690001_18740000	Chr1	18690001	18740000	18691142	18739946	-207.318	-207.318	0	200	1037	0	-0.199935
Chr1_18700001_18750000	Chr1	18700001	18750000	18700132	18748854	-105.908	-105.908	0	200	893	0	-0.199935
Chr1_18710001_18760000	Chr1	18710001	18760000	18710689	18759777	-389.259	-389.259	0	200	993	0	-0.199935
Chr1_18720001_18770000	Chr1	18720001	18770000	18720099	18769071	-109.798	-109.798	0	200	1089	0	-0.199935
Chr1_18730001_18780000	Chr1	18730001	18780000	18730299	18779947	-143.358	-143.358	1e-05	200	1107	7.53e-05	-0.199878
Chr1_18740001_18790000	Chr1	18740001	18790000	18740200	18789846	-207.188	-207.188	0	200	955	0	-0.199935
Chr1_18750001_18800000	Chr1	18750001	18800000	18750683	18799963	-427.471	-427.837	5e-05	200	1075	0.732394	0.35404
Chr1_18760001_18810000	Chr1	18760001	18810000	18760149	18805579	-410.918	-410.918	0	200	967	0	-0.199935
Chr1_18770001_18820000	Chr1	18770001	18820000	18772195	18818376	-398.426	-398.835	5e-05	200	948	0.817667	0.41854
Chr1_18780001_18830000	Chr1	18780001	18830000	18780165	18829866	-212.855	-212.855	0	200	979	0	-0.199935
Chr1_18790001_18840000	Chr1	18790001	18840000	18790018	18839721	-147.289	-147.289	0	200	1081	0	-0.199935
Chr1_18800001_18850000	Chr1	18800001	18850000	18800015	18846336	-200.812	-200.837	1e-05	200	1000	0.0491879	-0.16273
Chr1_18810001_18860000	Chr1	18810001	18860000	18810114	18859270	-206.294	-206.737	5e-05	200	1104	0.886275	0.470434
Chr1_18820001_18870000	Chr1	18820001	18870000	18821382	18868872	-139.159	-139.159	0	200	1084	0	-0.199935
Chr1_18830001_18880000	Chr1	18830001	18880000	18830261	18872865	-368.25	-368.25	0	200	1003	0	-0.199935
Chr1_18840001_18890000	Chr1	18840001	18890000	18840152	18889582	-210.744	-211.584	1e-05	200	937	1.68052	1.07119
Chr1_18850001_18900000	Chr1	18850001	18900000	18851280	18899303	-384.436	-385.366	1e-05	200	811	1.85991	1.20688
Chr1_18860001_18910000	Chr1	18860001	18910000	18860881	18909432	-189.667	-189.667	1e-05	200	684	1.76e-08	-0.199935
Chr1_18870001_18920000	Chr1	18870001	18920000	18870012	18918108	-131.614	-131.614	0	200	615	0	-0.199935
Chr1_18880001_18930000	Chr1	18880001	18930000	18883082	18929900	-325.116	-325.116	0	200	660	0	-0.199935
Chr1_18890001_18940000	Chr1	18890001	18940000	18890740	18939273	-369.777	-369.845	5e-05	200	652	0.135531	-0.0974209
Chr1_18900001_18950000	Chr1	18900001	18950000	18900575	18949269	-105.086	-105.086	0	200	882	0	-0.199935
Chr1_18910001_18960000	Chr1	18910001	18960000	18910278	18959291	-384.521	-385.527	5e-05	200	913	2.01215	1.32204
Chr1_18920001_18970000	Chr1	18920001	18970000	18920620	18969850	-392.849	-392.849	0	200	991	0	-0.199935
Chr1_18930001_18980000	Chr1	18930001	18980000	18930014	18979810	-399.773	-400.23	5e-05	200	994	0.913466	0.491001
Chr1_18940001_18990000	Chr1	18940001	18990000	18940062	18986742	-207.857	-207.857	0	200	1018	0	-0.199935
Chr1_18950001_19000000	Chr1	18950001	19000000	18950271	18999978	-135.823	-136.509	1e-05	200	895	1.37183	0.837706
Chr1_18960001_19010000	Chr1	18960001	19010000	18962044	19009446	-391.537	-391.537	0	200	1039	0	-0.199935
Chr1_18970001_19020000	Chr1	18970001	19020000	18970267	19019953	-399.057	-401.159	5e-05	200	930	4.2045	2.98031
Chr1_18980001_19030000	Chr1	18980001	19030000	18980515	19029772	-140.751	-140.807	1e-05	200	1072	0.110419	-0.116415
Chr1_18990001_19040000	Chr1	18990001	19040000	18990516	19039754	-203.537	-203.537	0	200	1073	0	-0.199935
Chr1_19000001_19050000	Chr1	19000001	19050000	19000187	19049851	-109.857	-109.857	0	200	1062	0	-0.199935
Chr1_19010001_19060000	Chr1	19010001	19060000	19010095	19059659	-108.822	-108.822	1e-05	200	995	1.21e-06	-0.199934
Chr1_19020001_19070000	Chr1	19020001	19070000	19020097	19069811	-89.8154	-89.9491	0.0001	200	1112	0.267428	0.00234506
Chr1_19030001_19080000	Chr1	19030001	19080000	19030234	19079669	-87.1324	-87.1324	0	200	991	0	-0.199935
Chr1_19040001_19090000	Chr1	19040001	19090000	19040001	19089791	-109.367	-109.367	1e-05	200	854	3.07e-06	-0.199933
Chr1_19050001_19100000	Chr1	19050001	19100000	19050992	19099998	-390.57	-391.565	5e-05	200	1095	1.98969	1.30504
Chr1_19060001_19110000	Chr1	19060001	19110000	19060522	19109930	-206.656	-206.656	0	200	1047	0	-0.199935
Chr1_19070001_19120000	Chr1	19070001	19120000	19070019	19119834	-376.581	-376.581	0	200	1136	0	-0.199935
Chr1_19080001_19130000	Chr1	19080001	19130000	19080492	19129949	-425.705	-425.705	0	200	1217	0	-0.199935
Chr1_19090001_19140000	Chr1	19090001	19140000	19090738	19139905	-409.352	-409.352	0	200	1541	0	-0.199935
Chr1_19100001_19150000	Chr1	19100001	19150000	19100009	19149915	-406.195	-406.195	0	200	1482	0	-0.199935
Chr1_19110001_19160000	Chr1	19110001	19160000	19110030	19158927	-215.441	-215.441	0	200	1476	0	-0.199935
Chr1_19120001_19170000	Chr1	19120001	19170000	19120315	19168840	-420.824	-420.824	0	200	1355	0	-0.199935
Chr1_19130001_19180000	Chr1	19130001	19180000	19130491	19179676	-436.094	-436.094	0	200	1345	0	-0.199935
Chr1_19140001_19190000	Chr1	19140001	19190000	19140380	19189958	-430.429	-430.429	0	200	1419	0	-0.199935
Chr1_19150001_19200000	Chr1	19150001	19200000	19150011	19199578	-230.1	-230.1	0	200	1535	0	-0.199935
Chr1_19160001_19210000	Chr1	19160001	19210000	19160058	19209845	-158.866	-158.866	0	200	1605	0	-0.199935
Chr1_19170001_19220000	Chr1	19170001	19220000	19170089	19219522	-453.722	-453.879	5e-05	200	1860	0.314448	0.0379101
Chr1_19180001_19230000	Chr1	19180001	19230000	19180031	19228784	-230.23	-230.658	5e-05	200	1779	0.856445	0.447871
Chr1_19190001_19240000	Chr1	19190001	19240000	19190092	19239306	-115.724	-115.724	0	200	1598	0	-0.199935
Chr1_19200001_19250000	Chr1	19200001	19250000	19200025	19249368	-428.804	-428.804	0	200	1453	0	-0.199935
Chr1_19210001_19260000	Chr1	19210001	19260000	19210372	19259066	-422.293	-422.458	1e-05	200	1611	0.329552	0.0493345
Chr1_19220001_19270000	Chr1	19220001	19270000	19220050	19269995	-229.999	-230.621	5e-05	200	1467	1.24545	0.742114
Chr1_19230001_19280000	Chr1	19230001	19280000	19230002	19279749	-424.174	-424.174	0	200	1686	0	-0.199935
Chr1_19240001_19290000	Chr1	19240001	19290000	19240515	19289936	-460.619	-460.619	0	200	1726	0	-0.199935
Chr1_19250001_19300000	Chr1	19250001	19300000	19251821	19299946	-461.991	-461.991	1e-05	200	1752	1.15e-05	-0.199926
Chr1_19260001_19310000	Chr1	19260001	19310000	19260876	19309939	-232.066	-232.066	0	200	1692	0	-0.199935
Chr1_19270001_19320000	Chr1	19270001	19320000	19270020	19319712	-464.644	-464.644	0	200	1620	0	-0.199935
Chr1_19280001_19330000	Chr1	19280001	19330000	19281101	19329640	-228.981	-228.981	0	200	1547	0	-0.199935
Chr1_19290001_19340000	Chr1	19290001	19340000	19290036	19339903	-476.827	-476.827	0	200	1667	0	-0.199935
Chr1_19300001_19350000	Chr1	19300001	19350000	19300273	19349824	-154.301	-154.301	0	200	1496	0	-0.199935
Chr1_19310001_19360000	Chr1	19310001	19360000	19310912	19359971	-432.518	-432.648	1e-05	200	1314	0.261381	-0.00222882
Chr1_19320001_19370000	Chr1	19320001	19370000	19320292	19369997	-463.481	-463.481	0	200	1593	0	-0.199935
Chr1_19330001_19380000	Chr1	19330001	19380000	19330105	19379953	-233.82	-233.82	0	200	1642	0	-0.199935
Chr1_19340001_19390000	Chr1	19340001	19390000	19341184	19389808	-225.614	-225.614	0	200	1689	0	-0.199935
Chr1_19350001_19400000	Chr1	19350001	19400000	19350142	19399257	-236.332	-236.332	0	200	1869	0	-0.199935
Chr1_19360001_19410000	Chr1	19360001	19410000	19360175	19409756	-452.994	-452.994	0	200	1923	0	-0.199935
Chr1_19370001_19420000	Chr1	19370001	19420000	19370107	19419707	-470.86	-470.86	0	200	1757	0	-0.199935
Chr1_19380001_19430000	Chr1	19380001	19430000	19380225	19428758	-234.744	-234.744	0	200	1495	0	-0.199935
Chr1_19390001_19440000	Chr1	19390001	19440000	19390076	19438611	-432.179	-432.179	0	200	1210	0	-0.199935
Chr1_19400001_19450000	Chr1	19400001	19450000	19400870	19449145	-440.056	-440.056	0	200	937	0	-0.199935
Chr1_19410001_19460000	Chr1	19410001	19460000	19410035	19459862	-154.473	-154.473	0	200	1010	0	-0.199935
Chr1_19420001_19470000	Chr1	19420001	19470000	19420017	19469892	-391.424	-391.424	0	200	958	0	-0.199935
Chr1_19430001_19480000	Chr1	19430001	19480000	19430181	19479810	-224.642	-224.642	0	200	1013	0	-0.199935
Chr1_19440001_19490000	Chr1	19440001	19490000	19446025	19489876	-228.499	-228.499	0	200	1013	0	-0.199935
Chr1_19450001_19500000	Chr1	19450001	19500000	19450165	19499998	-221.434	-221.434	0	200	1049	0	-0.199935
Chr1_19460001_19510000	Chr1	19460001	19510000	19460261	19509991	-408.443	-408.474	1e-05	200	1034	0.062054	-0.152998
Chr1_19470001_19520000	Chr1	19470001	19520000	19470620	19518814	-232.349	-233.479	0.0002	200	990	2.26044	1.50984
Chr1_19480001_19530000	Chr1	19480001	19530000	19480048	19526279	-425.113	-425.113	0	200	840	0	-0.199935
Chr1_19490001_19540000	Chr1	19490001	19540000	19490952	19539880	-408.368	-408.368	0	200	812	0	-0.199935
Chr1_19500001_19550000	Chr1	19500001	19550000	19500040	19549448	-217.105	-217.105	0	200	892	0	-0.199935
Chr1_19510001_19560000	Chr1	19510001	19560000	19510014	19559209	-206.613	-206.613	0	200	715	0	-0.199935
Chr1_19520001_19570000	Chr1	19520001	19570000	19520530	19569985	-140.955	-140.985	1e-05	200	650	0.0588721	-0.155405
Chr1_19530001_19580000	Chr1	19530001	19580000	19536295	19576683	-110.203	-110.554	0.0001	200	839	0.701822	0.330916
Chr1_19540001_19590000	Chr1	19540001	19590000	19540243	19589884	-91.5618	-91.5618	0	200	989	0	-0.199935
Chr1_19550001_19600000	Chr1	19550001	19600000	19550655	19598858	-92.0269	-92.0269	0	200	1009	0	-0.199935
Chr1_19560001_19610000	Chr1	19560001	19610000	19560639	19608970	-149.102	-149.102	0	200	1101	0	-0.199935
Chr1_19570001_19620000	Chr1	19570001	19620000	19570005	19619824	-456.899	-456.899	0	200	1305	0	-0.199935
Chr1_19580001_19630000	Chr1	19580001	19630000	19581148	19629937	-155.878	-155.878	0	200	1421	0	-0.199935
Chr1_19590001_19640000	Chr1	19590001	19640000	19590552	19637058	-154.772	-154.772	0	200	1363	0	-0.199935
Chr1_19600001_19650000	Chr1	19600001	19650000	19600537	19649614	-154.899	-154.899	0	200	1355	0	-0.199935
Chr1_19610001_19660000	Chr1	19610001	19660000	19610635	19659420	-157.917	-157.917	1e-05	200	1438	9.82e-08	-0.199935
Chr1_19620001_19670000	Chr1	19620001	19670000	19620572	19669014	-433.193	-433.193	0	200	1263	0	-0.199935
Chr1_19630001_19680000	Chr1	19630001	19680000	19630164	19679938	-432.743	-432.743	0	200	1181	0	-0.199935
Chr1_19640001_19690000	Chr1	19640001	19690000	19644201	19689953	-232.072	-232.072	0	200	1300	0	-0.199935
Chr1_19650001_19700000	Chr1	19650001	19700000	19650651	19699870	-478.166	-479.049	1e-05	200	1576	1.76477	1.13492
Chr1_19660001_19710000	Chr1	19660001	19710000	19660511	19709558	-243.163	-243.163	0	200	1588	0	-0.199935
Chr1_19670001_19720000	Chr1	19670001	19720000	19670898	19719796	-468.297	-468.298	1e-05	200	1768	0.00241617	-0.198107
Chr1_19680001_19730000	Chr1	19680001	19730000	19680269	19729684	-450.473	-450.473	0	200	1892	0	-0.199935
Chr1_19690001_19740000	Chr1	19690001	19740000	19690061	19739888	-233.357	-233.357	0	200	1904	0	-0.199935
Chr1_19700001_19750000	Chr1	19700001	19750000	19700703	19749516	-461.266	-461.458	1e-05	200	1795	0.384452	0.0908603
Chr1_19710001_19760000	Chr1	19710001	19760000	19710088	19759154	-241.212	-241.212	0	200	1863	0	-0.199935
Chr1_19720001_19770000	Chr1	19720001	19770000	19720082	19769837	-450.396	-450.477	1e-05	200	1868	0.161881	-0.0774899
Chr1_19730001_19780000	Chr1	19730001	19780000	19730054	19779763	-452.299	-452.299	0	200	1783	0	-0.199935
Chr1_19740001_19790000	Chr1	19740001	19790000	19740072	19789710	-436.67	-436.985	1e-05	200	1693	0.629854	0.27648
Chr1_19750001_19800000	Chr1	19750001	19800000	19750171	19799049	-465.033	-465.033	0	200	1595	0	-0.199935
Chr1_19760001_19810000	Chr1	19760001	19810000	19761603	19809925	-462.186	-462.186	0	200	1687	0	-0.199935
Chr1_19770001_19820000	Chr1	19770001	19820000	19771453	19819847	-244.142	-244.142	0	200	1743	0	-0.199935
Chr1_19780001_19830000	Chr1	19780001	19830000	19781843	19828851	-157.607	-157.607	0	200	1739	0	-0.199935
Chr1_19790001_19840000	Chr1	19790001	19840000	19790376	19839430	-229.821	-229.821	0	200	1760	0	-0.199935
Chr1_19800001_19850000	Chr1	19800001	19850000	19800088	19849770	-119.738	-119.738	0	200	1654	0	-0.199935
Chr1_19810001_19860000	Chr1	19810001	19860000	19810297	19859928	-81.2157	-81.2157	0	200	1591	0	-0.199935
Chr1_19820001_19870000	Chr1	19820001	19870000	19820002	19869972	-450.307	-450.307	0	200	1353	0	-0.199935
Chr1_19830001_19880000	Chr1	19830001	19880000	19831530	19879750	-221.95	-221.95	0	200	1238	0	-0.199935
Chr1_19840001_19890000	Chr1	19840001	19890000	19840156	19889853	-448.44	-448.44	0	200	1374	0	-0.199935
Chr1_19850001_19900000	Chr1	19850001	19900000	19851363	19897481	-236.446	-236.446	0	200	1413	0	-0.199935
Chr1_19860001_19910000	Chr1	19860001	19910000	19860750	19908945	-435.207	-435.207	0	200	1091	0	-0.199935
Chr1_19870001_19920000	Chr1	19870001	19920000	19870071	19919865	-435.005	-436.307	1e-05	200	1164	2.60314	1.76905
Chr1_19880001_19930000	Chr1	19880001	19930000	19880009	19929626	-157.07	-157.07	1e-05	200	1243	8.73e-10	-0.199935
Chr1_19890001_19940000	Chr1	19890001	19940000	19890881	19939561	-225.825	-225.825	0	200	1017	0	-0.199935
Chr1_19900001_19950000	Chr1	19900001	19950000	19900829	19949909	-455.571	-455.571	0	200	1168	0	-0.199935
Chr1_19910001_19960000	Chr1	19910001	19960000	19911518	19959367	-459.913	-459.913	0	200	1385	0	-0.199935
Chr1_19920001_19970000	Chr1	19920001	19970000	19920150	19969987	-441.898	-441.898	0	200	1361	0	-0.199935
Chr1_19930001_19980000	Chr1	19930001	19980000	19930858	19979999	-469.156	-469.157	1e-05	200	1143	0.000592903	-0.199487
Chr1_19940001_19990000	Chr1	19940001	19990000	19940036	19988832	-161.912	-161.912	0	200	1164	0	-0.199935
Chr1_19950001_20000000	Chr1	19950001	20000000	19950107	19998893	-454.124	-454.129	1e-05	200	867	0.0107948	-0.19177
Chr1_19960001_20010000	Chr1	19960001	20010000	19963249	20009900	-429.757	-429.757	0	200	865	0	-0.199935
Chr1_19970001_20020000	Chr1	19970001	20020000	19970040	20019978	-228.84	-228.84	0	200	963	0	-0.199935
[truncated: 122,096 more rows]
