# Supplementary material for: Polymorphisms and Expression Characteristics of the ZSWIM7 Gene Are Associated with the Fertility of Male Allotetraploid of Red Crucian Carp × Common Carp
Source: Animals (Basel). 2026 Jan 22;16(2):352. doi: 10.3390/ani16020352 (PMC12838221; doi:10.3390/ani16020352)
Supplement: Supplementary file 1 [file animals-16-00352-s001.zip › Supplementary Tables.xlsx]

## Sheet: Table S1
Table S1. Morphological feature measurements of thirty male 4nAT individuals
ID	Body weight (BW) (g)	Body length (SL) (mm)	Head length (HL) (mm)	Caudal peduncle length (CPL) (mm)	Caudal peduncle depth (CPD) (mm)	Fillet weight (FW) (g)
1	182	187.31	49.5	32.32	25.83	140.14
2	209.6	199.71	56.62	34.49	26.44	119.47
3	112.4	164.48	48.09	28.02	20.88	59.57
4	189.8	185.15	55.22	34.46	27.71	102.49
5	249.3	191.27	57.4	28.35	30.89	152.07
6	210.5	194.05	55.02	30.95	30.42	126.3
7	178.3	184.3	50.51	33.71	26.51	114.11
8	194.4	190.32	56.36	35.97	25.19	106.92
9	260.1	213.86	60.62	43.54	31.28	158.66
10	260.8	212.19	61.02	31.14	25.56	153.87
11	123.6	169.42	51.29	29.8	23.19	71.69
12	177.2	190.19	50.99	32.76	25.62	106.32
13	273.9	220.83	60.41	43.51	29.27	158.86
14	159.5	183.79	48.57	32.64	25.39	97.3
15	188.7	184.54	55.05	28.36	27.05	115.11
16	216.7	196.32	51.83	34.65	27.93	127.85
17	122.3	171.68	46.73	33.58	22.95	70.93
18	120.9	164.26	49.34	27.87	21.9	70.12
19	188	164.39	49.89	27.24	23.73	67.68
20	152.7	175.14	47.71	30.99	25.07	83.99
21	200	199.3	57.85	37.26	27.97	114
22	111.3	160.57	45.07	31.79	22.19	64.55
23	109.1	160.15	44.79	27.11	20.99	62.19
24	150	174.02	49.1	31.56	21.6	81
25	147.32	173.07	48.8	31.48	22.39	78.08
26	144.63	172.13	48.51	31.39	23.19	76.65
27	141.95	171.18	48.22	31.3	23.99	75.23
28	139.26	170.24	47.93	31.21	24.79	72.42
29	136.58	169.29	47.64	31.12	25.59	71.02
30	133.89	168.35	47.34	31.03	26.39	68.28

## Sheet: Table S2
Table S2. Read quality control summary after filtering for each sample.
sample_id	reads	bases	q20_bases	q30_bases	gc(%)	q20_percent(%)	q30_percent(%)
1	58173862	8629913381	8424344883	7931914498	38.24	97.62	91.91
2	71931368	10589189521	10432629460	10025738596	39.67	98.52	94.68
3	97394670	14346431844	14170532784	13699027430	39.63	98.77	95.49
4	81662946	12042721179	11892775588	11490746770	39.69	98.75	95.42
5	68053982	9957659366	9840823223	9528503647	39.93	98.83	95.69
6	63963316	9505102357	9298440745	8792515045	38.86	97.83	92.5
7	71182462	10539173005	10403876848	10038168138	39.08	98.72	95.25
8	67464132	9912188044	9770134797	9394656279	39.68	98.57	94.78
9	72086960	10683827075	10558640528	10220722983	38.37	98.83	95.67
10	74457566	11025554699	10883078001	10501126262	39.02	98.71	95.24
11	69812104	10338372340	10177754887	9739675231	39.28	98.45	94.21
12	78085016	11508395373	11367093162	10984567128	39.7	98.77	95.45
13	74809220	10952476486	10835891541	10522162961	38.97	98.94	96.07
14	62028064	9130082743	9015518384	8707047871	39.81	98.75	95.37
15	85128090	12380977729	12266310582	11957454994	39.73	99.07	96.58
16	93312610	13679103183	13528671434	13123632898	38.82	98.9	95.94
17	66078546	9675093394	9539489827	9211643121	40.95	98.6	95.21
18	59533414	8844655961	8661670494	8206543434	38.75	97.93	92.79
19	74727754	10958735969	10813690786	10427303978	39.3	98.68	95.15
20	65453226	9645801326	9512628315	9145218508	39.59	98.62	94.81
21	86628850	12649568866	12509612527	12135202632	39.75	98.89	95.93
22	77115424	11235095867	11104472838	10755372817	40.1	98.84	95.73
23	100129566	14656256604	14481808572	14011356247	39.66	98.81	95.6
24	81353696	11965008133	11822205168	11440460187	39.78	98.81	95.62
25	63452092	9392510414	9205394245	8737804689	38.74	98.01	93.03
26	76759268	11243090838	11128797590	10805866838	39.84	98.98	96.11
27	65246578	9688430221	9506770097	9045801996	38.54	98.12	93.37
28	65911692	9696735854	9542496167	9141772344	38.81	98.41	94.28
29	56201578	8364291898	8182775719	7734981073	38.75	97.83	92.48
30	76613712	11321071381	11190578149	10818526091	39.25	98.85	95.56

## Sheet: Table S3
Table S3. Mapping statistics for each sample aligned to the goldfish reference genome.
sample_id	total_reads	mapped	mapping_rate(%)	UniqueMapping_rate(%)	GenomeCoverage	EffectiveDepth	AverageDepth
1	61953703	60368986	97.442	77.012	0.812558	4.84522	3.93702
2	76439738	75541591	98.825	87.76	0.803455	6.10078	4.9017
3	103181071	101858723	98.718	87.149	0.844415	7.86189	6.6387
4	86618410	85577068	98.798	87.554	0.826036	6.76565	5.58867
5	72646569	71883105	98.949	88.348	0.792526	5.81529	4.60877
6	67824666	66313300	97.772	81.295	0.819556	5.33998	4.37642
7	75198985	74180371	98.645	86.848	0.810471	6.02064	4.87955
8	72198931	71221630	98.646	85.879	0.800892	5.70829	4.57172
9	76273859	75298241	98.721	86.969	0.82036	5.99706	4.91975
10	78672996	77595294	98.63	86.764	0.818224	6.23233	5.09944
11	74003595	73016261	98.666	86.753	0.808896	5.93496	4.80077
12	82625671	81583834	98.739	87.303	0.816481	6.55049	5.34835
13	79504264	78688546	98.974	87.599	0.809525	6.2402	5.0516
14	66478570	65672706	98.788	86.555	0.781241	5.39859	4.2176
15	91801690	91024270	99.153	88.18	0.811677	6.99698	5.67929
16	99203412	98134333	98.922	87.355	0.841149	7.46481	6.27901
17	70338062	69620947	98.98	89.053	0.76513	5.89263	4.50863
18	63496417	62162262	97.899	81.1	0.806089	5.03474	4.05845
19	79287272	78326168	98.788	87.12	0.816036	6.20516	5.06363
20	69657962	68768779	98.724	86.91	0.795654	5.61188	4.46511
21	92653051	91684716	98.955	88.204	0.818399	7.12509	5.83117
22	82430847	81487052	98.855	87.233	0.806047	6.44674	5.19638
23	107904732	106808306	98.984	87.698	0.842569	7.99353	6.7351
24	87048077	86003213	98.8	86.84	0.822609	6.71523	5.52401
25	67857104	66306940	97.716	80.108	0.82164	5.23337	4.29995
26	81904790	80991638	98.885	87.308	0.80958	6.42469	5.2013
27	69239345	67762189	97.867	81.325	0.820235	5.4354	4.4583
28	70406922	69061892	98.09	80.993	0.816689	5.44278	4.44506
29	59531263	58043475	97.501	79.911	0.805867	4.77743	3.84997
30	81173473	80069229	98.64	86.536	0.821807	6.38255	5.24522

## Sheet: Table S4
Table S4. Mapping statistics for each sample aligned to the combined goldfish-common carp reference genome.
sample_id	total_reads	mapped	mapping_rate(%)	UniqueMapping_rate(%)	GenomeCoverage	EffectiveDepth	AverageDepth
1	60676933	60581363	99.842	86.115	0.713259	3.32714	2.37311
2	74954447	74886990	99.91	93.601	0.704143	4.14322	2.91742
3	100951059	100841319	99.891	93.452	0.756275	5.23092	3.95601
4	84780361	84708987	99.916	93.845	0.732001	4.54142	3.32433
5	71404948	71345269	99.916	93.587	0.689298	3.97097	2.73718
6	66261139	66171183	99.864	90.928	0.724471	3.62089	2.62323
7	73392921	73321532	99.903	93.707	0.71451	4.07953	2.91486
8	70998055	70929542	99.904	92.332	0.701607	3.87667	2.7199
9	74393654	74330601	99.915	93.709	0.723894	4.07735	2.95157
10	76806335	76723546	99.892	93.623	0.7227	4.21682	3.04749
11	72325681	72243777	99.887	93.756	0.71187	4.01194	2.85598
12	80813599	80745715	99.916	93.8	0.722133	4.40502	3.18101
13	77919650	77857093	99.92	92.241	0.711504	4.24367	3.01939
14	65456955	65401023	99.915	92.383	0.677079	3.70106	2.50591
15	90889705	90823637	99.927	91.64	0.713662	4.73419	3.37861
16	97173715	97093290	99.917	92.221	0.751213	5.01536	3.7676
17	69152587	69077666	99.892	94.176	0.660344	4.02917	2.66063
18	62227931	62148027	99.872	90.02	0.707866	3.43683	2.43281
19	77665388	77595883	99.911	92.79	0.719149	4.20299	3.02258
20	68309384	68247974	99.91	93.264	0.694469	3.82688	2.65765
21	91242984	91160363	99.909	93.174	0.723556	4.79503	3.46947
22	81181328	81099433	99.899	92.459	0.708449	4.35225	3.08335
23	106658155	106567463	99.915	92.417	0.75135	5.32837	4.00347
24	85618306	85544828	99.914	92.668	0.727682	4.51345	3.28436
25	66594758	66479426	99.827	89.3	0.724828	3.55612	2.57757
26	80522100	80447888	99.908	92.565	0.71162	4.34539	3.09227
27	67653073	67557523	99.859	90.54	0.725917	3.68283	2.67343
28	69084966	68986600	99.858	88.496	0.718949	3.70468	2.66347
29	58113010	58007044	99.818	90.314	0.707087	3.26494	2.3086
30	79313236	79237534	99.905	93.559	0.728466	4.29395	3.128

## Sheet: Table S5
Table S5. Variants identified using the diploid goldfish reference genome.
Sample	Homozygosis AA	AA Rate (%)	Homozygosis BB	BB Rate (%)	Hetero AB	AB Rate (%)
1	23123971	44.46	6386638	12.28	13588913	26.13
2	21374615	41.1	6526005	12.55	16897714	32.49
3	19469815	37.44	6495239	12.49	21468856	41.28
4	20624662	39.66	6132388	11.79	19342803	37.19
5	21438568	41.22	6480921	12.46	16086761	30.93
6	22564601	43.39	6365951	12.24	15660097	30.11
7	21324392	41	6529155	12.55	17410935	33.48
8	21567016	41.47	6575132	12.64	16105118	30.97
9	21369887	41.09	6375435	12.26	17722000	34.07
10	21104146	40.58	6521213	12.54	18098604	34.8
11	21452996	41.25	6556708	12.61	17097037	32.87
12	20632613	39.67	6397410	12.3	18742951	36.04
13	21075842	40.52	6747189	12.97	17379709	33.42
14	21827500	41.97	6513034	12.52	14839482	28.53
15	20263756	38.96	6481923	12.46	18635459	35.83
16	19725631	37.93	6648367	12.78	20637037	39.68
17	21182626	40.73	6210615	11.94	15580517	29.96
18	22767296	43.78	6558269	12.61	14368226	27.63
19	21237843	40.83	6357598	12.22	17680698	34
20	21786359	41.89	6326853	12.16	15973368	30.71
21	20405728	39.23	6888070	13.24	18823200	36.19
22	20808853	40.01	6480755	12.46	17762261	34.15
23	19499895	37.49	6056534	11.65	21436146	41.22
24	20592128	39.59	6453127	12.41	18798769	36.15
25	22586137	43.43	6283181	12.08	15449197	29.7
26	20704161	39.81	6492410	12.48	18005893	34.62
27	22235994	42.75	6490886	12.48	16162439	31.08
28	22169823	42.63	6733417	12.95	15556221	29.91
29	23146508	44.5	6127208	11.78	14024481	26.97
30	20776436	39.95	6524559	12.55	18686046	35.93

## Sheet: Table S6
Table S6. Variants identified using the tetraploid goldfish reference.
Sample	Homozygosis AAAA	AAAA Rate(%)	Homozygosis BBBB	BBBB Rate(%)	Hetero AAAB	AAAB Rate(%)	Hetero AABB	AABB Rate(%)	Hetero ABBB	ABBB Rate(%)
1	29251067	46.19	6564699	10.37	4603552	7.27	5830189	9.21	3488565	5.51
2	27543364	43.49	6758395	10.67	6571889	10.38	6921735	10.93	3691347	5.83
3	25934642	40.95	6841553	10.8	9109870	14.39	8789246	13.88	4055012	6.4
4	26952780	42.56	6466286	10.21	7801141	12.32	7930928	12.52	4012664	6.34
5	27496754	43.42	6721840	10.61	6160979	9.73	6584371	10.4	3587190	5.66
6	28827885	45.52	6554373	10.35	5639688	8.91	6655644	10.51	3706918	5.85
7	27570686	43.54	6780981	10.71	6746869	10.65	7181798	11.34	3822248	6.04
8	27679123	43.71	6795876	10.73	6064887	9.58	6653881	10.51	3644577	5.76
9	27701588	43.74	6689040	10.56	6831250	10.79	7340097	11.59	3968893	6.27
10	27421747	43.3	6778023	10.7	7079307	11.18	7463120	11.79	3901814	6.16
11	27684131	43.72	6788179	10.72	6552720	10.35	7071002	11.17	3782340	5.97
12	26878877	42.44	6675484	10.54	7448841	11.76	7700311	12.16	3933864	6.21
13	27382969	43.24	7010516	11.07	6867623	10.84	7081041	11.18	3734478	5.9
14	27725035	43.78	6708789	10.59	5498956	8.68	6130002	9.68	3423229	5.41
15	26407791	41.7	6788731	10.72	7632521	12.05	7505257	11.85	3808069	6.01
16	26234036	41.43	6998899	11.05	8544474	13.49	8376108	13.23	4194978	6.62
17	26882280	42.45	6431378	10.16	5923230	9.35	6380112	10.07	3461310	5.47
18	28920052	45.67	6704894	10.59	5078067	8.02	6087612	9.61	3493841	5.52
19	27537630	43.48	6659226	10.52	6932499	10.95	7260104	11.46	3852483	6.08
20	27843662	43.97	6566863	10.37	5990323	9.46	6597566	10.42	3652849	5.77
21	26669907	42.11	7210175	11.39	7664878	12.1	7708129	12.17	3813655	6.02
22	26950384	42.56	6742691	10.65	7048018	11.13	7241310	11.43	3743610	5.91
23	25859672	40.84	6434380	10.16	9155813	14.46	8669857	13.69	4102247	6.48
24	26880609	42.45	6737360	10.64	7576051	11.96	7674227	12.12	3888008	6.14
25	28835976	45.53	6487180	10.24	5468269	8.63	6585426	10.4	3730221	5.89
26	26871969	42.43	6765765	10.68	7127442	11.25	7327061	11.57	3839965	6.06
27	28543193	45.07	6689496	10.56	5910285	9.33	6835400	10.79	3760316	5.94
28	28441815	44.91	6932217	10.95	5676364	8.96	6533224	10.32	3628072	5.73
29	29246675	46.18	6301973	9.95	4761372	7.52	6032067	9.53	3544502	5.6
30	27119554	42.82	6810606	10.75	7335947	11.58	7727422	12.2	3972890	6.27

## Sheet: Table S7
Table S7. Variants identified using the diploid combined goldfish-common carp reference genome.
Sample	Homozygosis AA	AA Rate(%)	Homozygosis BB	BB Rate(%)	Hetero AB	AB Rate(%)
1	14882914	42.58	10816569	30.94	2406341	6.88
2	14644254	38.82	11658189	30.9	3457094	9.16
3	15019306	35.05	13410357	31.29	4853605	11.33
4	14914746	37.04	11986194	29.77	4622860	11.48
5	14228309	38.88	11100887	30.33	3535759	9.66
6	15306488	41.27	11424350	30.8	2890918	7.79
7	14805013	38.45	11763148	30.55	3791779	9.85
8	14450888	39.27	11376850	30.92	3254253	8.84
9	14866316	37.93	11824797	30.17	4185891	10.68
10	14981055	38.24	12182151	31.09	3705833	9.46
11	14872739	39.02	11870932	31.15	3373790	8.85
12	14709103	37.27	12065308	30.57	4149022	10.51
13	14491849	37.44	12076385	31.2	3826031	9.88
14	14186206	40.48	10562851	30.14	3077541	8.78
15	14196160	36.15	12077458	30.75	4321360	11
16	14813143	34.91	13325929	31.41	4839354	11.41
17	13791509	39.64	10423509	29.96	3253835	9.35
18	14932943	41.96	11003752	30.92	2570434	7.22
19	14660165	37.74	11611522	29.89	4254875	10.95
20	14623264	40.09	10908772	29.9	3405174	9.33
21	15618554	39.03	13794659	34.48	2193263	5.48
22	14567539	38.17	11803571	30.93	3625597	9.5
23	14598045	34.47	12577198	29.7	5604944	13.23
24	14732035	37.08	12207041	30.73	4164260	10.48
25	15138980	41.18	11236350	30.57	2981054	8.11
26	14488361	37.59	11747323	30.48	3991500	10.36
27	15182699	40.38	11555731	30.74	3189179	8.48
28	15102043	40.82	11920165	32.22	2473230	6.69
29	15002621	43.01	10284277	29.49	2775041	7.96
30	15109104	38	12457550	31.33	3720891	9.36

## Sheet: Table S14
Table S14. Functional annotation summary of variants located in candidate regions detected by FST and XP-CLR analyses under the diploid goldfish genome.
GeneName	GeneId	TranscriptId	BioType	variants_impact_MODIFIER	variants_effect_3_prime_UTR_variant	variants_effect_5_prime_UTR_variant	variants_effect_downstream_gene_variant	variants_effect_exon_region	variants_effect_intron_variant	variants_effect_splice_acceptor_variant	variants_effect_splice_donor_variant	variants_effect_splice_region_variant	variants_effect_upstream_gene_variant
LOC113039240	LOC113039240	XR_003274913.1		20	0	0	4	12	4	4	4	12	4
LOC113040440	LOC113040440	XM_026198787.1	protein_coding	52	8	8	12	24	8	8	8	32	0
LOC113043576	LOC113043576	XM_026203048.1	protein_coding	4	0	0	0	4	4	4	4	4	0
LOC113043576	LOC113043576	XM_026203049.1	protein_coding	4	0	0	0	4	4	4	4	4	0
LOC113043576	LOC113043576	XM_026203050.1	protein_coding	4	0	0	0	4	4	4	4	4	0
LOC113043576	LOC113043576	XM_026203051.1	protein_coding	4	0	0	0	4	4	4	4	4	0
LOC113043576	LOC113043576	XM_026203052.1	protein_coding	4	0	0	0	4	4	4	4	4	0
LOC113043576	LOC113043576	XM_026203055.1	protein_coding	4	0	0	0	0	4	0	0	0	0
LOC113043576	LOC113043576	XM_026203056.1	protein_coding	4	0	0	0	4	4	4	4	4	0
LOC113044507	LOC113044507	XM_026204561.1	protein_coding	4	0	0	4	0	0	0	0	0	0
LOC113044508	LOC113044508	XM_026204562.1	protein_coding	46	4	8	6	24	4	4	4	28	4
LOC113044509	LOC113044509	XM_026204563.1	protein_coding	66	6	12	6	36	6	6	6	42	6
LOC113044800	LOC113044800	XM_026204969.1	protein_coding	66	6	12	6	36	6	6	6	42	6
LOC113047095	LOC113047095	XM_026208351.1	protein_coding	2	0	0	0	0	0	0	0	0	2
LOC113047095	LOC113047095	XM_026208352.1	protein_coding	2	0	0	0	0	0	0	0	0	2
LOC113047096	LOC113047096	XM_026208353.1	protein_coding	20	2	6	2	8	2	2	2	10	2
LOC113047654	LOC113047654	XR_003276337.1		2	0	0	2	0	0	0	0	0	0
LOC113048454	LOC113048454	XM_026210256.1	protein_coding	720	30	24	30	612	36	36	36	648	24
LOC113048454	LOC113048454	XM_026210257.1	protein_coding	720	30	24	30	612	36	36	36	648	24
LOC113048454	LOC113048454	XM_026210258.1	protein_coding	750	30	24	30	642	36	36	36	678	24
LOC113048454	LOC113048454	XM_026210259.1	protein_coding	720	30	24	30	612	36	36	36	648	24
LOC113048464	LOC113048464	XM_026210280.1	protein_coding	60	10	0	10	40	10	10	10	50	0
LOC113048464	LOC113048464	XM_026210282.1	protein_coding	60	10	0	10	40	10	10	10	50	0
LOC113048538	LOC113048538	XM_026210408.1	protein_coding	220	30	30	36	90	30	30	30	120	34
LOC113048538	LOC113048538	XM_026210409.1	protein_coding	250	30	30	36	120	30	30	30	150	34
LOC113048538	LOC113048538	XR_003276495.1		160	0	0	36	90	30	30	30	90	34
LOC113048538	LOC113048538	XR_003276496.1		160	0	0	36	90	30	30	30	90	34
LOC113048538	LOC113048538	XR_003276497.1		190	0	0	36	120	30	30	30	120	34
LOC113048562	LOC113048562	XM_026210440.1	protein_coding	142	24	16	24	56	24	24	16	80	22
LOC113048571	LOC113048571	XM_026210449.1	protein_coding	28	8	0	8	12	8	8	2	20	0
LOC113055592	LOC113055592	XM_026222001.1	protein_coding	2	0	0	0	0	0	0	0	0	2
LOC113055592	LOC113055592	XM_026222002.1	protein_coding	2	0	0	0	0	0	0	0	0	2
LOC113055592	LOC113055592	XM_026222003.1	protein_coding	2	0	0	0	0	0	0	0	0	2
LOC113055593	LOC113055593	XM_026222004.1	protein_coding	24	4	0	4	16	4	4	4	20	0
LOC113055595	LOC113055595	XM_026222007.1	protein_coding	96	6	18	6	60	6	6	6	66	6
LOC113055595	LOC113055595	XM_026222008.1	protein_coding	96	6	18	6	60	6	6	6	66	6
LOC113055595	LOC113055595	XM_026222009.1	protein_coding	84	6	12	6	54	6	6	6	60	6
LOC113055595	LOC113055595	XM_026222010.1	protein_coding	68	2	12	4	44	8	8	6	52	6
LOC113055595	LOC113055595	XM_026222011.1	protein_coding	84	6	12	6	54	6	6	6	60	6
LOC113055595	LOC113055595	XM_026222012.1	protein_coding	64	2	12	4	40	8	8	8	48	6
LOC113055595	LOC113055595	XM_026222013.1	protein_coding	68	2	12	4	44	8	8	6	52	6
LOC113055595	LOC113055595	XM_026222014.1	protein_coding	78	6	12	6	48	6	6	6	54	6
LOC113055595	LOC113055595	XR_003277541.1		72	0	0	6	60	6	6	6	60	6
LOC113055595	LOC113055595	XR_003277542.1		78	0	0	6	66	6	6	6	66	6
LOC113055596	LOC113055596	XM_026222016.1	protein_coding	80	6	12	6	48	14	12	12	60	6
LOC113055596	LOC113055596	XM_026222017.1	protein_coding	80	6	12	6	48	14	12	12	60	6
LOC113055596	LOC113055596	XM_026222018.1	protein_coding	74	6	12	6	42	14	12	12	54	6
LOC113055599	LOC113055599	XM_026222021.1	protein_coding	18	6	0	6	6	6	6	0	12	0
LOC113055602	LOC113055602	XM_026222026.1	protein_coding	50	4	4	6	32	4	4	4	36	4
LOC113055602	LOC113055602	XM_026222027.1	protein_coding	46	4	4	6	28	4	4	4	32	4
LOC113055603	LOC113055603	XM_026222028.1	protein_coding	14	2	2	2	6	2	2	2	8	2
LOC113061960	LOC113061960	XM_026231467.1	protein_coding	42	0	4	6	28	6	6	6	32	4
LOC113062565	LOC113062565	XM_026232490.1	protein_coding	6	0	0	0	0	6	0	0	0	0
LOC113062566	LOC113062566	XM_026232492.1	protein_coding	8	0	2	0	2	2	0	2	4	4
LOC113062566	LOC113062566	XM_026232493.1	protein_coding	8	0	2	0	2	2	0	2	4	4
LOC113062566	LOC113062566	XM_026232494.1	protein_coding	8	0	2	0	2	2	0	2	4	4
LOC113062569	LOC113062569	XR_003278557.1		12	0	0	0	6	6	0	6	6	6
LOC113062623	LOC113062623	XM_026232601.1	protein_coding	58	4	0	4	50	4	4	4	54	0
LOC113062623	LOC113062623	XM_026232602.1	protein_coding	58	4	0	4	50	4	4	4	54	0
LOC113064527	LOC113064527	XM_026235389.1	protein_coding	40	4	8	4	20	4	4	4	24	4
LOC113064528	LOC113064528	XM_026235390.1	protein_coding	16	0	2	4	8	4	4	2	10	2
LOC113064670	LOC113064670	XM_026235543.1	protein_coding	18	2	4	2	6	2	2	2	8	4
LOC113064671	LOC113064671	XM_026235544.1	protein_coding	14	2	4	2	4	2	2	2	6	2
LOC113064692	LOC113064692	XM_026235559.1	protein_coding	40	4	4	4	24	4	4	4	28	4
LOC113064694	LOC113064694	XM_026235560.1	protein_coding	2	0	0	2	0	0	0	0	0	0
LOC113064694	LOC113064694	XM_026235561.1	protein_coding	2	0	0	2	0	0	0	0	0	0
LOC113064694	LOC113064694	XM_026235562.1	protein_coding	2	0	0	2	0	0	0	0	0	0
LOC113064901	LOC113064901	XM_026235904.1	protein_coding	2	0	0	2	0	0	0	0	0	0
LOC113064903	LOC113064903	XM_026235907.1	protein_coding	6	0	2	0	2	2	0	2	4	2
LOC113064903	LOC113064903	XM_026235908.1	protein_coding	6	0	2	0	2	2	0	2	4	2
LOC113064903	LOC113064903	XM_026235909.1	protein_coding	6	0	2	0	2	2	0	2	4	2
LOC113064903	LOC113064903	XM_026235910.1	protein_coding	6	0	2	0	2	2	0	2	4	2
LOC113064903	LOC113064903	XM_026235911.1	protein_coding	6	0	2	0	2	2	0	2	4	2
LOC113064903	LOC113064903	XM_026235912.1	protein_coding	6	0	2	0	2	2	0	2	4	2
LOC113064903	LOC113064903	XM_026235913.1	protein_coding	6	0	2	0	2	2	0	2	4	2
LOC113065301	LOC113065301	XM_026236536.1	protein_coding	26	0	4	0	18	2	2	2	18	4
LOC113065310	LOC113065310	XM_026236542.1	protein_coding	60	12	0	12	24	12	12	12	36	12
LOC113065311	LOC113065311	XM_026236543.1	protein_coding	84	0	24	12	36	12	12	12	48	12
LOC113065312	LOC113065312	XM_026236544.1	protein_coding	92	12	0	12	64	12	12	12	76	4
LOC113065314	LOC113065314	XM_026236545.1	protein_coding	8	0	0	4	0	0	0	0	0	4
LOC113065315	LOC113065315	XM_026236546.1	protein_coding	20	0	4	4	8	4	4	4	12	4
LOC113065373	LOC113065373	XM_026236592.1	protein_coding	270	30	40	30	140	34	30	34	174	30
LOC113065378	LOC113065378	XM_026236599.1	protein_coding	30	4	4	4	14	4	4	4	18	4
LOC113065379	LOC113065379	XM_026236600.1	protein_coding	4	0	0	4	0	0	0	0	0	0
LOC113065385	LOC113065385	XR_003279004.1		14	0	0	2	10	2	2	2	10	2
LOC113065395	LOC113065395	XR_003279014.1		42	0	0	12	20	10	10	10	20	10
LOC113065408	LOC113065408	XM_026236623.1	protein_coding	90	0	12	0	66	12	12	12	78	12
LOC113065408	LOC113065408	XM_026236624.1	protein_coding	90	0	12	0	66	12	12	12	78	12
LOC113065409	LOC113065409	XM_026236625.1	protein_coding	20	4	0	4	12	4	4	2	16	0
LOC113065553	LOC113065553	XM_026236885.1	protein_coding	226	10	0	10	206	18	18	16	216	0
LOC113065553	LOC113065553	XM_026236887.1	protein_coding	216	0	0	10	206	18	18	16	206	0
LOC113065553	LOC113065553	XM_026236888.1	protein_coding	216	0	0	10	206	18	18	16	206	0
LOC113065554	LOC113065554	XR_003279056.1		24	0	0	4	14	6	4	6	14	6
LOC113065629	LOC113065629	XM_026237050.1	protein_coding	20	0	6	0	6	6	0	6	12	8
LOC113065666	LOC113065666	XM_026237113.1	protein_coding	198	4	18	4	152	10	8	10	162	20
LOC113065697	LOC113065697	XM_026237164.1	protein_coding	4	0	0	0	2	2	0	2	2	2
LOC113065763	LOC113065763	XM_026237272.1	protein_coding	8	0	2	0	2	2	0	2	4	4
LOC113065763	LOC113065763	XM_026237273.1	protein_coding	8	0	2	0	2	2	0	2	4	4
LOC113065765	LOC113065765	XM_026237274.1	protein_coding	34	4	4	6	16	4	4	4	20	4
LOC113065765	LOC113065765	XM_026237275.1	protein_coding	46	4	16	6	16	4	4	4	20	4
LOC113065766	LOC113065766	XM_026237276.1	protein_coding	342	24	40	24	214	46	30	46	260	40
LOC113065767	LOC113065767	XM_026237277.1	protein_coding	326	30	30	46	190	44	44	34	234	30
LOC113065768	LOC113065768	XM_026237279.1	protein_coding	138	16	6	24	86	16	16	16	102	6
LOC113065769	LOC113065769	XM_026237280.1	protein_coding	32	0	8	0	12	4	4	4	16	12
LOC113065769	LOC113065769	XM_026237281.1	protein_coding	32	0	8	0	12	4	4	4	16	12
LOC113065773	LOC113065773	XM_026237287.1	protein_coding	30	0	10	0	10	10	0	10	20	10
LOC113065774	LOC113065774	XM_026237288.1	protein_coding	90	10	20	10	40	10	10	10	50	10
LOC113065775	LOC113065775	XM_026237289.1	protein_coding	62	8	12	8	28	8	8	8	36	6
LOC113065776	LOC113065776	XM_026237290.1	protein_coding	80	8	8	8	48	8	8	8	56	8
LOC113065777	LOC113065777	XM_026237291.1	protein_coding	74	8	8	10	40	8	8	8	48	8
LOC113065778	LOC113065778	XM_026237292.1	protein_coding	182	6	8	6	158	8	8	8	164	4
LOC113065778	LOC113065778	XM_026237293.1	protein_coding	190	6	12	6	162	8	8	8	168	4
LOC113065779	LOC113065779	XM_026237295.1	protein_coding	8	0	2	0	2	0	0	0	0	4
LOC113065779	LOC113065779	XM_026237296.1	protein_coding	4	0	0	0	0	0	0	0	0	4
LOC113065796	LOC113065796	XM_026237325.1	protein_coding	34	2	0	4	28	2	2	2	30	0
LOC113065797	LOC113065797	XM_026237326.1	protein_coding	218	12	10	12	182	12	12	12	194	2
LOC113065799	LOC113065799	XM_026237327.1	protein_coding	48	4	0	4	40	4	4	4	44	0
LOC113065799	LOC113065799	XM_026237328.1	protein_coding	44	4	0	4	36	4	4	4	40	0
LOC113065801	LOC113065801	XM_026237329.1	protein_coding	60	4	8	4	40	4	4	4	44	4
LOC113065802	LOC113065802	XR_003279080.1		20	0	0	0	16	4	4	4	16	4
LOC113065802	LOC113065802	XR_003279081.1		24	0	0	0	20	4	4	4	20	4
LOC113065802	LOC113065802	XR_003279082.1		20	0	0	0	16	4	4	4	16	4
LOC113065802	LOC113065802	XR_003279083.1		16	0	0	0	12	4	4	4	12	4
LOC113065837	LOC113065837	XM_026237383.1	protein_coding	46	4	4	2	34	2	2	2	36	2
LOC113065838	LOC113065838	XM_026237385.1	protein_coding	2	0	0	0	0	0	0	0	0	2
LOC113105615	LOC113105615	XM_026266790.1	protein_coding	6	2	0	2	2	0	0	0	2	0
LOC113105863	LOC113105863	XM_026267217.1	protein_coding	46	4	0	4	38	4	4	4	42	0
LOC113105863	LOC113105863	XM_026267218.1	protein_coding	46	4	0	4	38	4	4	4	42	0
LOC113105863	LOC113105863	XM_026267219.1	protein_coding	42	4	0	4	34	4	4	4	38	0
LOC113105877	LOC113105877	XM_026267245.1	protein_coding	24	4	4	4	8	4	4	4	12	4
LOC113105884	LOC113105884	XM_026267253.1	protein_coding	28	4	4	4	12	4	4	4	16	4
LOC113105884	LOC113105884	XM_026267254.1	protein_coding	24	4	4	4	8	4	4	4	12	4
LOC113105895	LOC113105895	XM_026267271.1	protein_coding	36	4	8	4	16	4	4	4	20	4
LOC113106499	LOC113106499	XM_026268483.1	protein_coding	56	0	16	0	36	4	4	4	40	4
LOC113106499	LOC113106499	XM_026268484.1	protein_coding	40	0	8	0	28	4	4	4	32	4
LOC113110083	LOC113110083	XM_026274090.1	protein_coding	42	4	0	6	32	4	4	4	36	0
LOC113110101	LOC113110101	XM_026274117.1	protein_coding	48	6	12	6	18	6	6	6	24	6
LOC113110566	LOC113110566	XM_026274696.1	protein_coding	24	0	0	0	20	4	4	4	20	4
LOC113112349	LOC113112349	XR_003293417.1		40	0	0	4	24	8	8	8	24	12
LOC113112349	LOC113112349	XR_003293418.1		48	0	0	4	32	8	8	8	32	12
LOC113112350	LOC113112350	XM_026277818.1	protein_coding	14	2	0	4	8	2	2	2	10	0
LOC113112350	LOC113112350	XM_026277819.1	protein_coding	14	2	0	4	8	2	2	2	10	0
LOC113112365	LOC113112365	XM_026277842.1	protein_coding	34	8	0	8	18	8	8	6	26	0
LOC113112365	LOC113112365	XM_026277843.1	protein_coding	34	8	0	8	18	8	8	6	26	0
LOC113112365	LOC113112365	XM_026277844.1	protein_coding	34	8	0	8	18	8	8	6	26	0
LOC113112366	LOC113112366	XR_003293424.1		34	0	0	6	20	6	6	6	18	8
LOC113112406	LOC113112406	XM_026277952.1	protein_coding	182	8	0	8	148	16	16	16	156	18
LOC113112406	LOC113112406	XM_026277954.1	protein_coding	170	8	0	8	146	24	16	24	154	8
LOC113112450	LOC113112450	XM_026278038.1	protein_coding	28	0	4	0	20	4	4	4	24	4
LOC113112450	LOC113112450	XM_026278039.1	protein_coding	28	0	4	0	20	4	4	4	24	4
LOC113112450	LOC113112450	XM_026278040.1	protein_coding	40	0	12	0	24	4	4	4	28	4
LOC113112573	LOC113112573	XM_026278268.1	protein_coding	4	0	0	0	0	0	0	0	0	4
LOC113112574	LOC113112574	XM_026278269.1	protein_coding	34	4	6	4	14	4	4	4	16	6
LOC113112574	LOC113112574	XR_003293451.1		28	0	0	4	18	4	4	4	16	6
LOC113112575	LOC113112575	XM_026278270.1	protein_coding	74	8	8	8	40	8	8	8	48	10
LOC113112575	LOC113112575	XM_026278271.1	protein_coding	82	8	16	8	40	8	8	8	48	10
LOC113112576	LOC113112576	XM_026278272.1	protein_coding	80	8	6	10	50	8	8	6	58	6
LOC113112577	LOC113112577	XM_026278273.1	protein_coding	162	8	8	8	128	8	8	8	136	10
LOC113112577	LOC113112577	XM_026278274.1	protein_coding	154	8	8	8	120	8	8	8	128	10
LOC113113145	LOC113113145	XM_026279325.1	protein_coding	38	6	6	8	12	6	6	6	18	6
LOC113113145	LOC113113145	XR_003293543.1		28	0	0	8	16	6	6	6	16	4
LOC113113145	LOC113113145	XR_003293544.1		30	0	0	8	18	8	8	6	18	4
LOC113113146	LOC113113146	XM_026279326.1	protein_coding	8	0	0	0	0	0	0	0	0	8
LOC113113159	LOC113113159	XM_026279333.1	protein_coding	12	2	2	2	4	2	2	2	6	2
LOC113113159	LOC113113159	XR_003293553.1		4	0	0	2	2	2	2	0	2	0
LOC113113159	LOC113113159	XR_003293554.1		8	0	0	4	4	4	4	0	4	0
LOC113113219	LOC113113219	XM_026279387.1	protein_coding	58	0	0	0	50	8	8	8	50	8
LOC113115186	LOC113115186	XM_026282586.1	protein_coding	2	0	0	0	0	0	0	0	0	2
LOC113115187	LOC113115187	XM_026282587.1	protein_coding	60	0	4	0	52	4	4	4	56	4
LOC113115188	LOC113115188	XR_003293840.1		12	0	0	4	6	2	2	2	6	2
LOC113115548	LOC113115548	XR_003293904.1		12	0	0	0	10	2	2	2	10	2
LOC113115549	LOC113115549	XR_003293905.1		24	0	0	4	16	4	4	4	16	4
LOC113116910	LOC113116910	XM_026285209.1	protein_coding	2	0	0	0	0	0	0	0	0	2
LOC113117825	LOC113117825	XM_026286758.1	protein_coding	4	0	0	4	0	0	0	0	0	0
LOC113117830	LOC113117830	XR_003294202.1		12	0	0	4	6	2	2	2	6	2
rtcb	rtcb	XM_026210373.1	protein_coding	232	10	30	10	150	26	24	24	164	30
trnak-cuu_4	trnak-cuu_4	unassigned_transcript_170	protein_coding	12	0	0	4	4	0	0	0	4	4
trnak-cuu_5	trnak-cuu_5	unassigned_transcript_172	protein_coding	12	0	0	4	4	0	0	0	4	4
trnak-cuu_6	trnak-cuu_6	unassigned_transcript_173	protein_coding	12	0	0	4	4	0	0	0	4	4
trnan-guu_2	trnan-guu_2	unassigned_transcript_169	protein_coding	12	0	0	4	4	0	0	0	4	4
trnan-guu_3	trnan-guu_3	unassigned_transcript_171	protein_coding	12	0	0	4	4	0	0	0	4	4

## Sheet: Table S15
Table S15. Candidate genes associated with reproductive development detected by FST and XP-CLR analyses under the diploid goldfish genome.
Term	ID	P-Value	Genes
cellular response to DNA damage stimulus	GO:0006974	0.0025	zswim7|ints7|
cellular response to DNA damage stimulus	GO:0006974	0.0025	macrod2
RNA processing	GO:0006396	0.0051	rtcb|cstf3
metabolic process	GO:0008152	0.0067	glb1|man1a2
tRNA splicing, via endonucleolytic cleavage and ligation	GO:0006388	0.0148	rtcb
snRNA processing	GO:0016180	0.0148	ints7
snRNA 3'-end processing	GO:0034472	0.0148	ints7
nuclear-transcribed mRNA catabolic process, exonucleolytic, 3'-5'	GO:0034427	0.0164	dis3l2
microtubule nucleation	GO:0007020	0.018	appl2
telomere maintenance via telomerase	GO:0007004	0.018	nop10
chaperone-mediated protein folding	GO:0061077	0.0213	unc45a
nucleotide metabolic process	GO:0009117	0.0245	dut
maturation of LSU-rRNA	GO:0000470	0.0261	rpf2
ribosomal large subunit assembly	GO:0000027	0.0341	rpf2
mitotic sister chromatid segregation	GO:0000070	0.0357	cenpk
rRNA binding	GO:0019843	0.0373	rpf2
double-strand break repair via homologous recombination	GO:0000724	0.0794	zswim7
ribosome biogenesis	GO:0042254	0.0855	nop10
microtubule organizing center	GO:0005815	0.0885	appl2
chromosome	GO:0005694	0.2355	ints7
DNA-binding transcription factor activity	GO:0003700	0.3112	sim2|nfxl1

## Sheet: Table S16
Table S16. Genes in the top 10% selective regions detected by XP-CLR analyses under the tetraploid goldfish genome.
chrom	window_start	window_stop	XPCLR_score	GENE_ANNO
NC_039271.1	6225001	6275000	21.7381	LOC113048560,LOC113048464,rtcb,LOC113048538
NC_039261.1	1725001	1775000	21.2392
NC_039261.1	2000001	2050000	20.3576	LOC113119128
NC_039245.1	12900001	12950000	16.306	LOC113041722,LOC113041735,mgp,LOC113048511
NC_039276.1	19225001	19275000	15.6397	LOC113053459,LOC113053460,LOC113053458,LOC113053452
NC_039259.1	20100001	20150000	14.1276
NC_039256.1	7825001	7875000	13.9545	LOC113113509,LOC113113510
NC_039284.1	475001	525000	13.8742	eipr1
NC_039266.1	16925001	16975000	13.2933	rrs1,trnar-ucu,pola1
NC_039283.1	18425001	18475000	12.9889	LOC113059164
NC_039262.1	17875001	17925000	12.9736	LOC113121079,LOC113121077,LOC113121081
NC_039245.1	15100001	15150000	12.6938	LOC113055256
NC_039268.1	650001	700000	12.6055	psen2,LOC113044006,LOC113044009,LOC113044008,LOC113044007
NC_039271.1	6275001	6325000	12.5376	LOC113048562,LOC113048538,LOC113048571,LOC113048454
NC_039273.1	2600001	2650000	12.3911	LOC113050205,LOC113050206,LOC113050204
NC_039262.1	11700001	11750000	12.3834	LOC113120929,LOC113120928,LOC113120926,tmem179aa
NC_039274.1	8250001	8300000	12.3233
NC_039264.1	28075001	28125000	12.2604	LOC113040239,LOC113040240,LOC113040242,LOC113040245,LOC113040238
NC_039283.1	7950001	8000000	12.0639	LOC113060024,LOC113060026
NC_039276.1	25550001	25600000	12.0147	LOC113053628,LOC113053629,LOC113053630
NC_039272.1	13825001	13875000	11.9952	LOC113049288,LOC113049289
NC_039267.1	200001	250000	11.9768	LOC113042876,LOC113042878,LOC113042874,LOC113042879,LOC113042880
NC_039247.1	2425001	2475000	11.921	LOC113070710
NC_039264.1	8900001	8950000	11.8565	LOC113039609,LOC113039608
NC_039250.1	25750001	25800000	11.8351	LOC113107794,LOC113107795
NC_039246.1	5250001	5300000	11.749	LOC113067616,LOC113065800,LOC113066592
NC_039273.1	18225001	18275000	11.7189	si:dkey-45d16.4,ube2o
NC_039282.1	3275001	3325000	11.5046
NC_039255.1	13950001	14000000	11.4893	LOC113112750,LOC113112754,LOC113112733,LOC113112751
NC_039292.1	15050001	15100000	11.4441	LOC113066468,LOC113067138
NC_039244.1	18150001	18200000	11.4186
NC_039287.1	18250001	18300000	11.3281	LOC113063473,LOC113063474,smim8,LOC113063476,LOC113063477
NC_039245.1	14550001	14600000	11.1622	LOC113054946,smdt1a,LOC113054763
NC_039265.1	1800001	1850000	11.1109	LOC113040960
NC_039276.1	25775001	25825000	11.0454	LOC113053639,LOC113053638
NC_039269.1	5450001	5500000	10.7918	LOC113045178
NC_039255.1	8425001	8475000	10.772	LOC113112523,LOC113112522
NC_039280.1	19700001	19750000	10.7018	LOC113057312,mmrn2a,sncga,shld2,nfkb2
NC_039252.1	8725001	8775000	10.6549	LOC113110455,LOC113109724
NC_039251.1	36050001	36100000	10.6385	kcnj3a
NC_039246.1	25001	75000	10.5568	LOC113066362
NC_039285.1	16250001	16300000	10.5111	gse1b
NC_039254.1	10650001	10700000	10.4249	LOC113111817,LOC113111815
NC_039289.1	14750001	14800000	10.3779	LOC113064581,trnag-ucc,LOC113065199,LOC113065201,LOC113065200
NC_039260.1	775001	825000	10.2696	LOC113118067,LOC113118068
NC_039243.1	32550001	32600000	10.2639	LOC113084692,LOC113086041,LOC113088431,LOC113108068,LOC113108046,LOC113108057
NC_039249.1	34750001	34800000	10.1997
NC_039282.1	3225001	3275000	10.1554
NC_039270.1	12450001	12500000	10.1273	ddx5,mgat3a,LOC113046806
NC_039249.1	22550001	22600000	10.032	LOC113106242,LOC113106237
NC_039246.1	27975001	28025000	10.0024	LOC113065011,LOC113065000,LOC113065004,tulp3,LOC113065022
NC_039258.1	27950001	28000000	9.99881	kcnn3
NC_039248.1	28125001	28175000	9.92845	LOC113089068
NC_039245.1	12850001	12900000	9.8542	LOC113054047,LOC113048489,LOC113048499,LOC113048506,LOC113041722
NC_039257.1	12125001	12175000	9.85081	LOC113115124,LOC113115120,LOC113115109
NC_039273.1	2625001	2675000	9.79683	LOC113050206
NC_039280.1	19925001	19975000	9.73523	LOC113057323
NC_039293.1	7900001	7950000	9.69634	LOC113067445,LOC113067401,LOC113067413,LOC113067403
NC_039244.1	17425001	17475000	9.67356	LOC113118488,LOC113041284,LOC113118615,LOC113118562,LOC113118437
NC_039247.1	7525001	7575000	9.6477	LOC113073111,LOC113073143,LOC113073154,LOC113073127,LOC113073163
NC_039255.1	21025001	21075000	9.63723	LOC113113195
NC_039281.1	8550001	8600000	9.53101	LOC113057867
NC_039246.1	5275001	5325000	9.52027	LOC113065800
NC_039264.1	28400001	28450000	9.47348	LOC113040559,LOC113040258
NC_039243.1	31775001	31825000	9.45701	LOC113107725,trnar-ccg,LOC113107747,LOC113082186,LOC113107739,LOC113107769
NC_039274.1	23300001	23350000	9.43602	LOC113051880,LOC113051890,LOC113051887,LOC113052404,LOC113051893,LOC113051871,LOC113051882
NC_039263.1	9025001	9075000	9.39929
NC_039290.1	11400001	11450000	9.39583	LOC113065881,LOC113065882
NC_039283.1	7550001	7600000	9.34681	LOC113060016,LOC113059495,LOC113060014,LOC113060015,LOC113060017
NC_039243.1	31875001	31925000	9.33911
NC_039272.1	15050001	15100000	9.29123	LOC113049346,LOC113049348,LOC113049347
NC_039243.1	4725001	4775000	9.19195	rdh8b,mvb12a,lpar2b,LOC113042777,LOC113039050,LOC113037683
NC_039243.1	31675001	31725000	9.18755	LOC113107638,LOC113107657,LOC113107652,LOC113107631,LOC113107665
NC_039278.1	15475001	15525000	9.1413	LOC113055397,LOC113055395,LOC113055396
NC_039258.1	4075001	4125000	9.10863	LOC113115792,LOC113115789,LOC113115818
NC_039276.1	18775001	18825000	9.10754	trnar-ccu,trnam-cau,LOC113053447,si:dkey-11f4.14,LOC113053449
NC_039282.1	19825001	19875000	9.09472	LOC113058818
NC_039244.1	17625001	17675000	9.04004	LOC113118680,LOC113118590,LOC113118562
NC_039264.1	34125001	34175000	9.00623	LOC113040611,LOC113040458
NC_039265.1	11350001	11400000	8.98954	LOC113041317,LOC113041323,LOC113041314,LOC113041305
NC_039285.1	18525001	18575000	8.9761
NC_039251.1	18800001	18850000	8.83764	LOC113108624,LOC113109356,LOC113108626,LOC113108620,LOC113108625
NC_039288.1	11250001	11300000	8.82718	LOC113064176
NC_039249.1	10950001	11000000	8.8141	LOC113105886
NC_039279.1	5225001	5275000	8.78032	LOC113055960
NC_039286.1	12075001	12125000	8.78027	LOC113062514,LOC113062499,LOC113062495
NC_039259.1	7725001	7775000	8.75588	eml5
NC_039269.1	17525001	17575000	8.75169	LOC113045719,myripa,LOC113045717,si:ch211-106h4.4
NC_039243.1	29100001	29150000	8.7515
NC_039246.1	25525001	25575000	8.68386
NC_039281.1	7275001	7325000	8.64816	LOC113058147,LOC113057828
NC_039253.1	17450001	17500000	8.61121	LOC113111244,LOC113111246,LOC113110603
NC_039247.1	1425001	1475000	8.594	LOC113087024,golga2,LOC113070297
NC_039250.1	4525001	4575000	8.57693	LOC113107050
NC_039243.1	19600001	19650000	8.56327	LOC113098762
NC_039275.1	2425001	2475000	8.53941	LOC113052710,LOC113052711,LOC113052713,ufd1l,LOC113052719,LOC113052708,LOC113052712,LOC113052715,LOC113052718
NC_039280.1	400001	450000	8.52395	LOC113056585,LOC113057571,arid4b
NC_039292.1	3250001	3300000	8.45946	LOC113066663,LOC113066665,LOC113066662,tubgcp6
NC_039251.1	32925001	32975000	8.43906	LOC113109087,LOC113108092,LOC113108093,LOC113108094
NC_039263.1	25575001	25625000	8.42095	LOC113039095,LOC113039070,LOC113039100,LOC113039102
NC_039246.1	28575001	28625000	8.40169	LOC113065443,LOC113057031
NC_039266.1	22575001	22625000	8.39829	LOC113042683,LOC113042666,LOC113042674
NC_039274.1	11825001	11875000	8.28765	LOC113051605
NC_039254.1	4300001	4350000	8.26227	LOC113111548,sncgb,mmrn2b
NC_039256.1	22575001	22625000	8.25229
NC_039254.1	1800001	1850000	8.20709	LOC113111437,LOC113111436,LOC113112197,LOC113111433,sec31b,LOC113111435
NC_039269.1	17975001	18025000	8.20203	LOC113045733,LOC113045734,LOC113046329,LOC113045732
NC_039287.1	9550001	9600000	8.18615	LOC113063156
NC_039292.1	3000001	3050000	8.17188	LOC113066650,LOC113066651,LOC113066649
NC_039268.1	12900001	12950000	8.13244	LOC113044355
NC_039264.1	22875001	22925000	8.11812	LOC113040053,LOC113040056,LOC113040055,LOC113040054,LOC113040057
NC_039272.1	27650001	27700000	8.10411	LOC113049849
NC_039263.1	15175001	15225000	8.0566	LOC113038655,LOC113038661,LOC113038658,LOC113038660,LOC113038643
NC_039244.1	13150001	13200000	8.04103	LOC113040475,LOC113115896
NC_039270.1	17050001	17100000	8.04004	LOC113047028,LOC113047643,LOC113047030,LOC113047032,LOC113047029,LOC113047031,LOC113047025
NC_039263.1	16750001	16800000	7.9701	LOC113038753,LOC113038752
NC_039257.1	18000001	18050000	7.95124	LOC113115289
NC_039262.1	22225001	22275000	7.92793	LOC113121196,LOC113121198,LOC113121201,LOC113121197
NC_039249.1	3050001	3100000	7.92584	LOC113105533,LOC113105530,LOC113105531,LOC113105532
NC_039274.1	7775001	7825000	7.91512	LOC113051506
NC_039272.1	28125001	28175000	7.90168	LOC113049860
NC_039280.1	7050001	7100000	7.80532	LOC113056842
NC_039268.1	6000001	6050000	7.80254
NC_039274.1	15825001	15875000	7.76851	LOC113051697
NC_039259.1	11750001	11800000	7.73946
NC_039264.1	10575001	10625000	7.73324
NC_039262.1	14600001	14650000	7.72821	LOC113037771,LOC113037781,LOC113037942,LOC113037769
NC_039254.1	15975001	16025000	7.69996	itga3b,ace
NC_039268.1	12225001	12275000	7.6748	LOC113044348,LOC113044347,sdk1b,LOC113044349
NC_039269.1	12350001	12400000	7.67002	LOC113045526,LOC113045529,LOC113045525
NC_039253.1	10625001	10675000	7.66243	LOC113111007
NC_039270.1	19300001	19350000	7.64692	LOC113047373
NC_039285.1	9175001	9225000	7.64484	LOC113061630,LOC113061631
NC_039291.1	2000001	2050000	7.63645	LOC113066023
NC_039253.1	10900001	10950000	7.59207	LOC113111016,LOC113111339
NC_039259.1	21275001	21325000	7.58368	LOC113117927,LOC113116898
NC_039282.1	15825001	15875000	7.50157	LOC113058687,LOC113058692
NC_039278.1	16475001	16525000	7.50145	LOC113055714,LOC113055430,LOC113055428,LOC113055437
NC_039284.1	12625001	12675000	7.45873	LOC113060685,LOC113060686,LOC113060690,LOC113060301,LOC113060688,LOC113060687,LOC113060684
NC_039257.1	24750001	24800000	7.45825	LOC113115456,LOC113115454
NC_039279.1	13550001	13600000	7.45374	LOC113056286,pkmyt1
NC_039249.1	2075001	2125000	7.44736	LOC113105357
NC_039257.1	23325001	23375000	7.42258
NC_039251.1	34775001	34825000	7.40328	LOC113109138
NC_039269.1	22275001	22325000	7.40148	fndc3ba
NC_039289.1	7400001	7450000	7.34702
NC_039280.1	11550001	11600000	7.32881	LOC113057066,LOC113057067,letm1
NC_039270.1	1500001	1550000	7.29813	LOC113046566,LOC113046530,LOC113046567
NC_039247.1	24775001	24825000	7.28638	LOC113083045,si:ch211-66e2.3
NC_039258.1	24125001	24175000	7.28604	LOC113116589
NC_039293.1	6900001	6950000	7.28174	LOC113067454
NC_039270.1	3850001	3900000	7.24891	LOC113047499,LOC113047434
NC_039292.1	18625001	18675000	7.24637	LOC113067240,urahb,LOC113066481,glg1a
NC_039256.1	6875001	6925000	7.24546	LOC113113486,LOC113113487,LOC113113485
NC_039266.1	14775001	14825000	7.21796	myripb
NC_039272.1	26025001	26075000	7.2046
NC_039253.1	14900001	14950000	7.19749	utp3,ppcs,LOC113111129
NC_039267.1	4150001	4200000	7.19598	LOC113043023,LOC113043024
NC_039260.1	16800001	16850000	7.15107	LOC113118827
NC_039289.1	4375001	4425000	7.14656	LOC113064838,LOC113064844,LOC113064839,LOC113064843,LOC113064841
NC_039252.1	17100001	17150000	7.13918	LOC113110089,LOC113110102,LOC113110077,LOC113110110,LOC113110104
NC_039266.1	16525001	16575000	7.08458	LOC113042437
NC_039288.1	10375001	10425000	7.08272	LOC113064131,LOC113064133
NC_039282.1	16425001	16475000	7.07022	LOC113058947,LOC113058720,LOC113058721
NC_039269.1	13300001	13350000	7.05755	cdh10a
NC_039292.1	6450001	6500000	7.034	LOC113066798,usb1,LOC113066804
NC_039258.1	23275001	23325000	7.02461
NC_039261.1	2400001	2450000	7.01483	kpnb1,LOC113119134,fbxl19
NC_039267.1	17550001	17600000	7.00876	LOC113043567,tnnt3a,LOC113043569,LOC113043565,LOC113043904,LOC113043566
NC_039249.1	10425001	10475000	7.00817	LOC113105379,LOC113105861
NC_039283.1	3400001	3450000	7.00139	preb,adcy3a
NC_039264.1	27950001	28000000	6.99688	LOC113040229,LOC113040232,LOC113040226,LOC113040227,LOC113040230,LOC113040225
NC_039276.1	26000001	26050000	6.97971	LOC113053643
NC_039265.1	17100001	17150000	6.97934	LOC113041566,LOC113041568
NC_039285.1	2800001	2850000	6.97486	LOC113061435,LOC113061437,pak1,LOC113061436,LOC113061438
NC_039248.1	22175001	22225000	6.93629	LOC113101305,tmem45a,chd1l,traf3ip2l,opa1
NC_039256.1	9025001	9075000	6.93377	polr1d,sybl1,sh2d1ab,rps6kal
NC_039274.1	19100001	19150000	6.91458	LOC113051752,LOC113051758,LOC113051751,LOC113051764,LOC113051759,LOC113051753,LOC113051755,LOC113051761
NC_039249.1	14075001	14125000	6.91297	LOC113106016,bbox1,madd
NC_039287.1	17750001	17800000	6.90906	LOC113063457,LOC113063456
NC_039248.1	23000001	23050000	6.8836	LOC113088783
NC_039265.1	12625001	12675000	6.86336	LOC113041359,LOC113041361
NC_039249.1	33450001	33500000	6.85443	LOC113106559,LOC113106628
NC_039255.1	13475001	13525000	6.83931
NC_039251.1	16000001	16050000	6.82635	LOC113108510,LOC113109322
NC_039274.1	12175001	12225000	6.80924	LOC113051609,LOC113051608,LOC113051607
NC_039260.1	1450001	1500000	6.80576	LOC113117988,LOC113118098
NC_039282.1	15850001	15900000	6.80043	LOC113058692
NC_039244.1	18350001	18400000	6.79926	LOC113110869,LOC113110871,LOC113118816,LOC113040761
NC_039279.1	1675001	1725000	6.76967	LOC113055864
NC_039283.1	3025001	3075000	6.75394	LOC113059793
NC_039294.1	2775001	2825000	6.73037	srrm3
NC_039298.1	1250001	1300000	6.70555	LOC113068280,psmg2,LOC113068282
NC_039255.1	6525001	6575000	6.69899	LOC113113156,LOC113113157,LOC113112450
NC_039256.1	7800001	7850000	6.69641	LOC113113509
NC_039270.1	22925001	22975000	6.67642	LOC113047228,LOC113047229,LOC113047227
NC_039264.1	29325001	29375000	6.66854	LOC113040288
NC_039255.1	13650001	13700000	6.66204	LOC113112740,LOC113112738,LOC113112749,LOC113112743
NC_039265.1	5575001	5625000	6.65373	LOC113041083,LOC113041081
NC_039246.1	1400001	1450000	6.64655	LOC113066098,LOC113066740,LOC113066629
NC_039289.1	6725001	6775000	6.63599	LOC113064940,LOC113064941,LOC113064942
NC_039292.1	18775001	18825000	6.63324	LOC113067248,LOC113067249,wwox
NC_039286.1	12725001	12775000	6.62204	LOC113062011,LOC113062560,omgb,btd,LOC113062565
NC_039244.1	1175001	1225000	6.57925	LOC113111714,LOC113111706,LOC113111728,LOC113111700
NC_039278.1	15950001	16000000	6.56745	LOC113055713,LOC113055409,LOC113055411
NC_039246.1	13375001	13425000	6.55624	LOC113056255,LOC113059346,LOC113059333
NC_039243.1	11675001	11725000	6.55615	LOC113109013,LOC113109021,LOC113109028,LOC113109033,LOC113109036,LOC113109778,LOC113109273,LOC113109039,LOC113109045
NC_039277.1	15650001	15700000	6.55064	LOC113054607,LOC113054602,LOC113054600,LOC113054606,LOC113054593
NC_039273.1	14800001	14850000	6.54909	trnai-aau,trnap-ugg,LOC113050639
NC_039260.1	1025001	1075000	6.54282	LOC113118081
NC_039262.1	9725001	9775000	6.53742	snap25a,ankef1a,LOC113120817
NC_039256.1	9050001	9100000	6.53209	sybl1,LOC113114356,rps6kal
NC_039256.1	21250001	21300000	6.51159	LOC113113991
NC_039248.1	4975001	5025000	6.46353	LOC113091770,LOC113091733
NC_039243.1	31950001	32000000	6.42506	LOC113107804
NC_039277.1	13200001	13250000	6.40225	LOC113054491,nf1b,LOC113054492
NC_039254.1	17100001	17150000	6.4019	shisa6
NC_039263.1	23025001	23075000	6.39484	LOC113039003,trnav-cac,LOC113039009,LOC113038998,LOC113039010
NC_039258.1	18700001	18750000	6.38419	LOC113116450,LOC113116449,LOC113116451
NC_039269.1	31200001	31250000	6.37838	trnag-ccc,LOC113046220,LOC113046219
NC_039260.1	1150001	1200000	6.36391	unc13c
NC_039252.1	16975001	17025000	6.36124	LOC113110095,LOC113110097,LOC113110109
NC_039252.1	11825001	11875000	6.35055	gbe1a
NC_039279.1	13975001	14025000	6.34014	LOC113056300,LOC113056301,LOC113056552,LOC113056302
NC_039269.1	8125001	8175000	6.33077	LOC113045318,LOC113046250
NC_039278.1	16125001	16175000	6.31475	LOC113055419,LOC113055647,LOC113055648
NC_039294.1	2700001	2750000	6.30242	znhit3,LOC113068033,rpain,myo19,mlxipl
NC_039266.1	15325001	15375000	6.29955	LOC113042381
NC_039289.1	14075001	14125000	6.29127	LOC113065179,LOC113065178,LOC113065177
NC_039293.1	5225001	5275000	6.29105	LOC113067837,LOC113067559,LOC113067838
NC_039256.1	8025001	8075000	6.28343	LOC113113511
NC_039250.1	20475001	20525000	6.27711	LOC113107546
NC_039244.1	3275001	3325000	6.26623	LOC113112636
NC_039291.1	1675001	1725000	6.25812	LOC113066018,LOC113066020,LOC113066019,LOC113066022
NC_039256.1	8200001	8250000	6.2256	LOC113113514,LOC113113513
NC_039247.1	25375001	25425000	6.22148	fbxw5,LOC113083569,tmem203,traf2b,alad,LOC113083575
NC_039253.1	6950001	7000000	6.22026	LOC113111335,LOC113110888
NC_039287.1	10275001	10325000	6.22018	LOC113063239,LOC113063245,LOC113063250,LOC113063238,LOC113063237
NC_039250.1	15600001	15650000	6.21188
NC_039281.1	6475001	6525000	6.20689	LOC113058024
NC_039285.1	1800001	1850000	6.20229	chst8
NC_039263.1	10850001	10900000	6.1867	LOC113038454,LOC113038455,LOC113038456,LOC113038459,LOC113038458,LOC113038460,LOC113038457
NC_039252.1	7200001	7250000	6.18215	LOC113110413,tbc1d10ab,LOC113110424
NC_039255.1	7075001	7125000	6.17562	LOC113112471,LOC113112472,LOC113112474,LOC113112469
NC_039250.1	20725001	20775000	6.17182	LOC113107556,LOC113107560,LOC113107558,LOC113107557,LOC113107559
NC_039292.1	18075001	18125000	6.15731	LOC113067221
NC_039279.1	800001	850000	6.13927	LOC113055826,LOC113055805,LOC113056465,LOC113055806,LOC113055827,LOC113055786
NC_039252.1	19850001	19900000	6.12832	LOC113110215,LOC113110218,LOC113110220,LOC113110222,LOC113110221
NC_039274.1	20350001	20400000	6.12483	LOC113051796,LOC113051792,LOC113051795,LOC113051793
NC_039269.1	12275001	12325000	6.1239	LOC113045519,LOC113045522,LOC113045524
NC_039280.1	8375001	8425000	6.12273	LOC113056917,LOC113056916
NC_039279.1	10775001	10825000	6.11778	LOC113056169
NC_039255.1	21750001	21800000	6.09365	LOC113113024
NC_039298.1	175001	225000	6.08705	LOC113068243,LOC113068212
NC_039286.1	12050001	12100000	6.05866	LOC113062514
NC_039270.1	2600001	2650000	6.05163	LOC113047536,LOC113047448,LOC113047426
NC_039262.1	2250001	2300000	6.0498	LOC113120491,LOC113120528,LOC113120501
NC_039290.1	6300001	6350000	6.04531	LOC113065298,LOC113065651
NC_039267.1	9575001	9625000	6.04466	cry2
NC_039257.1	22375001	22425000	6.03486	LOC113115485
NC_039243.1	32475001	32525000	6.02073	LOC113107966,LOC113107974,LOC113107983,LOC113083412,LOC113107990
NC_039265.1	12925001	12975000	6.0201	eif4e2rs1,ephb4b
NC_039258.1	17875001	17925000	6.01799	tlr21,prr19,pafah1b3,LOC113116402,LOC113116845,LOC113116846
NC_039246.1	28000001	28050000	6.01759	LOC113065038,tulp3,LOC113065022
NC_039250.1	15475001	15525000	6.01625
NC_039260.1	16550001	16600000	5.99513	LOC113118547
NC_039287.1	11625001	11675000	5.99233	LOC113063284,LOC113063287,LOC113063286
NC_039263.1	7400001	7450000	5.99044
NC_039286.1	13125001	13175000	5.98385	LOC113062573
NC_039256.1	7975001	8025000	5.96248	LOC113113511
NC_039273.1	600001	650000	5.96047	LOC113050128
NC_039264.1	34100001	34150000	5.95097	LOC113040448
NC_039251.1	2275001	2325000	5.94506	LOC113108187
NC_039249.1	11225001	11275000	5.94453	LOC113105892,LOC113105874,LOC113105867
NC_039277.1	5225001	5275000	5.94406	LOC113054130,LOC113053894,LOC113054161,LOC113054150
NC_039273.1	1525001	1575000	5.94215	LOC113050167,LOC113050165,LOC113050168,LOC113050170,LOC113050171,LOC113050169
NC_039250.1	8725001	8775000	5.94207	LOC113107200
NC_039272.1	24100001	24150000	5.93788	LOC113049735,LOC113049734
NC_039270.1	20950001	21000000	5.92543	LOC113047684,LOC113047109
NC_039281.1	9775001	9825000	5.92383	LOC113058041
NC_039268.1	22625001	22675000	5.8942	LOC113044656
NC_039256.1	16700001	16750000	5.88856	LOC113114491
NC_039250.1	12775001	12825000	5.87498
NC_039272.1	27400001	27450000	5.87173	LOC113049847
NC_039258.1	13350001	13400000	5.85464	LOC113116192
NC_039253.1	18125001	18175000	5.80657	LOC113111286,LOC113111300,LOC113110609,LOC113110610,LOC113111265,LOC113111269
NC_039280.1	150001	200000	5.80475	LOC113056577,LOC113056576,LOC113056578
NC_039264.1	28325001	28375000	5.80434	LOC113040558,LOC113040255,LOC113040254
NC_039272.1	29700001	29750000	5.80079
NC_039301.1	1125001	1175000	5.77199	LOC113068778
NC_039283.1	3075001	3125000	5.76153
NC_039262.1	4950001	5000000	5.75985	LOC113037802,taar11,taar10b,LOC113037804,taar10,LOC113037806,LOC113037895
NC_039262.1	18900001	18950000	5.74969	LOC113121108
NC_039251.1	13575001	13625000	5.72292	LOC113108428,LOC113108430,LOC113108431,LOC113109305
NC_039276.1	25525001	25575000	5.72068	LOC113053627,LOC113053628,LOC113053629,LOC113053630
NC_039278.1	13425001	13475000	5.71464	tmem44,LOC113055324
NC_039277.1	9300001	9350000	5.71462	LOC113054305,LOC113054304,LOC113054303
NC_039256.1	2200001	2250000	5.71186
NC_039251.1	19900001	19950000	5.71035	LOC113108656,LOC113109362
NC_039288.1	2125001	2175000	5.70741	tcf25
NC_039283.1	21175001	21225000	5.70674	LOC113059249,LOC113059251,LOC113059253,LOC113059252,LOC113059659,LOC113059250
NC_039249.1	16650001	16700000	5.70107	LOC113106087,mtch2,LOC113106088
NC_039277.1	14875001	14925000	5.70013	trim69,npffr1l1,bmp1b,antxr1b
NC_039280.1	12000001	12050000	5.68398	LOC113057095,LOC113057094,LOC113057092
NC_039291.1	4850001	4900000	5.67058	LOC113066065
NC_039274.1	18700001	18750000	5.66183
NC_039245.1	23600001	23650000	5.6585	LOC113051649
NC_039253.1	375001	425000	5.64287	LOC113110677,LOC113110689,LOC113110680,LOC113110686,LOC113110542,LOC113110652
NC_039277.1	9850001	9900000	5.64247	LOC113054338,LOC113054340,LOC113054341,LOC113054339,LOC113054342,LOC113054343
NC_039253.1	15550001	15600000	5.6299	LOC113111172,sulf2a
NC_039290.1	6850001	6900000	5.6205	LOC113065360,trnat-ugu,LOC113065670,LOC113065669,LOC113065671
NC_039286.1	4600001	4650000	5.59614	LOC113062208,LOC113062207,LOC113062209
NC_039300.1	2150001	2200000	5.59467	nudt3a,LOC113068666,LOC113068669,LOC113068664
NC_039251.1	31900001	31950000	5.5936	LOC113108085,LOC113109061,LOC113109062,LOC113109047,LOC113109049,LOC113109051
NC_039291.1	2325001	2375000	5.58953	LOC113066032,LOC113066033
NC_039249.1	32125001	32175000	5.55563	neo1a
NC_039256.1	8900001	8950000	5.55435	hmgn6,LOC113114354,sh3bgrl
NC_039251.1	6900001	6950000	5.55103	LOC113108251,LOC113108252
NC_039248.1	18200001	18250000	5.54441	LOC113099074,LOC113099097
NC_039267.1	13750001	13800000	5.53455	LOC113043886,LOC113043422
NC_039255.1	6125001	6175000	5.50303	LOC113112438,LOC113112439
NC_039247.1	5950001	6000000	5.49855	zgc:112294,LOC113068999,cabp7a,scarf2
NC_039245.1	14000001	14050000	5.47581	LOC113055061,LOC113055684,LOC113055941,LOC113054832
NC_039281.1	10650001	10700000	5.47505	LOC113058152,LOC113057871,LOC113057872
NC_039245.1	17250001	17300000	5.45162	LOC113054722
NC_039267.1	23325001	23375000	5.44979
NC_039274.1	16625001	16675000	5.44309
NC_039272.1	6850001	6900000	5.43585	LOC113049028,LOC113049029,LOC113049030,LOC113049033,LOC113049026,LOC113049027
NC_039270.1	25200001	25250000	5.43107	LOC113047309,LOC113047414
NC_039257.1	7750001	7800000	5.4293	LOC113114914,LOC113114911,LOC113114915,LOC113114918
NC_039248.1	4825001	4875000	5.41317	LOC113091666,myh10,LOC113091673
NC_039262.1	14225001	14275000	5.41216	LOC113121017,LOC113121018,LOC113121019,LOC113037938,LOC113121016
NC_039264.1	29775001	29825000	5.39785	LOC113040305,LOC113040307
NC_039288.1	13675001	13725000	5.39657	LOC113064291,ccdc90b,LOC113064294,LOC113064289,LOC113064290,LOC113064292,LOC113064296
NC_039243.1	32325001	32375000	5.37271	LOC113107870,LOC113107890
NC_039269.1	30925001	30975000	5.35952	LOC113046207,LOC113046486,LOC113046206,LOC113046205
NC_039288.1	16375001	16425000	5.34553	LOC113063684,LOC113063686,LOC113063687,LOC113063688,LOC113063690,LOC113063689
NC_039251.1	20525001	20575000	5.34291	LOC113108680,LOC113108682
NC_039249.1	35900001	35950000	5.33213	slc8a4b
NC_039282.1	20025001	20075000	5.3204	LOC113058957
NC_039244.1	18500001	18550000	5.31807	LOC113118881,LOC113118834
NC_039256.1	2800001	2850000	5.31348	LOC113113428
NC_039282.1	19950001	20000000	5.31243	LOC113058813,LOC113058819
NC_039272.1	25825001	25875000	5.30523	nrgna
NC_039251.1	16275001	16325000	5.30239	LOC113109328,LOC113108044,LOC113109330,LOC113109329
NC_039287.1	14725001	14775000	5.29439	LOC113062708,LOC113063377,LOC113063378,LOC113062757
NC_039286.1	4225001	4275000	5.29334	LOC113062185,LOC113062186,LOC113061932
NC_039246.1	4775001	4825000	5.27688	LOC113067554
NC_039282.1	20075001	20125000	5.27557	LOC113058957,LOC113058820,LOC113058824
NC_039248.1	22025001	22075000	5.26267	her6
NC_039266.1	14475001	14525000	5.26176	LOC113042755,LOC113042359
NC_039266.1	1275001	1325000	5.25478	ctnnd2a
NC_039259.1	23900001	23950000	5.25417	LOC113117674,LOC113117676,LOC113117678,baz1a,snx6,LOC113117677
NC_039270.1	16500001	16550000	5.25046	LOC113047002,cacna1ia
NC_039250.1	1100001	1150000	5.24392	LOC113106920
NC_039291.1	2725001	2775000	5.24175	LOC113066041
NC_039260.1	1425001	1475000	5.2381	garre1,LOC113117988,LOC113118098
NC_039259.1	9325001	9375000	5.23799	LOC113117174,LOC113117176,gnrh3,actn2b,LOC113117175,ryr2b
NC_039248.1	11850001	11900000	5.23252	col18a1b
NC_039251.1	27825001	27875000	5.23205	dbi,c9h2orf76,LOC113108952,LOC113108953
NC_039300.1	3600001	3650000	5.22929	gp9,cnbpa,iqsec1a
NC_039272.1	5775001	5825000	5.2292	LOC113048987,LOC113048982,LOC113048980
NC_039266.1	1425001	1475000	5.22852	LOC113041968,LOC113041788
NC_039256.1	8450001	8500000	5.22716	cysltr1
NC_039248.1	18300001	18350000	5.2202	LOC113099213,trnaa-agc,LOC113099086,LOC113099218
NC_039248.1	1475001	1525000	5.21218	fam83fb,LOC113089774,LOC113089785
NC_039286.1	14050001	14100000	5.20065	col11a2,rxrba
NC_039285.1	9275001	9325000	5.19713	LOC113061634,LOC113061636,LOC113061637,LOC113061635,LOC113061638,LOC113061639
NC_039279.1	1375001	1425000	5.19658	c37h10orf90,LOC113055846
NC_039263.1	19225001	19275000	5.19547	LOC113038831,zmat1,LOC113038828,entpd2b
NC_039278.1	9025001	9075000	5.18822	LOC113055159,rab3ab,LOC113055157,crtc1b,ddx49
NC_039271.1	5675001	5725000	5.18713	LOC113048524,LOC113048465
NC_039258.1	26750001	26800000	5.17685	erfl1,LOC113116657
NC_039260.1	1500001	1550000	5.17538	LOC113117988,LOC113118099
NC_039274.1	15350001	15400000	5.1691	LOC113051696
NC_039288.1	825001	875000	5.16514	LOC113063703
NC_039258.1	2125001	2175000	5.15972	bola1,LOC113115725,sv2a
NC_039259.1	20650001	20700000	5.15622	LOC113117584,LOC113117583
NC_039268.1	22050001	22100000	5.15367	LOC113044640,pard3ba
NC_039279.1	4325001	4375000	5.15099	LOC113055932,LOC113055931
NC_039263.1	12600001	12650000	5.15011	rpl23a,LOC113038547,nipal4,tlcd1,supt6h,gria1b
NC_039275.1	3650001	3700000	5.14228	commd10,LOC113052768
NC_039278.1	10400001	10450000	5.14125	LOC113055697,LOC113055221
NC_039248.1	13000001	13050000	5.13527	LOC113097233
NC_039265.1	15650001	15700000	5.12345	cd34,LOC113041508
NC_039299.1	550001	600000	5.11841	tlr5a,tlr5b,LOC113068534,LOC113068535,LOC113068533,LOC113068530
NC_039290.1	5925001	5975000	5.11446	LOC113065633,LOC113065630,LOC113065632
NC_039250.1	20550001	20600000	5.11328	LOC113107548,LOC113107549,LOC113106765,LOC113107547
NC_039290.1	11150001	11200000	5.10526	LOC113065389,LOC113065875,LOC113065874
NC_039250.1	19900001	19950000	5.09024	LOC113106763,srxn1,LOC113107524,LOC113107525
NC_039274.1	33825001	33875000	5.08419	LOC113052269,LOC113052272,LOC113052546,LOC113052270
NC_039255.1	125001	175000	5.08122	LOC113112274
NC_039256.1	31675001	31725000	5.08045	LOC113114360
NC_039293.1	4900001	4950000	5.07662	LOC113067832,LOC113067614,LOC113067831,LOC113067833,LOC113067834
NC_039273.1	18000001	18050000	5.07319	LOC113050717
NC_039289.1	100001	150000	5.07244	LOC113064587,LOC113064589,LOC113064588
NC_039269.1	4975001	5025000	5.07013	LOC113046243
NC_039245.1	16050001	16100000	5.05488	LOC113054920,sumo2b,LOC113055865,LOC113055359,gga3b,LOC113055635
NC_039267.1	3600001	3650000	5.0444	coro2bb,itga11b
NC_039259.1	12125001	12175000	5.04225	cmpk2,LOC113117279,rnf144aa,LOC113117285
NC_039276.1	21025001	21075000	5.03296
NC_039271.1	3525001	3575000	5.03254	LOC113047875,LOC113048657,LOC113047874
NC_039281.1	6350001	6400000	5.03243
NC_039300.1	3700001	3750000	5.0281
NC_039291.1	6775001	6825000	5.02173	LOC113066114
NC_039267.1	4825001	4875000	5.02112
NC_039268.1	5075001	5125000	5.00501	LOC113044763
NC_039268.1	12525001	12575000	4.9999	LOC113044350
NC_039243.1	22100001	22150000	4.99857	LOC113050945
NC_039256.1	11175001	11225000	4.98082	LOC113113606,lygl1,ids
NC_039248.1	26725001	26775000	4.97866	LOC113104862
NC_039288.1	16200001	16250000	4.97864	LOC113064381,LOC113064382,LOC113064380,LOC113064384
NC_039245.1	15450001	15500000	4.97764	LOC113055305,LOC113055961,LOC113055607
NC_039274.1	12350001	12400000	4.97514	LOC113051610
NC_039250.1	22525001	22575000	4.97452	unm_hu7912
NC_039243.1	17100001	17150000	4.97411	LOC113110260,LOC113090925,LOC113091352,dnajb14
NC_039265.1	18675001	18725000	4.97259	LOC113041707,LOC113040895
NC_039252.1	10775001	10825000	4.97096	f9b,LOC113109832,mcf2b,fgf13b,htatsf1
NC_039257.1	22225001	22275000	4.97	LOC113115484
NC_039287.1	775001	825000	4.96263	LOC113062802,LOC113063531,LOC113063528,LOC113063529,LOC113063530,LOC113062803
NC_039263.1	17700001	17750000	4.95454	LOC113039153,LOC113038752
NC_039259.1	22625001	22675000	4.94351	LOC113117626,LOC113117621,LOC113117623,LOC113117625
NC_039274.1	30525001	30575000	4.93809	LOC113052083,LOC113052084
NC_039259.1	14825001	14875000	4.93287	LOC113117359,LOC113117361
NC_039288.1	7925001	7975000	4.92781	LOC113063727,trpc2b,rrm1
NC_039284.1	2975001	3025000	4.92544	LOC113060429
NC_039277.1	1400001	1450000	4.92256	LOC113053988
NC_039247.1	850001	900000	4.91204	LOC113086914,LOC113070131,LOC113070139
NC_039246.1	1	50000	4.90204	LOC113068388,LOC113068390,LOC113066362
NC_039283.1	24025001	24075000	4.89752	LOC113059357
NC_039263.1	7800001	7850000	4.89647	sgcd
NC_039299.1	1475001	1525000	4.89501	LOC113068576,LOC113068554
NC_039291.1	6975001	7025000	4.89212	LOC113066116,LOC113066117,mak
NC_039263.1	21075001	21125000	4.86438	LOC113038079
NC_039250.1	7075001	7125000	4.86111	acbd6,LOC113107133,LOC113107131
NC_039257.1	11975001	12025000	4.8562	LOC113115116,LOC113115112,LOC113115113
NC_039256.1	29150001	29200000	4.85497	LOC113114246,LOC113114247,LOC113114248
NC_039245.1	11600001	11650000	4.8515	LOC113048088,LOC113048113
NC_039247.1	23875001	23925000	4.8352	LOC113082180,cdc26,LOC113082320,LOC113082197,slc31a1,LOC113082336
NC_039269.1	30450001	30500000	4.83248	zmp:0000000625
NC_039276.1	1225001	1275000	4.83053	LOC113052912,LOC113052911
NC_039264.1	26825001	26875000	4.83032	LOC113040551
NC_039251.1	4500001	4550000	4.828	LOC113109193,LOC113109177
NC_039273.1	17075001	17125000	4.82661	LOC113050690,LOC113051112,LOC113050691,LOC113050692
NC_039251.1	3675001	3725000	4.82622	LOC113109252,LOC113109230,LOC113109206,LOC113109283
NC_039263.1	20550001	20600000	4.82272	LOC113038118,LOC113038119,LOC113038120
NC_039294.1	2250001	2300000	4.81316	LOC113067928,LOC113068017
NC_039288.1	7150001	7200000	4.81053	ca4c,LOC113064016,LOC113064014,trnaw-cca,trnae-cuc,LOC113063725,LOC113064012,LOC113064013
NC_039283.1	5375001	5425000	4.80541	LOC113059894,LOC113059895,LOC113059898,LOC113059896,LOC113059899,LOC113059900,LOC113059893
NC_039277.1	5125001	5175000	4.8017	LOC113054109,LOC113054110,LOC113054111
NC_039280.1	16300001	16350000	4.80164
NC_039243.1	31800001	31850000	4.79985	LOC113107747,LOC113107739,LOC113107769
NC_039287.1	11300001	11350000	4.79984	LOC113063269,LOC113062703,LOC113063285,LOC113063277
NC_039248.1	18700001	18750000	4.79214	pex5la
NC_039247.1	950001	1000000	4.7811	LOC113086930,LOC113070144,LOC113070139
NC_039259.1	6425001	6475000	4.78061
NC_039244.1	18175001	18225000	4.78042	LOC113118796,LOC113118807
NC_039263.1	13775001	13825000	4.77427	LOC113039197,LOC113038587
NC_039268.1	12550001	12600000	4.76186	LOC113044350
NC_039245.1	25050001	25100000	4.74769	LOC113052271,LOC113052285
NC_039276.1	18050001	18100000	4.73708	LOC113053431,LOC113053418
NC_039244.1	1825001	1875000	4.7363	LOC113112044,LOC113112126,LOC113112119
NC_039290.1	10450001	10500000	4.73276	LOC113065836
NC_039290.1	700001	750000	4.73171	LOC113065420,LOC113065417,LOC113065418,LOC113065419
NC_039266.1	22050001	22100000	4.72188	kcnh2b
NC_039252.1	9900001	9950000	4.71852	LOC113109770,LOC113110460,LOC113109771
NC_039243.1	2650001	2700000	4.71657	LOC113113875,LOC113113750
NC_039270.1	13900001	13950000	4.71608	si:dkey-93n13.2,LOC113046888,phb,LOC113046886,LOC113046889,LOC113046890
NC_039252.1	14925001	14975000	4.71507	LOC113110471,LOC113109999
NC_039285.1	21850001	21900000	4.71311	LOC113061898
NC_039284.1	425001	475000	4.70761	LOC113060379,eipr1
NC_039251.1	20350001	20400000	4.70196	LOC113108062,hs6st3b
NC_039264.1	1375001	1425000	4.7019	LOC113040734,LOC113039318
NC_039295.1	700001	750000	4.69995	slc6a11b
NC_039243.1	1200001	1250000	4.69742	LOC113111493,LOC113111590
NC_039277.1	7425001	7475000	4.69734	LOC113054232,LOC113054233
NC_039254.1	3450001	3500000	4.69496	LOC113111507
NC_039249.1	6100001	6150000	4.69236	LOC113105669,LOC113105670,LOC113105668
NC_039252.1	19775001	19825000	4.68863	LOC113110209,LOC113110210,LOC113110205,rilpl1,hip1r,LOC113110369
NC_039258.1	17975001	18025000	4.68065	LOC113116404,LOC113116403
NC_039288.1	10625001	10675000	4.6805	LOC113064147,LOC113064146,LOC113064144
NC_039268.1	17575001	17625000	4.67875	LOC113044516,LOC113044518,LOC113044515
NC_039271.1	6700001	6750000	4.6773	mansc1,si:zfos-932h1.3,LOC113047913,LOC113047914,LOC113047917
NC_039260.1	16950001	17000000	4.66797	LOC113118828
NC_039247.1	19225001	19275000	4.66312	LOC113079701
NC_039250.1	15300001	15350000	4.66164	foxf1
NC_039289.1	13950001	14000000	4.66129
NC_039295.1	475001	525000	4.65971
NC_039245.1	13550001	13600000	4.65891	LOC113048789,LOC113048781,LOC113048797,LOC113048803,LOC113048810
NC_039249.1	25200001	25250000	4.65771	LOC113106326,LOC113106327,nsmaf,ank2b
NC_039247.1	5825001	5875000	4.65662	fbxo21,fbxw8,tesca,LOC113087252
NC_039269.1	5575001	5625000	4.65483	LOC113045186,kcnj10b,LOC113045196,pnp5b
NC_039250.1	29850001	29900000	4.62789	LOC113107882,LOC113107886,nadka
NC_039260.1	16400001	16450000	4.61305	LOC113118546
NC_039292.1	8325001	8375000	4.61183	LOC113066852,LOC113066854
NC_039265.1	2950001	3000000	4.60843	LOC113040988,LOC113040990
NC_039288.1	17300001	17350000	4.60529	LOC113063767,LOC113064408
NC_039291.1	2900001	2950000	4.60152	LOC113066042,LOC113065927,LOC113066039
NC_039260.1	20000001	20050000	4.5974
NC_039248.1	3000001	3050000	4.58877	pcdh9,LOC113090550
NC_039294.1	1950001	2000000	4.58645	pbx3a,mapkap1
NC_039252.1	6550001	6600000	4.57925	LOC113110409,LOC113110386
NC_039278.1	15800001	15850000	4.57538	LOC113055405,LOC113055407
NC_039267.1	500001	550000	4.57184	LOC113042894
NC_039259.1	19425001	19475000	4.54972
NC_039298.1	4975001	5025000	4.53915	her12,LOC113068370,tas1r1,LOC113068367
NC_039270.1	23175001	23225000	4.53549	LOC113047235,LOC113047236
NC_039269.1	19500001	19550000	4.53359	LOC113045772
NC_039251.1	17525001	17575000	4.53329	LOC113108549
NC_039262.1	24000001	24050000	4.53008	LOC113037862
NC_039272.1	19475001	19525000	4.52042	LOC113049547
NC_039250.1	16550001	16600000	4.51352	LOC113107430
NC_039269.1	5350001	5400000	4.50991	LOC113045177
NC_039285.1	18050001	18100000	4.50762	LOC113061821,LOC113061820,LOC113061822
NC_039260.1	23450001	23500000	4.50708	LOC113118706
NC_039272.1	800001	850000	4.50433	LOC113048758,LOC113048760
NC_039249.1	33350001	33400000	4.50131	tyrp1a,LOC113106561,LOC113106548,LOC113106552,LOC113106540,LOC113106544,LOC113106537
NC_039268.1	11200001	11250000	4.50021	LOC113044315,LOC113044316
NC_039252.1	10250001	10300000	4.49939	LOC113109471
NC_039278.1	19550001	19600000	4.49517	LOC113055557,LOC113055559,LOC113055558,LOC113055560,LOC113055562
NC_039252.1	21500001	21550000	4.49237	sec14l7,slc4a5b,vps37bb,LOC113110331,LOC113110333
NC_039277.1	6100001	6150000	4.48859
NC_039245.1	15525001	15575000	4.48851	LOC113055676,LOC113055857,LOC113054976,LOC113055077
NC_039273.1	15625001	15675000	4.47951
NC_039289.1	11025001	11075000	4.46879	LOC113065099
NC_039257.1	2700001	2750000	4.4644	LOC113114738,LOC113114737,LOC113114736,LOC113114740,LOC113114744,LOC113114567
NC_039250.1	25225001	25275000	4.45887
NC_039268.1	12425001	12475000	4.45536	LOC113044350
NC_039257.1	14775001	14825000	4.4538	trnat-agu,trnat-cgu,trnat-ugu,trnar-ucu,trnai-aau,LOC113115220
NC_039269.1	26325001	26375000	4.45374	LOC113046057,LOC113046058,LOC113046059
NC_039266.1	2125001	2175000	4.44188	tbc1d24,LOC113042011,LOC113041840,mss51,LOC113041987
NC_039251.1	4650001	4700000	4.4399	LOC113109177
NC_039278.1	12325001	12375000	4.43783	LOC113055269,LOC113055270
NC_039292.1	3525001	3575000	4.43607	LOC113066674,LOC113066673,LOC113066675
NC_039258.1	26675001	26725000	4.43527	megf8,LOC113116655
NC_039244.1	7375001	7425000	4.43305	LOC113110592,LOC113110599,LOC113114623
NC_039258.1	10525001	10575000	4.42015	sema6cb
NC_039248.1	13525001	13575000	4.41808	ppp1r12c
NC_039270.1	1775001	1825000	4.40847
NC_039278.1	900001	950000	4.40526	LOC113055670,LOC113054914
NC_039270.1	13775001	13825000	4.40082	LOC113046879,LOC113046875,LOC113046876,LOC113046877,LOC113046878
NC_039278.1	12725001	12775000	4.39904	LOC113055294,LOC113055641,LOC113055292,LOC113055295
NC_039244.1	5650001	5700000	4.39202
NC_039269.1	17625001	17675000	4.39182	LOC113046412,LOC113046328,yes1
NC_039286.1	14225001	14275000	4.38872	LOC113062616,LOC113061965,LOC113062614,LOC113062615
NC_039280.1	125001	175000	4.38345	LOC113056577,LOC113056576,LOC113056575
NC_039243.1	15975001	16025000	4.38336	rasa3
NC_039263.1	18250001	18300000	4.37677	LOC113038783
NC_039250.1	14150001	14200000	4.36584
NC_039261.1	2225001	2275000	4.36328	psmd3,LOC113119130
NC_039268.1	10100001	10150000	4.36273
NC_039252.1	2775001	2825000	4.3615	LOC113109554,pam,il6st
NC_039258.1	4675001	4725000	4.3452	rims2a
NC_039258.1	25400001	25450000	4.34515	ice1
NC_039244.1	19100001	19150000	4.34471	LOC113119143,LOC113119136,LOC113119151
NC_039285.1	575001	625000	4.34372	LOC113061368,LOC113061367,LOC113061364,LOC113061358,LOC113061360
NC_039264.1	19725001	19775000	4.34284	LOC113039948,LOC113039950,LOC113039949
NC_039277.1	2125001	2175000	4.33998	palm2akap2
NC_039254.1	15175001	15225000	4.32824
NC_039284.1	100001	150000	4.32716	LOC113060372,ttc8,unc79,LOC113060374
NC_039263.1	10250001	10300000	4.32652	LOC113038422
NC_039270.1	650001	700000	4.32221	LOC113047601,LOC113046556
NC_039250.1	26350001	26400000	4.3155	LOC113107805,LOC113107806
NC_039262.1	7350001	7400000	4.31257	angel2,vash2
NC_039291.1	9050001	9100000	4.31212
NC_039257.1	15450001	15500000	4.30865	mre11a,LOC113115241
NC_039269.1	14175001	14225000	4.30432	ube2wa,elocb,LOC113046402,LOC113046404,LOC113046403,LOC113045586
NC_039257.1	9400001	9450000	4.3008	agmo,dgkb
NC_039247.1	32125001	32175000	4.29757	kntc1
NC_039260.1	19225001	19275000	4.29579	LOC113118616
NC_039291.1	3225001	3275000	4.28732	LOC113066047,LOC113066048
NC_039292.1	18000001	18050000	4.28503	LOC113066415
NC_039248.1	24525001	24575000	4.27799	LOC113102985,LOC113088991,LOC113102999,LOC113088790
NC_039264.1	725001	775000	4.27698
NC_039287.1	19475001	19525000	4.27004	LOC113063523,LOC113063521
NC_039254.1	16900001	16950000	4.269	LOC113111998,vkorc1,LOC113112189,LOC113111997,LOC113112190,LOC113111995,LOC113111996
NC_039295.1	325001	375000	4.26671	LOC113068127,LOC113068125
NC_039251.1	5500001	5550000	4.26093	mid1,LOC113108210
NC_039247.1	20050001	20100000	4.26087	LOC113080082,LOC113080102
NC_039269.1	18875001	18925000	4.25895	LOC113045762,LOC113045763,dusp28
NC_039269.1	13150001	13200000	4.25567	cdh18a
NC_039251.1	5625001	5675000	4.25256	cnmd,LOC113108214,LOC113108215
NC_039289.1	14825001	14875000	4.25152	LOC113065203
NC_039289.1	13125001	13175000	4.24971
NC_039264.1	31550001	31600000	4.24726	LOC113040387,LOC113040392,LOC113040580,LOC113040386,LOC113040391
NC_039244.1	27425001	27475000	4.24603	LOC113038829
NC_039251.1	27900001	27950000	4.24598	LOC113108956
NC_039284.1	11275001	11325000	4.2427	LOC113060650,LOC113060649
NC_039269.1	15925001	15975000	4.23969	gadd45aa,gng12a
NC_039277.1	6225001	6275000	4.23878	LOC113054173,LOC113054174,LOC113054176
NC_039266.1	13700001	13750000	4.23734	myca,LOC113042351
NC_039247.1	31050001	31100000	4.2304	LOC113086010,LOC113086208,LOC113085761
NC_039270.1	10875001	10925000	4.22993	LOC113047623
NC_039254.1	18850001	18900000	4.22706
NC_039244.1	26150001	26200000	4.22587	LOC113038520,LOC113038353
NC_039287.1	3800001	3850000	4.22078	LOC113062681,LOC113062971,LOC113062968,LOC113062967,LOC113062972
NC_039258.1	18650001	18700000	4.21353	riiad1,znf687a,otoa,LOC113116449
NC_039261.1	1900001	1950000	4.20417	LOC113120172,trnai-aau,trnaq-cug,LOC113120246,LOC113119127,LOC113120171,LOC113119126
NC_039251.1	27525001	27575000	4.19603	adam23b,casp10
NC_039267.1	22425001	22475000	4.1946
NC_039247.1	3875001	3925000	4.18628	htr7c,piwil2,slc39a14
NC_039253.1	17875001	17925000	4.18438	LOC113111288,LOC113111289,LOC113111274
NC_039252.1	7975001	8025000	4.17931	LOC113109708
NC_039274.1	13125001	13175000	4.17317	trmt44
NC_039256.1	29175001	29225000	4.17298	LOC113114247,LOC113114248,LOC113114249
NC_039279.1	1275001	1325000	4.16813	dock1
NC_039247.1	30000001	30050000	4.16385	LOC113085299,LOC113085315,LOC113085283
NC_039265.1	2075001	2125000	4.15853	rab5if,dhx35,plcg1,zhx3b
NC_039264.1	32550001	32600000	4.15424	LOC113040587,LOC113040425,LOC113040426,LOC113040588,LOC113040422
NC_039285.1	6375001	6425000	4.15194
NC_039263.1	25225001	25275000	4.14173	LOC113039096,LOC113039089,LOC113039098
NC_039263.1	16775001	16825000	4.13924	LOC113038753,LOC113038715,LOC113038752
NC_039287.1	14175001	14225000	4.13527	LOC113063350
NC_039272.1	18075001	18125000	4.12897	slc7a6os,slc7a6,LOC113049483,scube2,LOC113049481,LOC113049482
NC_039261.1	21150001	21200000	4.12478	LOC113119793,LOC113119795,LOC113119794,LOC113119796,LOC113119797
NC_039272.1	6500001	6550000	4.11627	LOC113048998,LOC113048996,LOC113048997
NC_039243.1	13575001	13625000	4.10953	LOC113071419,LOC113071314
NC_039259.1	14950001	15000000	4.10881	LOC113117861,LOC113117364,LOC113117358,LOC113117370,LOC113117353
NC_039266.1	9875001	9925000	4.10771	slco5a1,LOC113042254
NC_039286.1	12200001	12250000	4.10018	LOC113062542,LOC113062543
NC_039273.1	2850001	2900000	4.09423	LOC113050209,LOC113050208,cacna2d2a
NC_039248.1	13275001	13325000	4.08826	LOC113097308,lhfpl4a
NC_039266.1	2325001	2375000	4.08763	LOC113042058,slc6a16b,LOC113042005,LOC113041995
NC_039247.1	11875001	11925000	4.08702	LOC113069127,LOC113087597
NC_039248.1	22800001	22850000	4.08661	LOC113101788
NC_039251.1	36325001	36375000	4.08502	LOC113109159
NC_039287.1	2150001	2200000	4.08053	LOC113062731,LOC113062863,LOC113062862,LOC113062865,LOC113062864,LOC113062866
NC_039273.1	17825001	17875000	4.07942	LOC113050716
NC_039277.1	9325001	9375000	4.07676	LOC113054305,LOC113054304,LOC113054307
NC_039300.1	3150001	3200000	4.07641	LOC113068691
NC_039249.1	13650001	13700000	4.06811
NC_039258.1	16400001	16450000	4.06163	has2
NC_039257.1	14525001	14575000	4.06072	glod4,LOC113115213,dynll2a,LOC113115210,srsf1a,LOC113115212,LOC113115211
NC_039260.1	24300001	24350000	4.06054	LOC113118734
NC_039263.1	15250001	15300000	4.0585	LOC113038114,diablob,LOC113038664
NC_039259.1	6650001	6700000	4.05444	arf6b,vcpkmt,aspg,LOC113117051,LOC113117848
NC_039284.1	14575001	14625000	4.05431
NC_039259.1	14900001	14950000	4.0451	LOC113117366,ccdc32,LOC113117354,LOC113117371,disp2
NC_039278.1	3100001	3150000	4.04122	LOC113054975,LOC113054972,LOC113054973
NC_039258.1	26900001	26950000	4.03767	LOC113116664,LOC113116663,irgq1,LOC113116865,cblc,bcl3
NC_039261.1	1975001	2025000	4.0348	LOC113119128
NC_039255.1	24700001	24750000	4.03458	LOC113113083,LOC113113080
NC_039274.1	19925001	19975000	4.03443	LOC113051786
NC_039257.1	13400001	13450000	4.03441	ncam1b
NC_039245.1	675001	725000	4.02736	LOC113041448,LOC113042498,LOC113042481,LOC113042516,LOC113042473,LOC113042491
NC_039251.1	1825001	1875000	4.02533	LOC113108171,LOC113109295
NC_039274.1	4100001	4150000	4.02381	LOC113051393,LOC113051392
NC_039251.1	31025001	31075000	4.01918	LOC113109027,LOC113109029
NC_039286.1	3125001	3175000	4.01762	LOC113061925,LOC113061971,LOC113061972,LOC113061973,LOC113062142
NC_039278.1	16500001	16550000	4.01442	trnas-uga,LOC113055438,LOC113055432,LOC113055439
NC_039247.1	14350001	14400000	4.01401	LOC113077054,LOC113077218,LOC113077229,LOC113077258,LOC113077244,LOC113076992,LOC113069141
NC_039267.1	17875001	17925000	4.0088	LOC113043576
NC_039247.1	30175001	30225000	4.00627	LOC113069534,LOC113085489,LOC113085510
NC_039256.1	29400001	29450000	4.00407	LOC113114533,gm2a,LOC113114532,LOC113114260
NC_039269.1	3575001	3625000	4.00293	LOC113045124,LOC113046234
NC_039273.1	6475001	6525000	4.00061	LOC113050334
NC_039260.1	2500001	2550000	3.9936	LOC113118126,LOC113118128,LOC113117991,LOC113118765,LOC113118124
NC_039264.1	9375001	9425000	3.99271	LOC113040651,LOC113039631,LOC113039633,LOC113039634,LOC113039635
NC_039260.1	1725001	1775000	3.9895	LOC113118101
NC_039293.1	4350001	4400000	3.98641	LOC113067775,LOC113067764,LOC113067773,LOC113067808,LOC113067783
NC_039249.1	2425001	2475000	3.98577	LOC113105446,LOC113105447,LOC113105448,LOC113105476
NC_039251.1	8050001	8100000	3.98555	LOC113108273,lrp2a
NC_039276.1	24375001	24425000	3.98458	LOC113053595
NC_039279.1	1725001	1775000	3.98428	LOC113055864
NC_039290.1	7775001	7825000	3.98217	LOC113065716,LOC113065715,LOC113065709,LOC113065708,LOC113065717,LOC113065714
NC_039280.1	11350001	11400000	3.97242	LOC113057062
NC_039279.1	1425001	1475000	3.96469	LOC113055848,LOC113055847,LOC113055846
NC_039251.1	35875001	35925000	3.96139
NC_039246.1	1525001	1575000	3.95436	LOC113066049,LOC113066710
NC_039243.1	13925001	13975000	3.95433	LOC113074240,LOC113074388,LOC113073855
NC_039289.1	8325001	8375000	3.94947	cdc34a,LOC113064996,LOC113064997
NC_039250.1	19800001	19850000	3.94651	LOC113107521,slc13a3,ccser1
NC_039257.1	3525001	3575000	3.94481	LOC113114773,LOC113114568,LOC113114775
NC_039276.1	8150001	8200000	3.94297	lrp1bb
NC_039283.1	20700001	20750000	3.94264	LOC113059231
NC_039258.1	26825001	26875000	3.94126	mrpl17,lipeb,tmem145
NC_039269.1	5650001	5700000	3.94008	LOC113045199,LOC113045195
NC_039250.1	3100001	3150000	3.94005	LOC113106991,tbc1d22b,LOC113106992,LOC113106993
NC_039292.1	13350001	13400000	3.93377	LOC113067075
NC_039252.1	10925001	10975000	3.93147	dchs1b
NC_039259.1	6350001	6400000	3.93053	LOC113117043,LOC113117045
NC_039250.1	19225001	19275000	3.92917	LOC113107512
NC_039282.1	19650001	19700000	3.92355	LOC113058810,LOC113058955,LOC113058809
NC_039277.1	9525001	9575000	3.91236	LOC113054314
NC_039275.1	2325001	2375000	3.91222	LOC113052704,LOC113052705
NC_039285.1	6450001	6500000	3.91118	LOC113061222,LOC113061262,LOC113061566
NC_039273.1	17000001	17050000	3.90985	card14
NC_039245.1	23475001	23525000	3.90974	LOC113054451,LOC113051549,LOC113051535,LOC113051539,LOC113051525,LOC113042008
NC_039270.1	13025001	13075000	3.9085	LOC113046838,nlk1,tlcd3ba,LOC113046837,LOC113046839
NC_039254.1	14700001	14750000	3.90315	LOC113112257,LOC113111932
NC_039257.1	3700001	3750000	3.89848	LOC113114780,LOC113114781
NC_039247.1	25625001	25675000	3.88371	LOC113083677
NC_039262.1	15650001	15700000	3.88297	LOC113121024
NC_039283.1	26025001	26075000	3.88294	malsu1,zbtb7b,khdc4,spag1b,rgs22
NC_039269.1	27225001	27275000	3.88186	LOC113046480,LOC113046089
NC_039261.1	1775001	1825000	3.88117
NC_039265.1	8950001	9000000	3.88036	LOC113041213,LOC113041214
NC_039262.1	700001	750000	3.87694	LOC113120454
NC_039292.1	1100001	1150000	3.87673	LOC113066569,LOC113066571,LOC113066570
NC_039292.1	20500001	20550000	3.87206	LOC113067319,LOC113067313,LOC113067324,LOC113067322,LOC113066505
NC_039272.1	18225001	18275000	3.86173	dnaaf1,LOC113049485
NC_039294.1	3425001	3475000	3.86056	LOC113068060
NC_039260.1	10675001	10725000	3.86045	LOC113118431,LOC113118432,LOC113118433
NC_039273.1	2425001	2475000	3.85885	LOC113051082
NC_039292.1	13250001	13300000	3.85774	LOC113067075
NC_039254.1	16750001	16800000	3.85708	LOC113112187,LOC113111986
NC_039274.1	7900001	7950000	3.85678
NC_039253.1	3275001	3325000	3.85669	LOC113110784,LOC113110786
NC_039252.1	2550001	2600000	3.85644	LOC113109544,hmgcs1,map3k1
NC_039246.1	1575001	1625000	3.85384	LOC113066719,LOC113066710
NC_039251.1	28850001	28900000	3.84797	tmprss3a,pknox1.1
NC_039255.1	4900001	4950000	3.84787	LOC113113147
NC_039270.1	19600001	19650000	3.84503	timp2b,LOC113047587,usp36,LOC113047539
NC_039272.1	18475001	18525000	3.84425	foxb1b,LOC113050039,LOC113049510
NC_039282.1	18750001	18800000	3.84408	LOC113058777,LOC113058775,LOC113058776,LOC113058773
NC_039284.1	16675001	16725000	3.84081	LOC113060888,LOC113060889,LOC113060887,LOC113060886
NC_039246.1	20000001	20050000	3.83761	creld2,alg12
NC_039247.1	1350001	1400000	3.83655	LOC113068903,LOC113070247,LOC113070256,LOC113070271
NC_039292.1	14400001	14450000	3.82901	LOC113067112
NC_039291.1	10075001	10125000	3.82805	LOC113066150
NC_039283.1	11850001	11900000	3.8253
NC_039298.1	475001	525000	3.81614	LOC113068216
NC_039249.1	9150001	9200000	3.81149	si:ch211-196f2.6,nat16,trnal-aag,snapc2
NC_039273.1	19225001	19275000	3.81095	LOC113050742,LOC113050741,LOC113050740,LOC113050739,LOC113050744,LOC113050743
NC_039247.1	29350001	29400000	3.80733	LOC113084745
NC_039263.1	7225001	7275000	3.80198	cnot8,wwc1,gemin5
NC_039273.1	27700001	27750000	3.79817	LOC113051035,LOC113051036,LOC113051037
NC_039244.1	18300001	18350000	3.79698	LOC113040761
NC_039283.1	21875001	21925000	3.79635	LOC113059670,LOC113059671,LOC113059672,LOC113059283
NC_039274.1	2850001	2900000	3.79555	LOC113051327
NC_039273.1	2100001	2150000	3.79505	tox2
NC_039267.1	13175001	13225000	3.79154	commd4,neil1,man2c1,LOC113043397
NC_039285.1	4650001	4700000	3.78989	LOC113061258,LOC113061260,LOC113061513,LOC113061259
NC_039267.1	16300001	16350000	3.78309	LOC113043514
NC_039260.1	925001	975000	3.78224	LOC113118078,LOC113118075,LOC113118072,LOC113118074,LOC113118071
NC_039274.1	23950001	24000000	3.7814
NC_039244.1	8450001	8500000	3.77486	sdr16c5a
NC_039269.1	4775001	4825000	3.77409	LOC113045154,LOC113045155,LOC113045152
NC_039283.1	3950001	4000000	3.77167
NC_039256.1	24400001	24450000	3.77135	LOC113114098,LOC113114100,LOC113114102,LOC113114101,LOC113114103
NC_039286.1	13325001	13375000	3.76762	LOC113061962
NC_039251.1	2225001	2275000	3.76686	LOC113108186,LOC113108184,ccdc138
NC_039254.1	19500001	19550000	3.76618	LOC113112086,LOC113112087
NC_039252.1	21250001	21300000	3.76586	septin5b,LOC113110314,acads,LOC113110315,LOC113110312,LOC113110283
NC_039248.1	4100001	4150000	3.76498	hyi
NC_039260.1	15125001	15175000	3.76167	LOC113118823
NC_039245.1	14300001	14350000	3.76106	LOC113055485,LOC113055497,LOC113055461
NC_039243.1	32850001	32900000	3.76006
NC_039255.1	2075001	2125000	3.75945	LOC113113141,LOC113112318,LOC113112316,LOC113112317
NC_039261.1	21225001	21275000	3.75499	LOC113120280,LOC113119802,LOC113119809,LOC113119803,LOC113119807
NC_039279.1	6425001	6475000	3.75095	LOC113055996,LOC113055997
NC_039277.1	8475001	8525000	3.74896	LOC113054259,atp6v1b2,LOC113054251,LOC113054250
NC_039246.1	400001	450000	3.74745	LOC113067530,LOC113067436
NC_039276.1	26425001	26475000	3.74701	LOC113053790
NC_039270.1	19175001	19225000	3.74153	LOC113047561,LOC113047586,LOC113047594,LOC113047579
NC_039249.1	30925001	30975000	3.74112	btbd10b,bmal1b
NC_039254.1	2425001	2475000	3.73829	LOC113111466,LOC113111467
NC_039285.1	9075001	9125000	3.73419	LOC113061627,LOC113061626,LOC113061631
NC_039273.1	16300001	16350000	3.73341	LOC113050664,LOC113050669,LOC113050670
NC_039280.1	8700001	8750000	3.72283	LOC113057479
NC_039290.1	875001	925000	3.72279	LOC113065431
NC_039267.1	14525001	14575000	3.72164	LOC113043439,cadps2,LOC113043443
NC_039246.1	28550001	28600000	3.71771	LOC113065443
NC_039252.1	21650001	21700000	3.71765	polm,LOC113110342,gnsb,camk2b2
NC_039260.1	24000001	24050000	3.71754	LOC113118726
NC_039270.1	3900001	3950000	3.71569	LOC113047518,LOC113047434
NC_039259.1	8575001	8625000	3.71231	slc8a1b
NC_039284.1	10475001	10525000	3.7093
NC_039269.1	14775001	14825000	3.70774	LOC113045605,LOC113046324
NC_039249.1	33825001	33875000	3.70484	LOC113106577,LOC113106578
NC_039274.1	33725001	33775000	3.70477	LOC113052266,LOC113052267
NC_039277.1	16650001	16700000	3.70284	LOC113054638,LOC113054666,LOC113054635,LOC113054674
NC_039268.1	23425001	23475000	3.69915	LOC113044668
NC_039281.1	6850001	6900000	3.69236	LOC113057814,LOC113057815
NC_039260.1	20450001	20500000	3.69039	LOC113118627
NC_039284.1	10125001	10175000	3.68826	ivd,LOC113060601,LOC113060603
NC_039286.1	7350001	7400000	3.68481	LOC113062320,LOC113061985,LOC113062321,LOC113062319
NC_039285.1	18325001	18375000	3.67714	LOC113061285
NC_039265.1	9575001	9625000	3.67536	LOC113041239
NC_039247.1	1400001	1450000	3.67399	LOC113070289,LOC113087024,LOC113070297
NC_039256.1	24000001	24050000	3.67199	LOC113114093,LOC113114094
NC_039248.1	20775001	20825000	3.67088	LOC113100562
NC_039277.1	6075001	6125000	3.66916
NC_039254.1	12025001	12075000	3.66858	LOC113111863,LOC113111864
NC_039284.1	6525001	6575000	3.66606
NC_039281.1	4400001	4450000	3.6658	LOC113058139,LOC113057735,LOC113057738,LOC113057741,LOC113057740,LOC113058140,LOC113057736,LOC113057739
NC_039245.1	3775001	3825000	3.66541	LOC113043838,LOC113043857,LOC113043872
NC_039288.1	11325001	11375000	3.66449	LOC113064176
NC_039259.1	3350001	3400000	3.66389	LOC113116987
NC_039260.1	500001	550000	3.66356	gabpb1,trpm7,slc27a2a,usp8
NC_039291.1	4425001	4475000	3.65998	LOC113066061
NC_039243.1	1950001	2000000	3.65493
NC_039247.1	32575001	32625000	3.65412	LOC113086732,nacc2
NC_039265.1	8000001	8050000	3.6521	trim101,LOC113041171,LOC113041173,LOC113041172,LOC113041168
NC_039250.1	21525001	21575000	3.65129	LOC113107614,LOC113106819,LOC113107615,LOC113106818
NC_039257.1	17600001	17650000	3.64966	LOC113115279,LOC113115280
NC_039298.1	600001	650000	3.64931	LOC113068254
NC_039259.1	5325001	5375000	3.64782	LOC113117028
NC_039288.1	18025001	18075000	3.64531	LOC113064445,LOC113064448,LOC113064443,LOC113064444,LOC113064446,LOC113064447
NC_039283.1	9200001	9250000	3.64318	LOC113059634,LOC113059635,LOC113059497,LOC113060044
NC_039276.1	19300001	19350000	3.64011	LOC113053452
NC_039243.1	4475001	4525000	3.63929	tmc7,wfikkn1,LOC113121251,LOC113039050
NC_039288.1	12350001	12400000	3.63489	LOC113063741
NC_039278.1	2950001	3000000	3.63469	LOC113054970,LOC113055677
NC_039291.1	11050001	11100000	3.6345	LOC113066200,crhb,LOC113066201,trnay-gua,LOC113065955,LOC113066207
NC_039273.1	27675001	27725000	3.63223	LOC113051034,LOC113051035,LOC113051036
NC_039262.1	4875001	4925000	3.6303	LOC113037795,LOC113037797,LOC113037798,LOC113037799,LOC113037891,LOC113037794
NC_039283.1	18850001	18900000	3.62735	LOC113059173,LOC113059174
NC_039249.1	35325001	35375000	3.6268	rwdd,adam19a,rell1,LOC113106605
NC_039267.1	12425001	12475000	3.62123	LOC113043361,LOC113043374,LOC113043345
NC_039266.1	6600001	6650000	3.6152	LOC113042198
NC_039274.1	11375001	11425000	3.61439
NC_039281.1	11775001	11825000	3.61386	LOC113057918,LOC113057917,LOC113057915,LOC113057916
NC_039270.1	18925001	18975000	3.60928	LOC113047545,LOC113047541
NC_039259.1	3075001	3125000	3.6074
NC_039268.1	12150001	12200000	3.60658	sdk1b
NC_039268.1	19525001	19575000	3.60614	LOC113044835,LOC113044596,LOC113044595
NC_039272.1	28950001	29000000	3.60357	cemip2,trpm3
NC_039250.1	24950001	25000000	3.6033	LOC113107774,LOC113107773,LOC113107775
NC_039289.1	9700001	9750000	3.59922	LOC113065046,LOC113065043
NC_039250.1	26500001	26550000	3.59864	LOC113107807
NC_039298.1	5700001	5750000	3.59489	LOC113068401,samd11
NC_039251.1	7950001	8000000	3.58945	LOC113108269,LOC113108270,lrp2a
NC_039247.1	7175001	7225000	3.58613	fam111.2,lmbrd2a,LOC113073039
NC_039256.1	10700001	10750000	3.58554	LOC113113586
NC_039273.1	13950001	14000000	3.57838	LOC113050612,LOC113050613
NC_039266.1	21125001	21175000	3.57784	LOC113042612,dnah5l
NC_039253.1	17625001	17675000	3.57479	LOC113111255,LOC113111256,LOC113111257
NC_039286.1	1800001	1850000	3.57459	LOC113062074,LOC113062077
NC_039293.1	4400001	4450000	3.57386	LOC113067773,LOC113067793,LOC113067762,LOC113067805,LOC113067765,LOC113067786
NC_039246.1	16625001	16675000	3.57371	LOC113056729,LOC113060773
NC_039288.1	14900001	14950000	3.56885	LOC113064320
NC_039249.1	30625001	30675000	3.56493	ctr9,eif4g2a
NC_039286.1	2675001	2725000	3.56458	LOC113062137
NC_039277.1	3700001	3750000	3.56058	LOC113054052,LOC113054051
NC_039267.1	12225001	12275000	3.55302	dock4a,immp2l
NC_039258.1	27550001	27600000	3.55191	nfkbid,LOC113116723,LOC113116725,cadm4
NC_039253.1	7500001	7550000	3.55112	LOC113110570
NC_039243.1	30475001	30525000	3.54963	LOC113108414,ankrd37,ufsp2,ccdc110,pdlim3a,cfap97
NC_039258.1	4325001	4375000	3.54926	LOC113116803,LOC113116802
NC_039254.1	12975001	13025000	3.54634	LOC113112235,LOC113111871
NC_039269.1	20750001	20800000	3.54489	LOC113045839,pkn2a,hs2st1a,LOC113045840
NC_039253.1	650001	700000	3.5431	grin3bb
NC_039261.1	5400001	5450000	3.54286	LOC113119212
NC_039259.1	5375001	5425000	3.53897	LOC113117028
NC_039256.1	32500001	32550000	3.53713	LOC113113335,LOC113114431,LOC113113336
NC_039260.1	14225001	14275000	3.53548	LOC113118017,LOC113118018,LOC113118811
NC_039244.1	29650001	29700000	3.53505	LOC113039882,LOC113039860,LOC113039870,LOC113039852
NC_039252.1	21225001	21275000	3.53297	septin5b,LOC113110314,LOC113110280
NC_039274.1	175001	225000	3.53233	LOC113051234,LOC113051245,LOC113051242,LOC113051250,LOC113051237,LOC113051254,LOC113051255,LOC113051256
NC_039267.1	22100001	22150000	3.52985
NC_039276.1	19500001	19550000	3.52637	LOC113053464
NC_039244.1	14000001	14050000	3.52193	LOC113116685,LOC113116701
NC_039284.1	4675001	4725000	3.52099	LOC113060450,LOC113060451,LOC113060452
NC_039248.1	9175001	9225000	3.51689	col7a1,ttll3,slc4a8
NC_039247.1	10025001	10075000	3.51592
NC_039252.1	7325001	7375000	3.51569	isl1b,golph3b,LOC113110384
NC_039254.1	9875001	9925000	3.51324	LOC113111784,LOC113111777,cyth3a
NC_039272.1	20075001	20125000	3.51146	LOC113049578,LOC113049580,LOC113049581,LOC113050044,LOC113049579,LOC113050043
NC_039279.1	2525001	2575000	3.50814	LOC113055891,LOC113055883,LOC113055879
NC_039272.1	11100001	11150000	3.50694	tars1
NC_039282.1	15450001	15500000	3.5056	LOC113058693,LOC113058683,LOC113058691
NC_039251.1	24500001	24550000	3.49831	fam117bb,bmpr2b
NC_039275.1	750001	800000	3.497	LOC113052656,LOC113052653,LOC113052655,LOC113052657
NC_039272.1	26300001	26350000	3.49242	rnf224,LOC113049813,LOC113049814,LOC113049809,fer
NC_039260.1	11225001	11275000	3.49185	LOC113118443
NC_039247.1	26425001	26475000	3.49097	LOC113084300,LOC113084081
NC_039274.1	3150001	3200000	3.48886	LOC113051347
NC_039255.1	6250001	6300000	3.48603	LOC113113155
NC_039286.1	12800001	12850000	3.48549	LOC113062567,LOC113062562,LOC113062565,LOC113061958
NC_039281.1	10925001	10975000	3.48383	LOC113057901,LOC113057903,LOC113057899,LOC113057900,LOC113057902
NC_039285.1	2650001	2700000	3.47898	LOC113061426,eif2a,ompa,LOC113061425,LOC113061429,LOC113061430
NC_039247.1	30650001	30700000	3.47772	LOC113069549,LOC113085649
NC_039285.1	3025001	3075000	3.47666	LOC113061442,LOC113061443,LOC113061445
NC_039259.1	6400001	6450000	3.47561
NC_039272.1	17725001	17775000	3.47362	tub
NC_039246.1	27800001	27850000	3.46783	LOC113064957,LOC113064965,LOC113064934
NC_039267.1	4675001	4725000	3.46727	LOC113043053,LOC113043054,LOC113043051,LOC113043052
NC_039251.1	29975001	30025000	3.46356	LOC113108990,LOC113109384,LOC113108991,LOC113109385,LOC113109386,LOC113108992
NC_039254.1	1100001	1150000	3.46292	sar1aa,LOC113111393,ppa1a
NC_039281.1	9875001	9925000	3.46252	LOC113058085,LOC113058081,tmem107,aurkb,bod1l1,leprotl1
NC_039273.1	15800001	15850000	3.4604	LOC113050650
NC_039243.1	13200001	13250000	3.46019	LOC113109067
NC_039287.1	19350001	19400000	3.45609	prkg3,smyd2b
NC_039259.1	9775001	9825000	3.4554	ube2d1a,vsx1,phyhipla,bicc1a
NC_039280.1	12600001	12650000	3.44881	slc3a1
NC_039255.1	16800001	16850000	3.44824	LOC113112881,LOC113112883,LOC113112873,LOC113113271
NC_039272.1	18625001	18675000	3.4474	LOC113049515,LOC113049513
NC_039270.1	7200001	7250000	3.44411
NC_039250.1	26775001	26825000	3.44259
NC_039254.1	10875001	10925000	3.44062	LOC113111828,nrxn1a
NC_039257.1	1125001	1175000	3.43975	stard10,arap1,LOC113114651
NC_039291.1	1025001	1075000	3.43878	prtfdc1a,LOC113065892
NC_039265.1	19450001	19500000	3.43703	LOC113041695,eno3,camta2,pfn1
NC_039268.1	6200001	6250000	3.43618
NC_039268.1	7900001	7950000	3.4342	LOC113043958
NC_039278.1	8450001	8500000	3.43	LOC113055633,LOC113055125,LOC113055121,odad1,LOC113055123,LOC113055120
NC_039256.1	24350001	24400000	3.42919	LOC113114099,LOC113114098,LOC113114097
NC_039282.1	20675001	20725000	3.42266	LOC113058865,LOC113058866,trnag-ucc,LOC113058961
NC_039257.1	16850001	16900000	3.4191	dscaml1
NC_039268.1	16975001	17025000	3.416	mpc2a,LOC113044487,LOC113044488,atp1b1b,trpc5a
NC_039273.1	9275001	9325000	3.41334
NC_039258.1	20250001	20300000	3.40303	prdm1a
NC_039278.1	19575001	19625000	3.40216	LOC113055559,LOC113055560,LOC113055562,LOC113055563
NC_039274.1	18825001	18875000	3.39971	arhgef40
NC_039264.1	12175001	12225000	3.39695	tm4sf4,tm4sf18,LOC113039722,cp
NC_039251.1	32600001	32650000	3.39323	LOC113109069,LOC113109073,en1a,LOC113109068,LOC113109076,LOC113109072
NC_039274.1	15075001	15125000	3.39259	LOC113051694
NC_039277.1	12275001	12325000	3.38787	LOC113054437,LOC113054438
NC_039248.1	11575001	11625000	3.38691	LOC113096436
NC_039257.1	22125001	22175000	3.38444	LOC113115587
NC_039249.1	19275001	19325000	3.38241	LOC113106186
NC_039258.1	17800001	17850000	3.38204	LOC113116395,cd4-1,LOC113116394
NC_039266.1	19325001	19375000	3.37974	LOC113042530
NC_039278.1	9250001	9300000	3.3731	ptgfr,btf3l4,LOC113055695,elovl1b
NC_039288.1	18125001	18175000	3.3728	LOC113064451,LOC113064452
NC_039253.1	16675001	16725000	3.37126	tmem183a,ppfia4
NC_039284.1	6450001	6500000	3.36924	LOC113060499,LOC113060500
NC_039274.1	34175001	34225000	3.36781	LOC113052453,LOC113052552,LOC113052283
NC_039283.1	13475001	13525000	3.36645
NC_039279.1	17675001	17725000	3.36612	dcxr,lrrc45,LOC113056561,rfng,LOC113056514,rac3b
NC_039255.1	4225001	4275000	3.36493	LOC113112393,LOC113112388
NC_039249.1	25050001	25100000	3.36389	cyp7a1b,sdcbp
NC_039272.1	11850001	11900000	3.36363	f2rl2,f2r,iqgap2,ssbp2a
NC_039274.1	13225001	13275000	3.35758	rpl34,LOC113052496,trmt44
NC_039270.1	20425001	20475000	3.35266	LOC113047101,cep112
NC_039251.1	24350001	24400000	3.35091	myo10l3
NC_039288.1	675001	725000	3.34566	LOC113063817,LOC113063818
NC_039277.1	8800001	8850000	3.3456
NC_039285.1	9300001	9350000	3.34476	LOC113061637,LOC113061638,LOC113061640,LOC113061639
NC_039270.1	8850001	8900000	3.34295	LOC113046703,LOC113046702,gngt2a
NC_039250.1	23300001	23350000	3.34246	LOC113107715,LOC113106828
NC_039257.1	9650001	9700000	3.34118
NC_039251.1	26275001	26325000	3.33924	st6gal2a
NC_039251.1	17100001	17150000	3.33586	LOC113109340,LOC113108049,LOC113108540
NC_039293.1	5025001	5075000	3.33521	LOC113067615,LOC113067617,LOC113067836
NC_039265.1	19525001	19575000	3.33516	LOC113041655,LOC113041687,LOC113041701
NC_039263.1	12850001	12900000	3.33426	LOC113039187,LOC113038570,si:dkey-17e16.9,LOC113038568,LOC113038095,LOC113038571
NC_039247.1	26100001	26150000	3.33202	LOC113087881,LOC113084065,LOC113084230,LOC113084177
NC_039259.1	3975001	4025000	3.32733	LOC113117879,gnmt
NC_039260.1	21825001	21875000	3.32665	LOC113118681
NC_039278.1	15625001	15675000	3.32603	gli2b
NC_039291.1	1975001	2025000	3.32528	LOC113066023
NC_039243.1	32700001	32750000	3.32209	LOC113108173,LOC113108198,LOC113108254,LOC113108266,LOC113108205,LOC113108237
NC_039287.1	4350001	4400000	3.32188	LOC113063010,LOC113062996
NC_039293.1	8475001	8525000	3.3189	LOC113067501,LOC113067476,LOC113067376,LOC113067491
NC_039274.1	20375001	20425000	3.31825	LOC113051796,LOC113051792,LOC113051795,LOC113051793,LOC113051798
NC_039285.1	7650001	7700000	3.31693	LOC113061601,LOC113061602
NC_039244.1	28425001	28475000	3.31467	mep1bb,phlpp1
NC_039291.1	7425001	7475000	3.31076
NC_039286.1	13150001	13200000	3.30873	LOC113062573
NC_039243.1	27425001	27475000	3.30589	LOC113106136
NC_039256.1	29125001	29175000	3.3057	LOC113114246,LOC113114247,LOC113114241
NC_039244.1	5150001	5200000	3.30531	LOC113113635,LOC113113664,trnap-agg,trnaw-cca,trnai-aau,LOC113113645
NC_039286.1	10175001	10225000	3.30237	LOC113062002,LOC113062442
NC_039265.1	11025001	11075000	3.30215	LOC113041295,LOC113041294,ghrhrl
NC_039288.1	11475001	11525000	3.30064	LOC113064177
NC_039299.1	1550001	1600000	3.30019	LOC113068559,LOC113068599,LOC113068579,LOC113068583,LOC113068554
NC_039258.1	20150001	20200000	3.29958	LOC113116852,foxo6a
NC_039285.1	2175001	2225000	3.29688	hcnl1,pygo1,LOC113061419,LOC113061421
NC_039250.1	12675001	12725000	3.29452	LOC113107319,LOC113107318
NC_039256.1	8000001	8050000	3.29438	LOC113113511
NC_039244.1	16100001	16150000	3.29329	LOC113117713,cnpy1
NC_039262.1	5100001	5150000	3.2923	LOC113120640,LOC113120639,LOC113120638,LOC113120643,LOC113120637,LOC113120641,LOC113120635
NC_039247.1	17200001	17250000	3.29104	LOC113078875
NC_039251.1	6600001	6650000	3.29104	rbms1b,tank
NC_039258.1	9425001	9475000	3.28736	LOC113116034,mms22l
NC_039268.1	175001	225000	3.28452	LOC113043981
NC_039284.1	6575001	6625000	3.28312
NC_039266.1	14200001	14250000	3.2825	gli3
NC_039287.1	6100001	6150000	3.28046	LOC113063033,LOC113062740,LOC113063032
NC_039286.1	11975001	12025000	3.28024	LOC113062491,LOC113062523
NC_039291.1	5500001	5550000	3.27976	LOC113065931,LOC113065932,LOC113066079
NC_039291.1	12175001	12225000	3.27705	LOC113066243
NC_039257.1	19925001	19975000	3.2767	arrb1
NC_039249.1	19300001	19350000	3.27644	LOC113106186
NC_039259.1	12100001	12150000	3.27323	LOC113117282,LOC113117281,LOC113117279,rnf144aa,LOC113117278
NC_039249.1	9550001	9600000	3.27182	LOC113105844
NC_039286.1	7850001	7900000	3.27093	LOC113062340,LOC113062342,LOC113062343,LOC113062341
NC_039273.1	21175001	21225000	3.26833	LOC113050813,wdsub1,LOC113050812
NC_039284.1	15875001	15925000	3.26593	gckr,rp1l1a,LOC113060832,LOC113060834
NC_039268.1	6075001	6125000	3.26536
NC_039244.1	16900001	16950000	3.26514	LOC113118189,LOC113040694,LOC113118136
NC_039272.1	23575001	23625000	3.26493	LOC113049727
NC_039287.1	10675001	10725000	3.26473	LOC113063246,LOC113063237
NC_039294.1	700001	750000	3.26444	LOC113067973,LOC113067975,LOC113067976
NC_039292.1	1775001	1825000	3.26252	LOC113066613,LOC113066601,LOC113066589
NC_039279.1	11175001	11225000	3.26173	acbd4,plcd3b
NC_039250.1	24250001	24300000	3.2602	LOC113107751,LOC113106787
NC_039249.1	25625001	25675000	3.257	LOC113106337
NC_039264.1	27900001	27950000	3.25459	LOC113040224,LOC113040225
NC_039264.1	28975001	29025000	3.25425	LOC113040708,LOC113040275,LOC113040274
NC_039273.1	14325001	14375000	3.25326	LOC113050621,trnap-cgg,trnap-ugg,im:7152348,LOC113050623
NC_039261.1	17625001	17675000	3.24876	LOC113119652,LOC113119648
NC_039278.1	13550001	13600000	3.24725	xxylt1,LOC113055327
NC_039286.1	15350001	15400000	3.24406	LOC113062026,LOC113062651
NC_039251.1	15400001	15450000	3.24265	LOC113108042,LOC113108477,LOC113108478
NC_039279.1	5750001	5800000	3.2425	LOC113055963
NC_039264.1	27175001	27225000	3.24191	LOC113040698,LOC113040203
NC_039278.1	4800001	4850000	3.23986	LOC113055012
NC_039290.1	3325001	3375000	3.23894	LOC113065533,LOC113065532,LOC113065536
NC_039275.1	2750001	2800000	3.23832	LOC113052727,LOC113052728,LOC113052723
NC_039265.1	14725001	14775000	3.23817	aurkaip1,LOC113041461,mxra8b,LOC113041465
NC_039244.1	26675001	26725000	3.23803	LOC113038633,LOC113038642,LOC113038651
NC_039286.1	12775001	12825000	3.23161	LOC113061956,LOC113062562,LOC113062565
NC_039257.1	24000001	24050000	3.23105	LOC113115432,LOC113115433,LOC113115415
NC_039284.1	14650001	14700000	3.23062	LOC113060778,LOC113060782,LOC113060784,ppp2r3c,LOC113060780
NC_039278.1	3150001	3200000	3.23028	LOC113055620,LOC113054973
NC_039273.1	26725001	26775000	3.2238	LOC113051003,LOC113051002,LOC113051004
NC_039286.1	8900001	8950000	3.22244	LOC113062391,LOC113062392
NC_039271.1	4375001	4425000	3.22065	LOC113048543,LOC113048460,LOC113048471
NC_039252.1	4675001	4725000	3.21737	LOC113109596
NC_039247.1	9700001	9750000	3.21647	LOC113074311,LOC113074296,LOC113074291
NC_039284.1	6700001	6750000	3.21584	LOC113060502
NC_039265.1	14525001	14575000	3.21522	camta1a
NC_039268.1	23100001	23150000	3.21358	ncam2
NC_039267.1	20525001	20575000	3.20859
NC_039280.1	18925001	18975000	3.20725	nrg3a
NC_039274.1	19850001	19900000	3.20691	LOC113051782,LOC113052397,LOC113051781,LOC113051784
NC_039270.1	5475001	5525000	3.20589	LOC113047534,LOC113047444,LOC113047428,LOC113046545
NC_039267.1	5400001	5450000	3.20564	LOC113043079,LOC113043076
NC_039269.1	31150001	31200000	3.20095	LOC113046216,LOC113046218,LOC113046217,LOC113046219
NC_039245.1	23575001	23625000	3.19943	LOC113051623,LOC113051604
NC_039258.1	18900001	18950000	3.19942	LOC113116463,LOC113116462,LOC113116779,LOC113116460
NC_039291.1	16200001	16250000	3.19428
NC_039280.1	21275001	21325000	3.19365	mlip
NC_039256.1	4400001	4450000	3.19291	rtn4rl2b,slc43a3b,jakmip1
NC_039259.1	18525001	18575000	3.19007	pacrg
NC_039245.1	14450001	14500000	3.18801	LOC113054754
NC_039264.1	3500001	3550000	3.18702	LOC113039443,LOC113039407,LOC113039419,LOC113039412
NC_039263.1	22550001	22600000	3.18549	LOC113038974,LOC113038975,LOC113038973
NC_039263.1	19975001	20025000	3.18519	ccbe1
NC_039276.1	3275001	3325000	3.18396	tns1b
NC_039262.1	3200001	3250000	3.18122	LOC113120559,tbc1d7,LOC113120572
NC_039284.1	1225001	1275000	3.17177	LOC113060393
NC_039276.1	22500001	22550000	3.16728
NC_039270.1	16950001	17000000	3.16609	LOC113047023,LOC113047024,LOC113047020,LOC113047017,LOC113047027
NC_039268.1	6775001	6825000	3.16589	LOC113044179,LOC113044180
NC_039254.1	14650001	14700000	3.16483	LOC113111932
NC_039274.1	28950001	29000000	3.16406	LOC113052023,LOC113052022,LOC113052024
NC_039260.1	20875001	20925000	3.16402	LOC113118641,LOC113118642,LOC113118643,LOC113118640,LOC113118752
NC_039283.1	26000001	26050000	3.15931	pklr,LOC113059433,zbtb7b,khdc4
NC_039257.1	13775001	13825000	3.15923	LOC113115176,pou2af1
NC_039259.1	11325001	11375000	3.15908	ccdc28a,LOC113117262,pth2,ect2l,snap23.1,rin3
NC_039284.1	7400001	7450000	3.15683	LOC113060533
NC_039279.1	1600001	1650000	3.15403	LOC113056516,LOC113055861,LOC113055860,LOC113055856
NC_039260.1	8900001	8950000	3.15403	LOC113118350,LOC113118352,LOC113118353,LOC113118355,LOC113118354,LOC113118351
NC_039267.1	10800001	10850000	3.15067	LOC113043258,LOC113043259,LOC113043260,LOC113043256,LOC113043257
NC_039287.1	15850001	15900000	3.14881	LOC113063416,LOC113063417,LOC113063415
NC_039270.1	16650001	16700000	3.14709	LOC113047007,LOC113047005,LOC113047006,LOC113047008,LOC113047003
NC_039283.1	22825001	22875000	3.14689	LOC113059679,LOC113059309
NC_039248.1	27500001	27550000	3.14521	LOC113105112,LOC113105114,kcna3a,ngfb
NC_039251.1	7125001	7175000	3.14408	fign
NC_039249.1	34550001	34600000	3.14133
NC_039292.1	8975001	9025000	3.14061	LOC113066882,LOC113066885,LOC113066883,LOC113066881,LOC113066884
NC_039280.1	19175001	19225000	3.13953	sh2d4ba,tspan14,mxtx1,elovl6l,mtg1,LOC113057297
NC_039260.1	19875001	19925000	3.13461	LOC113118619,LOC113118620,LOC113118750
NC_039244.1	11400001	11450000	3.13453	LOC113115692
NC_039262.1	21575001	21625000	3.1341
NC_039274.1	25600001	25650000	3.13405	LOC113052515,LOC113052517,LOC113052518,LOC113051931,LOC113051932,LOC113051930
NC_039266.1	7175001	7225000	3.13348	sugct
NC_039288.1	4675001	4725000	3.13239	LOC113063907,LOC113063712,LOC113063908,LOC113063909
NC_039271.1	5450001	5500000	3.12908	LOC113048660,LOC113048510,LOC113048501
NC_039277.1	14625001	14675000	3.12841	LOC113054534,LOC113054847,LOC113054848,LOC113054849,LOC113054851,LOC113053914
NC_039250.1	23625001	23675000	3.12771	LOC113107721,hmcn2
NC_039262.1	20125001	20175000	3.12682	LOC113121140,LOC113121139,LOC113121143,LOC113121141
NC_039283.1	7975001	8025000	3.12661	LOC113060026,LOC113060027
NC_039262.1	15550001	15600000	3.12135	nudt14
NC_039247.1	32300001	32350000	3.1188	LOC113086491,oxt,thnsl2,dqx1
NC_039244.1	4475001	4525000	3.11835	LOC113113371,LOC113113379,LOC113113386,LOC113113394
NC_039265.1	3475001	3525000	3.11829	LOC113041006,LOC113041007,LOC113041004,LOC113041005
NC_039269.1	23250001	23300000	3.11815	LOC113046426,LOC113045967
NC_039256.1	27500001	27550000	3.11565	tenm2a
NC_039284.1	5150001	5200000	3.11492
NC_039258.1	20550001	20600000	3.11427	LOC113116508
NC_039298.1	6700001	6750000	3.11276	LOC113068422
NC_039249.1	5675001	5725000	3.11253	LOC113105649
NC_039244.1	29575001	29625000	3.11247	LOC113039793,LOC113039814,LOC113039845,LOC113039852
NC_039285.1	14625001	14675000	3.11164	LOC113061777,LOC113061772
NC_039291.1	675001	725000	3.11038	LOC113065996
NC_039263.1	5675001	5725000	3.11037	LOC113038317
NC_039269.1	11550001	11600000	3.11017	LOC113045494
NC_039248.1	14350001	14400000	3.10891	glulb
NC_039285.1	4425001	4475000	3.10692	LOC113061511,LOC113061510,LOC113061215,LOC113061509
NC_039272.1	11925001	11975000	3.1045	LOC113050021,LOC113049227
NC_039259.1	4450001	4500000	3.10417	LOC113117009,prkd3,mocs3
NC_039268.1	18500001	18550000	3.10185	LOC113044553,LOC113044554,LOC113044560,LOC113044561
NC_039244.1	11950001	12000000	3.10005
NC_039248.1	15750001	15800000	3.09757	LOC113098340,LOC113098363,LOC113098347
NC_039260.1	23100001	23150000	3.09711	LOC113118697
NC_039248.1	24200001	24250000	3.09671	trnae-uuc,wbp4,fbxl3b,LOC113102727,LOC113102631
NC_039248.1	22950001	23000000	3.09322
NC_039243.1	32625001	32675000	3.09229	LOC113108132,LOC113108143,LOC113108111,LOC113108138,LOC113108152,LOC113108124
NC_039249.1	31050001	31100000	3.09049	parvab,tead1b
NC_039285.1	10025001	10075000	3.0889
NC_039255.1	13675001	13725000	3.08845	LOC113112738,LOC113112749,LOC113112745,LOC113112731
NC_039247.1	31625001	31675000	3.08767
NC_039258.1	7800001	7850000	3.08575	LOC113115969,LOC113115968,LOC113115971
NC_039266.1	14900001	14950000	3.08389	prlh2,chmp4c,gimap4,zfand1,asap1b,myripb
NC_039243.1	27675001	27725000	3.0835
NC_039245.1	5925001	5975000	3.08041	LOC113044908,itga3a,LOC113044866
NC_039248.1	1225001	1275000	3.07827	lgals2b,LOC113089617
NC_039278.1	15975001	16025000	3.07656	miip,LOC113055411
NC_039283.1	10225001	10275000	3.07619	LOC113060060,macf1b
NC_039271.1	15275001	15325000	3.07566	myf6,myf5,lin7a
NC_039249.1	16175001	16225000	3.07269
NC_039251.1	21325001	21375000	3.07049	LOC113108708,LOC113108707
NC_039274.1	11175001	11225000	3.06847	LOC113052492
NC_039272.1	5325001	5375000	3.0682	LOC113048963
NC_039252.1	14500001	14550000	3.06791	ucp2,dnajb13,LOC113109982,LOC113109984,rsf1b.1,ucp3,rab6a,LOC113109985
NC_039269.1	17200001	17250000	3.06651	LOC113045697
NC_039291.1	13475001	13525000	3.06502	LOC113066307,LOC113066308
NC_039256.1	21450001	21500000	3.06239
NC_039252.1	8650001	8700000	3.05874	LOC113109460,LOC113109724
NC_039250.1	9875001	9925000	3.05814	LOC113107254,LOC113107250,znf692,LOC113107255
NC_039267.1	21675001	21725000	3.04863	LOC113043649,LOC113043650
NC_039269.1	5250001	5300000	3.04805	LOC113045176,LOC113045174
NC_039293.1	7525001	7575000	3.04751	LOC113067463,LOC113067899,LOC113067903,LOC113067900,fam234b,LOC113067410
NC_039288.1	10975001	11025000	3.04708	LOC113063655,LOC113064163,LOC113063654,LOC113064166,LOC113064165
NC_039256.1	9900001	9950000	3.04622	LOC113113565,LOC113114458,LOC113113566,LOC113113567
NC_039257.1	16700001	16750000	3.04436	tmprss13a,il10ra,fxyd6
NC_039268.1	19275001	19325000	3.04223	LOC113044587,LOC113044813,LOC113044585
NC_039276.1	5475001	5525000	3.04022	LOC113053707,LOC113053701,LOC113053698
NC_039292.1	3200001	3250000	3.03851	LOC113066429,LOC113066661,LOC113066662
NC_039271.1	9000001	9050000	3.03535	LOC113048001
NC_039258.1	25850001	25900000	3.02907	dcst1,plin6,dcst2,LOC113116615,zgc:171704
NC_039288.1	13975001	14025000	3.02792	LOC113064306
NC_039301.1	825001	875000	3.02673	scn5lab
NC_039278.1	5850001	5900000	3.02588	LOC113055054,LOC113055056,LOC113055055
NC_039274.1	7500001	7550000	3.02556	LOC113051493,LOC113051494,LOC113051492,LOC113051491
NC_039271.1	1775001	1825000	3.02362	LOC113048590,LOC113047823,LOC113048646
NC_039291.1	8550001	8600000	3.02267
NC_039254.1	2375001	2425000	3.0216	LOC113111463,LOC113111462,pdzd7b
NC_039244.1	17350001	17400000	3.02103	LOC113118580,LOC113118444,LOC113118562
NC_039258.1	2725001	2775000	3.01339	rspo1,LOC113116755,LOC113115753
NC_039268.1	3675001	3725000	3.01249	LOC113043950,LOC113044129,LOC113044128,LOC113043951,LOC113044112,LOC113044108
NC_039250.1	16600001	16650000	3.01147	LOC113107942
NC_039254.1	11900001	11950000	3.01128	LOC113111853,LOC113111854,LOC113111855,zcchc4,polr2a,LOC113111857
NC_039250.1	30425001	30475000	3.01082	LOC113107897
NC_039255.1	2100001	2150000	3.01037	LOC113113141,LOC113112318,LOC113112317
NC_039254.1	6400001	6450000	3.00964	LOC113111622,LOC113111625,LOC113112163,LOC113111624
NC_039273.1	24100001	24150000	3.00828	LOC113051142
NC_039255.1	11425001	11475000	3.00594	LOC113112651,LOC113112653
NC_039287.1	18275001	18325000	3.00515	LOC113063476,LOC113063477
NC_039266.1	17050001	17100000	3.00377	LOC113041866,lipib,eif1axb,LOC113042457,LOC113042458,map7d2b
NC_039253.1	16425001	16475000	3.00325	LOC113111214,LOC113111213
NC_039267.1	10475001	10525000	3.00278	LOC113043876,LOC113043240,LOC113043242
NC_039246.1	23075001	23125000	3.00262	LOC113063119,LOC113063154,LOC113063152,LOC113063159,LOC113056848
NC_039272.1	20450001	20500000	3.0015	LOC113049595,cdc42ep2,LOC113049594,LOC113049591
NC_039248.1	22925001	22975000	2.99863
NC_039289.1	675001	725000	2.99786	tbxa2r,LOC113064654,LOC113064669,ptprsa,LOC113064690
NC_039292.1	4100001	4150000	2.99739	LOC113066693,LOC113066682
NC_039249.1	34425001	34475000	2.99595	LOC113106587,LOC113106585
NC_039252.1	7625001	7675000	2.99585	LOC113109697
NC_039271.1	16975001	17025000	2.99509
NC_039288.1	13575001	13625000	2.99411	LOC113064283,c1qb,c1qc,c1qa,fbxo40.1,bud13,LOC113064287
NC_039298.1	6100001	6150000	2.99368	utp18,LOC113068412
NC_039280.1	3900001	3950000	2.99285	LOC113056691,LOC113057470,LOC113056692
NC_039273.1	6325001	6375000	2.99131	LOC113050332,LOC113050333
NC_039270.1	24725001	24775000	2.99023	LOC113047312
NC_039288.1	17250001	17300000	2.98911	LOC113063766,LOC113064509,LOC113064408
NC_039251.1	29600001	29650000	2.98905	LOC113108989
NC_039270.1	7625001	7675000	2.98761	rasd2a,mettl26,LOC113046640,LOC113047613,wfikkn2a,rsad1,LOC113047614
NC_039280.1	15600001	15650000	2.98682	prkg2l,col13a1
NC_039298.1	4475001	4525000	2.98471
NC_039276.1	25925001	25975000	2.98368	LOC113053641
NC_039254.1	13575001	13625000	2.98038	LOC113111894,LOC113111890,nudt13,LOC113111895
NC_039253.1	3900001	3950000	2.98035	LOC113110558,cacna1da,cacna2d3
NC_039277.1	4725001	4775000	2.97825	LOC113054093,LOC113053891
NC_039259.1	17725001	17775000	2.97764	LOC113117458,LOC113117459,LOC113117460
NC_039263.1	11300001	11350000	2.97468	puraa,nrg2a
NC_039279.1	11875001	11925000	2.97258	ppp1r3cb
NC_039292.1	275001	325000	2.97146	LOC113066528,LOC113066529,LOC113066530,LOC113066532
NC_039280.1	23500001	23550000	2.97111	LOC113057427,LOC113057447,LOC113057424
NC_039244.1	1200001	1250000	2.97061	LOC113111714,LOC113111706,LOC113111728,LOC113111742,LOC113040060
NC_039280.1	17575001	17625000	2.96941	syndig1,cul9
NC_039249.1	1575001	1625000	2.96678	LOC113105434,LOC113105354,LOC113105484,LOC113105436
NC_039277.1	2075001	2125000	2.96664	LOC113054023,palm2akap2
NC_039258.1	4275001	4325000	2.96534	LOC113115830
NC_039276.1	9650001	9700000	2.96505	LOC113053114,LOC113053123
NC_039293.1	2850001	2900000	2.96466	LOC113067532
NC_039246.1	14900001	14950000	2.96419
NC_039282.1	19325001	19375000	2.96373	LOC113058793,LOC113058791,LOC113058792
NC_039264.1	9200001	9250000	2.96112	LOC113039620,LOC113039622,LOC113039626,trnag-ucc,LOC113039621
NC_039292.1	6375001	6425000	2.96109	LOC113066795,LOC113066796,LOC113066797
NC_039272.1	11900001	11950000	2.96099	LOC113049225,LOC113049226,LOC113050021,LOC113049227,ssbp2a
NC_039298.1	800001	850000	2.95912	snapin,matcap2,smad10a,LOC113068264,LOC113068266
NC_039246.1	12750001	12800000	2.95882	LOC113058903,LOC113056631
NC_039265.1	14350001	14400000	2.95787	camta1a
NC_039260.1	12525001	12575000	2.95228	LOC113118477,lmo2,LOC113118478
NC_039276.1	10675001	10725000	2.95062	LOC113053159
NC_039258.1	11300001	11350000	2.94937	LOC113116144,LOC113116143
NC_039258.1	2975001	3025000	2.94854	LOC113115754
NC_039288.1	5000001	5050000	2.94457	LOC113063926,LOC113063929,LOC113063714,LOC113063927
NC_039274.1	19750001	19800000	2.94432	LOC113052594,LOC113052593,LOC113051777,LOC113051779,pkd1l2a,LOC113051776,LOC113051778
NC_039251.1	13950001	14000000	2.93758	LOC113108444
NC_039280.1	22000001	22050000	2.93748
NC_039298.1	100001	150000	2.93712	LOC113068240
NC_039263.1	20075001	20125000	2.93052	hcn1
NC_039244.1	21225001	21275000	2.92988	LOC113120430,LOC113120391
NC_039288.1	5875001	5925000	2.9298	LOC113063980
NC_039273.1	7775001	7825000	2.9298	LOC113050388,LOC113050410,uqcc2,LOC113050405,LOC113050404,LOC113050395,LOC113050393,LOC113050394
NC_039243.1	9425001	9475000	2.9274	LOC113111141,inpp4b
NC_039257.1	5875001	5925000	2.9244	LOC113114862,LOC113114872,LOC113114835
NC_039247.1	12675001	12725000	2.92277	LOC113075991,LOC113076008
NC_039262.1	2200001	2250000	2.92218	LOC113120532,LOC113120501
NC_039265.1	575001	625000	2.9203	rhoac,rbm10,LOC113040929
NC_039277.1	17300001	17350000	2.91914	LOC113054711,LOC113054712,LOC113054713,LOC113054709,LOC113054710
NC_039256.1	23325001	23375000	2.91523	LOC113114046,LOC113114047,ldb2a
NC_039267.1	18350001	18400000	2.91361	LOC113043585,LOC113043584
NC_039278.1	15575001	15625000	2.90395	LOC113055400,gli2b,LOC113055706
NC_039252.1	21800001	21850000	2.90394	LOC113110352,LOC113110350,LOC113110354,LOC113110357,zmiz2,LOC113110353
NC_039259.1	12000001	12050000	2.90126	mboat2a,LOC113117278
NC_039249.1	30200001	30250000	2.89956	LOC113106622,cpne7
NC_039254.1	11850001	11900000	2.89907	LOC113112233,LOC113111852,LOC113111849,zcchc4
NC_039280.1	1475001	1525000	2.89736	dntt
NC_039287.1	8450001	8500000	2.88752	LOC113063125,LOC113063124,LOC113063122,LOC113063121
NC_039270.1	2025001	2075000	2.88655	LOC113046531
NC_039249.1	19225001	19275000	2.88266
NC_039272.1	12400001	12450000	2.8802	LOC113049953,LOC113049234,LOC113049236,spag17
NC_039273.1	1325001	1375000	2.8798	LOC113050157,LOC113050155,LOC113050161,LOC113050156
NC_039251.1	36425001	36475000	2.87434	LOC113109161
NC_039277.1	8750001	8800000	2.87016	LOC113054283,LOC113054269
NC_039263.1	12675001	12725000	2.86935	caln2
NC_039269.1	26375001	26425000	2.86757	LOC113046061,LOC113046062,LOC113046059,LOC113046060
NC_039260.1	7200001	7250000	2.86637	si:dkey-103i16.6,rfx4,polr3b,LOC113118267
NC_039267.1	8400001	8450000	2.86607	LOC113043705
NC_039245.1	29875001	29925000	2.86602	LOC113053788,LOC113053807,LOC113054594,LOC113053799,LOC113042185,LOC113054587
NC_039249.1	6300001	6350000	2.86519	LOC113105672,zfand6,fah
NC_039246.1	4075001	4125000	2.86262	LOC113067586,LOC113066217,LOC113067440
NC_039247.1	15700001	15750000	2.86151	LOC113077956,LOC113077963
NC_039277.1	6150001	6200000	2.8613
NC_039260.1	14450001	14500000	2.85871	LOC113118812,LOC113118531
NC_039285.1	6525001	6575000	2.85233	LOC113061569,LOC113061568,LOC113061567
NC_039251.1	17050001	17100000	2.85231	LOC113108538,LOC113109339,LOC113108049,LOC113108537
NC_039250.1	25250001	25300000	2.85185	LOC113107781
NC_039285.1	14075001	14125000	2.85074	LOC113061776,LOC113061774,LOC113061239,LOC113061773
NC_039287.1	18350001	18400000	2.84838	LOC113062763,LOC113063478,LOC113063479
NC_039265.1	8050001	8100000	2.84488	LOC113041728
NC_039255.1	15125001	15175000	2.84476	LOC113113260
NC_039262.1	22300001	22350000	2.84323	LOC113121199
NC_039267.1	25001	75000	2.8428	LOC113042863,LOC113042865,LOC113042867,LOC113042864,LOC113042866
NC_039286.1	1100001	1150000	2.84004	LOC113062047,LOC113062046
NC_039252.1	8075001	8125000	2.83808	LOC113109708
NC_039280.1	2175001	2225000	2.83707	LOC113056638
NC_039273.1	26975001	27025000	2.83659	LOC113051012
NC_039278.1	1075001	1125000	2.83559	LOC113054914
NC_039243.1	27300001	27350000	2.83545	LOC113106136
NC_039274.1	11075001	11125000	2.8344	LOC113051603
NC_039277.1	6450001	6500000	2.83276	LOC113054814,vldlr,LOC113054189
NC_039300.1	1900001	1950000	2.83205
NC_039251.1	13075001	13125000	2.83081
NC_039247.1	4900001	4950000	2.83038	npffr1l2
NC_039287.1	18450001	18500000	2.82891	LOC113063482
NC_039264.1	21225001	21275000	2.82731	LOC113040001
NC_039243.1	32000001	32050000	2.82617	LOC113107841,LOC113107804
NC_039262.1	16500001	16550000	2.82218	LOC113121054,LOC113037954,LOC113121055,LOC113121056
NC_039277.1	6950001	7000000	2.82149	pcolcea,trnal-aag,LOC113054888,trnat-agu,trnal-uag,LOC113054212,per1a,vamp2,LOC113054211
NC_039260.1	17975001	18025000	2.81998	LOC113118578,LOC113118577
NC_039262.1	22025001	22075000	2.81953	LOC113121188,nid2b
NC_039268.1	18375001	18425000	2.81904	LOC113044808,LOC113044559,LOC113044556,LOC113044555
NC_039278.1	14250001	14300000	2.81687	LOC113055357,LOC113055358,LOC113055353
NC_039289.1	6525001	6575000	2.81345	LOC113064931,LOC113064932
NC_039247.1	16600001	16650000	2.81184	LOC113078649,LOC113078687
NC_039249.1	35250001	35300000	2.81183	lrch4,adam19a
NC_039252.1	8925001	8975000	2.80435	LOC113109465,LOC113109464,LOC113109731
NC_039258.1	2675001	2725000	2.8035	rspo1
NC_039249.1	35625001	35675000	2.80109	pcxb
NC_039248.1	12375001	12425000	2.79999	LOC113096918,LOC113096872
NC_039283.1	11175001	11225000	2.7992
NC_039283.1	12950001	13000000	2.79893	LOC113060108,LOC113060110
NC_039249.1	775001	825000	2.79867	LOC113105442,LOC113105471,LOC113105472,LOC113105413
NC_039243.1	14700001	14750000	2.79781	LOC113078943
NC_039247.1	13850001	13900000	2.7974	nfkbib,LOC113076656,LOC113076668,LOC113076680,ftr84
NC_039250.1	8450001	8500000	2.79711	LOC113107189,sap30bp,itgb4
NC_039273.1	10300001	10350000	2.79578	pik3r3b
NC_039251.1	26625001	26675000	2.79566	LOC113108916,LOC113108915
NC_039258.1	3825001	3875000	2.79529	LOC113115799,tmem222a,LOC113115782,cndp1,ncoa7a,azi2
NC_039258.1	22250001	22300000	2.79394	themis2,ppp1r8b,rpa2,ube3d
NC_039256.1	1375001	1425000	2.78926	LOC113114445,LOC113114538,trnas-gcu,LOC113114539
NC_039271.1	3400001	3450000	2.78889	LOC113048656
NC_039262.1	26675001	26725000	2.7858	LOC113037684,ptprk
NC_039272.1	7800001	7850000	2.78424	LOC113050006,LOC113050008,LOC113049068,LOC113049065,LOC113049942
NC_039267.1	23175001	23225000	2.78303
NC_039257.1	17075001	17125000	2.78006	LOC113115269,LOC113115271
NC_039298.1	275001	325000	2.77999	LOC113068248,LOC113068247,LOC113068246
NC_039269.1	17800001	17850000	2.77937	LOC113045727,emilin2a
NC_039290.1	10225001	10275000	2.77883	LOC113065830,LOC113065829,LOC113065828
NC_039247.1	29425001	29475000	2.77769	LOC113084745
NC_039287.1	13300001	13350000	2.77174	LOC113062755,LOC113063325
NC_039249.1	18900001	18950000	2.76832	LOC113106185
NC_039243.1	29250001	29300000	2.76568	LOC113106554,LOC113106515,LOC113106543
NC_039266.1	17450001	17500000	2.76491	LOC113042480,LOC113042484,LOC113042479,LOC113042483
NC_039291.1	2750001	2800000	2.76352	LOC113066043,LOC113066041
NC_039259.1	20575001	20625000	2.76205	LOC113117921
NC_039282.1	3250001	3300000	2.7618
NC_039264.1	29350001	29400000	2.76148	LOC113040289,LOC113040288
NC_039266.1	6675001	6725000	2.75871
NC_039256.1	19800001	19850000	2.7584	tex11,kdrl,LOC113113944
NC_039269.1	4000001	4050000	2.75684	LOC113045128
NC_039274.1	16125001	16175000	2.75442
NC_039266.1	8000001	8050000	2.75373	LOC113042226
NC_039289.1	600001	650000	2.75117	ptprsa
NC_039268.1	14150001	14200000	2.75052	dachc
NC_039249.1	6600001	6650000	2.74897	mesd,tlnrd1,cemip
NC_039248.1	6150001	6200000	2.74704	LOC113092608,LOC113092665
NC_039270.1	3050001	3100000	2.74528	LOC113047502,LOC113047422
NC_039251.1	35050001	35100000	2.74159	LOC113108033,rrp1
NC_039283.1	23000001	23050000	2.74045	LOC113059310
NC_039262.1	27400001	27450000	2.73975	LOC113037693
NC_039280.1	17100001	17150000	2.73953	LOC113057247,LOC113057246,LOC113057248
NC_039285.1	8675001	8725000	2.73933	LOC113061617,LOC113061618
NC_039275.1	200001	250000	2.73775	LOC113052630,LOC113052627,LOC113052628,gramd2b,LOC113052629
NC_039279.1	9225001	9275000	2.73747	LOC113056109,LOC113056108
NC_039266.1	775001	825000	2.73733	cdk8,gpr12,atp8a2,wasf3b,rnf6
NC_039284.1	4725001	4775000	2.73671	LOC113060453,LOC113060452
NC_039274.1	13550001	13600000	2.73667	LOC113051645,LOC113051652,LOC113051644,LOC113051629
NC_039287.1	2750001	2800000	2.73657	LOC113062676,LOC113062897,LOC113062896
NC_039262.1	17775001	17825000	2.73514	LOC113121076
NC_039253.1	7225001	7275000	2.73397	LOC113110567,LOC113110891
NC_039285.1	5500001	5550000	2.73157	LOC113061535
NC_039273.1	300001	350000	2.72994	LOC113050119,LOC113050120
NC_039266.1	19750001	19800000	2.72638	LOC113042549
NC_039251.1	14275001	14325000	2.72634	LOC113108455,LOC113108454
NC_039292.1	8800001	8850000	2.72574	LOC113066874,LOC113066875,LOC113066447,LOC113066876,LOC113066873
NC_039252.1	5025001	5075000	2.72451	LOC113109637,LOC113110446,LOC113109634,LOC113109636,LOC113109639
NC_039257.1	1900001	1950000	2.72397	LOC113114701,LOC113114702,lamtor1,lrrc51,LOC113114699,LOC113114563,LOC113114705,LOC113114706
NC_039256.1	31850001	31900000	2.72348	LOC113114404,LOC113114360,LOC113114378
NC_039248.1	14900001	14950000	2.7229	LOC113098012,LOC113098044
NC_039256.1	25750001	25800000	2.72131	LOC113113325
NC_039253.1	12475001	12525000	2.72003	LOC113111040,LOC113111039,egln1b
NC_039262.1	17550001	17600000	2.71719	LOC113121072
NC_039290.1	3150001	3200000	2.71661
NC_039280.1	8400001	8450000	2.71181	LOC113056917,LOC113056916
NC_039259.1	21925001	21975000	2.71158	LOC113117600,spata7,kcnk10b
NC_039252.1	12800001	12850000	2.71133	LOC113109894,dlg2,LOC113109897,ift46
NC_039255.1	9525001	9575000	2.71012	LOC113112567,LOC113112569
NC_039257.1	3975001	4025000	2.7091	LOC113114784,LOC113114785,LOC113114781
NC_039293.1	3075001	3125000	2.70892	LOC113067740,LOC113067741
NC_039301.1	1100001	1150000	2.70824	LOC113068778
NC_039279.1	5075001	5125000	2.70613
NC_039263.1	19500001	19550000	2.70468	kiaa1328,celf4
NC_039256.1	20200001	20250000	2.70344	fgf13a
NC_039263.1	9625001	9675000	2.70277	LOC113038407,LOC113038406
NC_039287.1	1100001	1150000	2.70272	LOC113062820
NC_039288.1	8600001	8650000	2.70121	LOC113064075,LOC113064076,LOC113064072,LOC113064077,LOC113064078
NC_039263.1	21900001	21950000	2.70044	LOC113038945
NC_039276.1	13950001	14000000	2.69934	LOC113053260
NC_039258.1	4125001	4175000	2.69646	clk2b,LOC113116801,LOC113115818,LOC113115819
NC_039261.1	17650001	17700000	2.69304	LOC113119648
NC_039255.1	1850001	1900000	2.69299	LOC113112312,LOC113112313
NC_039258.1	4050001	4100000	2.69287	LOC113115792,LOC113115788
NC_039249.1	16250001	16300000	2.69146	cebpa,cebpg
NC_039256.1	23500001	23550000	2.69077	LOC113114058,LOC113114062,LOC113114065,LOC113114061,LOC113114057,LOC113114060,LOC113114064
NC_039285.1	6200001	6250000	2.69042	rxylt1,LOC113061551,LOC113061549
NC_039292.1	9325001	9375000	2.68674	LOC113066909,LOC113066910
NC_039261.1	1525001	1575000	2.68594	trnaq-cug,trnaq-uug,trnai-aau,trnap-ugg,trnaf-gaa,LOC113119112
NC_039260.1	1550001	1600000	2.68546	LOC113118099,LOC113118100
NC_039248.1	10250001	10300000	2.68527	rbm6
NC_039269.1	28475001	28525000	2.68172	dspa,LOC113046130
NC_039257.1	9075001	9125000	2.68047	slc19a3a,LOC113114971,agfg1a,LOC113114972
NC_039257.1	1400001	1450000	2.68043	LOC113114668,LOC113114666,LOC113114653,LOC113114671,LOC113114660,LOC113114651
NC_039260.1	11350001	11400000	2.6799	ryr1b
NC_039277.1	14900001	14950000	2.67951	npffr1l1,LOC113054545,antxr1b,aak1b
NC_039246.1	26075001	26125000	2.67861	LOC113064152,LOC113064168
NC_039251.1	13900001	13950000	2.67833	LOC113108443
NC_039290.1	9425001	9475000	2.6764	LOC113065309,LOC113065791,LOC113065793,LOC113065794,LOC113065792
NC_039284.1	18075001	18125000	2.67585	LOC113060973,LOC113060974,LOC113060966,LOC113060357,LOC113060955,LOC113060956,LOC113060953
NC_039263.1	12025001	12075000	2.67406	zgc:110782,bada,mark2a,LOC113038509,LOC113038507
NC_039280.1	7450001	7500000	2.67318	LOC113056857,LOC113056859
NC_039269.1	11775001	11825000	2.67247	rwdd3,hccsa.1,LOC113045502,LOC113045501
NC_039260.1	14150001	14200000	2.67199	LOC113118525,LOC113118810,LOC113118521
NC_039269.1	14225001	14275000	2.66951	LOC113046404,LOC113045587
NC_039254.1	19050001	19100000	2.66928	rbp3,LOC113112065
NC_039270.1	575001	625000	2.66721	LOC113046526
NC_039244.1	7450001	7500000	2.66568	LOC113114643,LOC113114631
NC_039291.1	6750001	6800000	2.66332	LOC113066112,LOC113066114
NC_039254.1	21225001	21275000	2.66259	LOC113112134,adprh
NC_039251.1	3500001	3550000	2.66243	LOC113109232,LOC113109240
NC_039247.1	19800001	19850000	2.65732	LOC113079953,LOC113079999,LOC113080006,LOC113079963,LOC113079934
NC_039283.1	24250001	24300000	2.6555	LOC113059345
NC_039260.1	10775001	10825000	2.65204	zgc:158482,LOC113118441,LOC113118439,LOC113118440
NC_039272.1	14100001	14150000	2.6515	stxbp1b,npdc1b,niban2b
NC_039268.1	20325001	20375000	2.65144	LOC113044627,LOC113044624,LOC113044620
NC_039246.1	1500001	1550000	2.64797	LOC113066953,LOC113066892,LOC113067482,LOC113066913,LOC113066049
NC_039285.1	2750001	2800000	2.64772	pak1,gdpd4a
NC_039257.1	24700001	24750000	2.64669	LOC113115452,LOC113115455
NC_039252.1	2375001	2425000	2.64587	LOC113109537,LOC113109533
NC_039251.1	37075001	37125000	2.6453	LOC113109414,LOC113109415
NC_039264.1	30900001	30950000	2.64491	LOC113040335
NC_039280.1	21625001	21675000	2.64484	zmp:0000000760,col21a1
NC_039251.1	30450001	30500000	2.64358	popdc3,popdc1,stx12l
NC_039247.1	14175001	14225000	2.64321	LOC113076851
NC_039291.1	12650001	12700000	2.64176	LOC113065959,LOC113066267,LOC113066265,LOC113066270,LOC113066264,LOC113066266,LOC113066268
NC_039255.1	6025001	6075000	2.64065	trnah-gug,LOC113112434,LOC113112436
NC_039262.1	26025001	26075000	2.64011	LOC113037735,LOC113037662
NC_039264.1	2850001	2900000	2.63926	LOC113039393
NC_039250.1	22575001	22625000	2.63815	LOC113107679,LOC113107682,LOC113107681,LOC113107683
NC_039250.1	16000001	16050000	2.63808	LOC113107413
NC_039276.1	13975001	14025000	2.63608	LOC113053261,LOC113053260,LOC113053263
NC_039289.1	14450001	14500000	2.6358	LOC113065192,LOC113065194
NC_039274.1	16800001	16850000	2.63445	LOC113051705
NC_039256.1	24450001	24500000	2.63276	LOC113114103,mid1ip1l,LOC113114107,trnav-uac,LOC113114104,LOC113114106
NC_039250.1	27000001	27050000	2.63015	LOC113107819,LOC113107820,LOC113107821
NC_039291.1	11725001	11775000	2.62989
NC_039258.1	125001	175000	2.62974	LOC113115656,LOC113115652,LOC113115653
NC_039273.1	9775001	9825000	2.62599	LOC113050499,LOC113050500,LOC113050501
NC_039288.1	3225001	3275000	2.62573	LOC113063869
NC_039272.1	19175001	19225000	2.62492	trnak-cuu,fcho2,tnpo1
NC_039280.1	18175001	18225000	2.62441	etaa1b
NC_039264.1	18750001	18800000	2.62358
NC_039247.1	725001	775000	2.62259	LOC113070108,LOC113070096,LOC113070114,LOC113070117,LOC113086882
NC_039253.1	11975001	12025000	2.62089	LOC113111033
NC_039255.1	9350001	9400000	2.62022	LOC113112553,LOC113112555,LOC113112556
NC_039255.1	2550001	2600000	2.61966	LOC113113215,LOC113112333,LOC113113214
NC_039282.1	10300001	10350000	2.61663	LOC113058557,LOC113058548,LOC113058549,LOC113058547,LOC113058544
NC_039254.1	18275001	18325000	2.61497	LOC113112049,pemt,LOC113112050
NC_039244.1	8725001	8775000	2.6149	LOC113114876,LOC113114890,fgf12a,LOC113114897
NC_039248.1	2225001	2275000	2.61452	LOC113090499
NC_039280.1	23125001	23175000	2.6142	LOC113057564
NC_039252.1	12825001	12875000	2.61165	LOC113109894,LOC113109898,LOC113110465,hyou1,dlg2,LOC113109897,ift46
NC_039247.1	3675001	3725000	2.60993	galnt9
NC_039287.1	3675001	3725000	2.60991	LOC113062958,swt1,LOC113062959,LOC113062960,LOC113062955
NC_039247.1	21775001	21825000	2.60954	LOC113081173,LOC113081161
NC_039272.1	14400001	14450000	2.60856	LOC113049310,LOC113049955,nelfb,LOC113050023,arrdc1a,LOC113049313,grin1b
NC_039254.1	7575001	7625000	2.60562	LOC113111669
NC_039247.1	20525001	20575000	2.60501	LOC113080405,LOC113080428,LOC113080413
NC_039274.1	22225001	22275000	2.60378
NC_039267.1	13925001	13975000	2.60338	nrg4,LOC113043428,lactb,tpm1,tmem266
NC_039281.1	7375001	7425000	2.60251	LOC113057829
NC_039268.1	9275001	9325000	2.60139	ugdh,smim14,LOC113044272,LOC113044271
NC_039264.1	13725001	13775000	2.60128
NC_039267.1	6900001	6950000	2.59986	LOC113043144,LOC113043143,LOC113043145
NC_039267.1	2200001	2250000	2.59946	LOC113042976,LOC113042979
NC_039245.1	13525001	13575000	2.5973	LOC113054090,LOC113048789,LOC113048781,LOC113048797
NC_039266.1	14725001	14775000	2.59613	myripb
NC_039269.1	24525001	24575000	2.59539	zzz3,usp33,ak5
NC_039249.1	20750001	20800000	2.5922
NC_039280.1	2000001	2050000	2.5911	LOC113056635
NC_039274.1	28925001	28975000	2.59085	LOC113052023,LOC113052020,LOC113052022,LOC113052024
NC_039258.1	14125001	14175000	2.59057	ncalda
NC_039287.1	1425001	1475000	2.5904
NC_039249.1	10825001	10875000	2.58914	LOC113105858
NC_039290.1	3600001	3650000	2.58871	LOC113065542,LOC113065288
NC_039275.1	950001	1000000	2.58748	LOC113052836,LOC113052663
NC_039272.1	29400001	29450000	2.58423	LOC113049909,LOC113049910
NC_039257.1	1475001	1525000	2.5834
NC_039293.1	4225001	4275000	2.5827	LOC113067553,LOC113067794,LOC113067798,LOC113067797
NC_039264.1	10625001	10675000	2.58211	LOC113040488
NC_039245.1	11400001	11450000	2.58148	fam171a2a
NC_039271.1	6900001	6950000	2.58065	LOC113048600
NC_039288.1	12750001	12800000	2.57939	LOC113064236,LOC113064239,LOC113064234,LOC113064238,LOC113064235
NC_039247.1	8300001	8350000	2.57892	LOC113073371,LOC113073387,LOC113073403,LOC113073417
NC_039253.1	1525001	1575000	2.57776	LOC113110549,LOC113110711,LOC113110714
NC_039257.1	13750001	13800000	2.57766	LOC113115176,atf5b
NC_039243.1	14550001	14600000	2.57682	faah2a,LOC113077133,txna,tesk1a
NC_039285.1	1275001	1325000	2.57633	LOC113061393,LOC113061399,LOC113061395,rec114,LOC113061396
NC_039287.1	9575001	9625000	2.57582	LOC113063187,LOC113063156
NC_039249.1	6475001	6525000	2.57582	LOC113105677,cemip
NC_039251.1	15800001	15850000	2.57571	LOC113108499,LOC113108497,LOC113108500
NC_039254.1	15200001	15250000	2.57155	LOC113111945
NC_039288.1	3300001	3350000	2.57137	grxcr2
NC_039292.1	875001	925000	2.57008	LOC113066560,LOC113066561
NC_039253.1	3075001	3125000	2.56962	LOC113110772,LOC113110777,LOC113110773,LOC113110774,LOC113110775
NC_039252.1	19050001	19100000	2.56927	LOC113110190
NC_039272.1	23175001	23225000	2.56925	pappab,rgs3b
NC_039250.1	21725001	21775000	2.56903	LOC113107626
NC_039266.1	1375001	1425000	2.56845	LOC113041953,LOC113041955,LOC113041952,pkia
NC_039248.1	10200001	10250000	2.56809	rbm6,camkva
NC_039277.1	13425001	13475000	2.56786	LOC113054497,LOC113054495,LOC113054498
NC_039244.1	18525001	18575000	2.56496	LOC113118881
NC_039253.1	14325001	14375000	2.56468	barx1,LOC113111348
NC_039267.1	22450001	22500000	2.56198	LOC113043663,LOC113043666,LOC113043662
NC_039264.1	18200001	18250000	2.56151	LOC113039885
NC_039270.1	21325001	21375000	2.55962	LOC113047126
NC_039260.1	11000001	11050000	2.5572	LOC113118442
NC_039249.1	10075001	10125000	2.55546	LOC113105820,LOC113105847,tesk1b,faah2b
NC_039258.1	425001	475000	2.55435	iglon5
NC_039270.1	4300001	4350000	2.55377
NC_039293.1	9450001	9500000	2.55294	LOC113067471,LOC113067461
NC_039248.1	4800001	4850000	2.55161	fkbp11,drc2,LOC113091654,LOC113091666,LOC113091673
NC_039280.1	18950001	19000000	2.54999	nrg3a
NC_039279.1	8650001	8700000	2.54991	LOC113056087,LOC113056088,LOC113056089,nsfb
NC_039263.1	19575001	19625000	2.5493	celf4
NC_039291.1	1875001	1925000	2.54848	LOC113066023
NC_039262.1	9125001	9175000	2.54786	LOC113120829,LOC113120832
NC_039264.1	4925001	4975000	2.54526	LOC113040768
NC_039273.1	7150001	7200000	2.54498	LOC113051096,LOC113050359,LOC113050356,LOC113050357
NC_039272.1	13775001	13825000	2.54255
NC_039278.1	8975001	9025000	2.54059	LOC113055154,rab3ab
NC_039249.1	21850001	21900000	2.53925	LOC113106222
NC_039248.1	21425001	21475000	2.53869	LOC113101079
NC_039279.1	1450001	1500000	2.53855	LOC113055848,LOC113055849,LOC113055850,LOC113055852,LOC113055847,LOC113056473,LOC113055846
NC_039283.1	6100001	6150000	2.53615	LOC113059928,LOC113059926,LOC113059930,LOC113059932,LOC113059929
NC_039247.1	23350001	23400000	2.53463	LOC113081874
NC_039266.1	1800001	1850000	2.53394	LOC113041828,LOC113042028,LOC113042053,LOC113041829,LOC113042031,LOC113042021,LOC113042027,LOC113041830,LOC113042024,LOC113041826
NC_039249.1	31600001	31650000	2.53025
NC_039244.1	4050001	4100000	2.52999	LOC113113120,LOC113040159,LOC113113023
NC_039244.1	5050001	5100000	2.52927	LOC113040228,LOC113110475,LOC113113592
NC_039244.1	27900001	27950000	2.52908	LOC113039076,LOC113039154
NC_039272.1	17975001	18025000	2.52666	rerglb,LOC113049473,dennd2b
NC_039250.1	26400001	26450000	2.52591	LOC113107806
NC_039266.1	2350001	2400000	2.5226	LOC113042005,LOC113042002,LOC113041995
NC_039280.1	16525001	16575000	2.52111	LOC113057239
NC_039270.1	4625001	4675000	2.52089	LOC113047468,LOC113047488,LOC113047452
NC_039279.1	6825001	6875000	2.52072	LOC113056485,trnag-ccc,LOC113056013,LOC113056012
NC_039266.1	5550001	5600000	2.52065	kmt2ca
NC_039263.1	2525001	2575000	2.52	LOC113038207,LOC113038204,LOC113038208,LOC113038205
NC_039252.1	13250001	13300000	2.51885	foxo1b
NC_039299.1	1025001	1075000	2.51561	LOC113068550,LOC113068565,LOC113068602,LOC113068554,LOC113068578
NC_039253.1	12400001	12450000	2.51366	diaph3
NC_039274.1	19950001	20000000	2.51354
NC_039259.1	2050001	2100000	2.51316	paplna
NC_039262.1	7625001	7675000	2.51218	arpc5b,pdcb,ptgs2b,hmcn1
NC_039267.1	20725001	20775000	2.51087	LOC113043774
NC_039247.1	4450001	4500000	2.51068	tbx1
NC_039254.1	10600001	10650000	2.51056	LOC113111815
NC_039265.1	5350001	5400000	2.51045	ndrg3b
NC_039284.1	8650001	8700000	2.50878	LOC113060548,LOC113060546
NC_039255.1	5100001	5150000	2.50779	LOC113113226,LOC113112413
NC_039260.1	7150001	7200000	2.50575	LOC113118777,si:dkey-103i16.6,tmem263
NC_039246.1	1600001	1650000	2.5056	LOC113066761
NC_039285.1	19125001	19175000	2.50536	LOC113061835,c18h3orf33,LOC113061834
NC_039299.1	1100001	1150000	2.50515	LOC113068585,LOC113068569,fig4a,LOC113068554
NC_039247.1	20125001	20175000	2.50405	LOC113080152,LOC113080244,LOC113080218
NC_039272.1	28700001	28750000	2.5026	LOC113049877,carnmt1,trpm6,abca2
NC_039277.1	9400001	9450000	2.49895	LOC113054310,LOC113054308
NC_039244.1	10050001	10100000	2.49701	LOC113110653,LOC113115214,LOC113115221,LOC113115238
NC_039247.1	26975001	27025000	2.49508	hip1rb
NC_039262.1	27475001	27525000	2.49485	LOC113037695
NC_039287.1	6475001	6525000	2.49414
NC_039263.1	2475001	2525000	2.49409
NC_039260.1	23200001	23250000	2.49134	LOC113118700,LOC113118698
NC_039290.1	8300001	8350000	2.49131	LOC113065739,LOC113065741,LOC113065743,LOC113065746,LOC113065742,LOC113065740
NC_039247.1	15725001	15775000	2.48978	LOC113077956,LOC113077963
NC_039279.1	4550001	4600000	2.48971	LOC113056477
NC_039273.1	13800001	13850000	2.4886	glmnb,LOC113050607,trnas-cga,c31h1orf146,LOC113050608,tbc1d23
NC_039256.1	21875001	21925000	2.48772	LOC113114010,LOC113114011,septin8b,LOC113114013,LOC113114014,LOC113114008
NC_039293.1	2450001	2500000	2.48549	LOC113067531,LOC113067710
NC_039294.1	350001	400000	2.48501	sh2b3,gak
NC_039283.1	17950001	18000000	2.483	LOC113059142,gon4lb,LOC113059139,gpatch4
NC_039246.1	3800001	3850000	2.4829	LOC113065989,LOC113065982
NC_039256.1	4475001	4525000	2.48283	spon2b,LOC113114450,wfs1b,rnf212,fgfrl1a
NC_039298.1	6025001	6075000	2.48128
NC_039248.1	27225001	27275000	2.48046	LOC113105088,LOC113105087
NC_039293.1	9925001	9975000	2.48	LOC113067404,LOC113067520,LOC113067371,LOC113067602
NC_039251.1	4200001	4250000	2.47747	LOC113109221,LOC113109177
NC_039280.1	16900001	16950000	2.47582	prkn
NC_039266.1	3500001	3550000	2.47546	LOC113041848
NC_039277.1	6575001	6625000	2.47506	LOC113054193,kcnip1b,LOC113054195
NC_039272.1	1475001	1525000	2.47234	LOC113048779,LOC113048780,LOC113048782,LOC113048783
NC_039250.1	16525001	16575000	2.47231	LOC113107429,LOC113107427,LOC113107430,LOC113107426
NC_039244.1	18875001	18925000	2.472	LOC113040947
NC_039270.1	11875001	11925000	2.47196	LOC113046789,kansl1b
NC_039271.1	7900001	7950000	2.47154	LOC113047961,LOC113047962
NC_039286.1	12250001	12300000	2.46731
NC_039270.1	10625001	10675000	2.46669	LOC113046776
NC_039249.1	33525001	33575000	2.46633	LOC113106549,LOC113106550,LOC113106542,LOC113106541,LOC113106553,LOC113106545
NC_039285.1	1975001	2025000	2.46517	lsm14ab,ss18l2,LOC113061413,LOC113061409
NC_039251.1	26675001	26725000	2.46439	abhd13,tnfsf13b,LOC113108915,LOC113108919
NC_039257.1	20750001	20800000	2.46399	foxl2a,pik3cb
NC_039277.1	1	50000	2.46326	LOC113053947,LOC113053948
NC_039269.1	15375001	15425000	2.46319
NC_039273.1	17700001	17750000	2.46316	nprl2,uqcrc1,rae1
NC_039278.1	6725001	6775000	2.46082	LOC113055088,LOC113055089,LOC113055090
NC_039253.1	950001	1000000	2.45695	LOC113110688,LOC113110658,LOC113110682,LOC113110684,LOC113110681,LOC113110683,LOC113110673,LOC113110656
NC_039284.1	6675001	6725000	2.45666	LOC113060502
NC_039249.1	18175001	18225000	2.45605	htr5ab,puf60b
NC_039262.1	8125001	8175000	2.45508	stxbp5a
NC_039288.1	2700001	2750000	2.45025
NC_039272.1	20750001	20800000	2.44878	LOC113049604
NC_039259.1	350001	400000	2.44687	LOC113116927
NC_039262.1	5150001	5200000	2.44645	LOC113120643,LOC113120644,LOC113120645,LOC113120646,LOC113120650,LOC113120647,LOC113120649
NC_039258.1	19000001	19050000	2.44509	LOC113116848,LOC113116849,LOC113116466,chrnb2
NC_039256.1	6025001	6075000	2.44337	LOC113114350
NC_039284.1	2450001	2500000	2.44321	LOC113060407,spred1,fam98b,atxn3
NC_039272.1	10825001	10875000	2.44293	LOC113049192,hspb11,rtkna,LOC113049193
NC_039262.1	15250001	15300000	2.44277	LOC113037756,eif5,LOC113037775
NC_039285.1	125001	175000	2.44187	LOC113061334,LOC113061335,LOC113061333
NC_039243.1	16775001	16825000	2.44183	LOC113089325,LOC113089825
NC_039283.1	24700001	24750000	2.43672	LOC113059368,LOC113059377,LOC113059374,LOC113059373
NC_039266.1	7150001	7200000	2.43626	sugct
NC_039243.1	225001	275000	2.43487	LOC113110344,LOC113110470
NC_039265.1	8700001	8750000	2.43316	nhsa
NC_039287.1	8500001	8550000	2.43301
NC_039248.1	1675001	1725000	2.43283	LOC113090100,LOC113090030
NC_039285.1	22175001	22225000	2.43222	scamp5b,loxl1,mob2b
NC_039257.1	7050001	7100000	2.4319	LOC113114891,LOC113114894
NC_039265.1	350001	400000	2.43138	LOC113040918,LOC113040916,hdac7a,LOC113040919,LOC113040920
NC_039255.1	11225001	11275000	2.43008	LOC113112642,LOC113112643,LOC113112644
NC_039257.1	18200001	18250000	2.42978	gab2
NC_039264.1	11800001	11850000	2.42879	LOC113039709,tasora
NC_039259.1	6050001	6100000	2.4285
NC_039260.1	5700001	5750000	2.4272	LOC113118775,bicd1a
NC_039282.1	13650001	13700000	2.42354	dchs1a
NC_039254.1	20775001	20825000	2.4215	LOC113112123,LOC113112124
NC_039260.1	12300001	12350000	2.42109	LOC113118476
NC_039278.1	13075001	13125000	2.41907	LOC113055310
NC_039279.1	17575001	17625000	2.41631	tmem101,si:ch1073-13h15.3,gngt2b
NC_039278.1	19300001	19350000	2.41567	LOC113055541,LOC113055543,LOC113055540,LOC113055544,LOC113055545,LOC113055546
NC_039286.1	14100001	14150000	2.41553	ccdc127b,rxrba,sdha,LOC113062611
NC_039259.1	12675001	12725000	2.41497	htr1b,dcdc2c,colec11,impg1b
NC_039284.1	700001	750000	2.4139	LOC113060313,LOC113060382,LOC113060381
NC_039288.1	17800001	17850000	2.4128	nup188,LOC113064431,dolk,LOC113064433
NC_039285.1	9450001	9500000	2.41205	LOC113061643,LOC113061645,cd81b,LOC113061642
NC_039273.1	26825001	26875000	2.41174	LOC113051010,LOC113051011
NC_039250.1	15725001	15775000	2.4103	LOC113106756
NC_039289.1	3650001	3700000	2.40783	LOC113064818
NC_039249.1	8375001	8425000	2.4074
NC_039287.1	15600001	15650000	2.40637
NC_039248.1	6375001	6425000	2.40518	ccr7,notum2,coq7
NC_039286.1	12275001	12325000	2.40487	LOC113062544
NC_039267.1	22325001	22375000	2.40477	LOC113043910
NC_039264.1	20150001	20200000	2.40386	LOC113039973
NC_039259.1	11975001	12025000	2.40185	mboat2a
NC_039251.1	23275001	23325000	2.40154
NC_039257.1	1975001	2025000	2.40041	naalad2,tyr,grm5b
NC_039288.1	15925001	15975000	2.39961	LOC113064365,LOC113064364,LOC113064366
NC_039291.1	15375001	15425000	2.39902	impa2,LOC113066341
NC_039283.1	9700001	9750000	2.3966	LOC113060046
NC_039258.1	27500001	27550000	2.39645	LOC113116721,LOC113116720,nfkbid,LOC113116722
NC_039269.1	14050001	14100000	2.39629	en2b,LOC113045577,shhb,rbm33b
NC_039293.1	5675001	5725000	2.39408	LOC113067850,LOC113067871
NC_039277.1	3925001	3975000	2.39207	nrarpa,exd3,cdc37l1
NC_039274.1	31375001	31425000	2.39141	LOC113052540,LOC113052142,LOC113052141,LOC113052143
NC_039259.1	3375001	3425000	2.39084	LOC113116987
NC_039283.1	18375001	18425000	2.38807	LOC113059164
NC_039248.1	6625001	6675000	2.38798	LOC113092916,gulp1b
NC_039243.1	11150001	11200000	2.38613	LOC113109382,LOC113109348
NC_039288.1	5700001	5750000	2.3851	LOC113063971,LOC113063973,LOC113063972,LOC113063974
NC_039244.1	21750001	21800000	2.38474	LOC113120552,LOC113041051
NC_039294.1	1575001	1625000	2.38338	LOC113068002,LOC113068003,LOC113068001,LOC113068004
NC_039277.1	9675001	9725000	2.38316	LOC113054320,LOC113054321,LOC113054317,LOC113054319,LOC113054322
NC_039269.1	4950001	5000000	2.38232	LOC113045157,LOC113045164,LOC113045158,LOC113046241
NC_039259.1	15125001	15175000	2.38201	LOC113117348,LOC113117372
NC_039248.1	4900001	4950000	2.38161	ift56,myh10,LOC113091721
NC_039244.1	24050001	24100000	2.37915	LOC113111068,LOC113041143,LOC113041150
NC_039255.1	16200001	16250000	2.37896	LOC113112879,LOC113113262,LOC113112870,LOC113112852
NC_039286.1	7900001	7950000	2.37881	LOC113062345,LOC113062349,LOC113062350,LOC113062348,LOC113062343,LOC113062346,LOC113062347
NC_039264.1	17625001	17675000	2.37704	LOC113039862,LOC113039861,LOC113039863,LOC113039864
NC_039262.1	21150001	21200000	2.37633
NC_039265.1	16350001	16400000	2.37598	LOC113041541,chchd6a,LOC113041542
NC_039284.1	3525001	3575000	2.37456	dlst,rps6kl1,prox2
NC_039268.1	7700001	7750000	2.37442	prss12,ndst3
NC_039257.1	22250001	22300000	2.3741	LOC113115484
NC_039243.1	19425001	19475000	2.37243	LOC113049802,LOC113098585
NC_039251.1	1900001	1950000	2.37229
NC_039254.1	6775001	6825000	2.37149	LOC113111641,LOC113111643,LOC113111639,LOC113111642,LOC113111640
NC_039288.1	8300001	8350000	2.37128	LOC113064062,brd8a,LOC113064065,LOC113064066
NC_039288.1	15150001	15200000	2.37057	LOC113064327,LOC113064328
NC_039256.1	18325001	18375000	2.37047	LOC113114492
NC_039280.1	23875001	23925000	2.36829
NC_039250.1	21400001	21450000	2.36811	LOC113107605,LOC113107607,LOC113107608
NC_039251.1	4625001	4675000	2.36625	LOC113109217,LOC113109177
NC_039282.1	18600001	18650000	2.3661	LOC113058778,LOC113058774,LOC113058769
NC_039290.1	6900001	6950000	2.36472	LOC113065672,LOC113065671,LOC113065361
NC_039273.1	22925001	22975000	2.36255	LOC113050888,LOC113050887,LOC113050889
NC_039278.1	2700001	2750000	2.36123	LOC113054967
NC_039248.1	20275001	20325000	2.36095
NC_039262.1	16775001	16825000	2.35982
NC_039276.1	23300001	23350000	2.35863	LOC113053572
NC_039285.1	17025001	17075000	2.35789	LOC113061811
NC_039243.1	17125001	17175000	2.35766	LOC113110260,LOC113091352,dnajb14
NC_039248.1	13025001	13075000	2.35558	LOC113097233
NC_039254.1	4925001	4975000	2.35102	adrb1,ccdc186,nhlrc2
NC_039285.1	16925001	16975000	2.35101	LOC113061809,LOC113061280
NC_039255.1	9825001	9875000	2.34922	cimip5,kcnf1b
NC_039253.1	4175001	4225000	2.34854	LOC113110818
NC_039255.1	20175001	20225000	2.34851	LOC113113287,LOC113113000
NC_039283.1	19650001	19700000	2.34812	LOC113059196,LOC113059197,LOC113059200,LOC113059199,LOC113059198,LOC113059201
NC_039259.1	12475001	12525000	2.34778
NC_039251.1	5225001	5275000	2.34738	glra2,gpm6bb
NC_039264.1	1100001	1150000	2.34438
NC_039249.1	18050001	18100000	2.34276	LOC113106152,rbm33a
NC_039243.1	13625001	13675000	2.34174	LOC113071506,LOC113071613
NC_039300.1	1425001	1475000	2.34148	LOC113068648
NC_039244.1	5075001	5125000	2.34056	LOC113040228,LOC113110475,LOC113113592
NC_039300.1	3625001	3675000	2.33967	gp9,cnbpa,iqsec1a
NC_039269.1	8400001	8450000	2.33933	LOC113045340,LOC113045339,LOC113045338,LOC113045341
NC_039253.1	15175001	15225000	2.33929	LOC113111136,grik6,skib,brpf3a
NC_039279.1	9450001	9500000	2.33765	LOC113056119,LOC113056115
NC_039258.1	25050001	25100000	2.33728
NC_039276.1	25600001	25650000	2.33547	LOC113053629,LOC113053631
NC_039279.1	1925001	1975000	2.33451
NC_039272.1	18950001	19000000	2.33396
NC_039251.1	23325001	23375000	2.33363	LOC113108778,LOC113108779,LOC113108782,LOC113108780
NC_039292.1	1950001	2000000	2.33249	LOC113066619,LOC113066511,LOC113066589
NC_039266.1	14550001	14600000	2.33244	LOC113042359
NC_039267.1	5175001	5225000	2.33137	LOC113042814
NC_039247.1	7000001	7050000	2.33113	LOC113072901,LOC113072847,LOC113072879
NC_039258.1	21650001	21700000	2.33062	LOC113116529,LOC113116528,LOC113116527,LOC113116531
NC_039278.1	8575001	8625000	2.32997	babam1,plvapb,LOC113055135,LOC113055134
NC_039263.1	6500001	6550000	2.32995
NC_039268.1	23200001	23250000	2.329	ncam2
NC_039261.1	21125001	21175000	2.32726	LOC113119793,LOC113119795,LOC113119794,LOC113119792
NC_039288.1	2900001	2950000	2.32676	ndfip1l
NC_039280.1	23900001	23950000	2.32656
NC_039247.1	30800001	30850000	2.32603	LOC113086340,LOC113086194,LOC113086089,LOC113085779
NC_039247.1	7950001	8000000	2.32401	LOC113073284,LOC113073306,LOC113073292
NC_039247.1	17975001	18025000	2.32386
NC_039274.1	6325001	6375000	2.32362	LOC113051443,LOC113051446,LOC113051445,LOC113052371
NC_039284.1	10675001	10725000	2.32189	LOC113060336,ywhaqb,LOC113060626
NC_039245.1	15475001	15525000	2.3216	LOC113055607,LOC113054992,LOC113054774
NC_039274.1	10950001	11000000	2.31573	LOC113051600,LOC113052491,LOC113051601
NC_039244.1	1075001	1125000	2.31557	LOC113111601,LOC113111623
NC_039251.1	35550001	35600000	2.31531	acvr1c
NC_039250.1	23275001	23325000	2.3139	LOC113107715
NC_039289.1	15425001	15475000	2.31281	LOC113065219,rbbp9,LOC113065223,LOC113065220
NC_039248.1	1900001	1950000	2.31265	LOC113105146,LOC113090233,LOC113090297,LOC113090267
NC_039279.1	6750001	6800000	2.31245
NC_039251.1	4250001	4300000	2.31231	LOC113109221,LOC113109188,LOC113109177
NC_039259.1	3875001	3925000	2.31218	mthfd1b
NC_039251.1	34175001	34225000	2.31205	LOC113109125,LOC113109124
NC_039256.1	8875001	8925000	2.31047	rell2,rnf128b,hmgn6,sh3bgrl
NC_039270.1	6825001	6875000	2.3104	LOC113046611,LOC113046612,LOC113047608,pvalb5,lmtk2
NC_039284.1	15625001	15675000	2.30987	LOC113060824
NC_039277.1	15375001	15425000	2.30944	LOC113054574,LOC113054575,LOC113054576,LOC113054577,LOC113054578
NC_039273.1	25200001	25250000	2.30859	LOC113050959,LOC113050960
NC_039250.1	11925001	11975000	2.30798	cep78,LOC113107286
NC_039247.1	5025001	5075000	2.30767	figla,add2,snrnp27,mxd1
NC_039289.1	13225001	13275000	2.30735	LOC113065154
NC_039267.1	15075001	15125000	2.30578	LOC113043471,LOC113043475,nptna
NC_039269.1	5125001	5175000	2.3055
NC_039256.1	21675001	21725000	2.30498	LOC113113998,LOC113113997,LOC113113999,LOC113114000
NC_039262.1	17000001	17050000	2.30467	c1ql1,LOC113121062,LOC113121061
NC_039280.1	17350001	17400000	2.30384	tjap1
NC_039256.1	28400001	28450000	2.30276	LOC113114232
NC_039245.1	13100001	13150000	2.30231	myh9b,LOC113048603,slc25a38a
NC_039292.1	13025001	13075000	2.30216	fbxo31,dynlrb2,LOC113067067,LOC113067071
NC_039272.1	4475001	4525000	2.29903	LOC113048948
NC_039274.1	27725001	27775000	2.29828	LOC113051993,LOC113051992,LOC113051994,LOC113051995
NC_039250.1	12875001	12925000	2.29755	LOC113107317
NC_039248.1	11525001	11575000	2.2969	LOC113096436
NC_039263.1	2900001	2950000	2.29576	endou2,LOC113038222,LOC113038223
NC_039255.1	350001	400000	2.29374	LOC113112277,LOC113112278,LOC113112279
NC_039253.1	4850001	4900000	2.29374	LOC113110822,LOC113110820
NC_039288.1	17575001	17625000	2.29059	LOC113063770,LOC113063771,LOC113063772,LOC113064427,LOC113064425
NC_039247.1	5050001	5100000	2.29024	neff1,add2,snrnp27,mxd1
NC_039292.1	475001	525000	2.28997	LOC113066545,LOC113066542
NC_039263.1	19325001	19375000	2.28704	cast,pcsk1,ell2
NC_039269.1	9850001	9900000	2.28584	astn1
NC_039286.1	14700001	14750000	2.28521	LOC113062627
NC_039273.1	4350001	4400000	2.28425	LOC113050262,LOC113050263,LOC113050260,LOC113050264,LOC113050265
NC_039283.1	14900001	14950000	2.2839	LOC113060186,LOC113060187
NC_039250.1	13575001	13625000	2.28317	LOC113107352,LOC113107353
NC_039261.1	9025001	9075000	2.28037	calcr,LOC113119375
NC_039269.1	15750001	15800000	2.27927	st3gal3b
NC_039292.1	4125001	4175000	2.27727	LOC113066693,LOC113066682
NC_039255.1	24650001	24700000	2.27626	LOC113113080
NC_039273.1	10350001	10400000	2.27581	pik3r3b
NC_039268.1	4175001	4225000	2.27501	mab21l2,lrba
NC_039267.1	20300001	20350000	2.27458	LOC113043793,LOC113043803,LOC113043812,LOC113043830,LOC113043772,LOC113043783,LOC113043678,LOC113043839,LOC113043768
NC_039266.1	18100001	18150000	2.27455	LOC113042499,LOC113042501,fbxo45,LOC113042503
NC_039251.1	25500001	25550000	2.27311	LOC113108876,cfap65
NC_039288.1	7125001	7175000	2.27267	ca4c,LOC113064012
NC_039254.1	18550001	18600000	2.27249
NC_039262.1	26225001	26275000	2.27209	LOC113037871,LOC113037872,LOC113037666
NC_039258.1	18375001	18425000	2.27209	LOC113116422,ino80e,LOC113116421,LOC113116420,LOC113116429,LOC113116427
NC_039257.1	3850001	3900000	2.27022	LOC113114783,LOC113114781
NC_039290.1	5950001	6000000	2.26939	LOC113065633,LOC113065634,LOC113065635,LOC113065630
NC_039249.1	4725001	4775000	2.26897	LOC113105598,LOC113105597,znf638
NC_039263.1	9950001	10000000	2.26829	LOC113038419,LOC113038414,LOC113038417,clk4b
NC_039246.1	26200001	26250000	2.2674	LOC113064230,LOC113064240
NC_039253.1	11925001	11975000	2.26569	LOC113111027,cishb,rpusd4,LOC113111032,LOC113111033
NC_039273.1	6400001	6450000	2.26473	LOC113050333
NC_039252.1	3875001	3925000	2.26314
NC_039270.1	5950001	6000000	2.25961	nptx1l
NC_039268.1	1550001	1600000	2.25916	LOC113044049,LOC113044050
NC_039258.1	1325001	1375000	2.25657	eif3ha
NC_039245.1	16000001	16050000	2.25422	LOC113054795,LOC113055896,LOC113055359
NC_039247.1	4225001	4275000	2.25399	srrm4
NC_039248.1	6775001	6825000	2.25307	LOC113093055,LOC113092959
NC_039262.1	9300001	9350000	2.24862	lratd1,LOC113037910
NC_039285.1	21525001	21575000	2.24738	LOC113061890,LOC113061889
NC_039259.1	2375001	2425000	2.24654	myt1lb
NC_039281.1	12750001	12800000	2.24588	LOC113057982,LOC113057981,LOC113057979
NC_039260.1	17075001	17125000	2.24568	hipk3b,kiaa1549lb
NC_039253.1	5450001	5500000	2.24341	LOC113110838,bsnb,hp1bp3,kif17
NC_039285.1	525001	575000	2.243	LOC113061369,LOC113061368,LOC113061365
NC_039250.1	23900001	23950000	2.24299	LOC113106836,LOC113106835
NC_039270.1	4275001	4325000	2.24274	LOC113047516,LOC113047519
NC_039249.1	2825001	2875000	2.24226	LOC113105522,msantd1,rgs12a,dtx4a
NC_039253.1	7050001	7100000	2.24189	LOC113110564,LOC113111336,LOC113111337,LOC113110565
NC_039263.1	6800001	6850000	2.2412	gpr119,LOC113038343
NC_039287.1	5200001	5250000	2.24089	LOC113063017,LOC113062737,LOC113063532,LOC113063018,LOC113063019
NC_039291.1	14100001	14150000	2.2387	LOC113066315,LOC113066316
NC_039259.1	22875001	22925000	2.23853	LOC113117637,LOC113117636,trnal-uaa,LOC113117635,LOC113117638
NC_039257.1	16925001	16975000	2.23828	gvin1l2,LOC113115564,LOC113115262,gpr184
NC_039291.1	12150001	12200000	2.23779	LOC113066243
NC_039279.1	1650001	1700000	2.2376	LOC113056517,LOC113055862,LOC113055863
NC_039273.1	14900001	14950000	2.23454
NC_039289.1	7525001	7575000	2.23325	LOC113064971,LOC113064969
NC_039261.1	17600001	17650000	2.23289	LOC113119678,LOC113119679,LOC113119652,LOC113119648
NC_039282.1	11900001	11950000	2.23286	LOC113058581
NC_039261.1	18400001	18450000	2.23121
NC_039288.1	10525001	10575000	2.23047	LOC113064139,LOC113064141,LOC113064143,LOC113064142,LOC113064144
NC_039274.1	12900001	12950000	2.23014
NC_039283.1	16100001	16150000	2.2298	LOC113060213
NC_039251.1	6325001	6375000	2.22896	LOC113108235,tanc1b
NC_039291.1	2350001	2400000	2.22889	LOC113066033
NC_039250.1	1175001	1225000	2.22864
NC_039257.1	7825001	7875000	2.22691	LOC113114921,LOC113114909,LOC113114920
NC_039269.1	9900001	9950000	2.22549	astn1
NC_039246.1	8725001	8775000	2.2248	LOC113058079
NC_039254.1	11625001	11675000	2.22438	odad2,mpp7a
NC_039256.1	7700001	7750000	2.22235	LOC113114455
NC_039254.1	6575001	6625000	2.22081	LOC113111630,LOC113111628
NC_039264.1	2500001	2550000	2.21997	LOC113039326,LOC113039340,LOC113039348,LOC113039321
NC_039292.1	6875001	6925000	2.21767	LOC113066391
NC_039245.1	19925001	19975000	2.21743
NC_039260.1	9250001	9300000	2.21286	smad6b
NC_039244.1	29925001	29975000	2.21049	LOC113039904
NC_039268.1	11375001	11425000	2.21025
NC_039276.1	18725001	18775000	2.20681	LOC113053448,LOC113053445,si:dkey-11f4.14
NC_039246.1	17825001	17875000	2.20587	pfkfb3,prkcq,rbm17
NC_039277.1	10075001	10125000	2.20517	LOC113054345
NC_039257.1	16250001	16300000	2.2047	LOC113115563,LOC113115251
NC_039288.1	4550001	4600000	2.20414	LOC113063899,LOC113063900
NC_039274.1	20775001	20825000	2.20384	trip4
NC_039283.1	11025001	11075000	2.20308	rprd2b,adamts16
NC_039243.1	29625001	29675000	2.20307	mettl14,LOC113106871
NC_039247.1	11925001	11975000	2.20255	LOC113069132,LOC113087613,LOC113087628,LOC113087597
NC_039259.1	8450001	8500000	2.20222	LOC113117141,birc6
NC_039246.1	1275001	1325000	2.20195	LOC113067032,LOC113066842
NC_039269.1	30000001	30050000	2.2015	LOC113046484,LOC113046162
NC_039260.1	1	50000	2.20113	cox5ab,LOC113118029,LOC113118027,LOC113118031
NC_039267.1	525001	575000	2.19932	LOC113042894
NC_039258.1	375001	425000	2.19852	iglon5
NC_039265.1	19475001	19525000	2.19531	LOC113041695,eno3,LOC113041652,pfn1
NC_039275.1	4275001	4325000	2.19409	LOC113052788,LOC113052820,LOC113052790,LOC113052791
NC_039263.1	5625001	5675000	2.19387
NC_039257.1	17750001	17800000	2.19369	arhgap35a
NC_039278.1	14175001	14225000	2.19262	LOC113055353
NC_039246.1	20600001	20650000	2.19209	LOC113062133
NC_039277.1	2525001	2575000	2.1915	LOC113054027
NC_039244.1	900001	950000	2.19001	LOC113110371,LOC113111543,LOC113111550
NC_039257.1	24450001	24500000	2.18779	LOC113115449,LOC113115415
NC_039263.1	11100001	11150000	2.18774	LOC113038471,trnaa-agc,LOC113038472,LOC113038473,ecscr,LOC113038475
NC_039257.1	6025001	6075000	2.18675	LOC113114842,trnal-cag,LOC113114827
NC_039250.1	8550001	8600000	2.18514	LOC113107195,LOC113107194,slc5a5,LOC113107196
NC_039293.1	6975001	7025000	2.18457	LOC113067357,LOC113067483
NC_039273.1	4100001	4150000	2.18454	LOC113050253
NC_039251.1	20550001	20600000	2.18446	LOC113108682
NC_039274.1	27450001	27500000	2.18171	LOC113051986
NC_039256.1	15700001	15750000	2.18113	LOC113113793
NC_039279.1	2250001	2300000	2.18003	ryr2a
NC_039248.1	7650001	7700000	2.17892	desmb,LOC113093810,tmem198ab
NC_039260.1	23825001	23875000	2.17888	LOC113118714
NC_039257.1	23050001	23100000	2.17796	LOC113115404,LOC113115402,LOC113115403,LOC113115400
NC_039249.1	12925001	12975000	2.17774	mettl15
NC_039250.1	4750001	4800000	2.17743	LOC113107056,si:ch211-255g12.8,LOC113107039,LOC113107037,neflb
NC_039243.1	7800001	7850000	2.17612	LOC113051365,LOC113053568,LOC113050430,LOC113051426,LOC113108905,LOC113052425,samd1b,LOC113053082
NC_039280.1	13550001	13600000	2.17498	LOC113057141
NC_039247.1	27900001	27950000	2.17455	LOC113069656
NC_039258.1	26925001	26975000	2.17299	LOC113116671,nsmce2,bcl3,LOC113116669,derl1
NC_039257.1	18250001	18300000	2.1723	LOC113115299,LOC113114603,LOC113115301,LOC113115300,nars2,gab2
NC_039295.1	550001	600000	2.17204
NC_039244.1	17600001	17650000	2.17121	LOC113118420,LOC113118680,LOC113118590,LOC113118562
NC_039264.1	23450001	23500000	2.17102	LOC113040072,LOC113040073,LOC113040074
NC_039244.1	24600001	24650000	2.16912	LOC113038091,leprot,LOC113038121
NC_039285.1	9650001	9700000	2.16911	LOC113061652,LOC113061653
NC_039289.1	7300001	7350000	2.16758	LOC113064963,LOC113064613,LOC113064961,LOC113064962,LOC113064964,LOC113064966
NC_039288.1	13700001	13750000	2.16718	ccdc90b,LOC113064294,LOC113064300,LOC113064299,LOC113064290,LOC113064292,LOC113064296,LOC113064297
NC_039298.1	4775001	4825000	2.16608	LOC113068461
NC_039243.1	29850001	29900000	2.16561	LOC113106889,LOC113106913
NC_039279.1	16650001	16700000	2.16507	LOC113056392,prr12a,LOC113056391
NC_039270.1	12425001	12475000	2.16478	LOC113046805,LOC113046807,LOC113046806
NC_039284.1	1500001	1550000	2.16466
NC_039249.1	30825001	30875000	2.16399	galnt18b
NC_039247.1	31450001	31500000	2.16297
NC_039255.1	800001	850000	2.16289	adgrb3
NC_039273.1	22975001	23025000	2.1588	LOC113050890,LOC113050892,LOC113051140,LOC113050891,LOC113050893,LOC113050894
NC_039293.1	4550001	4600000	2.15808	LOC113067558,rbfox3b
NC_039274.1	25675001	25725000	2.15799	LOC113051933,LOC113052414,LOC113052415,LOC113052416
NC_039262.1	2975001	3025000	2.15768	LOC113037791,LOC113037792
NC_039291.1	50001	100000	2.15629
NC_039245.1	18200001	18250000	2.15442	LOC113049264,LOC113049243
NC_039298.1	6175001	6225000	2.1544	LOC113068412
NC_039274.1	30900001	30950000	2.15264	nelfa,LOC113052111,LOC113052112,LOC113052109
NC_039243.1	14575001	14625000	2.15249	faah2a,LOC113109127,LOC113109132,LOC113077841,txna,tesk1a
NC_039274.1	34375001	34425000	2.15166	LOC113052292,LOC113052293
NC_039249.1	21100001	21150000	2.14983	znf536
NC_039289.1	10600001	10650000	2.14944	LOC113065098,LOC113065089
NC_039270.1	7075001	7125000	2.14818
NC_039247.1	24825001	24875000	2.14749	LOC113083028,cdip1,polr3k,LOC113083118,mrtfbb
NC_039289.1	8775001	8825000	2.1468	LOC113065017,baiap2l2b,LOC113065020,LOC113065019
NC_039289.1	15575001	15625000	2.14675	LOC113065226
NC_039274.1	11325001	11375000	2.14504
NC_039247.1	20500001	20550000	2.14493	LOC113080405,LOC113080413
NC_039263.1	25425001	25475000	2.14271	wdr7
NC_039288.1	1525001	1575000	2.14238	LOC113063839
NC_039260.1	11425001	11475000	2.14236	opa3,LOC113118451,hnrnpul1,ppp1r13l
NC_039273.1	5125001	5175000	2.14187	LOC113050299,LOC113050300,LOC113050298
NC_039270.1	2700001	2750000	2.141	LOC113047426
NC_039261.1	24700001	24750000	2.13996	LOC113119912,LOC113119914
NC_039269.1	2675001	2725000	2.13981	LOC113045083,trnar-ucu,LOC113045081,LOC113045082,LOC113045084
NC_039243.1	8700001	8750000	2.13974	LOC113057232
NC_039266.1	14825001	14875000	2.1391	myripb
NC_039259.1	1875001	1925000	2.13903	stxbp6
NC_039250.1	28100001	28150000	2.13839	LOC113107847,LOC113107851,LOC113107848
NC_039275.1	2975001	3025000	2.13828	LOC113052733,LOC113052732,LOC113052734
NC_039267.1	4550001	4600000	2.13686	LOC113043046,LOC113043047,LOC113043051
NC_039247.1	2100001	2150000	2.13656	thap1
NC_039263.1	11150001	11200000	2.1355	LOC113038475
NC_039270.1	20300001	20350000	2.13487	LOC113047101
NC_039293.1	7250001	7300000	2.13398	LOC113067513,LOC113067370
NC_039263.1	7625001	7675000	2.13312	sgcd
NC_039283.1	12900001	12950000	2.1325	LOC113060108
NC_039278.1	11475001	11525000	2.13171	cdh4
NC_039247.1	6100001	6150000	2.12949	LOC113072474
NC_039262.1	16575001	16625000	2.12768
NC_039250.1	20000001	20050000	2.12644	klhl12,LOC113107532,LOC113107534
NC_039272.1	425001	475000	2.12633	LOC113048742
NC_039248.1	15075001	15125000	2.12631	septin9b
NC_039282.1	19600001	19650000	2.1262	LOC113058808,LOC113058809
NC_039249.1	8600001	8650000	2.12473	LOC113105754
NC_039273.1	5550001	5600000	2.12296	LOC113050309,LOC113050311,LOC113050310
NC_039284.1	17100001	17150000	2.12268	LOC113060906,LOC113060912
NC_039277.1	15325001	15375000	2.12263	LOC113054572,LOC113054574,LOC113054571
NC_039253.1	11350001	11400000	2.1226	kbtbd8
NC_039287.1	6525001	6575000	2.1224	LOC113062742
NC_039294.1	3825001	3875000	2.12	LOC113067935
NC_039272.1	22150001	22200000	2.11983	LOC113049658,LOC113049660,LOC113049657,LOC113049659,LOC113049653
NC_039285.1	3150001	3200000	2.11883	LOC113061449,LOC113061447
NC_039274.1	15100001	15150000	2.11844	LOC113051694
NC_039279.1	12000001	12050000	2.11737	LOC113056499,rpp30,pcgf5b,kif20bb
NC_039279.1	1975001	2025000	2.11585
NC_039277.1	2475001	2525000	2.11458	LOC113054027
NC_039276.1	9900001	9950000	2.11386	LOC113053128,LOC113053741,LOC113053129,LOC113053131
NC_039257.1	21675001	21725000	2.11168	LOC113115372,LOC113115374,LOC113115381,LOC113115477
NC_039285.1	15750001	15800000	2.11158
NC_039266.1	3100001	3150000	2.11053	LOC113042103,LOC113042101,LOC113042105
NC_039281.1	11900001	11950000	2.11042	LOC113057927,LOC113057925,LOC113057921,LOC113057923
NC_039253.1	13475001	13525000	2.1102	LOC113111090
NC_039248.1	24625001	24675000	2.10865	ptprt
NC_039274.1	19900001	19950000	2.10599	LOC113051780,LOC113051786
NC_039255.1	5950001	6000000	2.10563	LOC113112432,LOC113112433,LOC113112435
NC_039251.1	9100001	9150000	2.10523	LOC113108296
NC_039294.1	1175001	1225000	2.1037	bmpr1ba,unc5ca
NC_039249.1	29025001	29075000	2.10366	usp53a,frem1a
NC_039245.1	17625001	17675000	2.10307	LOC113041783,LOC113048991,LOC113049004
NC_039256.1	18775001	18825000	2.10215	clint1a,ebf1a
NC_039272.1	14875001	14925000	2.10203	gig2o,atf5a,snx19a,pou2af2,stk36,LOC113049334
NC_039283.1	175001	225000	2.10113	LOC113059703,LOC113059704,LOC113059705,LOC113059702
NC_039252.1	17400001	17450000	2.10098	LOC113110114
NC_039279.1	9125001	9175000	2.0995	LOC113056106
NC_039269.1	3300001	3350000	2.09862	LOC113045107,LOC113045109,LOC113045111,LOC113045105,LOC113045106,LOC113045110
NC_039277.1	3350001	3400000	2.09838
NC_039280.1	21600001	21650000	2.09826	col21a1
NC_039267.1	20900001	20950000	2.09702	LOC113043789,LOC113043755,LOC113043762,LOC113043788
NC_039278.1	19525001	19575000	2.09512	LOC113055557,LOC113055556,LOC113055555,LOC113055558
NC_039263.1	14975001	15025000	2.09401	LOC113038657,LOC113038650,LOC113038640
NC_039266.1	14750001	14800000	2.09282	myripb
NC_039274.1	10050001	10100000	2.09233
NC_039292.1	11475001	11525000	2.09224	LOC113066459,LOC113066406,LOC113066460,LOC113067018
NC_039263.1	175001	225000	2.08872
NC_039259.1	25375001	25425000	2.08783	LOC113117737,c17h8orf74,LOC113117739,LOC113117740
NC_039255.1	13750001	13800000	2.08657	LOC113112730,LOC113112727
NC_039264.1	7650001	7700000	2.08524
NC_039271.1	10850001	10900000	2.08376
NC_039266.1	3150001	3200000	2.0837	LOC113042107,LOC113042108,LOC113042110,LOC113042106,LOC113042109,LOC113042113,LOC113042105
NC_039280.1	20800001	20850000	2.08253	LOC113057351
NC_039274.1	14050001	14100000	2.08158	dync2i1,LOC113051656
NC_039270.1	23825001	23875000	2.08157	aldh3b1,LOC113047278,LOC113047276,LOC113047405,LOC113047279,LOC113047672,LOC113047406,LOC113047673,LOC113047674
NC_039286.1	2225001	2275000	2.08149	LOC113062112,LOC113062114,LOC113062111
NC_039267.1	16825001	16875000	2.08091	ccdc33,LOC113043547
NC_039274.1	19325001	19375000	2.07946	LOC113052504,LOC113051766,LOC113051765
NC_039272.1	28175001	28225000	2.07729	LOC113049861
NC_039246.1	1075001	1125000	2.07706	LOC113066543,LOC113066304,LOC113067028
NC_039291.1	8475001	8525000	2.07646
NC_039279.1	13275001	13325000	2.07638	fkbp10b,klhl11,aclyb
NC_039254.1	18025001	18075000	2.07528	daglb,mettl9,cdr2b,spag9b,kdelr2b,polr3e
NC_039274.1	15950001	16000000	2.07388
NC_039251.1	27250001	27300000	2.07339	LOC113108930,LOC113108929,LOC113108931,LOC113108925,ankrd10b,LOC113108926
NC_039263.1	650001	700000	2.07274	LOC113039157,cryba1b,cpdb,LOC113038155
NC_039281.1	5750001	5800000	2.07119	LOC113057750
NC_039244.1	11975001	12025000	2.07039	LOC113115794
NC_039262.1	2375001	2425000	2.06974	LOC113120511,LOC113037884
NC_039244.1	15750001	15800000	2.0689	LOC113117539,LOC113117530
NC_039247.1	22750001	22800000	2.06823
NC_039267.1	12500001	12550000	2.06614	LOC113043375,LOC113043377,LOC113043365
NC_039276.1	26400001	26450000	2.06609	LOC113053790
NC_039290.1	825001	875000	2.06596	LOC113065427,LOC113065428,LOC113065426,LOC113065430
NC_039273.1	12525001	12575000	2.06318	LOC113050563,LOC113050565,LOC113050567
NC_039271.1	10550001	10600000	2.06229	LOC113048680,LOC113048059,LOC113048057,LOC113048048
NC_039280.1	18900001	18950000	2.06215	nrg3a
NC_039246.1	6800001	6850000	2.06145	LOC113057412,LOC113057419,LOC113057435,LOC113057383
NC_039286.1	4275001	4325000	2.06007	LOC113061932,LOC113062187,LOC113062188
NC_039251.1	6500001	6550000	2.05967	LOC113108238,cd302,baz2bb
NC_039278.1	1425001	1475000	2.05928	trnar-acg
NC_039255.1	14475001	14525000	2.05842	LOC113112779,LOC113112780,LOC113112782,LOC113112783,LOC113112784
NC_039249.1	13525001	13575000	2.05735	LOC113105999,LOC113105996
NC_039279.1	16250001	16300000	2.05721	LOC113056371,LOC113056370,LOC113056368
NC_039276.1	15700001	15750000	2.05634
NC_039256.1	25125001	25175000	2.05583	diaph2
NC_039283.1	20775001	20825000	2.05417	LOC113059233,LOC113059234,LOC113059231
NC_039254.1	5250001	5300000	2.05376	tcf7l2
NC_039255.1	20825001	20875000	2.05365	LOC113113008
[truncated: 3,058 more rows]

[truncated: 6 more sheets: Table S17, Table S18, Table S19, Table S20, Table S21, Table S22]
